# Supplementary material for: Transcriptomic insights into common defense mechanisms of Pleurotus ostreatus, Agaricus bisporus, and Lentinula edodes against Pseudomonas tolaasii-induced browning
Source: Front Fungal Biol. 2026 Mar 4;7:1737784. doi: 10.3389/ffunb.2026.1737784 (PMC12997099; doi:10.3389/ffunb.2026.1737784)
Supplement: Supplementary file 1 [file DataSheet1.zip]

Archive with 5 entries (4 files):
- Supplementary_Data_1/
- Supplementary_Data_1/Quantseq_3mRNA-seq_Report_Agaricus_bisporus(20220805).xlsx
- Supplementary_Data_1/Quantseq_3mRNA-seq_Report_Lentinula_edodes(20220805).xlsx
- Supplementary_Data_1/Quantseq_3mRNA-seq_Report_Pleurotus_ostreatus(20220805).xlsx
- Supplementary_Data_1/Supplementary Data 1..txt
