# Supplementary material for: Transcriptomic insights into common defense mechanisms of Pleurotus ostreatus, Agaricus bisporus, and Lentinula edodes against Pseudomonas tolaasii-induced browning
Source: Front Fungal Biol. 2026 Mar 4;7:1737784. doi: 10.3389/ffunb.2026.1737784 (PMC12997099; doi:10.3389/ffunb.2026.1737784)
Supplement: Supplementary file 1 [file DataSheet1.zip › Supplementary_Data_1/Quantseq_3mRNA-seq_Report_Agaricus_bisporus(20220805).xlsx]

## Sheet: Data
Filter: 10601		Fold change	Normalized data (log2)		Raw data		Annotation																		Gene information
ID	Gene symbol	B4 /A4	A4	B4	A4	B4	Gene_ID	Entrez ID	seqnames	start	end	width	strand	source	type	Name	gene_biotype	locus_tag	product	transcript_id	end_range	partial	start_range	gene	NCBI search
1	AGABI2DRAFT_189137	0.899225	1.81413	1.66089	27	21	AGABI2DRAFT_189137	18081018	NW_006267344.1	3151	3876	726	-	RefSeq	gene	AGABI2DRAFT_189137	protein_coding	AGABI2DRAFT_189137	hypothetical protein	XM_006453700.1					AGABI2DRAFT_189137
2	AGABI2DRAFT_175561	1.2291	6.66892	6.96652	1081	1205	AGABI2DRAFT_175561	18079446	NW_006267344.1	4066	8440	4375	-	RefSeq	gene	AGABI2DRAFT_175561	protein_coding	AGABI2DRAFT_175561	SNF2 family DNA-dependent ATPase	XM_006454916.1					AGABI2DRAFT_175561
3	AGABI2DRAFT_113535	0.917679	1.14512	1.02118	13	10	AGABI2DRAFT_113535	18076336	NW_006267344.1	9630	11399	1770	+	RefSeq	gene	AGABI2DRAFT_113535	protein_coding	AGABI2DRAFT_113535	hypothetical protein	XM_006453701.1	11399, .	TRUE	., 9630		AGABI2DRAFT_113535
4	AGABI2DRAFT_62215	0.192575	10.3627	7.98615	14116	2453	AGABI2DRAFT_62215	18085933	NW_006267344.1	11528	11922	395	+	RefSeq	gene	AGABI2DRAFT_62215	protein_coding	AGABI2DRAFT_62215	hypothetical protein	XM_006453702.1	11922, .	TRUE	., 11528		AGABI2DRAFT_62215
5	AGABI2DRAFT_189140	0.853666	8.24971	8.02145	3255	2514	AGABI2DRAFT_189140	18081019	NW_006267344.1	11997	14211	2215	+	RefSeq	gene	AGABI2DRAFT_189140	protein_coding	AGABI2DRAFT_189140	hypothetical protein	XM_006453703.1					AGABI2DRAFT_189140
6	AGABI2DRAFT_189141	1.15913	5.0872	5.30024	354	373	AGABI2DRAFT_189141	18081020	NW_006267344.1	14315	16944	2630	-	RefSeq	gene	AGABI2DRAFT_189141	protein_coding	AGABI2DRAFT_189141	hypothetical protein	XM_006453704.1					AGABI2DRAFT_189141
7	AGABI2DRAFT_147179	1.75541	5.11463	5.92643	361	581	AGABI2DRAFT_147179	18079156	NW_006267344.1	17031	18025	995	+	RefSeq	gene	AGABI2DRAFT_147179	protein_coding	AGABI2DRAFT_147179	hypothetical protein	XM_006453705.1	18025, .	TRUE	., 17031		AGABI2DRAFT_147179
8	AGABI2DRAFT_181818	2.00059	6.30908	7.3095	840	1531	AGABI2DRAFT_181818	18080205	NW_006267344.1	18003	20175	2173	-	RefSeq	gene	AGABI2DRAFT_181818	protein_coding	AGABI2DRAFT_181818	hypothetical protein	XM_006453706.1	20175, .	TRUE			AGABI2DRAFT_181818
9	AGABI2DRAFT_196303	0.985702	2.96418	2.9434	73	65	AGABI2DRAFT_196303	18083530	NW_006267344.1	21477	21977	501	+	RefSeq	gene	AGABI2DRAFT_196303	protein_coding	AGABI2DRAFT_196303	hypothetical protein	XM_006453707.1	21977, .	TRUE	., 21477		AGABI2DRAFT_196303
10	AGABI2DRAFT_189143	0.589248	5.92907	5.16602	643	339	AGABI2DRAFT_189143	18081021	NW_006267344.1	22787	24337	1551	+	RefSeq	gene	AGABI2DRAFT_189143	protein_coding	AGABI2DRAFT_189143	hypothetical protein	XM_006453708.1					AGABI2DRAFT_189143
11	AGABI2DRAFT_113543	0.354407	3.15741	1.66089	85	21	AGABI2DRAFT_113543	18076337	NW_006267344.1	24988	25812	825	+	RefSeq	gene	AGABI2DRAFT_113543	protein_coding	AGABI2DRAFT_113543	hypothetical protein	XM_006453709.1	25812, .	TRUE	., 24988		AGABI2DRAFT_113543
12	AGABI2DRAFT_189145	1.1662	5.06327	5.28508	348	369	AGABI2DRAFT_189145	18081022	NW_006267344.1	28015	29090	1076	+	RefSeq	gene	AGABI2DRAFT_189145	protein_coding	AGABI2DRAFT_189145	hypothetical protein	XM_006453710.1					AGABI2DRAFT_189145
13	AGABI2DRAFT_181822	1.30062	1.65245	2.03165	23	30	AGABI2DRAFT_181822	18080206	NW_006267344.1	29265	30183	919	-	RefSeq	gene	AGABI2DRAFT_181822	protein_coding	AGABI2DRAFT_181822	hypothetical protein	XM_006453711.1	30183, .	TRUE			AGABI2DRAFT_181822
14	AGABI2DRAFT_113547	0.767789	0.878785	0.497566	9	4	AGABI2DRAFT_113547	18076338	NW_006267344.1	30904	33160	2257	+	RefSeq	gene	AGABI2DRAFT_113547	protein_coding	AGABI2DRAFT_113547	hypothetical protein	XM_006453712.1	33160, .	TRUE	., 30904		AGABI2DRAFT_113547
15	AGABI2DRAFT_189147	0.748025	3.79306	3.37422	138	91	AGABI2DRAFT_189147	18081023	NW_006267344.1	34355	35748	1394	+	RefSeq	gene	AGABI2DRAFT_189147	protein_coding	AGABI2DRAFT_189147	hypothetical protein	XM_006453713.1					AGABI2DRAFT_189147
16	AGABI2DRAFT_60514	0.900437	6.31584	6.16454	844	687	AGABI2DRAFT_60514	18085872	NW_006267344.1	36721	37710	990	+	RefSeq	gene	AGABI2DRAFT_60514	protein_coding	AGABI2DRAFT_60514	hypothetical protein	XM_006453714.1	37710, .	TRUE	., 36721		AGABI2DRAFT_60514
17	AGABI2DRAFT_113550	1.22764	2.54759	2.84347	52	60	AGABI2DRAFT_113550	18076339	NW_006267344.1	39303	41704	2402	+	RefSeq	gene	AGABI2DRAFT_113550	protein_coding	AGABI2DRAFT_113550	hypothetical protein	XM_006453715.1	41704, .	TRUE	., 39303		AGABI2DRAFT_113550
18	AGABI2DRAFT_196313	1.77384	4.97196	5.79884	326	531	AGABI2DRAFT_196313	18083531	NW_006267344.1	42556	43503	948	+	RefSeq	gene	AGABI2DRAFT_196313	protein_coding	AGABI2DRAFT_196313	hypothetical protein	XM_006453716.1	43503, .	TRUE	., 42556		AGABI2DRAFT_196313
19	AGABI2DRAFT_213246	1.13748	8.51967	8.7055	3927	4045	AGABI2DRAFT_213246	18084757	NW_006267344.1	43704	45260	1557	+	RefSeq	gene	AGABI2DRAFT_213246	protein_coding	AGABI2DRAFT_213246	hypothetical protein	XM_006453717.1					AGABI2DRAFT_213246
20	AGABI2DRAFT_60662	2.88391	2.42775	3.95578	47	141	AGABI2DRAFT_60662	18085877	NW_006267344.1	45533	47759	2227	-	RefSeq	gene	AGABI2DRAFT_60662	protein_coding	AGABI2DRAFT_60662	hypothetical protein	XM_006453718.1	47759, .	TRUE	., 45533		AGABI2DRAFT_60662
21	AGABI2DRAFT_189149	2.46713	6.36398	7.66682	873	1964	AGABI2DRAFT_189149	18081024	NW_006267344.1	48916	50019	1104	-	RefSeq	gene	AGABI2DRAFT_189149	protein_coding	AGABI2DRAFT_189149	hypothetical protein	XM_006453719.1					AGABI2DRAFT_189149
22	AGABI2DRAFT_62224	1.12738	8.1102	8.28318	2954	3016	AGABI2DRAFT_62224	18085934	NW_006267344.1	52175	53795	1621	-	RefSeq	gene	AGABI2DRAFT_62224	protein_coding	AGABI2DRAFT_62224	hypothetical protein	XM_006453720.1	53795, .	TRUE	., 52175		AGABI2DRAFT_62224
23	AGABI2DRAFT_181830	0.641347	0.640822	0	6	0	AGABI2DRAFT_181830	18080207	NW_006267344.1	55407	57515	2109	-	RefSeq	gene	AGABI2DRAFT_181830	protein_coding	AGABI2DRAFT_181830	hypothetical protein	XM_006453721.1					AGABI2DRAFT_181830
24	AGABI2DRAFT_189151	0.812933	7.19098	6.89219	1557	1144	AGABI2DRAFT_189151	18081025	NW_006267344.1	58259	60559	2301	+	RefSeq	gene	AGABI2DRAFT_189151	protein_coding	AGABI2DRAFT_189151	hypothetical protein	XM_006453722.1					AGABI2DRAFT_189151
25	AGABI2DRAFT_213259	0.721117	1.56426	1.09257	21	11	AGABI2DRAFT_213259	18084758	NW_006267344.1	62554	64723	2170	+	RefSeq	gene	C4H1	protein_coding	AGABI2DRAFT_213259	cytochrome p450	XM_006453723.1		TRUE	., 62554	C4H1	AGABI2DRAFT_213259
26	AGABI2DRAFT_113560	0.914743	0.128561	0	1	0	AGABI2DRAFT_113560	18076340	NW_006267344.1	65366	66657	1292	-	RefSeq	gene	AGABI2DRAFT_113560	protein_coding	AGABI2DRAFT_113560	hypothetical protein	XM_006453724.1	66657, .	TRUE	., 65366		AGABI2DRAFT_113560
27	AGABI2DRAFT_181833	0.555624	3.44354	2.59572	106	49	AGABI2DRAFT_181833	18080208	NW_006267344.1	71850	73537	1688	-	RefSeq	gene	AGABI2DRAFT_181833	protein_coding	AGABI2DRAFT_181833	hypothetical protein	XM_006453725.1		TRUE	., 71850		AGABI2DRAFT_181833
28	AGABI2DRAFT_189154	0.882716	7.01607	6.83609	1378	1100	AGABI2DRAFT_189154	18081026	NW_006267344.1	73570	74611	1042	+	RefSeq	gene	AGABI2DRAFT_189154	protein_coding	AGABI2DRAFT_189154	hypothetical protein	XM_006453726.1					AGABI2DRAFT_189154
29	AGABI2DRAFT_175580	2.6437	7.16685	8.56941	1531	3680	AGABI2DRAFT_175580	18079447	NW_006267344.1	74701	76246	1546	-	RefSeq	gene	AGABI2DRAFT_175580	protein_coding	AGABI2DRAFT_175580	hypothetical protein	XM_006453727.1	76246, .	TRUE			AGABI2DRAFT_175580
30	AGABI2DRAFT_113564	3.29475	2.98131	4.70147	74	243	AGABI2DRAFT_113564	18076341	NW_006267344.1	77410	78932	1523	+	RefSeq	gene	AGABI2DRAFT_113564	protein_coding	AGABI2DRAFT_113564	hypothetical protein	XM_006453728.1	78932, .	TRUE	., 77410		AGABI2DRAFT_113564
31	AGABI2DRAFT_189155	1.05799	2.15332	2.23464	37	36	AGABI2DRAFT_189155	18081027	NW_006267344.1	79372	80885	1514	+	RefSeq	gene	AGABI2DRAFT_189155	protein_coding	AGABI2DRAFT_189155	hypothetical protein	XM_006453729.1	80885, .	TRUE			AGABI2DRAFT_189155
32	AGABI2DRAFT_139973	1.74326	0.950117	1.7519	10	23	AGABI2DRAFT_139973	18078773	NW_006267344.1	81345	82220	876	-	RefSeq	gene	AGABI2DRAFT_139973	protein_coding	AGABI2DRAFT_139973	hypothetical protein	XM_006453730.1	82220, .	TRUE	., 81345		AGABI2DRAFT_139973
33	AGABI2DRAFT_189156	1	0	0	0	0	AGABI2DRAFT_189156	18081028	NW_006267344.1	85082	85364	283	-	RefSeq	gene	AGABI2DRAFT_189156	protein_coding	AGABI2DRAFT_189156	hypothetical protein	XM_006453731.1					AGABI2DRAFT_189156
34	AGABI2DRAFT_239453	0.981201	2.74101	2.71363	61	54	AGABI2DRAFT_239453	18085516	NW_006267344.1	86880	89051	2172	-	RefSeq	gene	C4H2	protein_coding	AGABI2DRAFT_239453	cytochrome p450	XM_006454915.1	89051, .	TRUE		C4H2	AGABI2DRAFT_239453
35	AGABI2DRAFT_175584	0.735167	3.11147	2.66762	82	52	AGABI2DRAFT_175584	18079448	NW_006267344.1	95452	98552	3101	-	RefSeq	gene	AGABI2DRAFT_175584	protein_coding	AGABI2DRAFT_175584	hypothetical protein	XM_006453732.1	98552, .	TRUE			AGABI2DRAFT_175584
36	AGABI2DRAFT_189160	0.663565	8.37164	7.77995	3543	2125	AGABI2DRAFT_189160	18081029	NW_006267344.1	105986	108236	2251	-	RefSeq	gene	AGABI2DRAFT_189160	protein_coding	AGABI2DRAFT_189160	hypothetical protein	XM_006453733.1					AGABI2DRAFT_189160
37	AGABI2DRAFT_181840	0.517168	3.41861	2.46731	104	44	AGABI2DRAFT_181840	18080209	NW_006267344.1	109780	110508	729	+	RefSeq	gene	AGABI2DRAFT_181840	protein_coding	AGABI2DRAFT_181840	hypothetical protein	XM_006453734.1	110508, .	TRUE			AGABI2DRAFT_181840
38	AGABI2DRAFT_132565	0.557925	2.67937	1.83751	58	25	AGABI2DRAFT_132565	18078226	NW_006267344.1	110931	111224	294	+	RefSeq	gene	AGABI2DRAFT_132565	protein_coding	AGABI2DRAFT_132565	hypothetical protein	XM_006453735.1	111224, .	TRUE			AGABI2DRAFT_132565
39	AGABI2DRAFT_61842	0.376776	4.14432	2.7361	179	55	AGABI2DRAFT_61842	18085915	NW_006267344.1	111289	112098	810	+	RefSeq	gene	AGABI2DRAFT_61842	protein_coding	AGABI2DRAFT_61842	hypothetical protein	XM_006453736.1	112098, .	TRUE	., 111289		AGABI2DRAFT_61842
40	AGABI2DRAFT_139979	0.502868	3.896	2.90426	149	63	AGABI2DRAFT_139979	18078774	NW_006267344.1	112401	116155	3755	-	RefSeq	gene	AGABI2DRAFT_139979	protein_coding	AGABI2DRAFT_139979	hypothetical protein	XM_006453737.1	116155, .	TRUE	., 112401		AGABI2DRAFT_139979
41	AGABI2DRAFT_189163	0.914743	0.128561	0	1	0	AGABI2DRAFT_189163	18081030	NW_006267344.1	116363	116976	614	-	RefSeq	gene	AGABI2DRAFT_189163	protein_coding	AGABI2DRAFT_189163	hypothetical protein	XM_006453738.1					AGABI2DRAFT_189163
42	AGABI2DRAFT_189164	0.363228	7.45896	5.9979	1877	611	AGABI2DRAFT_189164	18081031	NW_006267344.1	119210	120283	1074	-	RefSeq	gene	AGABI2DRAFT_189164	protein_coding	AGABI2DRAFT_189164	hypothetical protein	XM_006453739.1					AGABI2DRAFT_189164
43	AGABI2DRAFT_132568	0.407781	1.56426	0.270128	21	2	AGABI2DRAFT_132568	18078227	NW_006267344.1	121126	121958	833	-	RefSeq	gene	AGABI2DRAFT_132568	protein_coding	AGABI2DRAFT_132568	hypothetical protein	XM_006453740.1					AGABI2DRAFT_132568
44	AGABI2DRAFT_196347	2.88856	2.9293	4.45965	71	204	AGABI2DRAFT_196347	18083532	NW_006267344.1	122972	125189	2218	+	RefSeq	gene	AGABI2DRAFT_196347	protein_coding	AGABI2DRAFT_196347	hypothetical protein	XM_006453741.1		TRUE	., 122972		AGABI2DRAFT_196347
45	AGABI2DRAFT_175592	1.39321	5.24089	5.71931	395	502	AGABI2DRAFT_175592	18079449	NW_006267344.1	125296	127183	1888	-	RefSeq	gene	AGABI2DRAFT_175592	protein_coding	AGABI2DRAFT_175592	hypothetical protein	XM_006453742.1					AGABI2DRAFT_175592
46	AGABI2DRAFT_189168	0.673174	3.66111	3.09016	125	73	AGABI2DRAFT_189168	18081032	NW_006267344.1	127873	129289	1417	+	RefSeq	gene	AGABI2DRAFT_189168	protein_coding	AGABI2DRAFT_189168	hypothetical protein	XM_006453743.1					AGABI2DRAFT_189168
47	AGABI2DRAFT_175594	1.64761	3.92285	4.64323	152	233	AGABI2DRAFT_175594	18079450	NW_006267344.1	130254	131859	1606	+	RefSeq	gene	AGABI2DRAFT_175594	protein_coding	AGABI2DRAFT_175594	hypothetical protein	XM_006453744.1					AGABI2DRAFT_175594
48	AGABI2DRAFT_181849	1.77863	2.78068	3.61145	63	109	AGABI2DRAFT_181849	18080210	NW_006267344.1	132089	132839	751	-	RefSeq	gene	AGABI2DRAFT_181849	protein_coding	AGABI2DRAFT_181849	hypothetical protein	XM_006453745.1					AGABI2DRAFT_181849
49	AGABI2DRAFT_196353	0.678802	6.10151	5.54257	726	443	AGABI2DRAFT_196353	18083533	NW_006267344.1	132962	135808	2847	-	RefSeq	gene	AGABI2DRAFT_196353	protein_coding	AGABI2DRAFT_196353	hypothetical protein	XM_006453746.1	135808, .	TRUE			AGABI2DRAFT_196353
50	AGABI2DRAFT_139988	2.54436	0	1.3473	0	15	AGABI2DRAFT_139988	18078775	NW_006267344.1	136735	137117	383	+	RefSeq	gene	AGABI2DRAFT_139988	protein_coding	AGABI2DRAFT_139988	hypothetical protein	XM_006453747.1	137117, .	TRUE	., 136735		AGABI2DRAFT_139988
51	AGABI2DRAFT_113582	0.442596	1.56426	0.388324	21	3	AGABI2DRAFT_113582	18076342	NW_006267344.1	138610	139305	696	+	RefSeq	gene	AGABI2DRAFT_113582	protein_coding	AGABI2DRAFT_113582	hypothetical protein	XM_006453748.1	139305, .	TRUE	., 138610		AGABI2DRAFT_113582
52	AGABI2DRAFT_189173	1.13838	3.18724	3.37422	87	91	AGABI2DRAFT_189173	18081033	NW_006267344.1	140515	140797	283	-	RefSeq	gene	AGABI2DRAFT_189173	protein_coding	AGABI2DRAFT_189173	hypothetical protein	XM_006453749.1					AGABI2DRAFT_189173
53	AGABI2DRAFT_113583	1.90075	1.36986	2.29642	17	38	AGABI2DRAFT_113583	18076343	NW_006267344.1	140911	141753	843	-	RefSeq	gene	AGABI2DRAFT_113583	protein_coding	AGABI2DRAFT_113583	hypothetical protein	XM_006453750.1	141753, .	TRUE	., 140911		AGABI2DRAFT_113583
54	AGABI2DRAFT_175596	0.633184	3.01497	2.35566	76	40	AGABI2DRAFT_175596	18079451	NW_006267344.1	142270	143964	1695	-	RefSeq	gene	AGABI2DRAFT_175596	protein_coding	AGABI2DRAFT_175596	hypothetical protein	XM_006453751.1					AGABI2DRAFT_175596
55	AGABI2DRAFT_113585	0.980768	2.05967	2.03165	34	30	AGABI2DRAFT_113585	18076344	NW_006267344.1	144331	145788	1458	-	RefSeq	gene	AGABI2DRAFT_113585	protein_coding	AGABI2DRAFT_113585	hypothetical protein	XM_006453752.1	145788, .	TRUE	., 144331		AGABI2DRAFT_113585
56	AGABI2DRAFT_113586	0.487428	3.50405	2.46731	111	44	AGABI2DRAFT_113586	18076345	NW_006267344.1	147036	147726	691	-	RefSeq	gene	AGABI2DRAFT_113586	protein_coding	AGABI2DRAFT_113586	hypothetical protein	XM_006453753.1	147726, .	TRUE	., 147036		AGABI2DRAFT_113586
57	AGABI2DRAFT_62120	2.34109	3.25922	4.4864	92	208	AGABI2DRAFT_62120	18085924	NW_006267344.1	148482	150354	1873	+	RefSeq	gene	AGABI2DRAFT_62120	protein_coding	AGABI2DRAFT_62120	hypothetical protein	XM_006453754.1	150354, .	TRUE	., 148482		AGABI2DRAFT_62120
58	AGABI2DRAFT_132581	1.66818	0.128561	0.866836	1	8	AGABI2DRAFT_132581	18078228	NW_006267344.1	153877	154050	174	+	RefSeq	gene	AGABI2DRAFT_132581	protein_coding	AGABI2DRAFT_132581	hypothetical protein	XM_006453755.1	154050, .	TRUE	., 153877		AGABI2DRAFT_132581
59	AGABI2DRAFT_189178	0.944116	3.68221	3.59925	127	108	AGABI2DRAFT_189178	18081034	NW_006267344.1	155543	155868	326	+	RefSeq	gene	AGABI2DRAFT_189178	protein_coding	AGABI2DRAFT_189178	hypothetical protein	XM_006453756.1					AGABI2DRAFT_189178
60	AGABI2DRAFT_189180	0.630459	7.03977	6.37424	1401	796	AGABI2DRAFT_189180	18081035	NW_006267344.1	157138	158247	1110	-	RefSeq	gene	COX5A	protein_coding	AGABI2DRAFT_189180	COX5A subunit VA of cytochrome c oxidase	XM_006453757.1				COX5A	AGABI2DRAFT_189180
61	AGABI2DRAFT_132586	1.10322	0.246598	0.388324	2	3	AGABI2DRAFT_132586	18078229	NW_006267344.1	158868	159711	844	+	RefSeq	gene	AGABI2DRAFT_132586	protein_coding	AGABI2DRAFT_132586	hypothetical protein	XM_006453758.1					AGABI2DRAFT_132586
62	AGABI2DRAFT_132587	1.88915	8.11603	9.03377	2966	5081	AGABI2DRAFT_132587	18078230	NW_006267344.1	162056	164548	2493	+	RefSeq	gene	AGABI2DRAFT_132587	protein_coding	AGABI2DRAFT_132587	hypothetical protein	XM_006453759.1					AGABI2DRAFT_132587
63	AGABI2DRAFT_113593	3.23139	0.878785	2.57094	9	48	AGABI2DRAFT_113593	18076346	NW_006267344.1	164669	165289	621	-	RefSeq	gene	AGABI2DRAFT_113593	protein_coding	AGABI2DRAFT_113593	hypothetical protein	XM_006453760.1	165289, .	TRUE	., 164669		AGABI2DRAFT_113593
64	AGABI2DRAFT_113594	1.574	0.128561	0.782997	1	7	AGABI2DRAFT_113594	18076347	NW_006267344.1	166050	168829	2780	-	RefSeq	gene	AGABI2DRAFT_113594	protein_coding	AGABI2DRAFT_113594	hypothetical protein	XM_006453761.1	168829, .	TRUE	., 166050		AGABI2DRAFT_113594
65	AGABI2DRAFT_213298	0.773287	3.1724	2.80148	86	58	AGABI2DRAFT_213298	18084759	NW_006267344.1	172452	174062	1611	+	RefSeq	gene	AGABI2DRAFT_213298	protein_coding	AGABI2DRAFT_213298	hypothetical protein	XM_006453762.1					AGABI2DRAFT_213298
66	AGABI2DRAFT_181860	0.954687	4.31616	4.24926	203	175	AGABI2DRAFT_181860	18080211	NW_006267344.1	174157	176086	1930	-	RefSeq	gene	AGABI2DRAFT_181860	protein_coding	AGABI2DRAFT_181860	hypothetical protein	XM_006453763.1					AGABI2DRAFT_181860
67	AGABI2DRAFT_189185	1	0	0	0	0	AGABI2DRAFT_189185	18081036	NW_006267344.1	176838	177229	392	+	RefSeq	gene	AGABI2DRAFT_189185	protein_coding	AGABI2DRAFT_189185	hypothetical protein	XM_006453764.1	177229, .	TRUE			AGABI2DRAFT_189185
68	AGABI2DRAFT_132590	0.338151	1.56426	0	21	0	AGABI2DRAFT_132590	18078231	NW_006267344.1	178587	179055	469	+	RefSeq	gene	AGABI2DRAFT_132590	protein_coding	AGABI2DRAFT_132590	hypothetical protein	XM_006453765.1					AGABI2DRAFT_132590
69	AGABI2DRAFT_189187	0.913745	6.25904	6.1289	811	670	AGABI2DRAFT_189187	18081037	NW_006267344.1	179950	181089	1140	+	RefSeq	gene	AGABI2DRAFT_189187	protein_coding	AGABI2DRAFT_189187	hypothetical protein	XM_006453766.1					AGABI2DRAFT_189187
70	AGABI2DRAFT_132592	0.863556	1.77538	1.56374	26	19	AGABI2DRAFT_132592	18078232	NW_006267344.1	181552	182447	896	-	RefSeq	gene	AGABI2DRAFT_132592	protein_coding	AGABI2DRAFT_132592	hypothetical protein	XM_006453767.1		TRUE	., 181552		AGABI2DRAFT_132592
71	AGABI2DRAFT_139997	1.13928	6.96424	7.15236	1329	1372	AGABI2DRAFT_139997	18078776	NW_006267344.1	183953	184712	760	+	RefSeq	gene	AGABI2DRAFT_139997	protein_coding	AGABI2DRAFT_139997	histone H3	XM_006453768.1	184712, .	TRUE	., 183953		AGABI2DRAFT_139997
72	AGABI2DRAFT_189191	1.14621	2.29705	2.49393	42	45	AGABI2DRAFT_189191	18081038	NW_006267344.1	185613	186349	737	-	RefSeq	gene	AGABI2DRAFT_189191	protein_coding	AGABI2DRAFT_189191	hypothetical protein	XM_006453769.1					AGABI2DRAFT_189191
73	AGABI2DRAFT_196377	1.16687	2.72075	2.9434	60	65	AGABI2DRAFT_196377	18083534	NW_006267344.1	187310	188838	1529	+	RefSeq	gene	AGABI2DRAFT_196377	protein_coding	AGABI2DRAFT_196377	hypothetical protein	XM_006453770.1		TRUE	., 187310		AGABI2DRAFT_196377
74	AGABI2DRAFT_189193	0.49168	2.98131	1.9571	74	28	AGABI2DRAFT_189193	18081039	NW_006267344.1	190046	192244	2199	-	RefSeq	gene	AGABI2DRAFT_189193	protein_coding	AGABI2DRAFT_189193	hypothetical protein	XM_006453771.1					AGABI2DRAFT_189193
75	AGABI2DRAFT_175606	0.885219	3.15741	2.98151	85	67	AGABI2DRAFT_175606	18079452	NW_006267344.1	192368	194028	1661	-	RefSeq	gene	AGABI2DRAFT_175606	protein_coding	AGABI2DRAFT_175606	hypothetical protein	XM_006453772.1					AGABI2DRAFT_175606
76	AGABI2DRAFT_175607	4.78214	1.31687	3.57452	16	106	AGABI2DRAFT_175607	18079453	NW_006267344.1	195550	196598	1049	-	RefSeq	gene	AGABI2DRAFT_175607	protein_coding	AGABI2DRAFT_175607	hypothetical protein	XM_006453773.1					AGABI2DRAFT_175607
77	AGABI2DRAFT_189196	1.82366	0	0.866836	0	8	AGABI2DRAFT_189196	18081040	NW_006267344.1	198654	198955	302	-	RefSeq	gene	AGABI2DRAFT_189196	protein_coding	AGABI2DRAFT_189196	hypothetical protein	XM_006453774.1					AGABI2DRAFT_189196
78	AGABI2DRAFT_189197	1.75742	7.45052	8.26398	1866	2976	AGABI2DRAFT_189197	18081041	NW_006267344.1	199927	203572	3646	+	RefSeq	gene	AGABI2DRAFT_189197	protein_coding	AGABI2DRAFT_189197	hypothetical protein	XM_006453775.1					AGABI2DRAFT_189197
79	AGABI2DRAFT_62584	0.266945	7.311	5.40561	1693	402	AGABI2DRAFT_62584	18085946	NW_006267344.1	204229	206464	2236	+	RefSeq	gene	AGABI2DRAFT_62584	protein_coding	AGABI2DRAFT_62584	hypothetical protein	XM_006453776.1	206464, .	TRUE	., 204229		AGABI2DRAFT_62584
80	AGABI2DRAFT_140003	0.373583	3.1724	1.7519	86	23	AGABI2DRAFT_140003	18078777	NW_006267344.1	206616	208163	1548	-	RefSeq	gene	AGABI2DRAFT_140003	protein_coding	AGABI2DRAFT_140003	hypothetical protein	XM_006453777.1	208163, .	TRUE	., 206616		AGABI2DRAFT_140003
81	AGABI2DRAFT_113607	1.17458	2.87535	3.1075	68	74	AGABI2DRAFT_113607	18076348	NW_006267344.1	208949	210538	1590	-	RefSeq	gene	AGABI2DRAFT_113607	protein_coding	AGABI2DRAFT_113607	hypothetical protein	XM_006453778.1	210538, .	TRUE	., 208949		AGABI2DRAFT_113607
82	AGABI2DRAFT_196390	1.12938	5.5153	5.69084	480	492	AGABI2DRAFT_196390	18083535	NW_006267344.1	211076	212083	1008	-	RefSeq	gene	AGABI2DRAFT_196390	protein_coding	AGABI2DRAFT_196390	hypothetical protein	XM_006453779.1	212083, .	TRUE			AGABI2DRAFT_196390
83	AGABI2DRAFT_181873	1.05521	3.86865	3.94617	146	140	AGABI2DRAFT_181873	18080212	NW_006267344.1	212193	214449	2257	+	RefSeq	gene	AGABI2DRAFT_181873	protein_coding	AGABI2DRAFT_181873	hypothetical protein	XM_006453780.1	214449, .	TRUE			AGABI2DRAFT_181873
84	AGABI2DRAFT_189202	0.899152	4.78465	4.63129	285	231	AGABI2DRAFT_189202	18081042	NW_006267344.1	215420	217773	2354	+	RefSeq	gene	AGABI2DRAFT_189202	protein_coding	AGABI2DRAFT_189202	hypothetical protein	XM_006453781.1					AGABI2DRAFT_189202
85	AGABI2DRAFT_113611	0.687222	5.46444	4.92329	463	285	AGABI2DRAFT_113611	18076349	NW_006267344.1	218619	219821	1203	+	RefSeq	gene	AGABI2DRAFT_113611	protein_coding	AGABI2DRAFT_113611	hypothetical protein	XM_006453782.1	219821, .	TRUE	., 218619		AGABI2DRAFT_113611
86	AGABI2DRAFT_196395	1.99531	3.57346	4.57007	117	221	AGABI2DRAFT_196395	18083536	NW_006267344.1	220761	222692	1932	-	RefSeq	gene	AGABI2DRAFT_196395	protein_coding	AGABI2DRAFT_196395	hypothetical protein	XM_006453783.1	222692, .	TRUE			AGABI2DRAFT_196395
87	AGABI2DRAFT_181876	1.05895	2.18324	2.26586	38	37	AGABI2DRAFT_181876	18080213	NW_006267344.1	223089	224573	1485	+	RefSeq	gene	AGABI2DRAFT_181876	protein_coding	AGABI2DRAFT_181876	hypothetical protein	XM_006453784.1	224573, .	TRUE	., 223089		AGABI2DRAFT_181876
88	AGABI2DRAFT_175616	0.924307	5.95964	5.84608	657	549	AGABI2DRAFT_175616	18079454	NW_006267344.1	224767	228595	3829	-	RefSeq	gene	AGABI2DRAFT_175616	protein_coding	AGABI2DRAFT_175616	hypothetical protein	XM_006453785.1	228595, .	TRUE			AGABI2DRAFT_175616
89	AGABI2DRAFT_60873	1.42046	10.1578	10.6642	12246	15751	AGABI2DRAFT_60873	18085882	NW_006267344.1	232562	233449	888	+	RefSeq	gene	AGABI2DRAFT_60873	protein_coding	AGABI2DRAFT_60873	hypothetical protein	XM_006453786.1	233449, .	TRUE	., 232562		AGABI2DRAFT_60873
90	AGABI2DRAFT_175617	1.91149	1.42097	2.35566	18	40	AGABI2DRAFT_175617	18079455	NW_006267344.1	233983	234928	946	+	RefSeq	gene	AGABI2DRAFT_175617	protein_coding	AGABI2DRAFT_175617	hypothetical protein	XM_006453787.1		TRUE	., 233983		AGABI2DRAFT_175617
91	AGABI2DRAFT_113616	0.901596	3.97509	3.82564	158	128	AGABI2DRAFT_113616	18076350	NW_006267344.1	235287	237227	1941	-	RefSeq	gene	AGABI2DRAFT_113616	protein_coding	AGABI2DRAFT_113616	hypothetical protein	XM_006453788.1	237227, .	TRUE	., 235287		AGABI2DRAFT_113616
92	AGABI2DRAFT_181879	0.760478	1.26186	0.866836	15	8	AGABI2DRAFT_181879	18080214	NW_006267344.1	237511	238623	1113	-	RefSeq	gene	AGABI2DRAFT_181879	protein_coding	AGABI2DRAFT_181879	hypothetical protein	XM_006453789.1	238623, .	TRUE			AGABI2DRAFT_181879
93	AGABI2DRAFT_189205	0.734166	8.26115	7.81533	3281	2178	AGABI2DRAFT_189205	18081043	NW_006267344.1	239539	241239	1701	-	RefSeq	gene	AGABI2DRAFT_189205	protein_coding	AGABI2DRAFT_189205	hypothetical protein	XM_006453790.1					AGABI2DRAFT_189205
94	AGABI2DRAFT_181881	0.706227	5.74827	5.24647	566	359	AGABI2DRAFT_181881	18080215	NW_006267344.1	241327	244589	3263	+	RefSeq	gene	AGABI2DRAFT_181881	protein_coding	AGABI2DRAFT_181881	hypothetical protein	XM_006453791.1	244589, .	TRUE	., 241327		AGABI2DRAFT_181881
95	AGABI2DRAFT_196405	0.764277	6.12675	5.73891	739	509	AGABI2DRAFT_196405	18083537	NW_006267344.1	244811	247233	2423	-	RefSeq	gene	AGABI2DRAFT_196405	protein_coding	AGABI2DRAFT_196405	hypothetical protein	XM_006453792.1	247233, .	TRUE	., 244811		AGABI2DRAFT_196405
96	AGABI2DRAFT_113620	0.266396	4.37567	2.46731	212	44	AGABI2DRAFT_113620	18076351	NW_006267344.1	247651	249512	1862	-	RefSeq	gene	AGABI2DRAFT_113620	protein_coding	AGABI2DRAFT_113620	hypothetical protein	XM_006453793.1	249512, .	TRUE	., 247651		AGABI2DRAFT_113620
97	AGABI2DRAFT_113621	0.777952	3.14226	2.78001	84	57	AGABI2DRAFT_113621	18076352	NW_006267344.1	250480	251067	588	+	RefSeq	gene	AGABI2DRAFT_113621	protein_coding	AGABI2DRAFT_113621	hypothetical protein	XM_006453794.1	251067, .	TRUE	., 250480		AGABI2DRAFT_113621
98	AGABI2DRAFT_175621	0.974174	3.24511	3.20736	91	80	AGABI2DRAFT_175621	18079456	NW_006267344.1	251350	253094	1745	-	RefSeq	gene	AGABI2DRAFT_175621	protein_coding	AGABI2DRAFT_175621	hypothetical protein	XM_006453795.1					AGABI2DRAFT_175621
99	AGABI2DRAFT_175622	1.39001	6.49498	6.97008	957	1208	AGABI2DRAFT_175622	18079457	NW_006267344.1	256442	258907	2466	-	RefSeq	gene	AGABI2DRAFT_175622	protein_coding	AGABI2DRAFT_175622	hypothetical protein	XM_006453796.1	258907, .	TRUE			AGABI2DRAFT_175622
100	AGABI2DRAFT_213339	0.286506	7.12604	5.32268	1488	379	AGABI2DRAFT_213339	18084760	NW_006267344.1	261980	264895	2916	+	RefSeq	gene	AGABI2DRAFT_213339	protein_coding	AGABI2DRAFT_213339	hypothetical protein	XM_006453797.1					AGABI2DRAFT_213339
101	AGABI2DRAFT_196410	2.22746	6.98031	8.13571	1344	2722	AGABI2DRAFT_196410	18083538	NW_006267344.1	265557	266429	873	+	RefSeq	gene	SDH3	protein_coding	AGABI2DRAFT_196410	succinate dehydrogenase cytochrome b subunit precursor	XM_006453798.1				SDH3	AGABI2DRAFT_196410
102	AGABI2DRAFT_113626	1.37046	4.27508	4.72974	197	248	AGABI2DRAFT_113626	18076353	NW_006267344.1	266499	268495	1997	+	RefSeq	gene	AGABI2DRAFT_113626	protein_coding	AGABI2DRAFT_113626	hypothetical protein	XM_006453799.1	268495, .	TRUE	., 266499		AGABI2DRAFT_113626
103	AGABI2DRAFT_175624	0.826153	1.88865	1.61313	29	20	AGABI2DRAFT_175624	18079458	NW_006267344.1	269254	270815	1562	+	RefSeq	gene	AGABI2DRAFT_175624	protein_coding	AGABI2DRAFT_175624	hypothetical protein	XM_006453800.1	270815, .	TRUE	., 269254		AGABI2DRAFT_175624
104	AGABI2DRAFT_189211	1	0	0	0	0	AGABI2DRAFT_189211	18081044	NW_006267344.1	272076	272598	523	+	RefSeq	gene	AGABI2DRAFT_189211	protein_coding	AGABI2DRAFT_189211	hypothetical protein	XM_006453801.1					AGABI2DRAFT_189211
105	AGABI2DRAFT_189212	1.43167	6.88341	7.40111	1256	1632	AGABI2DRAFT_189212	18081045	NW_006267344.1	274909	276921	2013	+	RefSeq	gene	AGABI2DRAFT_189212	protein_coding	AGABI2DRAFT_189212	hypothetical protein	XM_006453802.1					AGABI2DRAFT_189212
106	AGABI2DRAFT_189213	1	0	0	0	0	AGABI2DRAFT_189213	18081046	NW_006267344.1	277042	277610	569	+	RefSeq	gene	AGABI2DRAFT_189213	protein_coding	AGABI2DRAFT_189213	hypothetical protein	XM_006453803.1	277610, .	TRUE			AGABI2DRAFT_189213
107	AGABI2DRAFT_189214	1.00223	4.00889	4.0121	162	147	AGABI2DRAFT_189214	18081047	NW_006267344.1	278351	279156	806	+	RefSeq	gene	AGABI2DRAFT_189214	protein_coding	AGABI2DRAFT_189214	hypothetical protein	XM_006453804.1					AGABI2DRAFT_189214
108	AGABI2DRAFT_175627	0.649652	2.85691	2.23464	67	36	AGABI2DRAFT_175627	18079459	NW_006267344.1	279230	282025	2796	+	RefSeq	gene	AGABI2DRAFT_175627	protein_coding	AGABI2DRAFT_175627	hypothetical protein	XM_006453805.1		TRUE	., 279230		AGABI2DRAFT_175627
109	AGABI2DRAFT_189216	1.34047	4.29577	4.7185	200	246	AGABI2DRAFT_189216	18081048	NW_006267344.1	284607	285624	1018	-	RefSeq	gene	AGABI2DRAFT_189216	protein_coding	AGABI2DRAFT_189216	hypothetical protein	XM_006453806.1					AGABI2DRAFT_189216
110	AGABI2DRAFT_189217	4.79731	8.35325	10.6155	3498	15228	AGABI2DRAFT_189217	18081049	NW_006267344.1	285636	286442	807	-	RefSeq	gene	AGABI2DRAFT_189217	protein_coding	AGABI2DRAFT_189217	hypothetical protein	XM_006453807.1					AGABI2DRAFT_189217
111	AGABI2DRAFT_189218	1.507	11.5912	12.1829	33093	45151	AGABI2DRAFT_189218	18081050	NW_006267344.1	292264	293585	1322	-	RefSeq	gene	AGABI2DRAFT_189218	protein_coding	AGABI2DRAFT_189218	hypothetical protein	XM_006453808.1					AGABI2DRAFT_189218
112	AGABI2DRAFT_189219	1.34052	4.38856	4.81136	214	263	AGABI2DRAFT_189219	18081051	NW_006267344.1	293641	294618	978	-	RefSeq	gene	AGABI2DRAFT_189219	protein_coding	AGABI2DRAFT_189219	hypothetical protein	XM_006453809.1					AGABI2DRAFT_189219
113	AGABI2DRAFT_189220	1.62656	3.51585	4.21767	112	171	AGABI2DRAFT_189220	18081052	NW_006267344.1	300578	302392	1815	-	RefSeq	gene	AGABI2DRAFT_189220	protein_coding	AGABI2DRAFT_189220	hypothetical protein	XM_006453810.1					AGABI2DRAFT_189220
114	AGABI2DRAFT_63000	2.30899	3.53918	4.74644	114	251	AGABI2DRAFT_63000	18085962	NW_006267344.1	302971	303162	192	-	RefSeq	gene	AGABI2DRAFT_63000	protein_coding	AGABI2DRAFT_63000	hypothetical protein	XM_006453811.1	303162, .	TRUE	., 302971		AGABI2DRAFT_63000
115	AGABI2DRAFT_189222	1.16025	4.79438	5.00881	287	303	AGABI2DRAFT_189222	18081053	NW_006267344.1	303473	304954	1482	-	RefSeq	gene	AGABI2DRAFT_189222	protein_coding	AGABI2DRAFT_189222	hypothetical protein	XM_006453812.1					AGABI2DRAFT_189222
116	AGABI2DRAFT_189223	1.11812	3.92285	4.08393	152	155	AGABI2DRAFT_189223	18081054	NW_006267344.1	304928	306207	1280	-	RefSeq	gene	AGABI2DRAFT_189223	protein_coding	AGABI2DRAFT_189223	hypothetical protein	XM_006453813.1		TRUE	., 304928		AGABI2DRAFT_189223
117	AGABI2DRAFT_196434	1.75091	2.96418	3.77228	73	123	AGABI2DRAFT_196434	18083539	NW_006267344.1	308045	309364	1320	-	RefSeq	gene	AGABI2DRAFT_196434	protein_coding	AGABI2DRAFT_196434	hypothetical protein	XM_006453814.1					AGABI2DRAFT_196434
118	AGABI2DRAFT_189224	1.86176	6.67419	7.57086	1085	1837	AGABI2DRAFT_189224	18081055	NW_006267344.1	311110	313202	2093	-	RefSeq	gene	AGABI2DRAFT_189224	protein_coding	AGABI2DRAFT_189224	hypothetical protein	XM_006453815.1		TRUE	., 311110		AGABI2DRAFT_189224
119	AGABI2DRAFT_196439	1.35307	5.34381	5.78004	425	524	AGABI2DRAFT_196439	18083540	NW_006267344.1	313287	314879	1593	+	RefSeq	gene	AGABI2DRAFT_196439	protein_coding	AGABI2DRAFT_196439	hypothetical protein	XM_006453816.1		TRUE	., 313287		AGABI2DRAFT_196439
120	AGABI2DRAFT_196440	0.532704	6.2643	5.3557	814	388	AGABI2DRAFT_196440	18083541	NW_006267344.1	319557	320654	1098	-	RefSeq	gene	AGABI2DRAFT_196440	protein_coding	AGABI2DRAFT_196440	hypothetical protein	XM_006453817.1		TRUE	., 319557		AGABI2DRAFT_196440
121	AGABI2DRAFT_175634	0.891512	2.12277	1.9571	36	28	AGABI2DRAFT_175634	18079460	NW_006267344.1	324718	326133	1416	-	RefSeq	gene	AGABI2DRAFT_175634	protein_coding	AGABI2DRAFT_175634	hypothetical protein	XM_006453818.1	326133, .	TRUE	., 324718		AGABI2DRAFT_175634
122	AGABI2DRAFT_189227	1	0	0	0	0	AGABI2DRAFT_189227	18081056	NW_006267344.1	327914	328188	275	+	RefSeq	gene	AGABI2DRAFT_189227	protein_coding	AGABI2DRAFT_189227	hypothetical protein	XM_006453819.1					AGABI2DRAFT_189227
123	AGABI2DRAFT_181901	0.666449	1.083	0.497566	12	4	AGABI2DRAFT_181901	18080216	NW_006267344.1	329965	330347	383	-	RefSeq	gene	AGABI2DRAFT_181901	protein_coding	AGABI2DRAFT_181901	hypothetical protein	XM_006453820.1					AGABI2DRAFT_181901
124	AGABI2DRAFT_196441	1.26747	3.92285	4.2648	152	177	AGABI2DRAFT_196441	18083542	NW_006267344.1	332321	334304	1984	+	RefSeq	gene	AGABI2DRAFT_196441	protein_coding	AGABI2DRAFT_196441	hypothetical protein	XM_006453821.1		TRUE	., 332321		AGABI2DRAFT_196441
125	AGABI2DRAFT_113642	0.929663	0.246598	0.141377	2	1	AGABI2DRAFT_113642	18076354	NW_006267344.1	334510	335315	806	-	RefSeq	gene	AGABI2DRAFT_113642	protein_coding	AGABI2DRAFT_113642	hypothetical protein	XM_006453822.1	335315, .	TRUE	., 334510		AGABI2DRAFT_113642
126	AGABI2DRAFT_113643	3.74483	0.640822	2.54572	6	47	AGABI2DRAFT_113643	18076355	NW_006267344.1	337444	338664	1221	-	RefSeq	gene	AGABI2DRAFT_113643	protein_coding	AGABI2DRAFT_113643	hypothetical protein	XM_006453823.1	338664, .	TRUE	., 337444		AGABI2DRAFT_113643
127	AGABI2DRAFT_113644	0.561353	5.93127	5.09825	644	323	AGABI2DRAFT_113644	18076356	NW_006267344.1	340767	341627	861	-	RefSeq	gene	AGABI2DRAFT_113644	protein_coding	AGABI2DRAFT_113644	hypothetical protein	XM_006453824.1	341627, .	TRUE	., 340767		AGABI2DRAFT_113644
128	AGABI2DRAFT_196444	0.827833	5.70252	5.42994	548	409	AGABI2DRAFT_196444	18083543	NW_006267344.1	341970	347730	5761	+	RefSeq	gene	AGABI2DRAFT_196444	protein_coding	AGABI2DRAFT_196444	hypothetical protein	XM_006453825.1		TRUE	., 341970		AGABI2DRAFT_196444
129	AGABI2DRAFT_189233	1.16488	2.35076	2.57094	44	48	AGABI2DRAFT_189233	18081057	NW_006267344.1	347848	348753	906	+	RefSeq	gene	AGABI2DRAFT_189233	protein_coding	AGABI2DRAFT_189233	hypothetical protein	XM_006453826.1					AGABI2DRAFT_189233
130	AGABI2DRAFT_196448	1.07265	5.27255	5.37373	404	393	AGABI2DRAFT_196448	18083544	NW_006267344.1	349202	350032	831	+	RefSeq	gene	AGABI2DRAFT_196448	protein_coding	AGABI2DRAFT_196448	hypothetical protein	XM_006453827.1		TRUE	., 349202		AGABI2DRAFT_196448
131	AGABI2DRAFT_189235	0.472114	6.11903	5.03623	735	309	AGABI2DRAFT_189235	18081058	NW_006267344.1	350001	350887	887	-	RefSeq	gene	AGABI2DRAFT_189235	protein_coding	AGABI2DRAFT_189235	hypothetical protein	XM_006453828.1					AGABI2DRAFT_189235
132	AGABI2DRAFT_189237	0.813792	4.43282	4.13555	221	161	AGABI2DRAFT_189237	18081059	NW_006267344.1	351071	353755	2685	-	RefSeq	gene	AGABI2DRAFT_189237	protein_coding	AGABI2DRAFT_189237	hypothetical protein	XM_006453829.1					AGABI2DRAFT_189237
133	AGABI2DRAFT_113649	0.585275	5.91799	5.14518	638	334	AGABI2DRAFT_113649	18076357	NW_006267344.1	354781	359292	4512	-	RefSeq	gene	AGABI2DRAFT_113649	protein_coding	AGABI2DRAFT_113649	hypothetical protein	XM_006453830.1	359292, .	TRUE	., 354781		AGABI2DRAFT_113649
134	AGABI2DRAFT_175644	0.571169	2.21254	1.40453	39	16	AGABI2DRAFT_175644	18079461	NW_006267344.1	362940	364211	1272	+	RefSeq	gene	AGABI2DRAFT_175644	protein_coding	AGABI2DRAFT_175644	hypothetical protein	XM_006453831.1	364211, .	TRUE	., 362940		AGABI2DRAFT_175644
135	AGABI2DRAFT_113651	1	0	0	0	0	AGABI2DRAFT_113651	18076358	NW_006267344.1	365674	366120	447	-	RefSeq	gene	AGABI2DRAFT_113651	protein_coding	AGABI2DRAFT_113651	hypothetical protein	XM_006453832.1	366120, .	TRUE	., 365674		AGABI2DRAFT_113651
136	AGABI2DRAFT_175645	2.9867	0.128561	1.70711	1	22	AGABI2DRAFT_175645	18079462	NW_006267344.1	368055	369252	1198	+	RefSeq	gene	AGABI2DRAFT_175645	protein_coding	AGABI2DRAFT_175645	hypothetical protein	XM_006453833.1	369252, .	TRUE			AGABI2DRAFT_175645
137	AGABI2DRAFT_147275	1.329	4.26812	4.67846	196	239	AGABI2DRAFT_147275	18079157	NW_006267344.1	369857	375048	5192	-	RefSeq	gene	AGABI2DRAFT_147275	protein_coding	AGABI2DRAFT_147275	hypothetical protein	XM_006453834.1	375048, .	TRUE	., 369857		AGABI2DRAFT_147275
138	AGABI2DRAFT_181913	1.03088	4.72997	4.77384	274	256	AGABI2DRAFT_181913	18080217	NW_006267344.1	374833	379730	4898	+	RefSeq	gene	AGABI2DRAFT_181913	protein_coding	AGABI2DRAFT_181913	hypothetical protein	XM_006453835.1		TRUE	., 374833		AGABI2DRAFT_181913
139	AGABI2DRAFT_189241	0.176713	3.66111	1.16059	125	12	AGABI2DRAFT_189241	18081060	NW_006267344.1	382102	382714	613	+	RefSeq	gene	AGABI2DRAFT_189241	protein_coding	AGABI2DRAFT_189241	hypothetical protein	XM_006453836.1					AGABI2DRAFT_189241
140	AGABI2DRAFT_189242	0.993937	5.84968	5.84091	608	547	AGABI2DRAFT_189242	18081061	NW_006267344.1	383136	384694	1559	-	RefSeq	gene	AGABI2DRAFT_189242	protein_coding	AGABI2DRAFT_189242	hypothetical protein	XM_006453837.1					AGABI2DRAFT_189242
141	AGABI2DRAFT_175649	0.27287	5.52117	3.64746	482	112	AGABI2DRAFT_175649	18079463	NW_006267344.1	389193	392165	2973	-	RefSeq	gene	AGABI2DRAFT_175649	protein_coding	AGABI2DRAFT_175649	hypothetical protein	XM_006453838.1	392165, .	TRUE	., 389193		AGABI2DRAFT_175649
142	AGABI2DRAFT_175650	1.13214	2.89356	3.07261	69	72	AGABI2DRAFT_175650	18079464	NW_006267344.1	398170	398779	610	-	RefSeq	gene	AGABI2DRAFT_175650	protein_coding	AGABI2DRAFT_175650	hypothetical protein	XM_006453839.1					AGABI2DRAFT_175650
143	AGABI2DRAFT_189243	1.22145	8.01777	8.30636	2770	3065	AGABI2DRAFT_189243	18081062	NW_006267344.1	398866	400925	2060	+	RefSeq	gene	AGABI2DRAFT_189243	protein_coding	AGABI2DRAFT_189243	hypothetical protein	XM_006453840.1					AGABI2DRAFT_189243
144	AGABI2DRAFT_189244	0.87972	5.58699	5.40211	505	401	AGABI2DRAFT_189244	18081063	NW_006267344.1	404132	404921	790	-	RefSeq	gene	AGABI2DRAFT_189244	protein_coding	AGABI2DRAFT_189244	Ca2+-binding EF-hand superfamily protein	XM_006453841.1					AGABI2DRAFT_189244
145	AGABI2DRAFT_196465	0.926506	4.63575	4.52562	256	214	AGABI2DRAFT_196465	18083545	NW_006267344.1	406278	410197	3920	+	RefSeq	gene	AGABI2DRAFT_196465	protein_coding	AGABI2DRAFT_196465	RNA-dependent RNA polymerase	XM_006453842.1					AGABI2DRAFT_196465
146	AGABI2DRAFT_113660	0.833234	5.55589	5.29268	494	371	AGABI2DRAFT_113660	18076359	NW_006267344.1	410268	413437	3170	+	RefSeq	gene	AGABI2DRAFT_113660	protein_coding	AGABI2DRAFT_113660	hypothetical protein	XM_006453843.1	413437, .	TRUE	., 410268		AGABI2DRAFT_113660
147	AGABI2DRAFT_213401	0.633967	6.52157	5.86405	975	556	AGABI2DRAFT_213401	18084761	NW_006267344.1	413666	415973	2308	-	RefSeq	gene	AGABI2DRAFT_213401	protein_coding	AGABI2DRAFT_213401	hypothetical protein	XM_006453844.1					AGABI2DRAFT_213401
148	AGABI2DRAFT_189248	1.0093	5.01834	5.0317	337	308	AGABI2DRAFT_189248	18081064	NW_006267344.1	416938	419125	2188	-	RefSeq	gene	AGABI2DRAFT_189248	protein_coding	AGABI2DRAFT_189248	hypothetical protein	XM_006453845.1					AGABI2DRAFT_189248
149	AGABI2DRAFT_189249	0.439031	7.31438	6.12678	1697	669	AGABI2DRAFT_189249	18081065	NW_006267344.1	419649	421339	1691	-	RefSeq	gene	AGABI2DRAFT_189249	protein_coding	AGABI2DRAFT_189249	hypothetical protein	XM_006453846.1					AGABI2DRAFT_189249
150	AGABI2DRAFT_189250	3.11329	3.76367	5.40211	135	401	AGABI2DRAFT_189250	18081066	NW_006267344.1	421390	422325	936	-	RefSeq	gene	AGABI2DRAFT_189250	protein_coding	AGABI2DRAFT_189250	hypothetical protein	XM_006453847.1					AGABI2DRAFT_189250
151	AGABI2DRAFT_132657	1.41183	0	0.497566	0	4	AGABI2DRAFT_132657	18078233	NW_006267344.1	422518	422781	264	+	RefSeq	gene	AGABI2DRAFT_132657	protein_coding	AGABI2DRAFT_132657	hypothetical protein	XM_006453848.1					AGABI2DRAFT_132657
152	AGABI2DRAFT_175658	1.23011	6.60957	6.90835	1037	1157	AGABI2DRAFT_175658	18079465	NW_006267344.1	422971	424037	1067	-	RefSeq	gene	AGABI2DRAFT_175658	protein_coding	AGABI2DRAFT_175658	hypothetical protein	XM_006453849.1	424037, .	TRUE			AGABI2DRAFT_175658
153	AGABI2DRAFT_175659	0.791587	7.86523	7.52805	2491	1783	AGABI2DRAFT_175659	18079466	NW_006267344.1	425284	426314	1031	+	RefSeq	gene	AGABI2DRAFT_175659	protein_coding	AGABI2DRAFT_175659	hypothetical protein	XM_006453850.1					AGABI2DRAFT_175659
154	AGABI2DRAFT_147288	0.522647	4.15945	3.22335	181	81	AGABI2DRAFT_147288	18079158	NW_006267344.1	427029	429479	2451	+	RefSeq	gene	AGABI2DRAFT_147288	protein_coding	AGABI2DRAFT_147288	hypothetical protein	XM_006453851.1	429479, .	TRUE	., 427029		AGABI2DRAFT_147288
155	AGABI2DRAFT_132659	1.36802	10.2789	10.731	13319	16498	AGABI2DRAFT_132659	18078234	NW_006267344.1	429798	430829	1032	-	RefSeq	gene	AGABI2DRAFT_132659	protein_coding	AGABI2DRAFT_132659	hypothetical protein	XM_006453852.1					AGABI2DRAFT_132659
156	AGABI2DRAFT_196486	0.897173	5.77061	5.61407	575	466	AGABI2DRAFT_196486	18083546	NW_006267344.1	431161	432837	1677	+	RefSeq	gene	AGABI2DRAFT_196486	protein_coding	AGABI2DRAFT_196486	hypothetical protein	XM_006453853.1					AGABI2DRAFT_196486
157	AGABI2DRAFT_181926	0.791107	6.33596	5.9979	856	611	AGABI2DRAFT_181926	18080218	NW_006267344.1	432894	438539	5646	-	RefSeq	gene	AGABI2DRAFT_181926	protein_coding	AGABI2DRAFT_181926	hypothetical protein	XM_006453854.1	438539, .	TRUE	., 432894		AGABI2DRAFT_181926
158	AGABI2DRAFT_132661	0.65792	5.9488	5.34478	652	385	AGABI2DRAFT_132661	18078235	NW_006267344.1	438563	439063	501	-	RefSeq	gene	AGABI2DRAFT_132661	protein_coding	AGABI2DRAFT_132661	hypothetical protein	XM_006453855.1					AGABI2DRAFT_132661
159	AGABI2DRAFT_113673	1	0	0	0	0	AGABI2DRAFT_113673	18076360	NW_006267344.1	440288	441651	1364	+	RefSeq	gene	AGABI2DRAFT_113673	protein_coding	AGABI2DRAFT_113673	hypothetical protein	XM_006453856.1	441651, .	TRUE	., 440288		AGABI2DRAFT_113673
160	AGABI2DRAFT_140058	1.10296	0	0.141377	0	1	AGABI2DRAFT_140058	18078778	NW_006267344.1	441783	444549	2767	-	RefSeq	gene	AGABI2DRAFT_140058	protein_coding	AGABI2DRAFT_140058	hypothetical protein	XM_006453857.1	444549, .	TRUE	., 441783		AGABI2DRAFT_140058
161	AGABI2DRAFT_140060	1	0	0	0	0	AGABI2DRAFT_140060	18078779	NW_006267344.1	454629	457034	2406	-	RefSeq	gene	AGABI2DRAFT_140060	protein_coding	AGABI2DRAFT_140060	hypothetical protein	XM_006453858.1	457034, .	TRUE	., 454629		AGABI2DRAFT_140060
162	AGABI2DRAFT_140061	1	0	0	0	0	AGABI2DRAFT_140061	18078780	NW_006267344.1	462108	463527	1420	-	RefSeq	gene	AGABI2DRAFT_140061	protein_coding	AGABI2DRAFT_140061	hypothetical protein	XM_006453859.1	463527, .	TRUE	., 462108		AGABI2DRAFT_140061
163	AGABI2DRAFT_113679	1	0	0	0	0	AGABI2DRAFT_113679	18076361	NW_006267344.1	463635	466807	3173	+	RefSeq	gene	AGABI2DRAFT_113679	protein_coding	AGABI2DRAFT_113679	hypothetical protein	XM_006453860.1	466807, .	TRUE	., 463635		AGABI2DRAFT_113679
164	AGABI2DRAFT_189256	3.15866	3.04786	4.70717	78	244	AGABI2DRAFT_189256	18081067	NW_006267344.1	469810	471177	1368	+	RefSeq	gene	AGABI2DRAFT_189256	protein_coding	AGABI2DRAFT_189256	hypothetical protein	XM_006453861.1					AGABI2DRAFT_189256
165	AGABI2DRAFT_213426	0.803401	2.15332	1.83751	37	25	AGABI2DRAFT_213426	18084762	NW_006267344.1	472410	473816	1407	+	RefSeq	gene	AGABI2DRAFT_213426	protein_coding	AGABI2DRAFT_213426	hypothetical protein	XM_006453862.1					AGABI2DRAFT_213426
166	AGABI2DRAFT_175665	0.353279	4.3026	2.80148	201	58	AGABI2DRAFT_175665	18079467	NW_006267344.1	474109	475542	1434	-	RefSeq	gene	AGABI2DRAFT_175665	protein_coding	AGABI2DRAFT_175665	hypothetical protein	XM_006453863.1	475542, .	TRUE	., 474109		AGABI2DRAFT_175665
167	AGABI2DRAFT_189258	0.751625	1.92451	1.5126	30	18	AGABI2DRAFT_189258	18081068	NW_006267344.1	476156	476462	307	+	RefSeq	gene	AGABI2DRAFT_189258	protein_coding	AGABI2DRAFT_189258	hypothetical protein	XM_006453864.1					AGABI2DRAFT_189258
168	AGABI2DRAFT_213432	0.740616	5.54441	5.1112	490	326	AGABI2DRAFT_213432	18084763	NW_006267344.1	476516	477799	1284	-	RefSeq	gene	AGABI2DRAFT_213432	protein_coding	AGABI2DRAFT_213432	hypothetical protein	XM_006453865.1					AGABI2DRAFT_213432
169	AGABI2DRAFT_189260	0.850012	6.42158	6.18714	909	698	AGABI2DRAFT_189260	18081069	NW_006267344.1	477847	479753	1907	+	RefSeq	gene	AGABI2DRAFT_189260	protein_coding	AGABI2DRAFT_189260	DNA helicase TBP-interacting protein	XM_006453866.1					AGABI2DRAFT_189260
170	AGABI2DRAFT_175668	1.899	7.17897	8.10421	1544	2663	AGABI2DRAFT_175668	18079468	NW_006267344.1	480041	481044	1004	-	RefSeq	gene	AGABI2DRAFT_175668	protein_coding	AGABI2DRAFT_175668	hypothetical protein	XM_006453867.1					AGABI2DRAFT_175668
171	AGABI2DRAFT_189261	0.60462	8.28893	7.56303	3345	1827	AGABI2DRAFT_189261	18081070	NW_006267344.1	484116	485688	1573	-	RefSeq	gene	AGABI2DRAFT_189261	protein_coding	AGABI2DRAFT_189261	hypothetical protein	XM_006453868.1					AGABI2DRAFT_189261
172	AGABI2DRAFT_113689	0.271975	4.14432	2.26586	179	37	AGABI2DRAFT_113689	18076362	NW_006267344.1	486288	486859	572	+	RefSeq	gene	AGABI2DRAFT_113689	protein_coding	AGABI2DRAFT_113689	hypothetical protein	XM_006453869.1	486859, .	TRUE	., 486288		AGABI2DRAFT_113689
173	AGABI2DRAFT_196511	0.187067	7.60493	5.18655	2078	344	AGABI2DRAFT_196511	18083547	NW_006267344.1	487919	489863	1945	+	RefSeq	gene	AGABI2DRAFT_196511	protein_coding	AGABI2DRAFT_196511	hypothetical protein	XM_006453870.1					AGABI2DRAFT_196511
174	AGABI2DRAFT_t1	0.684916	1.14512	0.599115	13	5	AGABI2DRAFT_t1	18086782	NW_006267344.1	490775	490858	84	+	RefSeq	gene	AGABI2DRAFT_t1	tRNA	AGABI2DRAFT_t1	tRNA-Asn						AGABI2DRAFT_t1
175	AGABI2DRAFT_61329	1.15972	0.878785	1.09257	9	11	AGABI2DRAFT_61329	18085899	NW_006267344.1	491343	493017	1675	+	RefSeq	gene	AGABI2DRAFT_61329	protein_coding	AGABI2DRAFT_61329	hypothetical protein	XM_006453871.1	493017, .	TRUE	., 491343		AGABI2DRAFT_61329
176	AGABI2DRAFT_196515	1.10436	8.42816	8.57137	3685	3685	AGABI2DRAFT_196515	18083548	NW_006267344.1	493295	494741	1447	-	RefSeq	gene	AGABI2DRAFT_196515	protein_coding	AGABI2DRAFT_196515	hypothetical protein	XM_006453872.1		TRUE	., 493295		AGABI2DRAFT_196515
177	AGABI2DRAFT_132671	0.49678	7.52176	6.51244	1961	877	AGABI2DRAFT_132671	18078236	NW_006267344.1	495167	496135	969	-	RefSeq	gene	AGABI2DRAFT_132671	protein_coding	AGABI2DRAFT_132671	hypothetical protein	XM_006453873.1					AGABI2DRAFT_132671
178	AGABI2DRAFT_189264	0.300821	8.00526	6.27224	2746	741	AGABI2DRAFT_189264	18081071	NW_006267344.1	496167	497351	1185	+	RefSeq	gene	AGABI2DRAFT_189264	protein_coding	AGABI2DRAFT_189264	40S ribosomal protein S9	XM_006453874.1					AGABI2DRAFT_189264
179	AGABI2DRAFT_181939	1.36299	3.06403	3.5108	79	101	AGABI2DRAFT_181939	18080219	NW_006267344.1	497349	500009	2661	-	RefSeq	gene	AGABI2DRAFT_181939	protein_coding	AGABI2DRAFT_181939	hypothetical protein	XM_006453875.1		TRUE	., 497349		AGABI2DRAFT_181939
180	AGABI2DRAFT_175677	1.42165	2.18324	2.69081	38	53	AGABI2DRAFT_175677	18079469	NW_006267344.1	501610	503119	1510	-	RefSeq	gene	AGABI2DRAFT_175677	protein_coding	AGABI2DRAFT_175677	hypothetical protein	XM_006453876.1	503119, .	TRUE	., 501610		AGABI2DRAFT_175677
181	AGABI2DRAFT_132674	1	0	0	0	0	AGABI2DRAFT_132674	18078237	NW_006267344.1	504478	504812	335	+	RefSeq	gene	AGABI2DRAFT_132674	protein_coding	AGABI2DRAFT_132674	hypothetical protein	XM_006453877.1					AGABI2DRAFT_132674
182	AGABI2DRAFT_113698	0.849672	1.6946	1.45958	24	17	AGABI2DRAFT_113698	18076363	NW_006267344.1	507792	508810	1019	-	RefSeq	gene	AGABI2DRAFT_113698	protein_coding	AGABI2DRAFT_113698	hypothetical protein	XM_006453878.1	508810, .	TRUE	., 507792		AGABI2DRAFT_113698
183	AGABI2DRAFT_189267	0.942503	4.989	4.90357	330	281	AGABI2DRAFT_189267	18081072	NW_006267344.1	509698	511198	1501	+	RefSeq	gene	AGABI2DRAFT_189267	protein_coding	AGABI2DRAFT_189267	hypothetical protein	XM_006453879.1					AGABI2DRAFT_189267
184	AGABI2DRAFT_189268	4.18501	3.91396	5.97919	151	603	AGABI2DRAFT_189268	18081073	NW_006267344.1	513558	514256	699	-	RefSeq	gene	AGABI2DRAFT_189268	protein_coding	AGABI2DRAFT_189268	hypothetical protein	XM_006453880.1					AGABI2DRAFT_189268
185	AGABI2DRAFT_113700	1.00621	2.87535	2.88428	68	62	AGABI2DRAFT_113700	18076364	NW_006267344.1	516647	519288	2642	-	RefSeq	gene	AGABI2DRAFT_113700	protein_coding	AGABI2DRAFT_113700	hypothetical protein	XM_006453881.1	519288, .	TRUE	., 516647		AGABI2DRAFT_113700
186	AGABI2DRAFT_189269	0.429794	4.34291	3.12463	207	75	AGABI2DRAFT_189269	18081074	NW_006267344.1	520751	521732	982	-	RefSeq	gene	AGABI2DRAFT_189269	protein_coding	AGABI2DRAFT_189269	hypothetical protein	XM_006453882.1					AGABI2DRAFT_189269
187	AGABI2DRAFT_113702	1.83571	1.6946	2.57094	24	48	AGABI2DRAFT_113702	18076365	NW_006267344.1	525135	526393	1259	+	RefSeq	gene	AGABI2DRAFT_113702	protein_coding	AGABI2DRAFT_113702	hypothetical protein	XM_006453883.1	526393, .	TRUE	., 525135		AGABI2DRAFT_113702
188	AGABI2DRAFT_175682	0.712264	3.56213	3.07261	116	72	AGABI2DRAFT_175682	18079470	NW_006267344.1	526624	529698	3075	-	RefSeq	gene	AGABI2DRAFT_175682	protein_coding	AGABI2DRAFT_175682	hypothetical protein	XM_006453884.1	529698, .	TRUE	., 526624		AGABI2DRAFT_175682
189	AGABI2DRAFT_196529	2.22167	1.083	2.23464	12	36	AGABI2DRAFT_196529	18083549	NW_006267344.1	532108	534636	2529	+	RefSeq	gene	AGABI2DRAFT_196529	protein_coding	AGABI2DRAFT_196529	hypothetical protein	XM_006453885.1		TRUE	., 532108		AGABI2DRAFT_196529
190	AGABI2DRAFT_189272	1.53426	8.2198	8.83735	3188	4433	AGABI2DRAFT_189272	18081075	NW_006267344.1	538284	540763	2480	-	RefSeq	gene	AGABI2DRAFT_189272	protein_coding	AGABI2DRAFT_189272	hypothetical protein	XM_006453886.1					AGABI2DRAFT_189272
191	AGABI2DRAFT_196541	1.13455	5.58978	5.77191	506	521	AGABI2DRAFT_196541	18083550	NW_006267344.1	540996	542412	1417	+	RefSeq	gene	AGABI2DRAFT_196541	protein_coding	AGABI2DRAFT_196541	hypothetical protein	XM_006453887.1					AGABI2DRAFT_196541
192	AGABI2DRAFT_213473	2.12477	4.26112	5.34843	195	386	AGABI2DRAFT_213473	18084764	NW_006267344.1	542793	545650	2858	+	RefSeq	gene	AGABI2DRAFT_213473	protein_coding	AGABI2DRAFT_213473	hypothetical protein	XM_006453888.1					AGABI2DRAFT_213473
193	AGABI2DRAFT_181949	3.18275	4.989	6.65928	330	972	AGABI2DRAFT_181949	18080220	NW_006267344.1	545676	548660	2985	-	RefSeq	gene	AGABI2DRAFT_181949	protein_coding	AGABI2DRAFT_181949	hypothetical protein	XM_006453889.1	548660, .	TRUE	., 545676		AGABI2DRAFT_181949
194	AGABI2DRAFT_175688	1.54091	8.78802	9.4118	4732	6606	AGABI2DRAFT_175688	18079471	NW_006267344.1	549933	552191	2259	+	RefSeq	gene	AGABI2DRAFT_175688	protein_coding	AGABI2DRAFT_175688	hypothetical protein	XM_006453890.1		TRUE	., 549933		AGABI2DRAFT_175688
195	AGABI2DRAFT_140090	1.83939	3.35432	4.23355	99	173	AGABI2DRAFT_140090	18078781	NW_006267344.1	552209	553835	1627	-	RefSeq	gene	AGABI2DRAFT_140090	protein_coding	AGABI2DRAFT_140090	hypothetical protein	XM_006453891.1	553835, .	TRUE	., 552209		AGABI2DRAFT_140090
196	AGABI2DRAFT_189278	0.759344	6.57614	6.17896	1013	694	AGABI2DRAFT_189278	18081076	NW_006267344.1	555385	556574	1190	-	RefSeq	gene	AGABI2DRAFT_189278	protein_coding	AGABI2DRAFT_189278	hypothetical protein	XM_006453892.1		TRUE	., 555385		AGABI2DRAFT_189278
197	AGABI2DRAFT_189279	0.822121	7.99897	7.71639	2734	2033	AGABI2DRAFT_189279	18081077	NW_006267344.1	558046	559892	1847	-	RefSeq	gene	AGABI2DRAFT_189279	protein_coding	AGABI2DRAFT_189279	hypothetical protein	XM_006453893.1					AGABI2DRAFT_189279
198	AGABI2DRAFT_213484	0.659754	8.03068	7.43068	2795	1666	AGABI2DRAFT_213484	18084765	NW_006267344.1	560178	565102	4925	-	RefSeq	gene	AGABI2DRAFT_213484	protein_coding	AGABI2DRAFT_213484	hypothetical protein	XM_006453894.1					AGABI2DRAFT_213484
199	AGABI2DRAFT_175691	2.1631	1.95951	3.07261	31	72	AGABI2DRAFT_175691	18079472	NW_006267344.1	565641	566926	1286	+	RefSeq	gene	AGABI2DRAFT_175691	protein_coding	AGABI2DRAFT_175691	hypothetical protein	XM_006453895.1	566926, .	TRUE			AGABI2DRAFT_175691
200	AGABI2DRAFT_175692	0.933958	4.85603	4.75746	300	253	AGABI2DRAFT_175692	18079473	NW_006267344.1	568270	572611	4342	-	RefSeq	gene	AGABI2DRAFT_175692	protein_coding	AGABI2DRAFT_175692	hypothetical protein	XM_006453896.1		TRUE	., 568270		AGABI2DRAFT_175692
201	AGABI2DRAFT_175693	1.32495	5.85666	6.2626	611	736	AGABI2DRAFT_175693	18079474	NW_006267344.1	573769	575766	1998	+	RefSeq	gene	AGABI2DRAFT_175693	protein_coding	AGABI2DRAFT_175693	hypothetical protein	XM_006453897.1	575766, .	TRUE			AGABI2DRAFT_175693
202	AGABI2DRAFT_40608	1.74729	6.3209	7.12602	847	1347	AGABI2DRAFT_40608	18085560	NW_006267344.1	576736	578356	1621	-	RefSeq	gene	AGABI2DRAFT_40608	protein_coding	AGABI2DRAFT_40608	hypothetical protein	XM_006453679.1	578356, .	TRUE	., 576736		AGABI2DRAFT_40608
203	AGABI2DRAFT_175695	0.739393	2.98131	2.54572	74	47	AGABI2DRAFT_175695	18079475	NW_006267344.1	579047	580438	1392	+	RefSeq	gene	AGABI2DRAFT_175695	protein_coding	AGABI2DRAFT_175695	hypothetical protein	XM_006453898.1					AGABI2DRAFT_175695
204	AGABI2DRAFT_113718	0.67746	0.950117	0.388324	10	3	AGABI2DRAFT_113718	18076366	NW_006267344.1	580751	581205	455	-	RefSeq	gene	AGABI2DRAFT_113718	protein_coding	AGABI2DRAFT_113718	hypothetical protein	XM_006453899.1	581205, .	TRUE	., 580751		AGABI2DRAFT_113718
205	AGABI2DRAFT_213491	2.97322	7.39088	8.96291	1790	4837	AGABI2DRAFT_213491	18084766	NW_006267344.1	581743	584710	2968	-	RefSeq	gene	AGABI2DRAFT_213491	protein_coding	AGABI2DRAFT_213491	hypothetical protein	XM_006453900.1					AGABI2DRAFT_213491
206	AGABI2DRAFT_189288	0.535361	6.37212	5.4707	878	421	AGABI2DRAFT_189288	18081078	NW_006267344.1	585555	586911	1357	+	RefSeq	gene	AGABI2DRAFT_189288	protein_coding	AGABI2DRAFT_189288	hypothetical protein	XM_006453901.1					AGABI2DRAFT_189288
207	AGABI2DRAFT_196562	1.06579	2.99824	3.09016	75	73	AGABI2DRAFT_196562	18083551	NW_006267344.1	588679	591612	2934	+	RefSeq	gene	AGABI2DRAFT_196562	protein_coding	AGABI2DRAFT_196562	hypothetical protein	XM_006453902.1					AGABI2DRAFT_196562
208	AGABI2DRAFT_213494	1.19567	6.34756	6.60538	863	936	AGABI2DRAFT_213494	18084767	NW_006267344.1	593292	596016	2725	-	RefSeq	gene	AGABI2DRAFT_213494	protein_coding	AGABI2DRAFT_213494	hypothetical protein	XM_006453903.1					AGABI2DRAFT_213494
209	AGABI2DRAFT_175700	0.9136	5.33717	5.20681	423	349	AGABI2DRAFT_175700	18079476	NW_006267344.1	596668	598647	1980	+	RefSeq	gene	AGABI2DRAFT_175700	protein_coding	AGABI2DRAFT_175700	hypothetical protein	XM_006453904.1	598647, .	TRUE	., 596668		AGABI2DRAFT_175700
210	AGABI2DRAFT_t2	0.493771	1.01809	0	11	0	AGABI2DRAFT_t2	18086854	NW_006267344.1	598861	598961	101	+	RefSeq	gene	AGABI2DRAFT_t2	tRNA	AGABI2DRAFT_t2	tRNA-Asp						AGABI2DRAFT_t2
211	AGABI2DRAFT_t3	1	0	0	0	0	AGABI2DRAFT_t3	18086865	NW_006267344.1	599901	599990	90	+	RefSeq	gene	AGABI2DRAFT_t3	tRNA	AGABI2DRAFT_t3	tRNA-Asp						AGABI2DRAFT_t3
212	AGABI2DRAFT_181963	2.95712	6.89136	8.45555	1263	3400	AGABI2DRAFT_181963	18080221	NW_006267344.1	600617	602296	1680	-	RefSeq	gene	AGABI2DRAFT_181963	protein_coding	AGABI2DRAFT_181963	hypothetical protein	XM_006453905.1					AGABI2DRAFT_181963
213	AGABI2DRAFT_181964	1.12176	4.16695	4.33271	182	186	AGABI2DRAFT_181964	18080222	NW_006267344.1	604500	606166	1667	+	RefSeq	gene	AGABI2DRAFT_181964	protein_coding	AGABI2DRAFT_181964	hypothetical protein	XM_006453906.1	606166, .	TRUE			AGABI2DRAFT_181964
214	AGABI2DRAFT_213497	0.926917	5.57011	5.46062	499	418	AGABI2DRAFT_213497	18084768	NW_006267344.1	606531	610667	4137	+	RefSeq	gene	AGABI2DRAFT_213497	protein_coding	AGABI2DRAFT_213497	hypothetical protein	XM_006453907.1		TRUE	., 606531		AGABI2DRAFT_213497
215	AGABI2DRAFT_147333	0.963611	5.00584	4.95236	334	291	AGABI2DRAFT_147333	18079159	NW_006267344.1	610733	613155	2423	+	RefSeq	gene	AGABI2DRAFT_147333	protein_coding	AGABI2DRAFT_147333	hypothetical protein	XM_006453908.1	613155, .	TRUE	., 610733		AGABI2DRAFT_147333
216	AGABI2DRAFT_189297	1.59269	8.47615	9.14762	3810	5499	AGABI2DRAFT_189297	18081079	NW_006267344.1	613359	615254	1896	+	RefSeq	gene	AGABI2DRAFT_189297	protein_coding	AGABI2DRAFT_189297	hypothetical protein	XM_006453909.1					AGABI2DRAFT_189297
217	AGABI2DRAFT_175704	0.897655	5.63648	5.48072	523	424	AGABI2DRAFT_175704	18079477	NW_006267344.1	615711	618742	3032	-	RefSeq	gene	AGABI2DRAFT_175704	protein_coding	AGABI2DRAFT_175704	hypothetical protein	XM_006453910.1	618742, .	TRUE			AGABI2DRAFT_175704
218	AGABI2DRAFT_189300	0.559027	5.4522	4.6132	459	228	AGABI2DRAFT_189300	18081080	NW_006267344.1	621645	622569	925	+	RefSeq	gene	AGABI2DRAFT_189300	protein_coding	AGABI2DRAFT_189300	hypothetical protein	XM_006453911.1					AGABI2DRAFT_189300
219	AGABI2DRAFT_189301	0.778555	6.38666	6.02553	887	623	AGABI2DRAFT_189301	18081081	NW_006267344.1	625748	628160	2413	-	RefSeq	gene	AGABI2DRAFT_189301	protein_coding	AGABI2DRAFT_189301	hypothetical protein	XM_006453912.1					AGABI2DRAFT_189301
220	AGABI2DRAFT_181972	1.22314	3.38038	3.67097	101	114	AGABI2DRAFT_181972	18080223	NW_006267344.1	628288	628856	569	+	RefSeq	gene	AGABI2DRAFT_181972	protein_coding	AGABI2DRAFT_181972	hypothetical protein	XM_006453913.1					AGABI2DRAFT_181972
221	AGABI2DRAFT_113733	0.853516	5.3137	5.08519	416	320	AGABI2DRAFT_113733	18076367	NW_006267344.1	628904	633962	5059	-	RefSeq	gene	AGABI2DRAFT_113733	protein_coding	AGABI2DRAFT_113733	hypothetical protein	XM_006453914.1	633962, .	TRUE	., 628904		AGABI2DRAFT_113733
222	AGABI2DRAFT_41003	1.22566	6.2903	6.58386	829	922	AGABI2DRAFT_41003	18085564	NW_006267344.1	634451	636118	1668	-	RefSeq	gene	AGABI2DRAFT_41003	protein_coding	AGABI2DRAFT_41003	hypothetical protein	XM_006453680.1	636118, .	TRUE	., 634451		AGABI2DRAFT_41003
223	AGABI2DRAFT_189303	0.518209	7.16779	6.21939	1532	714	AGABI2DRAFT_189303	18081082	NW_006267344.1	636218	637762	1545	+	RefSeq	gene	AGABI2DRAFT_189303	protein_coding	AGABI2DRAFT_189303	hypothetical protein	XM_006453915.1					AGABI2DRAFT_189303
224	AGABI2DRAFT_175709	0.321513	2.65823	1.02118	57	10	AGABI2DRAFT_175709	18079478	NW_006267344.1	638357	639434	1078	-	RefSeq	gene	AGABI2DRAFT_175709	protein_coding	AGABI2DRAFT_175709	hypothetical protein	XM_006453916.1	639434, .	TRUE	., 638357		AGABI2DRAFT_175709
225	AGABI2DRAFT_132715	1.24278	5.40855	5.72213	445	503	AGABI2DRAFT_132715	18078238	NW_006267344.1	639565	639962	398	+	RefSeq	gene	AGABI2DRAFT_132715	protein_coding	AGABI2DRAFT_132715	hypothetical protein	XM_006453917.1					AGABI2DRAFT_132715
226	AGABI2DRAFT_189306	1.04157	6.4074	6.46615	900	849	AGABI2DRAFT_189306	18081083	NW_006267344.1	640052	642137	2086	-	RefSeq	gene	AGABI2DRAFT_189306	protein_coding	AGABI2DRAFT_189306	hypothetical protein	XM_006453918.1					AGABI2DRAFT_189306
227	AGABI2DRAFT_213529	1.2646	5.40855	5.74723	445	512	AGABI2DRAFT_213529	18084769	NW_006267344.1	642674	643607	934	-	RefSeq	gene	AGABI2DRAFT_213529	protein_coding	AGABI2DRAFT_213529	hypothetical protein	XM_006453919.1					AGABI2DRAFT_213529
228	AGABI2DRAFT_175711	0.934132	7.06006	6.96176	1421	1201	AGABI2DRAFT_175711	18079479	NW_006267344.1	643784	652518	8735	+	RefSeq	gene	AGABI2DRAFT_175711	protein_coding	AGABI2DRAFT_175711	hypothetical protein	XM_006453920.1					AGABI2DRAFT_175711
229	AGABI2DRAFT_189309	0.813364	5.68956	5.39153	543	398	AGABI2DRAFT_189309	18081084	NW_006267344.1	652586	653977	1392	-	RefSeq	gene	AGABI2DRAFT_189309	protein_coding	AGABI2DRAFT_189309	hypothetical protein	XM_006453921.1					AGABI2DRAFT_189309
230	AGABI2DRAFT_189310	2.04643	4.2328	5.26591	191	364	AGABI2DRAFT_189310	18081085	NW_006267344.1	654129	655833	1705	-	RefSeq	gene	AGABI2DRAFT_189310	protein_coding	AGABI2DRAFT_189310	hypothetical protein	XM_006453922.1					AGABI2DRAFT_189310
231	AGABI2DRAFT_189311	1.61545	5.20489	5.89682	385	569	AGABI2DRAFT_189311	18081086	NW_006267344.1	656438	657335	898	-	RefSeq	gene	AGABI2DRAFT_189311	protein_coding	AGABI2DRAFT_189311	hypothetical protein	XM_006453923.1					AGABI2DRAFT_189311
232	AGABI2DRAFT_181983	1.71848	10.0431	10.8242	11309	17600	AGABI2DRAFT_181983	18080224	NW_006267344.1	657375	663715	6341	+	RefSeq	gene	AGABI2DRAFT_181983	protein_coding	AGABI2DRAFT_181983	hypothetical protein	XM_006453924.1					AGABI2DRAFT_181983
233	AGABI2DRAFT_196615	1.7328	3.2732	4.0663	93	153	AGABI2DRAFT_196615	18083552	NW_006267344.1	663994	665399	1406	+	RefSeq	gene	AGABI2DRAFT_196615	protein_coding	AGABI2DRAFT_196615	hypothetical protein	XM_006453925.1		TRUE	., 663994		AGABI2DRAFT_196615
234	AGABI2DRAFT_213547	1.05098	5.84735	5.91909	607	578	AGABI2DRAFT_213547	18084770	NW_006267344.1	665729	669075	3347	+	RefSeq	gene	AGABI2DRAFT_213547	protein_coding	AGABI2DRAFT_213547	hypothetical protein	XM_006453926.1					AGABI2DRAFT_213547
235	AGABI2DRAFT_189317	1.14914	6.06783	6.26839	709	739	AGABI2DRAFT_189317	18081087	NW_006267344.1	670117	672504	2388	-	RefSeq	gene	AGABI2DRAFT_189317	protein_coding	AGABI2DRAFT_189317	hypothetical protein	XM_006453927.1					AGABI2DRAFT_189317
236	AGABI2DRAFT_196626	4.74339	2.32416	4.57007	43	221	AGABI2DRAFT_196626	18083553	NW_006267344.1	672620	674048	1429	-	RefSeq	gene	AGABI2DRAFT_196626	protein_coding	AGABI2DRAFT_196626	hypothetical protein	XM_006453928.1		TRUE	., 672620		AGABI2DRAFT_196626
237	AGABI2DRAFT_61534	1.46091	4.95038	5.49725	321	429	AGABI2DRAFT_61534	18085906	NW_006267344.1	674867	676409	1543	+	RefSeq	gene	AGABI2DRAFT_61534	protein_coding	AGABI2DRAFT_61534	hypothetical protein	XM_006453929.1	676409, .	TRUE	., 674867		AGABI2DRAFT_61534
238	AGABI2DRAFT_147361	1.06648	4.89271	4.98556	308	298	AGABI2DRAFT_147361	18079160	NW_006267344.1	676682	677377	696	-	RefSeq	gene	AGABI2DRAFT_147361	protein_coding	AGABI2DRAFT_147361	hypothetical protein	XM_006453930.1	677377, .	TRUE	., 676682		AGABI2DRAFT_147361
239	AGABI2DRAFT_61670	1.37556	3.77353	4.23355	136	173	AGABI2DRAFT_61670	18085909	NW_006267344.1	677766	681921	4156	+	RefSeq	gene	AGABI2DRAFT_61670	protein_coding	AGABI2DRAFT_61670	hypothetical protein	XM_006453931.1	681921, .	TRUE	., 677766		AGABI2DRAFT_61670
240	AGABI2DRAFT_147363	0.796954	5.24089	4.91346	395	283	AGABI2DRAFT_147363	18079161	NW_006267344.1	682183	683007	825	-	RefSeq	gene	AGABI2DRAFT_147363	protein_coding	AGABI2DRAFT_147363	hypothetical protein	XM_006453932.1	683007, .	TRUE	., 682183		AGABI2DRAFT_147363
241	AGABI2DRAFT_175721	0.811243	5.98108	5.67929	667	488	AGABI2DRAFT_175721	18079480	NW_006267344.1	683303	687170	3868	+	RefSeq	gene	AGABI2DRAFT_175721	protein_coding	AGABI2DRAFT_175721	hypothetical protein	XM_006454906.1					AGABI2DRAFT_175721
242	AGABI2DRAFT_113756	0.666856	6.8891	6.30454	1261	758	AGABI2DRAFT_113756	18076368	NW_006267344.1	688013	690583	2571	+	RefSeq	gene	AGABI2DRAFT_113756	protein_coding	AGABI2DRAFT_113756	hypothetical protein	XM_006453933.1	690583, .	TRUE	., 688013		AGABI2DRAFT_113756
243	AGABI2DRAFT_196643	1.24757	6.54911	6.86823	994	1125	AGABI2DRAFT_196643	18083554	NW_006267344.1	690847	694682	3836	-	RefSeq	gene	AGABI2DRAFT_196643	protein_coding	AGABI2DRAFT_196643	hypothetical protein	XM_006453934.1		TRUE	., 690847		AGABI2DRAFT_196643
244	AGABI2DRAFT_189325	1.03537	7.40444	7.45459	1807	1694	AGABI2DRAFT_189325	18081088	NW_006267344.1	695528	696989	1462	-	RefSeq	gene	AGABI2DRAFT_189325	protein_coding	AGABI2DRAFT_189325	ribonuclease III protein	XM_006453935.1					AGABI2DRAFT_189325
245	AGABI2DRAFT_196645	1.05613	6.08576	6.16454	718	687	AGABI2DRAFT_196645	18083555	NW_006267344.1	697083	703599	6517	-	RefSeq	gene	AGABI2DRAFT_196645	protein_coding	AGABI2DRAFT_196645	hypothetical protein	XM_006453936.1	703599, .	TRUE			AGABI2DRAFT_196645
246	AGABI2DRAFT_189327	0.664507	5.71793	5.12829	554	330	AGABI2DRAFT_189327	18081089	NW_006267344.1	703719	705017	1299	-	RefSeq	gene	AGABI2DRAFT_189327	protein_coding	AGABI2DRAFT_189327	hypothetical protein	XM_006453937.1					AGABI2DRAFT_189327
247	AGABI2DRAFT_213578	0.919587	5.40221	5.28127	443	368	AGABI2DRAFT_213578	18084771	NW_006267344.1	705181	709918	4738	+	RefSeq	gene	AGABI2DRAFT_213578	protein_coding	AGABI2DRAFT_213578	hypothetical protein	XM_006453938.1					AGABI2DRAFT_213578
248	AGABI2DRAFT_175726	0.506036	3.88694	2.90426	148	63	AGABI2DRAFT_175726	18079481	NW_006267344.1	709971	711270	1300	-	RefSeq	gene	AGABI2DRAFT_175726	protein_coding	AGABI2DRAFT_175726	hypothetical protein	XM_006453939.1					AGABI2DRAFT_175726
249	AGABI2DRAFT_189329	1.35382	2.89356	3.3306	69	88	AGABI2DRAFT_189329	18081090	NW_006267344.1	711525	713593	2069	+	RefSeq	gene	AGABI2DRAFT_189329	protein_coding	AGABI2DRAFT_189329	hypothetical protein	XM_006453940.1					AGABI2DRAFT_189329
250	AGABI2DRAFT_182004	0.60749	6.9739	6.25484	1338	732	AGABI2DRAFT_182004	18080225	NW_006267344.1	713709	718292	4584	+	RefSeq	gene	AGABI2DRAFT_182004	protein_coding	AGABI2DRAFT_182004	hypothetical protein	XM_006453941.1					AGABI2DRAFT_182004
251	AGABI2DRAFT_113763	1.70675	3.53918	4.31043	114	183	AGABI2DRAFT_113763	18076369	NW_006267344.1	718309	719498	1190	-	RefSeq	gene	AGABI2DRAFT_113763	protein_coding	AGABI2DRAFT_113763	hypothetical protein	XM_006453942.1	719498, .	TRUE	., 718309		AGABI2DRAFT_113763
252	AGABI2DRAFT_213591	0.359708	6.06382	4.58871	707	224	AGABI2DRAFT_213591	18084772	NW_006267344.1	720230	721672	1443	+	RefSeq	gene	AGABI2DRAFT_213591	protein_coding	AGABI2DRAFT_213591	hypothetical protein	XM_006453943.1					AGABI2DRAFT_213591
253	AGABI2DRAFT_113765	0.880537	3.12695	2.9434	83	65	AGABI2DRAFT_113765	18076370	NW_006267344.1	722003	723190	1188	-	RefSeq	gene	AGABI2DRAFT_113765	protein_coding	AGABI2DRAFT_113765	hypothetical protein	XM_006453944.1	723190, .	TRUE	., 722003		AGABI2DRAFT_113765
254	AGABI2DRAFT_175731	0.722125	5.60644	5.13676	512	332	AGABI2DRAFT_175731	18079482	NW_006267344.1	723481	725657	2177	+	RefSeq	gene	AGABI2DRAFT_175731	protein_coding	AGABI2DRAFT_175731	hypothetical protein	XM_006453945.1		TRUE	., 723481		AGABI2DRAFT_175731
255	AGABI2DRAFT_62511	0.672428	4.94166	4.36911	319	191	AGABI2DRAFT_62511	18085944	NW_006267344.1	725730	726984	1255	-	RefSeq	gene	AGABI2DRAFT_62511	protein_coding	AGABI2DRAFT_62511	hypothetical protein	XM_006453946.1	726984, .	TRUE	., 725730		AGABI2DRAFT_62511
256	AGABI2DRAFT_189333	0.820319	6.37374	6.088	879	651	AGABI2DRAFT_189333	18081091	NW_006267344.1	727661	728522	862	+	RefSeq	gene	AGABI2DRAFT_189333	protein_coding	AGABI2DRAFT_189333	hypothetical protein	XM_006453947.1					AGABI2DRAFT_189333
257	AGABI2DRAFT_189334	0.320024	11.8175	10.1737	38714	11209	AGABI2DRAFT_189334	18081092	NW_006267344.1	728500	729303	804	+	RefSeq	gene	AGABI2DRAFT_189334	protein_coding	AGABI2DRAFT_189334	hydrophobin	XM_006454936.1					AGABI2DRAFT_189334
258	AGABI2DRAFT_140135	0.9974	5.33384	5.33008	422	381	AGABI2DRAFT_140135	18078782	NW_006267344.1	734764	739671	4908	+	RefSeq	gene	AGABI2DRAFT_140135	protein_coding	AGABI2DRAFT_140135	hypothetical protein	XM_006453948.1	739671, .	TRUE	., 734764		AGABI2DRAFT_140135
259	AGABI2DRAFT_196672	0.423696	5.98534	4.74644	669	251	AGABI2DRAFT_196672	18083556	NW_006267344.1	739932	745012	5081	-	RefSeq	gene	AGABI2DRAFT_196672	protein_coding	AGABI2DRAFT_196672	hypothetical protein	XM_006453949.1	745012, .	TRUE	., 739932		AGABI2DRAFT_196672
260	AGABI2DRAFT_140137	0.636351	6.33429	5.68219	855	489	AGABI2DRAFT_140137	18078783	NW_006267344.1	745201	746065	865	+	RefSeq	gene	AGABI2DRAFT_140137	protein_coding	AGABI2DRAFT_140137	hypothetical protein	XM_006453950.1	746065, .	TRUE	., 745201		AGABI2DRAFT_140137
261	AGABI2DRAFT_196678	0.593612	3.59588	2.84347	119	60	AGABI2DRAFT_196678	18083557	NW_006267344.1	746285	748693	2409	-	RefSeq	gene	AGABI2DRAFT_196678	protein_coding	AGABI2DRAFT_196678	hypothetical protein	XM_006453951.1					AGABI2DRAFT_196678
262	AGABI2DRAFT_189342	2.07588	8.55585	9.60957	4027	7578	AGABI2DRAFT_189342	18081093	NW_006267344.1	749959	750804	846	-	RefSeq	gene	AGABI2DRAFT_189342	protein_coding	AGABI2DRAFT_189342	hypothetical protein	XM_006453952.1					AGABI2DRAFT_189342
263	AGABI2DRAFT_189343	1.34873	5.50941	5.94101	478	587	AGABI2DRAFT_189343	18081094	NW_006267344.1	751633	754006	2374	-	RefSeq	gene	AGABI2DRAFT_189343	protein_coding	AGABI2DRAFT_189343	hypothetical protein	XM_006453953.1					AGABI2DRAFT_189343
264	AGABI2DRAFT_113777	1.21437	3.60696	3.88716	120	134	AGABI2DRAFT_113777	18076371	NW_006267344.1	755092	757540	2449	-	RefSeq	gene	AGABI2DRAFT_113777	protein_coding	AGABI2DRAFT_113777	hypothetical protein	XM_006453954.1	757540, .	TRUE	., 755092		AGABI2DRAFT_113777
265	AGABI2DRAFT_196685	0.625246	6.04764	5.37014	699	392	AGABI2DRAFT_196685	18083558	NW_006267344.1	759857	762658	2802	+	RefSeq	gene	AGABI2DRAFT_196685	protein_coding	AGABI2DRAFT_196685	hypothetical protein	XM_006453955.1					AGABI2DRAFT_196685
266	AGABI2DRAFT_189347	0.974667	7.26366	7.22664	1638	1445	AGABI2DRAFT_189347	18081095	NW_006267344.1	762777	765708	2932	+	RefSeq	gene	AGABI2DRAFT_189347	protein_coding	AGABI2DRAFT_189347	hypothetical protein	XM_006453956.1					AGABI2DRAFT_189347
267	AGABI2DRAFT_239433	3.12668	5.62017	7.26481	517	1484	AGABI2DRAFT_239433	18085511	NW_006267344.1	766699	769324	2626	-	RefSeq	gene	AGABI2DRAFT_239433	protein_coding	AGABI2DRAFT_239433	putative acyl-CoA synthetase	XM_006454913.1	769324, .	TRUE	., 766699		AGABI2DRAFT_239433
268	AGABI2DRAFT_62440	0.540062	3.2732	2.3844	93	41	AGABI2DRAFT_62440	18085942	NW_006267344.1	769657	770585	929	+	RefSeq	gene	AGABI2DRAFT_62440	protein_coding	AGABI2DRAFT_62440	hypothetical protein	XM_006453957.1	770585, .	TRUE	., 769657		AGABI2DRAFT_62440
269	AGABI2DRAFT_189351	0.604248	4.61395	3.88716	252	134	AGABI2DRAFT_189351	18081096	NW_006267344.1	771154	772081	928	+	RefSeq	gene	AGABI2DRAFT_189351	protein_coding	AGABI2DRAFT_189351	hypothetical protein	XM_006453958.1					AGABI2DRAFT_189351
270	AGABI2DRAFT_196699	1.12361	6.14015	6.3083	746	760	AGABI2DRAFT_196699	18083559	NW_006267344.1	772928	774609	1682	+	RefSeq	gene	AGABI2DRAFT_196699	protein_coding	AGABI2DRAFT_196699	hypothetical protein	XM_006453959.1		TRUE	., 772928		AGABI2DRAFT_196699
271	AGABI2DRAFT_61466	0.702631	2.89356	2.3844	69	41	AGABI2DRAFT_61466	18085903	NW_006267344.1	776437	777053	617	+	RefSeq	gene	AGABI2DRAFT_61466	protein_coding	AGABI2DRAFT_61466	hypothetical protein	XM_006453960.1	777053, .	TRUE	., 776437		AGABI2DRAFT_61466
272	AGABI2DRAFT_189353	0.881101	1.47033	1.28771	19	14	AGABI2DRAFT_189353	18081097	NW_006267344.1	777488	778045	558	-	RefSeq	gene	AGABI2DRAFT_189353	protein_coding	AGABI2DRAFT_189353	hypothetical protein	XM_006453961.1					AGABI2DRAFT_189353
273	AGABI2DRAFT_189354	1.65471	4.10579	4.83237	174	267	AGABI2DRAFT_189354	18081098	NW_006267344.1	778498	778896	399	-	RefSeq	gene	AGABI2DRAFT_189354	protein_coding	AGABI2DRAFT_189354	hypothetical protein	XM_006453962.1	778896, .	TRUE	., 778498		AGABI2DRAFT_189354
274	AGABI2DRAFT_113788	1	0	0	0	0	AGABI2DRAFT_113788	18076372	NW_006267344.1	781304	781720	417	-	RefSeq	gene	AGABI2DRAFT_113788	protein_coding	AGABI2DRAFT_113788	hypothetical protein	XM_006453963.1	781720, .	TRUE	., 781304		AGABI2DRAFT_113788
275	AGABI2DRAFT_196703	0.531075	4.89723	3.98421	309	144	AGABI2DRAFT_196703	18083560	NW_006267344.1	781896	784845	2950	+	RefSeq	gene	AGABI2DRAFT_196703	protein_coding	AGABI2DRAFT_196703	hypothetical protein	XM_006453964.1	784845, .	TRUE	., 781896		AGABI2DRAFT_196703
276	AGABI2DRAFT_182028	0.953914	2.91154	2.84347	70	60	AGABI2DRAFT_182028	18080226	NW_006267344.1	785058	786990	1933	-	RefSeq	gene	AGABI2DRAFT_182028	protein_coding	AGABI2DRAFT_182028	hypothetical protein	XM_006453965.1	786990, .	TRUE			AGABI2DRAFT_182028
277	AGABI2DRAFT_147398	1.10368	0.803742	0.94607	8	9	AGABI2DRAFT_147398	18079162	NW_006267344.1	787965	788120	156	+	RefSeq	gene	AGABI2DRAFT_147398	protein_coding	AGABI2DRAFT_147398	hypothetical protein	XM_006453966.1	788120, .	TRUE	., 787965		AGABI2DRAFT_147398
278	AGABI2DRAFT_147399	0.713375	4.07421	3.58694	170	107	AGABI2DRAFT_147399	18079163	NW_006267344.1	788149	790441	2293	-	RefSeq	gene	AGABI2DRAFT_147399	protein_coding	AGABI2DRAFT_147399	hypothetical protein	XM_006453967.1	790441, .	TRUE	., 788149		AGABI2DRAFT_147399
279	AGABI2DRAFT_132769	0.905932	5.00584	4.86331	334	273	AGABI2DRAFT_132769	18078239	NW_006267344.1	790671	792543	1873	-	RefSeq	gene	AGABI2DRAFT_132769	protein_coding	AGABI2DRAFT_132769	hypothetical protein	XM_006453968.1					AGABI2DRAFT_132769
280	AGABI2DRAFT_196709	0.80847	4.2039	3.89717	187	135	AGABI2DRAFT_196709	18083561	NW_006267344.1	792656	794036	1381	+	RefSeq	gene	AGABI2DRAFT_196709	protein_coding	AGABI2DRAFT_196709	hypothetical protein	XM_006453969.1	794036, .	TRUE			AGABI2DRAFT_196709
281	AGABI2DRAFT_113794	1.33969	4.80884	5.23074	290	355	AGABI2DRAFT_113794	18076373	NW_006267344.1	794297	795667	1371	-	RefSeq	gene	AGABI2DRAFT_113794	protein_coding	AGABI2DRAFT_113794	hypothetical protein	XM_006453970.1	795667, .	TRUE	., 794297		AGABI2DRAFT_113794
282	AGABI2DRAFT_113795	0.911576	4.00051	3.86695	161	132	AGABI2DRAFT_113795	18076374	NW_006267344.1	796315	797803	1489	-	RefSeq	gene	AGABI2DRAFT_113795	protein_coding	AGABI2DRAFT_113795	hypothetical protein	XM_006453971.1	797803, .	TRUE	., 796315		AGABI2DRAFT_113795
283	AGABI2DRAFT_189362	1.03445	4.64115	4.69001	257	241	AGABI2DRAFT_189362	18081099	NW_006267344.1	798349	799368	1020	-	RefSeq	gene	AGABI2DRAFT_189362	protein_coding	AGABI2DRAFT_189362	hypothetical protein	XM_006453972.1					AGABI2DRAFT_189362
284	AGABI2DRAFT_213648	0.748998	6.79657	6.3796	1182	799	AGABI2DRAFT_213648	18084773	NW_006267344.1	799599	801430	1832	+	RefSeq	gene	AGABI2DRAFT_213648	protein_coding	AGABI2DRAFT_213648	hypothetical protein	XM_006453973.1					AGABI2DRAFT_213648
285	AGABI2DRAFT_189363	0.572861	0.803742	0	8	0	AGABI2DRAFT_189363	18081100	NW_006267344.1	801761	802541	781	-	RefSeq	gene	AGABI2DRAFT_189363	protein_coding	AGABI2DRAFT_189363	hypothetical protein	XM_006453974.1		TRUE	., 801761		AGABI2DRAFT_189363
286	AGABI2DRAFT_182039	2.04199	1.20467	2.23464	14	36	AGABI2DRAFT_182039	18080227	NW_006267344.1	802610	804777	2168	+	RefSeq	gene	AGABI2DRAFT_182039	protein_coding	AGABI2DRAFT_182039	hypothetical protein	XM_006453975.1	804777, .	TRUE	., 802610		AGABI2DRAFT_182039
287	AGABI2DRAFT_189364	1.12287	6.19808	6.36526	777	791	AGABI2DRAFT_189364	18081101	NW_006267344.1	804944	806975	2032	+	RefSeq	gene	AGABI2DRAFT_189364	protein_coding	AGABI2DRAFT_189364	hypothetical protein	XM_006453976.1					AGABI2DRAFT_189364
288	AGABI2DRAFT_189365	1.69517	6.41372	7.17515	904	1394	AGABI2DRAFT_189365	18081102	NW_006267344.1	807014	809507	2494	-	RefSeq	gene	AGABI2DRAFT_189365	protein_coding	AGABI2DRAFT_189365	hypothetical protein	XM_006453977.1					AGABI2DRAFT_189365
289	AGABI2DRAFT_196727	1.28057	4.03373	4.39051	165	194	AGABI2DRAFT_196727	18083562	NW_006267344.1	812161	813229	1069	-	RefSeq	gene	AGABI2DRAFT_196727	protein_coding	AGABI2DRAFT_196727	hypothetical protein	XM_006453978.1					AGABI2DRAFT_196727
290	AGABI2DRAFT_189366	0.968892	4.95905	4.91346	323	283	AGABI2DRAFT_189366	18081103	NW_006267344.1	814177	815263	1087	-	RefSeq	gene	AGABI2DRAFT_189366	protein_coding	AGABI2DRAFT_189366	hypothetical protein	XM_006453979.1					AGABI2DRAFT_189366
291	AGABI2DRAFT_189367	1.24028	7.90616	8.21683	2563	2880	AGABI2DRAFT_189367	18081104	NW_006267344.1	815545	818037	2493	+	RefSeq	gene	AGABI2DRAFT_189367	protein_coding	AGABI2DRAFT_189367	hypothetical protein	XM_006453980.1					AGABI2DRAFT_189367
292	AGABI2DRAFT_213668	1.38315	6.81699	7.28495	1199	1505	AGABI2DRAFT_213668	18084774	NW_006267344.1	817246	818488	1243	-	RefSeq	gene	AGABI2DRAFT_213668	protein_coding	AGABI2DRAFT_213668	hypothetical protein	XM_006453981.1					AGABI2DRAFT_213668
293	AGABI2DRAFT_113805	1.13594	1.6946	1.87849	24	26	AGABI2DRAFT_113805	18076375	NW_006267344.1	818679	820087	1409	+	RefSeq	gene	AGABI2DRAFT_113805	protein_coding	AGABI2DRAFT_113805	hypothetical protein	XM_006453982.1	820087, .	TRUE	., 818679		AGABI2DRAFT_113805
294	AGABI2DRAFT_189372	1.99894	5.21216	6.2114	387	710	AGABI2DRAFT_189372	18081105	NW_006267344.1	820357	821478	1122	+	RefSeq	gene	AGABI2DRAFT_189372	protein_coding	AGABI2DRAFT_189372	hypothetical protein	XM_006453983.1	821478, .	TRUE			AGABI2DRAFT_189372
295	AGABI2DRAFT_196743	1.43474	5.0872	5.60799	354	464	AGABI2DRAFT_196743	18083563	NW_006267344.1	821721	823899	2179	-	RefSeq	gene	AGABI2DRAFT_196743	protein_coding	AGABI2DRAFT_196743	hypothetical protein	XM_006453984.1					AGABI2DRAFT_196743
296	AGABI2DRAFT_189375	0.766049	4.51156	4.12707	234	160	AGABI2DRAFT_189375	18081106	NW_006267344.1	824168	825692	1525	+	RefSeq	gene	AGABI2DRAFT_189375	protein_coding	AGABI2DRAFT_189375	hypothetical protein	XM_006453985.1					AGABI2DRAFT_189375
297	AGABI2DRAFT_62859	0.383071	2.47689	1.09257	49	11	AGABI2DRAFT_62859	18085954	NW_006267344.1	825711	826632	922	+	RefSeq	gene	AGABI2DRAFT_62859	protein_coding	AGABI2DRAFT_62859	hypothetical protein	XM_006453986.1	826632, .	TRUE	., 825711		AGABI2DRAFT_62859
298	AGABI2DRAFT_113810	0.351849	4.3296	2.82263	205	59	AGABI2DRAFT_113810	18076376	NW_006267344.1	829357	833041	3685	-	RefSeq	gene	AGABI2DRAFT_113810	protein_coding	AGABI2DRAFT_113810	hypothetical protein	XM_006453987.1	833041, .	TRUE	., 829357		AGABI2DRAFT_113810
299	AGABI2DRAFT_61363	0.615957	5.89784	5.19874	629	347	AGABI2DRAFT_61363	18085900	NW_006267344.1	834900	835251	352	+	RefSeq	gene	AGABI2DRAFT_61363	protein_coding	AGABI2DRAFT_61363	hypothetical protein	XM_006453988.1	835251, .	TRUE	., 834900		AGABI2DRAFT_61363
300	AGABI2DRAFT_189378	0.555394	4.83263	3.98421	295	144	AGABI2DRAFT_189378	18081107	NW_006267344.1	835977	838065	2089	-	RefSeq	gene	AGABI2DRAFT_189378	protein_coding	AGABI2DRAFT_189378	hypothetical protein	XM_006453989.1					AGABI2DRAFT_189378
301	AGABI2DRAFT_213688	0.9235	6.07981	5.96499	715	597	AGABI2DRAFT_213688	18084775	NW_006267344.1	838489	839785	1297	-	RefSeq	gene	AGABI2DRAFT_213688	protein_coding	AGABI2DRAFT_213688	ribonuclease T2	XM_006453990.1					AGABI2DRAFT_213688
302	AGABI2DRAFT_213692	0.985674	7.76865	7.74783	2329	2078	AGABI2DRAFT_213692	18084776	NW_006267344.1	842109	843694	1586	-	RefSeq	gene	AGABI2DRAFT_213692	protein_coding	AGABI2DRAFT_213692	hypothetical protein	XM_006453991.1					AGABI2DRAFT_213692
303	AGABI2DRAFT_140170	1.35074	6.67945	7.1132	1089	1335	AGABI2DRAFT_140170	18078784	NW_006267344.1	843935	844728	794	+	RefSeq	gene	AGABI2DRAFT_140170	protein_coding	AGABI2DRAFT_140170	hypothetical protein	XM_006453992.1	844728, .	TRUE	., 843935		AGABI2DRAFT_140170
304	AGABI2DRAFT_113817	3.53309	0.246598	2.06753	2	31	AGABI2DRAFT_113817	18076377	NW_006267344.1	845286	848206	2921	+	RefSeq	gene	AGABI2DRAFT_113817	protein_coding	AGABI2DRAFT_113817	hypothetical protein	XM_006453993.1	848206, .	TRUE	., 845286		AGABI2DRAFT_113817
305	AGABI2DRAFT_62238	2.03684	4.2889	5.31524	199	377	AGABI2DRAFT_62238	18085936	NW_006267344.1	850148	853821	3674	-	RefSeq	gene	AGABI2DRAFT_62238	protein_coding	AGABI2DRAFT_62238	hypothetical protein	XM_006453994.1	853821, .	TRUE	., 850148		AGABI2DRAFT_62238
306	AGABI2DRAFT_132795	0.757427	4.93288	4.53206	317	215	AGABI2DRAFT_132795	18078240	NW_006267344.1	854032	855134	1103	+	RefSeq	gene	AGABI2DRAFT_132795	protein_coding	AGABI2DRAFT_132795	hypothetical protein	XM_006453995.1					AGABI2DRAFT_132795
307	AGABI2DRAFT_213701	1.44071	3.87783	4.40461	147	196	AGABI2DRAFT_213701	18084777	NW_006267344.1	855193	858207	3015	+	RefSeq	gene	AGABI2DRAFT_213701	protein_coding	AGABI2DRAFT_213701	hypothetical protein	XM_006453996.1					AGABI2DRAFT_213701
308	AGABI2DRAFT_189385	0.962046	6.11515	6.05933	733	638	AGABI2DRAFT_189385	18081108	NW_006267344.1	858350	860404	2055	-	RefSeq	gene	AGABI2DRAFT_189385	protein_coding	AGABI2DRAFT_189385	hypothetical protein	XM_006453997.1					AGABI2DRAFT_189385
309	AGABI2DRAFT_213705	0.766635	5.02661	4.64323	339	233	AGABI2DRAFT_213705	18084778	NW_006267344.1	861198	862396	1199	+	RefSeq	gene	AGABI2DRAFT_213705	protein_coding	AGABI2DRAFT_213705	hypothetical protein	XM_006453998.1					AGABI2DRAFT_213705
310	AGABI2DRAFT_182062	0.67682	4.67313	4.10997	263	158	AGABI2DRAFT_182062	18080228	NW_006267344.1	862529	863721	1193	+	RefSeq	gene	AGABI2DRAFT_182062	protein_coding	AGABI2DRAFT_182062	hypothetical protein	XM_006453999.1	863721, .	TRUE	., 862529		AGABI2DRAFT_182062
311	AGABI2DRAFT_39845	1.38286	1.36986	1.83751	17	25	AGABI2DRAFT_39845	18085555	NW_006267344.1	864049	865839	1791	+	RefSeq	gene	AGABI2DRAFT_39845	protein_coding	AGABI2DRAFT_39845	hypothetical protein	XM_006453678.1	865839, .	TRUE	., 864049		AGABI2DRAFT_39845
312	AGABI2DRAFT_189386	0.55298	5.78287	4.92817	580	286	AGABI2DRAFT_189386	18081109	NW_006267344.1	865989	867679	1691	-	RefSeq	gene	AGABI2DRAFT_189386	protein_coding	AGABI2DRAFT_189386	hypothetical protein	XM_006454000.1					AGABI2DRAFT_189386
313	AGABI2DRAFT_196782	0.887847	5.43366	5.26204	453	363	AGABI2DRAFT_196782	18083564	NW_006267344.1	867871	869415	1545	+	RefSeq	gene	AGABI2DRAFT_196782	protein_coding	AGABI2DRAFT_196782	hypothetical protein	XM_006454001.1					AGABI2DRAFT_196782
314	AGABI2DRAFT_113824	0.691571	3.5507	3.01865	115	69	AGABI2DRAFT_113824	18076378	NW_006267344.1	869574	873431	3858	+	RefSeq	gene	AGABI2DRAFT_113824	protein_coding	AGABI2DRAFT_113824	hypothetical protein	XM_006454002.1	873431, .	TRUE	., 869574		AGABI2DRAFT_113824
315	AGABI2DRAFT_113825	1.01058	4.77486	4.79004	283	259	AGABI2DRAFT_113825	18076379	NW_006267344.1	873801	876139	2339	-	RefSeq	gene	AGABI2DRAFT_113825	protein_coding	AGABI2DRAFT_113825	hypothetical protein	XM_006454003.1	876139, .	TRUE	., 873801		AGABI2DRAFT_113825
316	AGABI2DRAFT_189389	1.16477	5.77553	5.99558	577	610	AGABI2DRAFT_189389	18081110	NW_006267344.1	876258	878345	2088	+	RefSeq	gene	AGABI2DRAFT_189389	protein_coding	AGABI2DRAFT_189389	hypothetical protein	XM_006454004.1					AGABI2DRAFT_189389
317	AGABI2DRAFT_196792	0.752351	0.5519	0.141377	5	1	AGABI2DRAFT_196792	18083565	NW_006267344.1	878328	879229	902	-	RefSeq	gene	AGABI2DRAFT_196792	protein_coding	AGABI2DRAFT_196792	hypothetical protein	XM_006454005.1		TRUE	., 878328		AGABI2DRAFT_196792
318	AGABI2DRAFT_196793	0.624851	5.52117	4.84276	482	269	AGABI2DRAFT_196793	18083566	NW_006267344.1	879324	881621	2298	+	RefSeq	gene	AGABI2DRAFT_196793	protein_coding	AGABI2DRAFT_196793	hypothetical protein	XM_006454006.1					AGABI2DRAFT_196793
319	AGABI2DRAFT_182069	0.566054	4.85138	4.03039	299	149	AGABI2DRAFT_182069	18080229	NW_006267344.1	881726	883972	2247	-	RefSeq	gene	AGABI2DRAFT_182069	protein_coding	AGABI2DRAFT_182069	hypothetical protein	XM_006454007.1	883972, .	TRUE	., 881726		AGABI2DRAFT_182069
320	AGABI2DRAFT_182070	1.35117	3.9492	4.38341	155	193	AGABI2DRAFT_182070	18080230	NW_006267344.1	884121	887346	3226	+	RefSeq	gene	AGABI2DRAFT_182070	protein_coding	AGABI2DRAFT_182070	hypothetical protein	XM_006454008.1		TRUE	., 884121		AGABI2DRAFT_182070
321	AGABI2DRAFT_132801	0.721295	2.91154	2.4402	70	43	AGABI2DRAFT_132801	18078241	NW_006267344.1	887721	888145	425	+	RefSeq	gene	AGABI2DRAFT_132801	protein_coding	AGABI2DRAFT_132801	hypothetical protein	XM_006454009.1	888145, .	TRUE	., 887721		AGABI2DRAFT_132801
322	AGABI2DRAFT_189391	0.31507	7.44359	5.77733	1857	523	AGABI2DRAFT_189391	18081111	NW_006267344.1	888220	888654	435	+	RefSeq	gene	AGABI2DRAFT_189391	protein_coding	AGABI2DRAFT_189391	hypothetical protein	XM_006454010.1					AGABI2DRAFT_189391
323	AGABI2DRAFT_132803	1.50256	7.55146	8.13888	2002	2728	AGABI2DRAFT_132803	18078242	NW_006267344.1	888865	889896	1032	+	RefSeq	gene	AGABI2DRAFT_132803	protein_coding	AGABI2DRAFT_132803	beta-fg	XM_006454011.1	889896, .	TRUE	., 888865		AGABI2DRAFT_132803
324	AGABI2DRAFT_175783	0.052695	8.37326	4.12707	3547	160	AGABI2DRAFT_175783	18079483	NW_006267344.1	892308	894637	2330	+	RefSeq	gene	AGABI2DRAFT_175783	protein_coding	AGABI2DRAFT_175783	beta-fg-like protein	XM_006454012.1		TRUE	., 892308		AGABI2DRAFT_175783
325	AGABI2DRAFT_239364	0.543476	3.74373	2.86402	133	61	AGABI2DRAFT_239364	18085503	NW_006267344.1	895837	897531	1695	-	RefSeq	gene	AGABI2DRAFT_239364	protein_coding	AGABI2DRAFT_239364	hypothetical protein	XM_006454907.1					AGABI2DRAFT_239364
326	AGABI2DRAFT_239365	3.17243	1.99367	3.65926	32	113	AGABI2DRAFT_239365	18085504	NW_006267344.1	898234	899864	1631	-	RefSeq	gene	AGABI2DRAFT_239365	protein_coding	AGABI2DRAFT_239365	homeodomain type 2 mating protein	XM_006454908.1	899864, .	TRUE	., 898234		AGABI2DRAFT_239365
327	AGABI2DRAFT_113833	1.34887	2.45253	2.88428	48	62	AGABI2DRAFT_113833	18076380	NW_006267344.1	900063	902101	2039	+	RefSeq	gene	a1-1	protein_coding	AGABI2DRAFT_113833	HD1 homeodomain transcription factor A mating type protein	XM_006454940.1	902101, .	TRUE	., 900063	a1-1	AGABI2DRAFT_113833
328	AGABI2DRAFT_213738	0.820554	7.48696	7.20163	1914	1420	AGABI2DRAFT_213738	18084779	NW_006267344.1	902421	904939	2519	-	RefSeq	gene	AGABI2DRAFT_213738	protein_coding	AGABI2DRAFT_213738	hypothetical protein	XM_006454013.1	904939, .	TRUE			AGABI2DRAFT_213738
329	AGABI2DRAFT_189394	0.406808	5.6229	4.32532	518	185	AGABI2DRAFT_189394	18081112	NW_006267344.1	904988	907183	2196	-	RefSeq	gene	AGABI2DRAFT_189394	protein_coding	AGABI2DRAFT_189394	hypothetical protein	XM_006454014.1					AGABI2DRAFT_189394
330	AGABI2DRAFT_189395	0.706714	5.88879	5.38799	625	397	AGABI2DRAFT_189395	18081113	NW_006267344.1	907317	909459	2143	-	RefSeq	gene	AGABI2DRAFT_189395	protein_coding	AGABI2DRAFT_189395	hypothetical protein	XM_006454015.1	909459, .	TRUE			AGABI2DRAFT_189395
331	AGABI2DRAFT_132808	0.76951	7.91566	7.53767	2580	1795	AGABI2DRAFT_132808	18078243	NW_006267344.1	909511	910197	687	-	RefSeq	gene	AGABI2DRAFT_132808	protein_coding	AGABI2DRAFT_132808	hypothetical protein	XM_006454016.1					AGABI2DRAFT_132808
332	AGABI2DRAFT_189397	0.863081	7.44204	7.22961	1855	1448	AGABI2DRAFT_189397	18081114	NW_006267344.1	910235	911832	1598	+	RefSeq	gene	AGABI2DRAFT_189397	protein_coding	AGABI2DRAFT_189397	hypothetical protein	XM_006454017.1					AGABI2DRAFT_189397
333	AGABI2DRAFT_196819	0.573754	2.02705	1.22555	33	13	AGABI2DRAFT_196819	18083567	NW_006267344.1	911901	914826	2926	+	RefSeq	gene	AGABI2DRAFT_196819	protein_coding	AGABI2DRAFT_196819	hypothetical protein	XM_006454018.1	914826, .	TRUE	., 911901		AGABI2DRAFT_196819
334	AGABI2DRAFT_196820	0.762502	5.74326	5.35207	564	387	AGABI2DRAFT_196820	18083568	NW_006267344.1	915404	917307	1904	+	RefSeq	gene	AGABI2DRAFT_196820	protein_coding	AGABI2DRAFT_196820	hypothetical protein	XM_006454019.1					AGABI2DRAFT_196820
335	AGABI2DRAFT_175788	0.689149	7.99	7.45289	2717	1692	AGABI2DRAFT_175788	18079484	NW_006267344.1	917811	920525	2715	+	RefSeq	gene	AGABI2DRAFT_175788	protein_coding	AGABI2DRAFT_175788	hypothetical protein	XM_006454020.1		TRUE	., 917811		AGABI2DRAFT_175788
336	AGABI2DRAFT_213758	0.485563	7.67635	6.63408	2184	955	AGABI2DRAFT_213758	18084780	NW_006267344.1	918032	924126	6095	-	RefSeq	gene	AGABI2DRAFT_213758	protein_coding	AGABI2DRAFT_213758	hypothetical protein	XM_006454021.1					AGABI2DRAFT_213758
337	AGABI2DRAFT_113843	0.595546	4.55225	3.80453	241	126	AGABI2DRAFT_113843	18076381	NW_006267344.1	924596	927218	2623	-	RefSeq	gene	AGABI2DRAFT_113843	protein_coding	AGABI2DRAFT_113843	hypothetical protein	XM_006454022.1	927218, .	TRUE	., 924596		AGABI2DRAFT_113843
338	AGABI2DRAFT_113844	0.621132	5.8613	5.17427	613	341	AGABI2DRAFT_113844	18076382	NW_006267344.1	927379	929451	2073	-	RefSeq	gene	AGABI2DRAFT_113844	protein_coding	AGABI2DRAFT_113844	hypothetical protein	XM_006454023.1	929451, .	TRUE	., 927379		AGABI2DRAFT_113844
339	AGABI2DRAFT_189400	0.585731	3.36741	2.59572	100	49	AGABI2DRAFT_189400	18081115	NW_006267344.1	930000	930887	888	-	RefSeq	gene	AGABI2DRAFT_189400	protein_coding	AGABI2DRAFT_189400	hypothetical protein	XM_006454024.1					AGABI2DRAFT_189400
340	AGABI2DRAFT_182081	0.881951	4.76994	4.58871	282	224	AGABI2DRAFT_182081	18080231	NW_006267344.1	932133	933292	1160	-	RefSeq	gene	AGABI2DRAFT_182081	protein_coding	AGABI2DRAFT_182081	hypothetical protein	XM_006454025.1					AGABI2DRAFT_182081
341	AGABI2DRAFT_189402	1.3425	8.11166	8.53659	2957	3597	AGABI2DRAFT_189402	18081116	NW_006267344.1	933365	935006	1642	-	RefSeq	gene	AGABI2DRAFT_189402	protein_coding	AGABI2DRAFT_189402	hypothetical protein	XM_006454026.1					AGABI2DRAFT_189402
342	AGABI2DRAFT_213770	0.980991	4.12903	4.10134	177	157	AGABI2DRAFT_213770	18084781	NW_006267344.1	935120	936432	1313	+	RefSeq	gene	AGABI2DRAFT_213770	protein_coding	AGABI2DRAFT_213770	hypothetical protein	XM_006454027.1	936432, .	TRUE			AGABI2DRAFT_213770
343	AGABI2DRAFT_189405	1.87488	11.3108	12.2176	27245	46250	AGABI2DRAFT_189405	18081117	NW_006267344.1	937957	940539	2583	-	RefSeq	gene	AGABI2DRAFT_189405	protein_coding	AGABI2DRAFT_189405	hypothetical protein	XM_006454028.1					AGABI2DRAFT_189405
344	AGABI2DRAFT_182086	1.97433	5.76072	6.74209	571	1030	AGABI2DRAFT_182086	18080232	NW_006267344.1	940684	944717	4034	+	RefSeq	gene	AGABI2DRAFT_182086	protein_coding	AGABI2DRAFT_182086	hypothetical protein	XM_006454029.1		TRUE	., 940684		AGABI2DRAFT_182086
345	AGABI2DRAFT_113851	2.07839	0.457134	1.5126	4	18	AGABI2DRAFT_113851	18076383	NW_006267344.1	945101	945954	854	-	RefSeq	gene	AGABI2DRAFT_113851	protein_coding	AGABI2DRAFT_113851	hypothetical protein	XM_006454030.1	945954, .	TRUE	., 945101		AGABI2DRAFT_113851
346	AGABI2DRAFT_113852	1.69832	3.1724	3.9365	86	139	AGABI2DRAFT_113852	18076384	NW_006267344.1	946065	947331	1267	-	RefSeq	gene	AGABI2DRAFT_113852	protein_coding	AGABI2DRAFT_113852	hypothetical protein	XM_006454031.1	947331, .	TRUE	., 946065		AGABI2DRAFT_113852
347	AGABI2DRAFT_175794	0.97777	3.60696	3.57452	120	106	AGABI2DRAFT_175794	18079485	NW_006267344.1	947600	950917	3318	+	RefSeq	gene	AGABI2DRAFT_175794	protein_coding	AGABI2DRAFT_175794	hypothetical protein	XM_006454032.1	950917, .	TRUE	., 947600		AGABI2DRAFT_175794
348	AGABI2DRAFT_182090	0.831211	4.65723	4.39051	260	194	AGABI2DRAFT_182090	18080233	NW_006267344.1	951809	953266	1458	-	RefSeq	gene	AGABI2DRAFT_182090	protein_coding	AGABI2DRAFT_182090	hypothetical protein	XM_006454033.1		TRUE	., 951809		AGABI2DRAFT_182090
349	AGABI2DRAFT_189407	0.808538	6.69511	6.3885	1101	804	AGABI2DRAFT_189407	18081118	NW_006267344.1	953761	955546	1786	-	RefSeq	gene	AGABI2DRAFT_189407	protein_coding	AGABI2DRAFT_189407	hypothetical protein	XM_006454034.1					AGABI2DRAFT_189407
350	AGABI2DRAFT_132820	0.805959	4.67313	4.3619	263	190	AGABI2DRAFT_132820	18078244	NW_006267344.1	955517	956494	978	-	RefSeq	gene	AGABI2DRAFT_132820	protein_coding	AGABI2DRAFT_132820	hypothetical protein	XM_006454035.1					AGABI2DRAFT_132820
351	AGABI2DRAFT_189408	0.800318	4.41402	4.09266	218	156	AGABI2DRAFT_189408	18081119	NW_006267344.1	956684	957624	941	-	RefSeq	gene	AGABI2DRAFT_189408	protein_coding	AGABI2DRAFT_189408	hypothetical protein	XM_006454036.1					AGABI2DRAFT_189408
352	AGABI2DRAFT_62194	1.41661	1.20467	1.70711	14	22	AGABI2DRAFT_62194	18085930	NW_006267344.1	959196	960099	904	-	RefSeq	gene	AGABI2DRAFT_62194	protein_coding	AGABI2DRAFT_62194	hypothetical protein	XM_006454037.1	960099, .	TRUE	., 959196		AGABI2DRAFT_62194
353	AGABI2DRAFT_113858	0.800074	3.08002	2.75822	80	56	AGABI2DRAFT_113858	18076385	NW_006267344.1	960382	962526	2145	-	RefSeq	gene	AGABI2DRAFT_113858	protein_coding	AGABI2DRAFT_113858	hypothetical protein	XM_006454038.1	962526, .	TRUE	., 960382		AGABI2DRAFT_113858
354	AGABI2DRAFT_182094	0.873153	5.62563	5.42994	519	409	AGABI2DRAFT_182094	18080234	NW_006267344.1	962713	965206	2494	+	RefSeq	gene	AGABI2DRAFT_182094	protein_coding	AGABI2DRAFT_182094	hypothetical protein	XM_006454039.1					AGABI2DRAFT_182094
355	AGABI2DRAFT_196864	0.510351	3.79306	2.82263	138	59	AGABI2DRAFT_196864	18083569	NW_006267344.1	965483	968514	3032	+	RefSeq	gene	AGABI2DRAFT_196864	protein_coding	AGABI2DRAFT_196864	hypothetical protein	XM_006454040.1		TRUE	., 965483		AGABI2DRAFT_196864
356	AGABI2DRAFT_175800	0.609874	6.29373	5.58032	831	455	AGABI2DRAFT_175800	18079486	NW_006267344.1	968559	971070	2512	-	RefSeq	gene	AGABI2DRAFT_175800	protein_coding	AGABI2DRAFT_175800	hypothetical protein	XM_006454041.1					AGABI2DRAFT_175800
357	AGABI2DRAFT_189413	1.1795	8.67446	8.91263	4373	4671	AGABI2DRAFT_189413	18081120	NW_006267344.1	971280	973441	2162	-	RefSeq	gene	AGABI2DRAFT_189413	protein_coding	AGABI2DRAFT_189413	hypothetical protein	XM_006454042.1					AGABI2DRAFT_189413
358	AGABI2DRAFT_196867	0.242056	6.38666	4.34007	887	187	AGABI2DRAFT_196867	18083570	NW_006267344.1	973518	974733	1216	+	RefSeq	gene	AGABI2DRAFT_196867	protein_coding	AGABI2DRAFT_196867	hypothetical protein	XM_006454043.1	974733, .	TRUE	., 973518		AGABI2DRAFT_196867
359	AGABI2DRAFT_189414	0.382689	7.38366	5.9979	1781	611	AGABI2DRAFT_189414	18081121	NW_006267344.1	974689	976014	1326	-	RefSeq	gene	AGABI2DRAFT_189414	protein_coding	AGABI2DRAFT_189414	hypothetical protein	XM_006454044.1					AGABI2DRAFT_189414
360	AGABI2DRAFT_196872	0.558279	6.77954	5.93859	1168	586	AGABI2DRAFT_196872	18083571	NW_006267344.1	976016	978005	1990	-	RefSeq	gene	AGABI2DRAFT_196872	protein_coding	AGABI2DRAFT_196872	hypothetical protein	XM_006454045.1					AGABI2DRAFT_196872
361	AGABI2DRAFT_189416	1.00911	7.03874	7.05184	1400	1279	AGABI2DRAFT_189416	18081122	NW_006267344.1	978276	979839	1564	+	RefSeq	gene	AGABI2DRAFT_189416	protein_coding	AGABI2DRAFT_189416	hypothetical protein	XM_006454046.1					AGABI2DRAFT_189416
362	AGABI2DRAFT_175803	1.5148	5.27255	5.87168	404	559	AGABI2DRAFT_175803	18079487	NW_006267344.1	980896	982933	2038	+	RefSeq	gene	AGABI2DRAFT_175803	protein_coding	AGABI2DRAFT_175803	hypothetical protein	XM_006454047.1		TRUE	., 980896		AGABI2DRAFT_175803
363	AGABI2DRAFT_213813	1.11034	5.16796	5.31896	375	378	AGABI2DRAFT_213813	18084782	NW_006267344.1	983410	985581	2172	-	RefSeq	gene	AGABI2DRAFT_213813	protein_coding	AGABI2DRAFT_213813	hypothetical protein	XM_006454048.1					AGABI2DRAFT_213813
364	AGABI2DRAFT_196883	0.968497	4.12132	4.07514	176	154	AGABI2DRAFT_196883	18083572	NW_006267344.1	985606	987851	2246	+	RefSeq	gene	AGABI2DRAFT_196883	protein_coding	AGABI2DRAFT_196883	hypothetical protein	XM_006454049.1	987851, .	TRUE	., 985606		AGABI2DRAFT_196883
365	AGABI2DRAFT_132833	0.881101	1.47033	1.28771	19	14	AGABI2DRAFT_132833	18078245	NW_006267344.1	987950	988273	324	-	RefSeq	gene	AGABI2DRAFT_132833	protein_coding	AGABI2DRAFT_132833	hypothetical protein	XM_006454050.1					AGABI2DRAFT_132833
366	AGABI2DRAFT_196887	1.18238	7.27586	7.51755	1652	1770	AGABI2DRAFT_196887	18083573	NW_006267344.1	989299	994078	4780	-	RefSeq	gene	AGABI2DRAFT_196887	protein_coding	AGABI2DRAFT_196887	hypothetical protein	XM_006454051.1					AGABI2DRAFT_196887
367	AGABI2DRAFT_189422	1.03803	7.959	8.01285	2659	2499	AGABI2DRAFT_189422	18081123	NW_006267344.1	994213	996285	2073	-	RefSeq	gene	AGABI2DRAFT_189422	protein_coding	AGABI2DRAFT_189422	hypothetical protein	XM_006454052.1					AGABI2DRAFT_189422
368	AGABI2DRAFT_189423	0.212476	8.87765	6.64302	5036	961	AGABI2DRAFT_189423	18081124	NW_006267344.1	996470	998773	2304	+	RefSeq	gene	AGABI2DRAFT_189423	protein_coding	AGABI2DRAFT_189423	hypothetical protein	XM_006454053.1					AGABI2DRAFT_189423
369	AGABI2DRAFT_189424	0.419819	8.82615	7.57399	4859	1841	AGABI2DRAFT_189424	18081125	NW_006267344.1	998833	1001188	2356	-	RefSeq	gene	AGABI2DRAFT_189424	protein_coding	AGABI2DRAFT_189424	hypothetical protein	XM_006454054.1					AGABI2DRAFT_189424
370	AGABI2DRAFT_213830	0.560683	5.3668	4.53206	432	215	AGABI2DRAFT_213830	18084783	NW_006267344.1	1001862	1004391	2530	+	RefSeq	gene	AGABI2DRAFT_213830	protein_coding	AGABI2DRAFT_213830	hypothetical protein	XM_006454055.1					AGABI2DRAFT_213830
371	AGABI2DRAFT_196900	0.835516	4.989	4.72974	330	248	AGABI2DRAFT_196900	18083574	NW_006267344.1	1007149	1009312	2164	-	RefSeq	gene	AGABI2DRAFT_196900	protein_coding	AGABI2DRAFT_196900	hypothetical protein	XM_006454056.1					AGABI2DRAFT_196900
372	AGABI2DRAFT_213834	0.994752	6.0354	6.02781	693	624	AGABI2DRAFT_213834	18084784	NW_006267344.1	1010179	1011190	1012	+	RefSeq	gene	AGABI2DRAFT_213834	protein_coding	AGABI2DRAFT_213834	hypothetical protein	XM_006454057.1					AGABI2DRAFT_213834
373	AGABI2DRAFT_113878	0.948734	7.25928	7.18335	1633	1402	AGABI2DRAFT_113878	18076386	NW_006267344.1	1011245	1015015	3771	-	RefSeq	gene	AGABI2DRAFT_113878	protein_coding	AGABI2DRAFT_113878	hypothetical protein	XM_006454058.1	1015015, .	TRUE	., 1011245		AGABI2DRAFT_113878
374	AGABI2DRAFT_182116	0.905925	3.85942	3.71688	145	118	AGABI2DRAFT_182116	18080235	NW_006267344.1	1015148	1017194	2047	-	RefSeq	gene	AGABI2DRAFT_182116	protein_coding	AGABI2DRAFT_182116	hypothetical protein	XM_006454059.1					AGABI2DRAFT_182116
375	AGABI2DRAFT_189430	0.327587	2.47689	0.866836	49	8	AGABI2DRAFT_189430	18081126	NW_006267344.1	1018557	1020328	1772	+	RefSeq	gene	AGABI2DRAFT_189430	protein_coding	AGABI2DRAFT_189430	hypothetical protein	XM_006454060.1					AGABI2DRAFT_189430
376	AGABI2DRAFT_182119	0.871686	7.56003	7.36191	2014	1588	AGABI2DRAFT_182119	18080236	NW_006267344.1	1020420	1024338	3919	-	RefSeq	gene	AGABI2DRAFT_182119	protein_coding	AGABI2DRAFT_182119	hypothetical protein	XM_006454061.1	1024338, .	TRUE			AGABI2DRAFT_182119
377	AGABI2DRAFT_189431	0.927603	5.05116	4.94274	345	289	AGABI2DRAFT_189431	18081127	NW_006267344.1	1024369	1025851	1483	-	RefSeq	gene	AGABI2DRAFT_189431	protein_coding	AGABI2DRAFT_189431	hypothetical protein	XM_006454062.1					AGABI2DRAFT_189431
378	AGABI2DRAFT_182121	0.85317	5.95964	5.73054	657	506	AGABI2DRAFT_182121	18080237	NW_006267344.1	1026483	1030615	4133	-	RefSeq	gene	AGABI2DRAFT_182121	protein_coding	AGABI2DRAFT_182121	hypothetical protein	XM_006454063.1					AGABI2DRAFT_182121
379	AGABI2DRAFT_189433	0.806718	7.37396	7.0641	1769	1290	AGABI2DRAFT_189433	18081128	NW_006267344.1	1030864	1032158	1295	-	RefSeq	gene	AGABI2DRAFT_189433	protein_coding	AGABI2DRAFT_189433	hypothetical protein	XM_006454064.1					AGABI2DRAFT_189433
380	AGABI2DRAFT_189434	1.22975	7.64377	7.94214	2135	2379	AGABI2DRAFT_189434	18081129	NW_006267344.1	1033985	1034958	974	-	RefSeq	gene	AGABI2DRAFT_189434	protein_coding	AGABI2DRAFT_189434	20S proteasome subunit beta 3	XM_006454065.1					AGABI2DRAFT_189434
381	AGABI2DRAFT_196921	1.06105	5.88424	5.96974	623	599	AGABI2DRAFT_196921	18083575	NW_006267344.1	1035036	1037531	2496	+	RefSeq	gene	AGABI2DRAFT_196921	protein_coding	AGABI2DRAFT_196921	hypothetical protein	XM_006454066.1					AGABI2DRAFT_196921
382	AGABI2DRAFT_175815	1.08636	3.50405	3.62355	111	110	AGABI2DRAFT_175815	18079488	NW_006267344.1	1038232	1039943	1712	-	RefSeq	gene	AGABI2DRAFT_175815	protein_coding	AGABI2DRAFT_175815	hypothetical protein	XM_006454067.1	1039943, .	TRUE			AGABI2DRAFT_175815
383	AGABI2DRAFT_147499	0.89286	4.71468	4.55119	271	218	AGABI2DRAFT_147499	18079164	NW_006267344.1	1040432	1043540	3109	-	RefSeq	gene	AGABI2DRAFT_147499	protein_coding	AGABI2DRAFT_147499	hypothetical protein	XM_006454068.1	1043540, .	TRUE	., 1040432		AGABI2DRAFT_147499
384	AGABI2DRAFT_182128	1.11191	3.80273	3.95578	139	141	AGABI2DRAFT_182128	18080238	NW_006267344.1	1043670	1045543	1874	-	RefSeq	gene	AGABI2DRAFT_182128	protein_coding	AGABI2DRAFT_182128	hypothetical protein	XM_006454069.1					AGABI2DRAFT_182128
385	AGABI2DRAFT_189440	1.13911	6.70803	6.89594	1111	1147	AGABI2DRAFT_189440	18081130	NW_006267344.1	1045600	1047919	2320	+	RefSeq	gene	AGABI2DRAFT_189440	protein_coding	AGABI2DRAFT_189440	hypothetical protein	XM_006454070.1					AGABI2DRAFT_189440
386	AGABI2DRAFT_60928	0.653312	3.32779	2.71363	97	54	AGABI2DRAFT_60928	18085887	NW_006267344.1	1048082	1048666	585	+	RefSeq	gene	AGABI2DRAFT_60928	protein_coding	AGABI2DRAFT_60928	hypothetical protein	XM_006454071.1	1048666, .	TRUE	., 1048082		AGABI2DRAFT_60928
387	AGABI2DRAFT_182132	0.569105	6.50981	5.69658	967	494	AGABI2DRAFT_182132	18080239	NW_006267344.1	1048697	1053047	4351	-	RefSeq	gene	AGABI2DRAFT_182132	protein_coding	AGABI2DRAFT_182132	hypothetical protein	XM_006454072.1					AGABI2DRAFT_182132
388	AGABI2DRAFT_113895	1.3084	5.53863	5.92643	488	581	AGABI2DRAFT_113895	18076387	NW_006267344.1	1053185	1058001	4817	-	RefSeq	gene	AGABI2DRAFT_113895	protein_coding	AGABI2DRAFT_113895	hypothetical protein	XM_006454073.1	1058001, .	TRUE	., 1053185		AGABI2DRAFT_113895
389	AGABI2DRAFT_189443	0.607803	8.2528	7.53447	3262	1791	AGABI2DRAFT_189443	18081131	NW_006267344.1	1058627	1060806	2180	+	RefSeq	gene	AGABI2DRAFT_189443	protein_coding	AGABI2DRAFT_189443	hypothetical protein	XM_006454074.1					AGABI2DRAFT_189443
390	AGABI2DRAFT_113897	0.849328	6.60267	6.36706	1032	792	AGABI2DRAFT_113897	18076388	NW_006267344.1	1061058	1062719	1662	-	RefSeq	gene	AGABI2DRAFT_113897	protein_coding	AGABI2DRAFT_113897	hypothetical protein	XM_006454075.1	1062719, .	TRUE	., 1061058		AGABI2DRAFT_113897
391	AGABI2DRAFT_113898	0.478854	5.88424	4.8219	623	265	AGABI2DRAFT_113898	18076389	NW_006267344.1	1062767	1063426	660	+	RefSeq	gene	AGABI2DRAFT_113898	protein_coding	AGABI2DRAFT_113898	hypothetical protein	XM_006454076.1	1063426, .	TRUE	., 1062767		AGABI2DRAFT_113898
392	AGABI2DRAFT_182135	2.00683	5.94006	6.94498	648	1187	AGABI2DRAFT_182135	18080240	NW_006267344.1	1063785	1064710	926	+	RefSeq	gene	AGABI2DRAFT_182135	protein_coding	AGABI2DRAFT_182135	hypothetical protein	XM_006454077.1					AGABI2DRAFT_182135
393	AGABI2DRAFT_182136	1.92227	6.01058	6.9534	681	1194	AGABI2DRAFT_182136	18080241	NW_006267344.1	1066891	1071694	4804	-	RefSeq	gene	AGABI2DRAFT_182136	protein_coding	AGABI2DRAFT_182136	myosin-1	XM_006454078.1	1071694, .	TRUE			AGABI2DRAFT_182136
394	AGABI2DRAFT_189446	1.05782	3.14226	3.22335	84	81	AGABI2DRAFT_189446	18081132	NW_006267344.1	1072097	1073746	1650	-	RefSeq	gene	AGABI2DRAFT_189446	protein_coding	AGABI2DRAFT_189446	hypothetical protein	XM_006454079.1					AGABI2DRAFT_189446
395	AGABI2DRAFT_147510	1.30182	2.05967	2.4402	34	43	AGABI2DRAFT_147510	18079165	NW_006267344.1	1074340	1075870	1531	+	RefSeq	gene	AGABI2DRAFT_147510	protein_coding	AGABI2DRAFT_147510	hypothetical protein	XM_006454080.1	1075870, .	TRUE	., 1074340		AGABI2DRAFT_147510
396	AGABI2DRAFT_182140	0.738648	5.37978	4.94274	436	289	AGABI2DRAFT_182140	18080242	NW_006267344.1	1076072	1080258	4187	-	RefSeq	gene	AGABI2DRAFT_182140	protein_coding	AGABI2DRAFT_182140	hypothetical protein	XM_006454081.1	1080258, .	TRUE			AGABI2DRAFT_182140
397	AGABI2DRAFT_113903	1.01486	4.10579	4.12707	174	160	AGABI2DRAFT_113903	18076390	NW_006267344.1	1080358	1081763	1406	+	RefSeq	gene	AGABI2DRAFT_113903	protein_coding	AGABI2DRAFT_113903	hypothetical protein	XM_006454082.1	1081763, .	TRUE	., 1080358		AGABI2DRAFT_113903
398	AGABI2DRAFT_189449	2.23681	10.5168	11.6783	15709	31821	AGABI2DRAFT_189449	18081133	NW_006267344.1	1081859	1083768	1910	-	RefSeq	gene	AGABI2DRAFT_189449	protein_coding	AGABI2DRAFT_189449	hypothetical protein	XM_006454083.1					AGABI2DRAFT_189449
399	AGABI2DRAFT_196962	3.21217	7.87098	9.55453	2501	7294	AGABI2DRAFT_196962	18083576	NW_006267344.1	1084221	1086171	1951	-	RefSeq	gene	AGABI2DRAFT_196962	protein_coding	AGABI2DRAFT_196962	exo-1,3-beta-glucanase	XM_006454084.1	1086171, .	TRUE			AGABI2DRAFT_196962
400	AGABI2DRAFT_189451	1.09594	9.05421	9.18638	5693	5649	AGABI2DRAFT_189451	18081134	NW_006267344.1	1087303	1089022	1720	+	RefSeq	gene	AGABI2DRAFT_189451	protein_coding	AGABI2DRAFT_189451	hypothetical protein	XM_006454085.1					AGABI2DRAFT_189451
401	AGABI2DRAFT_189452	1.17547	5.18285	5.41609	379	405	AGABI2DRAFT_189452	18081135	NW_006267344.1	1089030	1091001	1972	-	RefSeq	gene	AGABI2DRAFT_189452	protein_coding	AGABI2DRAFT_189452	hypothetical protein	XM_006454086.1					AGABI2DRAFT_189452
402	AGABI2DRAFT_113908	0.801328	5.18285	4.86331	379	273	AGABI2DRAFT_113908	18076391	NW_006267344.1	1091756	1094887	3132	+	RefSeq	gene	AGABI2DRAFT_113908	protein_coding	AGABI2DRAFT_113908	hypothetical protein	XM_006454087.1	1094887, .	TRUE	., 1091756		AGABI2DRAFT_113908
403	AGABI2DRAFT_189453	0.824033	7.0731	6.79388	1434	1068	AGABI2DRAFT_189453	18081136	NW_006267344.1	1094891	1096807	1917	-	RefSeq	gene	AGABI2DRAFT_189453	protein_coding	AGABI2DRAFT_189453	hypothetical protein	XM_006454088.1					AGABI2DRAFT_189453
404	AGABI2DRAFT_t4	1	0	0	0	0	AGABI2DRAFT_t4	18086876	NW_006267344.1	1096880	1096979	100	+	RefSeq	gene	AGABI2DRAFT_t4	tRNA	AGABI2DRAFT_t4	tRNA-Cys						AGABI2DRAFT_t4
405	AGABI2DRAFT_132868	0.797853	5.51236	5.18655	479	344	AGABI2DRAFT_132868	18078246	NW_006267344.1	1097152	1098498	1347	+	RefSeq	gene	AGABI2DRAFT_132868	protein_coding	AGABI2DRAFT_132868	hypothetical protein	XM_006454089.1					AGABI2DRAFT_132868
406	AGABI2DRAFT_147520	0.851829	5.37654	5.14518	435	334	AGABI2DRAFT_147520	18079166	NW_006267344.1	1098470	1100539	2070	-	RefSeq	gene	AGABI2DRAFT_147520	protein_coding	AGABI2DRAFT_147520	hypothetical protein	XM_006454090.1	1100539, .	TRUE	., 1098470		AGABI2DRAFT_147520
407	AGABI2DRAFT_189455	0.669065	2.96418	2.3844	73	41	AGABI2DRAFT_189455	18081137	NW_006267344.1	1101010	1101430	421	-	RefSeq	gene	AGABI2DRAFT_189455	protein_coding	AGABI2DRAFT_189455	hypothetical protein	XM_006454091.1					AGABI2DRAFT_189455
408	AGABI2DRAFT_62276	1.57778	7.33118	7.98908	1717	2458	AGABI2DRAFT_62276	18085937	NW_006267344.1	1102951	1104951	2001	+	RefSeq	gene	AGABI2DRAFT_62276	protein_coding	AGABI2DRAFT_62276	ribonuclease T2	XM_006454092.1	1104951, .	TRUE	., 1102951		AGABI2DRAFT_62276
409	AGABI2DRAFT_113914	0.701177	4.78465	4.2725	285	178	AGABI2DRAFT_113914	18076392	NW_006267344.1	1105502	1107905	2404	+	RefSeq	gene	AGABI2DRAFT_113914	protein_coding	AGABI2DRAFT_113914	hypothetical protein	XM_006454093.1	1107905, .	TRUE	., 1105502		AGABI2DRAFT_113914
410	AGABI2DRAFT_132873	0.971924	5.69994	5.65886	547	481	AGABI2DRAFT_132873	18078247	NW_006267344.1	1107977	1109062	1086	+	RefSeq	gene	AGABI2DRAFT_132873	protein_coding	AGABI2DRAFT_132873	hypothetical protein	XM_006454094.1					AGABI2DRAFT_132873
411	AGABI2DRAFT_61380	0.790458	6.04153	5.70229	696	496	AGABI2DRAFT_61380	18085901	NW_006267344.1	1109115	1111025	1911	+	RefSeq	gene	AGABI2DRAFT_61380	protein_coding	AGABI2DRAFT_61380	hypothetical protein	XM_006454095.1	1111025, .	TRUE	., 1109115		AGABI2DRAFT_61380
412	AGABI2DRAFT_140239	0.853956	5.43054	5.20278	452	348	AGABI2DRAFT_140239	18078785	NW_006267344.1	1111123	1113132	2010	-	RefSeq	gene	AGABI2DRAFT_140239	protein_coding	AGABI2DRAFT_140239	hypothetical protein	XM_006454096.1	1113132, .	TRUE	., 1111123		AGABI2DRAFT_140239
413	AGABI2DRAFT_182157	1.40789	4.46361	4.95715	226	292	AGABI2DRAFT_182157	18080243	NW_006267344.1	1113335	1114819	1485	+	RefSeq	gene	AGABI2DRAFT_182157	protein_coding	AGABI2DRAFT_182157	hypothetical protein	XM_006454097.1	1114819, .	TRUE	., 1113335		AGABI2DRAFT_182157
414	AGABI2DRAFT_113919	0.643977	3.53918	2.90426	114	63	AGABI2DRAFT_113919	18076393	NW_006267344.1	1115016	1117357	2342	-	RefSeq	gene	AGABI2DRAFT_113919	protein_coding	AGABI2DRAFT_113919	hypothetical protein	XM_006454098.1	1117357, .	TRUE	., 1115016		AGABI2DRAFT_113919
415	AGABI2DRAFT_132875	1.46591	7.61319	8.16499	2090	2778	AGABI2DRAFT_132875	18078248	NW_006267344.1	1117371	1119357	1987	-	RefSeq	gene	AGABI2DRAFT_132875	protein_coding	AGABI2DRAFT_132875	hypothetical protein	XM_006454099.1					AGABI2DRAFT_132875
416	AGABI2DRAFT_196990	1.03068	5.68695	5.73054	542	506	AGABI2DRAFT_196990	18083577	NW_006267344.1	1119607	1121690	2084	-	RefSeq	gene	AGABI2DRAFT_196990	protein_coding	AGABI2DRAFT_196990	hypothetical protein	XM_006454100.1	1121690, .	TRUE	., 1119607		AGABI2DRAFT_196990
417	AGABI2DRAFT_196994	0.443546	5.24799	4.07514	397	154	AGABI2DRAFT_196994	18083578	NW_006267344.1	1121899	1123934	2036	-	RefSeq	gene	AGABI2DRAFT_196994	protein_coding	AGABI2DRAFT_196994	hypothetical protein	XM_006454101.1					AGABI2DRAFT_196994
418	AGABI2DRAFT_189463	0.84973	4.90173	4.66681	310	237	AGABI2DRAFT_189463	18081138	NW_006267344.1	1123999	1125301	1303	-	RefSeq	gene	AGABI2DRAFT_189463	protein_coding	AGABI2DRAFT_189463	hypothetical protein	XM_006454102.1					AGABI2DRAFT_189463
419	AGABI2DRAFT_147534	0.478037	4.43903	3.37422	222	91	AGABI2DRAFT_147534	18079167	NW_006267344.1	1125461	1126069	609	+	RefSeq	gene	AGABI2DRAFT_147534	protein_coding	AGABI2DRAFT_147534	hypothetical protein	XM_006454103.1	1126069, .	TRUE	., 1125461		AGABI2DRAFT_147534
420	AGABI2DRAFT_189464	0.630501	6.30057	5.63514	835	473	AGABI2DRAFT_189464	18081139	NW_006267344.1	1126447	1129889	3443	-	RefSeq	gene	AGABI2DRAFT_189464	protein_coding	AGABI2DRAFT_189464	hypothetical protein	XM_006454104.1					AGABI2DRAFT_189464
421	AGABI2DRAFT_213936	0.905935	6.40898	6.26646	901	738	AGABI2DRAFT_213936	18084785	NW_006267344.1	1130383	1135739	5357	+	RefSeq	gene	AGABI2DRAFT_213936	protein_coding	AGABI2DRAFT_213936	hypothetical protein	XM_006454105.1		TRUE	., 1130383		AGABI2DRAFT_213936
422	AGABI2DRAFT_213939	0.685698	5.35041	4.80606	427	262	AGABI2DRAFT_213939	18084786	NW_006267344.1	1135708	1136431	724	-	RefSeq	gene	AGABI2DRAFT_213939	protein_coding	AGABI2DRAFT_213939	hypothetical protein	XM_006454106.1		TRUE	., 1135708		AGABI2DRAFT_213939
423	AGABI2DRAFT_113928	0.752194	4.89723	4.4864	309	208	AGABI2DRAFT_113928	18076394	NW_006267344.1	1136627	1137667	1041	-	RefSeq	gene	AGABI2DRAFT_113928	protein_coding	AGABI2DRAFT_113928	hypothetical protein	XM_006454107.1	1137667, .	TRUE	., 1136627		AGABI2DRAFT_113928
424	AGABI2DRAFT_182166	2.14437	3.41861	4.51916	104	213	AGABI2DRAFT_182166	18080244	NW_006267344.1	1139508	1141514	2007	+	RefSeq	gene	AGABI2DRAFT_182166	protein_coding	AGABI2DRAFT_182166	hypothetical protein	XM_006454108.1					AGABI2DRAFT_182166
425	AGABI2DRAFT_62197	1.37301	5.60644	6.06378	512	640	AGABI2DRAFT_62197	18085931	NW_006267344.1	1141677	1142657	981	+	RefSeq	gene	AGABI2DRAFT_62197	protein_coding	AGABI2DRAFT_62197	hypothetical protein	XM_006454109.1	1142657, .	TRUE	., 1141677		AGABI2DRAFT_62197
426	AGABI2DRAFT_113930	0.991773	4.77486	4.76294	283	254	AGABI2DRAFT_113930	18076395	NW_006267344.1	1142847	1146816	3970	-	RefSeq	gene	AGABI2DRAFT_113930	protein_coding	AGABI2DRAFT_113930	hypothetical protein	XM_006454110.1	1146816, .	TRUE	., 1142847		AGABI2DRAFT_113930
427	AGABI2DRAFT_189470	0.875832	4.75508	4.56381	279	220	AGABI2DRAFT_189470	18081140	NW_006267344.1	1146923	1147659	737	-	RefSeq	gene	AGABI2DRAFT_189470	protein_coding	AGABI2DRAFT_189470	hypothetical protein	XM_006454111.1					AGABI2DRAFT_189470
428	AGABI2DRAFT_189471	2.2808	4.45751	5.64705	225	477	AGABI2DRAFT_189471	18081141	NW_006267344.1	1147774	1148374	601	-	RefSeq	gene	AGABI2DRAFT_189471	protein_coding	AGABI2DRAFT_189471	hypothetical protein	XM_006454112.1					AGABI2DRAFT_189471
429	AGABI2DRAFT_182171	1.26641	4.74006	5.0808	276	319	AGABI2DRAFT_182171	18080245	NW_006267344.1	1148428	1151084	2657	-	RefSeq	gene	AGABI2DRAFT_182171	protein_coding	AGABI2DRAFT_182171	hypothetical protein	XM_006454113.1	1151084, .	TRUE			AGABI2DRAFT_182171
430	AGABI2DRAFT_113932	1.32818	6.91495	7.32441	1284	1547	AGABI2DRAFT_113932	18076396	NW_006267344.1	1151363	1152806	1444	-	RefSeq	gene	AGABI2DRAFT_113932	protein_coding	AGABI2DRAFT_113932	hypothetical protein	XM_006454114.1	1152806, .	TRUE	., 1151363		AGABI2DRAFT_113932
431	AGABI2DRAFT_213949	1.6215	6.02097	6.71831	686	1013	AGABI2DRAFT_213949	18084787	NW_006267344.1	1153255	1157667	4413	-	RefSeq	gene	AGABI2DRAFT_213949	protein_coding	AGABI2DRAFT_213949	hypothetical protein	XM_006454115.1					AGABI2DRAFT_213949
432	AGABI2DRAFT_113934	1.74326	0.950117	1.7519	10	23	AGABI2DRAFT_113934	18076397	NW_006267344.1	1158952	1159785	834	-	RefSeq	gene	AGABI2DRAFT_113934	protein_coding	AGABI2DRAFT_113934	hypothetical protein	XM_006454116.1	1159785, .	TRUE	., 1158952		AGABI2DRAFT_113934
433	AGABI2DRAFT_189474	0.770995	7.13659	6.76139	1499	1044	AGABI2DRAFT_189474	18081142	NW_006267344.1	1161157	1163163	2007	+	RefSeq	gene	AGABI2DRAFT_189474	protein_coding	AGABI2DRAFT_189474	hypothetical protein	XM_006454117.1					AGABI2DRAFT_189474
434	AGABI2DRAFT_132890	0.902739	7.18822	7.0406	1554	1269	AGABI2DRAFT_132890	18078249	NW_006267344.1	1167224	1167920	697	-	RefSeq	gene	AGABI2DRAFT_132890	protein_coding	AGABI2DRAFT_132890	hypothetical protein	XM_006454118.1					AGABI2DRAFT_132890
435	AGABI2DRAFT_54830	1.78123	1.36986	2.20273	17	35	AGABI2DRAFT_54830	18085755	NW_006267344.1	1167971	1168636	666	+	RefSeq	gene	AGABI2DRAFT_54830	protein_coding	AGABI2DRAFT_54830	hypothetical protein	XM_006454119.1	1168636, .	TRUE	., 1167971		AGABI2DRAFT_54830
436	AGABI2DRAFT_197024	1.00344	5.34711	5.35207	426	387	AGABI2DRAFT_197024	18083579	NW_006267344.1	1168824	1171349	2526	-	RefSeq	gene	AGABI2DRAFT_197024	protein_coding	AGABI2DRAFT_197024	hypothetical protein	XM_006454120.1					AGABI2DRAFT_197024
437	AGABI2DRAFT_189477	0.825006	5.54728	5.26976	491	365	AGABI2DRAFT_189477	18081143	NW_006267344.1	1172692	1174640	1949	-	RefSeq	gene	AGABI2DRAFT_189477	protein_coding	AGABI2DRAFT_189477	hypothetical protein	XM_006454121.1		TRUE	., 1172692		AGABI2DRAFT_189477
438	AGABI2DRAFT_197030	0.197448	7.66314	5.32268	2164	379	AGABI2DRAFT_197030	18083580	NW_006267344.1	1175302	1176119	818	-	RefSeq	gene	AGABI2DRAFT_197030	protein_coding	AGABI2DRAFT_197030	hypothetical protein	XM_006454122.1					AGABI2DRAFT_197030
439	AGABI2DRAFT_147551	0.904242	4.79438	4.64916	287	234	AGABI2DRAFT_147551	18079168	NW_006267344.1	1176604	1179266	2663	-	RefSeq	gene	AGABI2DRAFT_147551	protein_coding	AGABI2DRAFT_147551	hypothetical protein	XM_006454123.1	1179266, .	TRUE	., 1176604		AGABI2DRAFT_147551
440	AGABI2DRAFT_61769	0.983358	5.91354	5.88933	636	566	AGABI2DRAFT_61769	18085912	NW_006267344.1	1179543	1185116	5574	-	RefSeq	gene	AGABI2DRAFT_61769	protein_coding	AGABI2DRAFT_61769	hypothetical protein	XM_006454124.1	1185116, .	TRUE	., 1179543		AGABI2DRAFT_61769
441	AGABI2DRAFT_189483	2.01044	5.11074	6.11825	360	665	AGABI2DRAFT_189483	18081144	NW_006267344.1	1185557	1188086	2530	-	RefSeq	gene	AGABI2DRAFT_189483	protein_coding	AGABI2DRAFT_189483	hypothetical protein	XM_006454125.1					AGABI2DRAFT_189483
442	AGABI2DRAFT_113942	2.12057	1.01809	2.10254	11	32	AGABI2DRAFT_113942	18076398	NW_006267344.1	1189363	1190391	1029	+	RefSeq	gene	AGABI2DRAFT_113942	protein_coding	AGABI2DRAFT_113942	hypothetical protein	XM_006454126.1	1190391, .	TRUE	., 1189363		AGABI2DRAFT_113942
443	AGABI2DRAFT_189484	0.736967	6.77094	6.33061	1161	772	AGABI2DRAFT_189484	18081145	NW_006267344.1	1192107	1194068	1962	-	RefSeq	gene	AGABI2DRAFT_189484	protein_coding	AGABI2DRAFT_189484	hypothetical protein	XM_006454127.1					AGABI2DRAFT_189484
444	AGABI2DRAFT_197040	1.65538	5.81428	6.54144	593	895	AGABI2DRAFT_197040	18083581	NW_006267344.1	1194243	1196290	2048	-	RefSeq	gene	AGABI2DRAFT_197040	protein_coding	AGABI2DRAFT_197040	hypothetical protein	XM_006454128.1	1196290, .	TRUE			AGABI2DRAFT_197040
445	AGABI2DRAFT_189487	1.00884	7.5385	7.5512	1984	1812	AGABI2DRAFT_189487	18081146	NW_006267344.1	1196446	1199902	3457	-	RefSeq	gene	AGABI2DRAFT_189487	protein_coding	AGABI2DRAFT_189487	hypothetical protein	XM_006454129.1					AGABI2DRAFT_189487
446	AGABI2DRAFT_62578	1.36713	3.1724	3.62355	86	110	AGABI2DRAFT_62578	18085945	NW_006267344.1	1200976	1202094	1119	-	RefSeq	gene	AGABI2DRAFT_62578	protein_coding	AGABI2DRAFT_62578	hypothetical protein	XM_006454130.1	1202094, .	TRUE	., 1200976		AGABI2DRAFT_62578
447	AGABI2DRAFT_60607	0.795951	7.22643	6.89718	1596	1148	AGABI2DRAFT_60607	18085875	NW_006267344.1	1202931	1206217	3287	+	RefSeq	gene	AGABI2DRAFT_60607	protein_coding	AGABI2DRAFT_60607	glycosyltransferase family 2 protein	XM_006454131.1	1206217, .	TRUE	., 1202931		AGABI2DRAFT_60607
448	AGABI2DRAFT_113948	0.852288	2.61498	2.3844	55	41	AGABI2DRAFT_113948	18076399	NW_006267344.1	1206649	1210768	4120	-	RefSeq	gene	AGABI2DRAFT_113948	protein_coding	AGABI2DRAFT_113948	hypothetical protein	XM_006454132.1	1210768, .	TRUE	., 1206649		AGABI2DRAFT_113948
449	AGABI2DRAFT_189489	0.893322	7.28451	7.12176	1662	1343	AGABI2DRAFT_189489	18081147	NW_006267344.1	1210778	1212743	1966	+	RefSeq	gene	AGABI2DRAFT_189489	protein_coding	AGABI2DRAFT_189489	hypothetical protein	XM_006454909.1					AGABI2DRAFT_189489
450	AGABI2DRAFT_189490	1.14815	6.66892	6.86823	1081	1125	AGABI2DRAFT_189490	18081148	NW_006267344.1	1214584	1215963	1380	+	RefSeq	gene	AGABI2DRAFT_189490	protein_coding	AGABI2DRAFT_189490	hypothetical protein	XM_006454133.1					AGABI2DRAFT_189490
451	AGABI2DRAFT_189491	1.35753	11.0596	11.5005	22889	28132	AGABI2DRAFT_189491	18081149	NW_006267344.1	1216731	1219425	2695	+	RefSeq	gene	AGABI2DRAFT_189491	protein_coding	AGABI2DRAFT_189491	hypothetical protein	XM_006454134.1					AGABI2DRAFT_189491
452	AGABI2DRAFT_197056	0.917808	8.01673	7.89299	2768	2299	AGABI2DRAFT_197056	18083582	NW_006267344.1	1219489	1220196	708	+	RefSeq	gene	AGABI2DRAFT_197056	protein_coding	AGABI2DRAFT_197056	hypothetical protein	XM_006454135.1					AGABI2DRAFT_197056
453	AGABI2DRAFT_189492	0.504644	6.22529	5.23863	792	357	AGABI2DRAFT_189492	18081150	NW_006267344.1	1220720	1222103	1384	+	RefSeq	gene	AGABI2DRAFT_189492	protein_coding	AGABI2DRAFT_189492	hypothetical protein	XM_006454136.1					AGABI2DRAFT_189492
454	AGABI2DRAFT_189493	2.0754	7.07809	8.13148	1439	2714	AGABI2DRAFT_189493	18081151	NW_006267344.1	1222161	1225878	3718	-	RefSeq	gene	AGABI2DRAFT_189493	protein_coding	AGABI2DRAFT_189493	hypothetical protein	XM_006454137.1					AGABI2DRAFT_189493
455	AGABI2DRAFT_140265	1	0	0	0	0	AGABI2DRAFT_140265	18078786	NW_006267344.1	1227150	1227558	409	+	RefSeq	gene	AGABI2DRAFT_140265	protein_coding	AGABI2DRAFT_140265	hypothetical protein	XM_006454138.1	1227558, .	TRUE	., 1227150		AGABI2DRAFT_140265
456	AGABI2DRAFT_113958	1	0	0	0	0	AGABI2DRAFT_113958	18076400	NW_006267344.1	1234697	1235100	404	-	RefSeq	gene	AGABI2DRAFT_113958	protein_coding	AGABI2DRAFT_113958	hypothetical protein	XM_006454139.1	1235100, .	TRUE	., 1234697		AGABI2DRAFT_113958
457	AGABI2DRAFT_60941	1	0	0	0	0	AGABI2DRAFT_60941	18085888	NW_006267344.1	1235297	1236256	960	-	RefSeq	gene	AGABI2DRAFT_60941	protein_coding	AGABI2DRAFT_60941	hypothetical protein	XM_006454140.1	1236256, .	TRUE	., 1235297		AGABI2DRAFT_60941
458	AGABI2DRAFT_52329	1	0	0	0	0	AGABI2DRAFT_52329	18085720	NW_006267344.1	1236589	1237278	690	-	RefSeq	gene	AGABI2DRAFT_52329	protein_coding	AGABI2DRAFT_52329	hypothetical protein	XM_006454141.1	1237278, .	TRUE	., 1236589		AGABI2DRAFT_52329
459	AGABI2DRAFT_140268	1	0	0	0	0	AGABI2DRAFT_140268	18078787	NW_006267344.1	1237827	1239656	1830	-	RefSeq	gene	AGABI2DRAFT_140268	protein_coding	AGABI2DRAFT_140268	hypothetical protein	XM_006454142.1	1239656, .	TRUE	., 1237827		AGABI2DRAFT_140268
460	AGABI2DRAFT_113960	1	0	0	0	0	AGABI2DRAFT_113960	18076401	NW_006267344.1	1240502	1241497	996	+	RefSeq	gene	AGABI2DRAFT_113960	protein_coding	AGABI2DRAFT_113960	hypothetical protein	XM_006454143.1	1241497, .	TRUE	., 1240502		AGABI2DRAFT_113960
461	AGABI2DRAFT_113961	1	0	0	0	0	AGABI2DRAFT_113961	18076402	NW_006267344.1	1241886	1242363	478	-	RefSeq	gene	AGABI2DRAFT_113961	protein_coding	AGABI2DRAFT_113961	hypothetical protein	XM_006454144.1	1242363, .	TRUE	., 1241886		AGABI2DRAFT_113961
462	AGABI2DRAFT_113962	1	0	0	0	0	AGABI2DRAFT_113962	18076403	NW_006267344.1	1242735	1245163	2429	+	RefSeq	gene	AGABI2DRAFT_113962	protein_coding	AGABI2DRAFT_113962	hypothetical protein	XM_006454145.1	1245163, .	TRUE	., 1242735		AGABI2DRAFT_113962
463	AGABI2DRAFT_113963	1	0	0	0	0	AGABI2DRAFT_113963	18076404	NW_006267344.1	1245566	1250919	5354	+	RefSeq	gene	AGABI2DRAFT_113963	protein_coding	AGABI2DRAFT_113963	hypothetical protein	XM_006454146.1	1250919, .	TRUE	., 1245566		AGABI2DRAFT_113963
464	AGABI2DRAFT_113965	1	0	0	0	0	AGABI2DRAFT_113965	18076405	NW_006267344.1	1252507	1256049	3543	-	RefSeq	gene	AGABI2DRAFT_113965	protein_coding	AGABI2DRAFT_113965	hypothetical protein	XM_006454147.1	1256049, .	TRUE	., 1252507		AGABI2DRAFT_113965
465	AGABI2DRAFT_61502	1	0	0	0	0	AGABI2DRAFT_61502	18085904	NW_006267344.1	1257334	1258651	1318	-	RefSeq	gene	AGABI2DRAFT_61502	protein_coding	AGABI2DRAFT_61502	hypothetical protein	XM_006454148.1	1258651, .	TRUE	., 1257334		AGABI2DRAFT_61502
466	AGABI2DRAFT_140272	1	0	0	0	0	AGABI2DRAFT_140272	18078788	NW_006267344.1	1259622	1261956	2335	+	RefSeq	gene	AGABI2DRAFT_140272	protein_coding	AGABI2DRAFT_140272	hypothetical protein	XM_006454149.1	1261956, .	TRUE	., 1259622		AGABI2DRAFT_140272
467	AGABI2DRAFT_113968	1.10296	0	0.141377	0	1	AGABI2DRAFT_113968	18076406	NW_006267344.1	1262075	1263447	1373	+	RefSeq	gene	AGABI2DRAFT_113968	protein_coding	AGABI2DRAFT_113968	hypothetical protein	XM_006454150.1	1263447, .	TRUE	., 1262075		AGABI2DRAFT_113968
468	AGABI2DRAFT_113969	1.10296	0	0.141377	0	1	AGABI2DRAFT_113969	18076407	NW_006267344.1	1264888	1265256	369	+	RefSeq	gene	AGABI2DRAFT_113969	protein_coding	AGABI2DRAFT_113969	hypothetical protein	XM_006454151.1	1265256, .	TRUE	., 1264888		AGABI2DRAFT_113969
469	AGABI2DRAFT_62391	1	0	0	0	0	AGABI2DRAFT_62391	18085941	NW_006267344.1	1267430	1271237	3808	+	RefSeq	gene	AGABI2DRAFT_62391	protein_coding	AGABI2DRAFT_62391	hypothetical protein	XM_006454152.1	1271237, .	TRUE	., 1267430		AGABI2DRAFT_62391
470	AGABI2DRAFT_182196	1.00678	6.61232	6.62206	1039	947	AGABI2DRAFT_182196	18080246	NW_006267344.1	1272509	1274360	1852	-	RefSeq	gene	AGABI2DRAFT_182196	protein_coding	AGABI2DRAFT_182196	hypothetical protein	XM_006454153.1	1274360, .	TRUE	., 1272509		AGABI2DRAFT_182196
471	AGABI2DRAFT_182197	0.908133	6.79536	6.65634	1181	970	AGABI2DRAFT_182197	18080247	NW_006267344.1	1274316	1281089	6774	+	RefSeq	gene	AGABI2DRAFT_182197	protein_coding	AGABI2DRAFT_182197	hypothetical protein	XM_006454154.1		TRUE	., 1274316		AGABI2DRAFT_182197
472	AGABI2DRAFT_113973	0.762894	5.92021	5.52977	639	439	AGABI2DRAFT_113973	18076408	NW_006267344.1	1281087	1288537	7451	-	RefSeq	gene	AGABI2DRAFT_113973	protein_coding	AGABI2DRAFT_113973	hypothetical protein	XM_006454155.1	1288537, .	TRUE	., 1281087		AGABI2DRAFT_113973
473	AGABI2DRAFT_189496	1.28016	6.99198	7.3483	1355	1573	AGABI2DRAFT_189496	18081152	NW_006267344.1	1288654	1291377	2724	+	RefSeq	gene	AGABI2DRAFT_189496	protein_coding	AGABI2DRAFT_189496	hypothetical protein	XM_006454156.1					AGABI2DRAFT_189496
474	AGABI2DRAFT_54534	1.5534	0.457134	1.09257	4	11	AGABI2DRAFT_54534	18085747	NW_006267344.1	1291643	1292320	678	+	RefSeq	gene	AGABI2DRAFT_54534	protein_coding	AGABI2DRAFT_54534	hypothetical protein	XM_006454157.1	1292320, .	TRUE	., 1291643		AGABI2DRAFT_54534
475	AGABI2DRAFT_182202	0.602029	5.53284	4.80074	486	261	AGABI2DRAFT_182202	18080248	NW_006267344.1	1292446	1294871	2426	-	RefSeq	gene	AGABI2DRAFT_182202	protein_coding	AGABI2DRAFT_182202	hypothetical protein	XM_006454158.1					AGABI2DRAFT_182202
476	AGABI2DRAFT_189499	0.617157	5.7051	5.00881	549	303	AGABI2DRAFT_189499	18081153	NW_006267344.1	1294929	1296941	2013	+	RefSeq	gene	AGABI2DRAFT_189499	protein_coding	AGABI2DRAFT_189499	spindle pole body protein	XM_006454159.1					AGABI2DRAFT_189499
477	AGABI2DRAFT_175869	0.33554	2.26943	0.693984	41	6	AGABI2DRAFT_175869	18079489	NW_006267344.1	1297346	1297954	609	-	RefSeq	gene	AGABI2DRAFT_175869	protein_coding	AGABI2DRAFT_175869	Drosha-like protein	XM_006454160.1	1297954, .	TRUE			AGABI2DRAFT_175869
478	AGABI2DRAFT_189500	0.451438	3.14226	1.99486	84	29	AGABI2DRAFT_189500	18081154	NW_006267344.1	1298819	1299441	623	-	RefSeq	gene	AGABI2DRAFT_189500	protein_coding	AGABI2DRAFT_189500	dsRNA binding protein	XM_006454161.1					AGABI2DRAFT_189500
479	AGABI2DRAFT_132917	0.930605	7.87557	7.77181	2509	2113	AGABI2DRAFT_132917	18078250	NW_006267344.1	1300691	1302330	1640	+	RefSeq	gene	AGABI2DRAFT_132917	protein_coding	AGABI2DRAFT_132917	guanine nucleotide binding protein beta subunit 2	XM_006454162.1					AGABI2DRAFT_132917
480	AGABI2DRAFT_189503	1.18655	6.05777	6.30454	704	758	AGABI2DRAFT_189503	18081155	NW_006267344.1	1304747	1306854	2108	-	RefSeq	gene	AGABI2DRAFT_189503	protein_coding	AGABI2DRAFT_189503	hypothetical protein	XM_006454163.1					AGABI2DRAFT_189503
481	AGABI2DRAFT_189504	1.9042	2.87535	3.80453	68	126	AGABI2DRAFT_189504	18081156	NW_006267344.1	1308450	1308827	378	+	RefSeq	gene	AGABI2DRAFT_189504	protein_coding	AGABI2DRAFT_189504	hypothetical protein	XM_006454164.1					AGABI2DRAFT_189504
482	AGABI2DRAFT_214020	0.941072	6.40898	6.32136	901	767	AGABI2DRAFT_214020	18084788	NW_006267344.1	1308861	1312112	3252	-	RefSeq	gene	AGABI2DRAFT_214020	protein_coding	AGABI2DRAFT_214020	hypothetical protein	XM_006454165.1	1312112, .	TRUE			AGABI2DRAFT_214020
483	AGABI2DRAFT_61974	0.627953	3.11147	2.4402	82	43	AGABI2DRAFT_61974	18085919	NW_006267344.1	1312524	1313986	1463	-	RefSeq	gene	AGABI2DRAFT_61974	protein_coding	AGABI2DRAFT_61974	hypothetical protein	XM_006454166.1	1313986, .	TRUE	., 1312524		AGABI2DRAFT_61974
484	AGABI2DRAFT_214023	0.577197	3.79306	3.0002	138	68	AGABI2DRAFT_214023	18084789	NW_006267344.1	1314837	1315938	1102	-	RefSeq	gene	AGABI2DRAFT_214023	protein_coding	AGABI2DRAFT_214023	hypothetical protein	XM_006454167.1					AGABI2DRAFT_214023
485	AGABI2DRAFT_189508	0.633481	4.3296	3.67097	205	114	AGABI2DRAFT_189508	18081157	NW_006267344.1	1316663	1317475	813	-	RefSeq	gene	AGABI2DRAFT_189508	protein_coding	AGABI2DRAFT_189508	hypothetical protein	XM_006454168.1					AGABI2DRAFT_189508
486	AGABI2DRAFT_182212	0.546322	7.64175	6.76958	2132	1050	AGABI2DRAFT_182212	18080249	NW_006267344.1	1317592	1320580	2989	-	RefSeq	gene	AGABI2DRAFT_182212	protein_coding	AGABI2DRAFT_182212	hypothetical protein	XM_006454169.1					AGABI2DRAFT_182212
487	AGABI2DRAFT_189513	0.862949	9.25462	9.04197	6543	5110	AGABI2DRAFT_189513	18081158	NW_006267344.1	1320672	1321920	1249	+	RefSeq	gene	AGABI2DRAFT_189513	protein_coding	AGABI2DRAFT_189513	GTP-binding protein RAB5	XM_006454170.1					AGABI2DRAFT_189513
488	AGABI2DRAFT_214033	0.7531	7.10178	6.69269	1463	995	AGABI2DRAFT_214033	18084790	NW_006267344.1	1321883	1324444	2562	-	RefSeq	gene	AGABI2DRAFT_214033	protein_coding	AGABI2DRAFT_214033	hypothetical protein	XM_006454171.1					AGABI2DRAFT_214033
489	AGABI2DRAFT_113990	1	0	0	0	0	AGABI2DRAFT_113990	18076409	NW_006267344.1	1325422	1326112	691	-	RefSeq	gene	AGABI2DRAFT_113990	protein_coding	AGABI2DRAFT_113990	hypothetical protein	XM_006454172.1	1326112, .	TRUE	., 1325422		AGABI2DRAFT_113990
490	AGABI2DRAFT_189517	0.886723	7.80998	7.63653	2397	1923	AGABI2DRAFT_189517	18081159	NW_006267344.1	1327060	1332887	5828	+	RefSeq	gene	AGABI2DRAFT_189517	protein_coding	AGABI2DRAFT_189517	hypothetical protein	XM_006454173.1					AGABI2DRAFT_189517
491	AGABI2DRAFT_182217	0.964828	4.14432	4.09266	179	156	AGABI2DRAFT_182217	18080250	NW_006267344.1	1333632	1338678	5047	+	RefSeq	gene	AGABI2DRAFT_182217	protein_coding	AGABI2DRAFT_182217	hypothetical protein	XM_006454174.1		TRUE	., 1333632		AGABI2DRAFT_182217
492	AGABI2DRAFT_113995	1.17823	7.5721	7.80872	2031	2168	AGABI2DRAFT_113995	18076410	NW_006267344.1	1340075	1340963	889	-	RefSeq	gene	AGABI2DRAFT_113995	protein_coding	AGABI2DRAFT_113995	hypothetical protein	XM_006454175.1	1340963, .	TRUE	., 1340075		AGABI2DRAFT_113995
493	AGABI2DRAFT_147592	1.28098	3.68221	4.03946	127	150	AGABI2DRAFT_147592	18079169	NW_006267344.1	1342149	1342534	386	-	RefSeq	gene	AGABI2DRAFT_147592	protein_coding	AGABI2DRAFT_147592	hypothetical protein	XM_006454176.1	1342534, .	TRUE	., 1342149		AGABI2DRAFT_147592
494	AGABI2DRAFT_62131	0.812251	1.083	0.782997	12	7	AGABI2DRAFT_62131	18085925	NW_006267344.1	1342837	1344479	1643	-	RefSeq	gene	AGABI2DRAFT_62131	protein_coding	AGABI2DRAFT_62131	hypothetical protein	XM_006454177.1	1344479, .	TRUE	., 1342837		AGABI2DRAFT_62131
495	AGABI2DRAFT_147593	0.757765	4.65723	4.25705	260	176	AGABI2DRAFT_147593	18079170	NW_006267344.1	1345634	1347062	1429	+	RefSeq	gene	AGABI2DRAFT_147593	protein_coding	AGABI2DRAFT_147593	hypothetical protein	XM_006454178.1	1347062, .	TRUE	., 1345634		AGABI2DRAFT_147593
496	AGABI2DRAFT_60800	0.560837	5.34049	4.50615	424	211	AGABI2DRAFT_60800	18085879	NW_006267344.1	1347319	1348668	1350	+	RefSeq	gene	AGABI2DRAFT_60800	protein_coding	AGABI2DRAFT_60800	hypothetical protein	XM_006454179.1	1348668, .	TRUE	., 1347319		AGABI2DRAFT_60800
497	AGABI2DRAFT_182222	0.929501	5.23376	5.12829	393	330	AGABI2DRAFT_182222	18080251	NW_006267344.1	1348782	1351237	2456	-	RefSeq	gene	AGABI2DRAFT_182222	protein_coding	AGABI2DRAFT_182222	hypothetical protein	XM_006454180.1					AGABI2DRAFT_182222
498	AGABI2DRAFT_147596	0.837611	5.55589	5.30024	494	373	AGABI2DRAFT_147596	18079171	NW_006267344.1	1351324	1355612	4289	+	RefSeq	gene	AGABI2DRAFT_147596	protein_coding	AGABI2DRAFT_147596	hypothetical protein	XM_006454181.1	1355612, .	TRUE	., 1351324		AGABI2DRAFT_147596
499	AGABI2DRAFT_189524	0.524504	2.09157	1.16059	35	12	AGABI2DRAFT_189524	18081160	NW_006267344.1	1356224	1356632	409	+	RefSeq	gene	AGABI2DRAFT_189524	protein_coding	AGABI2DRAFT_189524	hypothetical protein	XM_006454182.1					AGABI2DRAFT_189524
500	AGABI2DRAFT_189525	0.434917	9.38724	8.18605	7174	2819	AGABI2DRAFT_189525	18081161	NW_006267344.1	1359260	1360782	1523	-	RefSeq	gene	AGABI2DRAFT_189525	protein_coding	AGABI2DRAFT_189525	hypothetical protein	XM_006454183.1					AGABI2DRAFT_189525
501	AGABI2DRAFT_189526	1.10382	1.01809	1.16059	11	12	AGABI2DRAFT_189526	18081162	NW_006267344.1	1360791	1361209	419	+	RefSeq	gene	AGABI2DRAFT_189526	protein_coding	AGABI2DRAFT_189526	hypothetical protein	XM_006454184.1					AGABI2DRAFT_189526
502	AGABI2DRAFT_58701	1	0	0	0	0	AGABI2DRAFT_58701	18085843	NW_006267344.1	1361610	1362650	1041	-	RefSeq	gene	AGABI2DRAFT_58701	protein_coding	AGABI2DRAFT_58701	hypothetical protein	XM_006454185.1	1362650, .	TRUE	., 1361610		AGABI2DRAFT_58701
503	AGABI2DRAFT_140292	1	0	0	0	0	AGABI2DRAFT_140292	18078789	NW_006267344.1	1365591	1366301	711	-	RefSeq	gene	AGABI2DRAFT_140292	protein_coding	AGABI2DRAFT_140292	hypothetical protein	XM_006454186.1	1366301, .	TRUE	., 1365591		AGABI2DRAFT_140292
504	AGABI2DRAFT_197124	0.657426	4.8699	4.2648	303	177	AGABI2DRAFT_197124	18083583	NW_006267344.1	1366849	1368357	1509	+	RefSeq	gene	AGABI2DRAFT_197124	protein_coding	AGABI2DRAFT_197124	hypothetical protein	XM_006454187.1		TRUE	., 1366849		AGABI2DRAFT_197124
505	AGABI2DRAFT_214062	0.697042	4.76994	4.24926	282	175	AGABI2DRAFT_214062	18084791	NW_006267344.1	1369041	1370842	1802	+	RefSeq	gene	AGABI2DRAFT_214062	protein_coding	AGABI2DRAFT_214062	hypothetical protein	XM_006454188.1					AGABI2DRAFT_214062
506	AGABI2DRAFT_189528	0.703317	6.9739	6.46615	1338	849	AGABI2DRAFT_189528	18081163	NW_006267344.1	1370844	1372712	1869	+	RefSeq	gene	AGABI2DRAFT_189528	protein_coding	AGABI2DRAFT_189528	hypothetical protein	XM_006454189.1					AGABI2DRAFT_189528
507	AGABI2DRAFT_182230	0.70994	6.58877	6.09454	1022	654	AGABI2DRAFT_182230	18080252	NW_006267344.1	1372673	1374222	1550	-	RefSeq	gene	AGABI2DRAFT_182230	protein_coding	AGABI2DRAFT_182230	hypothetical protein	XM_006454190.1					AGABI2DRAFT_182230
508	AGABI2DRAFT_114009	0.86754	5.78531	5.58032	581	455	AGABI2DRAFT_114009	18076411	NW_006267344.1	1374414	1376040	1627	-	RefSeq	gene	AGABI2DRAFT_114009	protein_coding	AGABI2DRAFT_114009	hypothetical protein	XM_006454191.1	1376040, .	TRUE	., 1374414		AGABI2DRAFT_114009
509	AGABI2DRAFT_197138	1.44851	7.40999	7.94455	1814	2383	AGABI2DRAFT_197138	18083584	NW_006267344.1	1375976	1378460	2485	+	RefSeq	gene	AGABI2DRAFT_197138	protein_coding	AGABI2DRAFT_197138	hypothetical protein	XM_006454192.1					AGABI2DRAFT_197138
510	AGABI2DRAFT_197139	1.0163	4.30939	4.33271	202	186	AGABI2DRAFT_197139	18083585	NW_006267344.1	1378719	1379973	1255	-	RefSeq	gene	AGABI2DRAFT_197139	protein_coding	AGABI2DRAFT_197139	hypothetical protein	XM_006454193.1					AGABI2DRAFT_197139
511	AGABI2DRAFT_189532	1.20896	10.5671	10.8409	16267	17805	AGABI2DRAFT_189532	18081164	NW_006267344.1	1380676	1383981	3306	+	RefSeq	gene	AGABI2DRAFT_189532	protein_coding	AGABI2DRAFT_189532	hypothetical protein	XM_006454194.1					AGABI2DRAFT_189532
512	AGABI2DRAFT_62318	1.17243	3.92285	4.15235	152	163	AGABI2DRAFT_62318	18085938	NW_006267344.1	1384259	1385154	896	+	RefSeq	gene	AGABI2DRAFT_62318	protein_coding	AGABI2DRAFT_62318	hypothetical protein	XM_006454195.1	1385154, .	TRUE	., 1384259		AGABI2DRAFT_62318
513	AGABI2DRAFT_189534	1.19379	5.45527	5.71083	460	499	AGABI2DRAFT_189534	18081165	NW_006267344.1	1385567	1386723	1157	+	RefSeq	gene	AGABI2DRAFT_189534	protein_coding	AGABI2DRAFT_189534	hypothetical protein	XM_006454196.1					AGABI2DRAFT_189534
514	AGABI2DRAFT_60819	2.21876	1.47033	2.62009	19	50	AGABI2DRAFT_60819	18085880	NW_006267344.1	1386771	1388149	1379	-	RefSeq	gene	AGABI2DRAFT_60819	protein_coding	AGABI2DRAFT_60819	hypothetical protein	XM_006454197.1	1388149, .	TRUE	., 1386771		AGABI2DRAFT_60819
515	AGABI2DRAFT_56953	1	0	0	0	0	AGABI2DRAFT_56953	18085826	NW_006267344.1	1388606	1388788	183	+	RefSeq	gene	AGABI2DRAFT_56953	protein_coding	AGABI2DRAFT_56953	hypothetical protein	XM_006454198.1	1388788, .	TRUE	., 1388606		AGABI2DRAFT_56953
516	AGABI2DRAFT_189535	0.942877	6.43563	6.35077	918	783	AGABI2DRAFT_189535	18081166	NW_006267344.1	1389453	1390385	933	-	RefSeq	gene	AGABI2DRAFT_189535	protein_coding	AGABI2DRAFT_189535	hypothetical protein	XM_006454199.1					AGABI2DRAFT_189535
517	AGABI2DRAFT_197155	1.05634	4.67839	4.75746	264	253	AGABI2DRAFT_197155	18083586	NW_006267344.1	1390418	1391586	1169	+	RefSeq	gene	AGABI2DRAFT_197155	protein_coding	AGABI2DRAFT_197155	hypothetical protein	XM_006454200.1					AGABI2DRAFT_197155
518	AGABI2DRAFT_189536	3.48479	1.73555	3.53663	25	103	AGABI2DRAFT_189536	18081167	NW_006267344.1	1392248	1392526	279	-	RefSeq	gene	AGABI2DRAFT_189536	protein_coding	AGABI2DRAFT_189536	hypothetical protein	XM_006454201.1					AGABI2DRAFT_189536
519	AGABI2DRAFT_189537	1.19199	4.76005	5.01342	280	304	AGABI2DRAFT_189537	18081168	NW_006267344.1	1392647	1394216	1570	+	RefSeq	gene	AGABI2DRAFT_189537	protein_coding	AGABI2DRAFT_189537	hypothetical protein	XM_006454202.1					AGABI2DRAFT_189537
520	AGABI2DRAFT_114019	1.24528	6.16473	6.48119	759	858	AGABI2DRAFT_114019	18076412	NW_006267344.1	1394495	1399290	4796	+	RefSeq	gene	AGABI2DRAFT_114019	protein_coding	AGABI2DRAFT_114019	hypothetical protein	XM_006454203.1	1399290, .	TRUE	., 1394495		AGABI2DRAFT_114019
521	AGABI2DRAFT_147615	1.07566	1.85187	1.9571	28	28	AGABI2DRAFT_147615	18079172	NW_006267344.1	1399464	1399790	327	-	RefSeq	gene	AGABI2DRAFT_147615	protein_coding	AGABI2DRAFT_147615	hypothetical protein	XM_006454204.1	1399790, .	TRUE	., 1399464		AGABI2DRAFT_147615
522	AGABI2DRAFT_182243	1.2185	7.41708	7.7022	1823	2013	AGABI2DRAFT_182243	18080253	NW_006267344.1	1399858	1404202	4345	+	RefSeq	gene	AGABI2DRAFT_182243	protein_coding	AGABI2DRAFT_182243	hypothetical protein	XM_006454205.1		TRUE	., 1399858		AGABI2DRAFT_182243
523	AGABI2DRAFT_214100	1.35481	4.36265	4.80074	210	261	AGABI2DRAFT_214100	18084792	NW_006267344.1	1404974	1407269	2296	+	RefSeq	gene	AGABI2DRAFT_214100	protein_coding	AGABI2DRAFT_214100	hypothetical protein	XM_006454206.1					AGABI2DRAFT_214100
524	AGABI2DRAFT_197170	1.46895	3.95788	4.51267	156	212	AGABI2DRAFT_197170	18083587	NW_006267344.1	1407241	1409232	1992	-	RefSeq	gene	AGABI2DRAFT_197170	protein_coding	AGABI2DRAFT_197170	hypothetical protein	XM_006454207.1					AGABI2DRAFT_197170
525	AGABI2DRAFT_189546	2.1349	6.04561	7.13978	698	1360	AGABI2DRAFT_189546	18081169	NW_006267344.1	1409299	1410197	899	+	RefSeq	gene	AGABI2DRAFT_189546	protein_coding	AGABI2DRAFT_189546	hypothetical protein	XM_006454208.1					AGABI2DRAFT_189546
526	AGABI2DRAFT_189547	1.5314	2.26943	2.88428	41	62	AGABI2DRAFT_189547	18081170	NW_006267344.1	1410171	1411603	1433	+	RefSeq	gene	AGABI2DRAFT_189547	protein_coding	AGABI2DRAFT_189547	hypothetical protein	XM_006454209.1					AGABI2DRAFT_189547
527	AGABI2DRAFT_214110	1	0	0	0	0	AGABI2DRAFT_214110	18084793	NW_006267344.1	1411664	1412019	356	+	RefSeq	gene	AGABI2DRAFT_214110	protein_coding	AGABI2DRAFT_214110	hypothetical protein	XM_006454210.1	1412019, .	TRUE			AGABI2DRAFT_214110
528	AGABI2DRAFT_53794	1.52488	0.5519	1.16059	5	12	AGABI2DRAFT_53794	18085738	NW_006267344.1	1412177	1413305	1129	+	RefSeq	gene	AGABI2DRAFT_53794	protein_coding	AGABI2DRAFT_53794	hypothetical protein	XM_006454211.1	1413305, .	TRUE	., 1412177		AGABI2DRAFT_53794
529	AGABI2DRAFT_175891	0.824237	3.01497	2.7361	76	55	AGABI2DRAFT_175891	18079490	NW_006267344.1	1415245	1417406	2162	-	RefSeq	gene	AGABI2DRAFT_175891	protein_coding	AGABI2DRAFT_175891	hypothetical protein	XM_006454212.1	1417406, .	TRUE	., 1415245		AGABI2DRAFT_175891
530	AGABI2DRAFT_114027	0.66208	5.54728	4.95236	491	291	AGABI2DRAFT_114027	18076413	NW_006267344.1	1417570	1420595	3026	+	RefSeq	gene	AGABI2DRAFT_114027	protein_coding	AGABI2DRAFT_114027	hypothetical protein	XM_006454213.1	1420595, .	TRUE	., 1417570		AGABI2DRAFT_114027
531	AGABI2DRAFT_214116	0.917247	6.00641	5.88179	679	563	AGABI2DRAFT_214116	18084794	NW_006267344.1	1420663	1421690	1028	-	RefSeq	gene	AGABI2DRAFT_214116	protein_coding	AGABI2DRAFT_214116	hypothetical protein	XM_006454214.1					AGABI2DRAFT_214116
532	AGABI2DRAFT_114029	0.876806	5.92021	5.73054	639	506	AGABI2DRAFT_114029	18076414	NW_006267344.1	1421854	1422513	660	-	RefSeq	gene	AGABI2DRAFT_114029	protein_coding	AGABI2DRAFT_114029	hypothetical protein	XM_006454215.1	1422513, .	TRUE	., 1421854		AGABI2DRAFT_114029
533	AGABI2DRAFT_189549	1.75712	6.52595	7.33916	978	1563	AGABI2DRAFT_189549	18081171	NW_006267344.1	1422609	1423571	963	+	RefSeq	gene	AGABI2DRAFT_189549	protein_coding	AGABI2DRAFT_189549	hypothetical protein	XM_006454216.1					AGABI2DRAFT_189549
534	AGABI2DRAFT_197185	1.32812	3.2732	3.68259	93	115	AGABI2DRAFT_197185	18083588	NW_006267344.1	1423565	1424798	1234	-	RefSeq	gene	AGABI2DRAFT_197185	protein_coding	AGABI2DRAFT_197185	hypothetical protein	XM_006454217.1	1424798, .	TRUE	., 1423565		AGABI2DRAFT_197185
535	AGABI2DRAFT_214123	0.538454	4.76005	3.86695	280	132	AGABI2DRAFT_214123	18084795	NW_006267344.1	1424882	1426202	1321	-	RefSeq	gene	AGABI2DRAFT_214123	protein_coding	AGABI2DRAFT_214123	hypothetical protein	XM_006454218.1					AGABI2DRAFT_214123
536	AGABI2DRAFT_197189	0.656304	5.53574	4.92817	487	286	AGABI2DRAFT_197189	18083589	NW_006267344.1	1426292	1428000	1709	-	RefSeq	gene	AGABI2DRAFT_197189	protein_coding	AGABI2DRAFT_197189	hypothetical protein	XM_006454219.1	1428000, .	TRUE	., 1426292		AGABI2DRAFT_197189
537	AGABI2DRAFT_189551	1.08908	5.05116	5.17427	345	341	AGABI2DRAFT_189551	18081172	NW_006267344.1	1427979	1429522	1544	-	RefSeq	gene	AGABI2DRAFT_189551	protein_coding	AGABI2DRAFT_189551	hypothetical protein	XM_006454220.1					AGABI2DRAFT_189551
538	AGABI2DRAFT_43209	1	0	0	0	0	AGABI2DRAFT_43209	18085596	NW_006267344.1	1430344	1430923	580	-	RefSeq	gene	AGABI2DRAFT_43209	protein_coding	AGABI2DRAFT_43209	hypothetical protein	XM_006453686.1	1430923, .	TRUE	., 1430344		AGABI2DRAFT_43209
539	AGABI2DRAFT_197195	0.8679	2.80012	2.59572	64	49	AGABI2DRAFT_197195	18083590	NW_006267344.1	1432295	1436651	4357	-	RefSeq	gene	AGABI2DRAFT_197195	protein_coding	AGABI2DRAFT_197195	hypothetical protein	XM_006454221.1	1436651, .	TRUE	., 1432295		AGABI2DRAFT_197195
540	AGABI2DRAFT_189553	0.679733	6.31246	5.7555	842	515	AGABI2DRAFT_189553	18081173	NW_006267344.1	1436741	1438855	2115	+	RefSeq	gene	AGABI2DRAFT_189553	protein_coding	AGABI2DRAFT_189553	hypothetical protein	XM_006454222.1					AGABI2DRAFT_189553
541	AGABI2DRAFT_197199	0.460227	4.08217	2.96258	171	66	AGABI2DRAFT_197199	18083591	NW_006267344.1	1439034	1440748	1715	-	RefSeq	gene	AGABI2DRAFT_197199	protein_coding	AGABI2DRAFT_197199	hypothetical protein	XM_006454223.1					AGABI2DRAFT_197199
542	AGABI2DRAFT_189554	0.405894	9.23266	7.93183	6444	2362	AGABI2DRAFT_189554	18081174	NW_006267344.1	1441083	1442252	1170	-	RefSeq	gene	AGABI2DRAFT_189554	protein_coding	AGABI2DRAFT_189554	hypothetical protein	XM_006454224.1					AGABI2DRAFT_189554
543	AGABI2DRAFT_197200	0.771156	4.28201	3.9071	198	136	AGABI2DRAFT_197200	18083592	NW_006267344.1	1442369	1444396	2028	+	RefSeq	gene	AGABI2DRAFT_197200	protein_coding	AGABI2DRAFT_197200	hypothetical protein	XM_006454225.1		TRUE	., 1442369		AGABI2DRAFT_197200
544	AGABI2DRAFT_214138	0.81845	3.77353	3.4845	136	99	AGABI2DRAFT_214138	18084796	NW_006267344.1	1444473	1446883	2411	+	RefSeq	gene	AGABI2DRAFT_214138	protein_coding	AGABI2DRAFT_214138	hypothetical protein	XM_006454226.1					AGABI2DRAFT_214138
545	AGABI2DRAFT_197206	1.80574	5.52701	6.3796	484	799	AGABI2DRAFT_197206	18083593	NW_006267344.1	1447168	1450413	3246	-	RefSeq	gene	AGABI2DRAFT_197206	protein_coding	AGABI2DRAFT_197206	hypothetical protein	XM_006454227.1		TRUE	., 1447168		AGABI2DRAFT_197206
546	AGABI2DRAFT_175897	1.04554	3.12695	3.19119	83	79	AGABI2DRAFT_175897	18079491	NW_006267344.1	1450773	1452469	1697	+	RefSeq	gene	AGABI2DRAFT_175897	protein_coding	AGABI2DRAFT_175897	hypothetical protein	XM_006454228.1	1452469, .	TRUE	., 1450773		AGABI2DRAFT_175897
547	AGABI2DRAFT_182260	1.16266	0.803742	1.02118	8	10	AGABI2DRAFT_182260	18080254	NW_006267344.1	1452900	1455352	2453	+	RefSeq	gene	AGABI2DRAFT_182260	protein_coding	AGABI2DRAFT_182260	hypothetical protein	XM_006454229.1	1455352, .	TRUE	., 1452900		AGABI2DRAFT_182260
548	AGABI2DRAFT_197210	1.03753	5.14154	5.19469	368	346	AGABI2DRAFT_197210	18083594	NW_006267344.1	1455464	1458533	3070	-	RefSeq	gene	AGABI2DRAFT_197210	protein_coding	AGABI2DRAFT_197210	hypothetical protein	XM_006454230.1	1458533, .	TRUE			AGABI2DRAFT_197210
549	AGABI2DRAFT_189560	0.643517	4.65723	4.02128	260	148	AGABI2DRAFT_189560	18081175	NW_006267344.1	1458560	1460276	1717	+	RefSeq	gene	AGABI2DRAFT_189560	protein_coding	AGABI2DRAFT_189560	hypothetical protein	XM_006454231.1					AGABI2DRAFT_189560
550	AGABI2DRAFT_60886	1.77151	1.88865	2.71363	29	54	AGABI2DRAFT_60886	18085883	NW_006267344.1	1460578	1461908	1331	-	RefSeq	gene	AGABI2DRAFT_60886	protein_coding	AGABI2DRAFT_60886	hypothetical protein	XM_006454232.1	1461908, .	TRUE	., 1460578		AGABI2DRAFT_60886
551	AGABI2DRAFT_175902	1.18647	8.03888	8.28556	2811	3021	AGABI2DRAFT_175902	18079492	NW_006267344.1	1462170	1465142	2973	+	RefSeq	gene	AGABI2DRAFT_175902	protein_coding	AGABI2DRAFT_175902	hypothetical protein	XM_006454233.1					AGABI2DRAFT_175902
552	AGABI2DRAFT_214157	1.10361	6.64359	6.78582	1062	1062	AGABI2DRAFT_214157	18084797	NW_006267344.1	1465308	1467951	2644	+	RefSeq	gene	AGABI2DRAFT_214157	protein_coding	AGABI2DRAFT_214157	hypothetical protein	XM_006454234.1		TRUE	., 1465308		AGABI2DRAFT_214157
553	AGABI2DRAFT_214164	0.847481	5.98321	5.74446	668	511	AGABI2DRAFT_214164	18084798	NW_006267344.1	1468775	1471529	2755	+	RefSeq	gene	AGABI2DRAFT_214164	protein_coding	AGABI2DRAFT_214164	hypothetical protein	XM_006454235.1					AGABI2DRAFT_214164
554	AGABI2DRAFT_189567	0.730998	9.79988	9.34782	9553	6319	AGABI2DRAFT_189567	18081176	NW_006267344.1	1471728	1473214	1487	+	RefSeq	gene	AGABI2DRAFT_189567	protein_coding	AGABI2DRAFT_189567	hypothetical protein	XM_006454236.1					AGABI2DRAFT_189567
555	AGABI2DRAFT_114052	0.665813	3.23086	2.64405	90	51	AGABI2DRAFT_114052	18076415	NW_006267344.1	1473194	1475610	2417	+	RefSeq	gene	AGABI2DRAFT_114052	protein_coding	AGABI2DRAFT_114052	hypothetical protein	XM_006454237.1	1475610, .	TRUE	., 1473194		AGABI2DRAFT_114052
556	AGABI2DRAFT_189568	1.49097	4.53495	5.1112	238	326	AGABI2DRAFT_189568	18081177	NW_006267344.1	1475644	1478843	3200	-	RefSeq	gene	AGABI2DRAFT_189568	protein_coding	AGABI2DRAFT_189568	hypothetical protein	XM_006454238.1					AGABI2DRAFT_189568
557	AGABI2DRAFT_189570	1.38362	6.686	7.15445	1094	1374	AGABI2DRAFT_189570	18081178	NW_006267344.1	1478948	1481125	2178	-	RefSeq	gene	AGABI2DRAFT_189570	protein_coding	AGABI2DRAFT_189570	hypothetical protein	XM_006454239.1					AGABI2DRAFT_189570
558	AGABI2DRAFT_214180	1.17089	8.25103	8.47864	3258	3455	AGABI2DRAFT_214180	18084799	NW_006267344.1	1481172	1484893	3722	-	RefSeq	gene	AGABI2DRAFT_214180	protein_coding	AGABI2DRAFT_214180	hypothetical protein	XM_006454240.1					AGABI2DRAFT_214180
559	AGABI2DRAFT_189575	0.866156	7.36175	7.15445	1754	1374	AGABI2DRAFT_189575	18081179	NW_006267344.1	1484970	1486120	1151	+	RefSeq	gene	AGABI2DRAFT_189575	protein_coding	AGABI2DRAFT_189575	vesicular-fusion protein SEC17	XM_006454241.1					AGABI2DRAFT_189575
560	AGABI2DRAFT_197250	0.911583	6.50241	6.36886	962	793	AGABI2DRAFT_197250	18083595	NW_006267344.1	1486222	1487478	1257	+	RefSeq	gene	AGABI2DRAFT_197250	protein_coding	AGABI2DRAFT_197250	hypothetical protein	XM_006454242.1					AGABI2DRAFT_197250
561	AGABI2DRAFT_61172	0.676862	4.96767	4.40461	325	196	AGABI2DRAFT_61172	18085894	NW_006267344.1	1488173	1490036	1864	+	RefSeq	gene	AGABI2DRAFT_61172	protein_coding	AGABI2DRAFT_61172	hypothetical protein	XM_006454243.1	1490036, .	TRUE	., 1488173		AGABI2DRAFT_61172
562	AGABI2DRAFT_197252	1.14627	5.89106	6.088	626	651	AGABI2DRAFT_197252	18083596	NW_006267344.1	1491218	1495243	4026	+	RefSeq	gene	AGABI2DRAFT_197252	protein_coding	AGABI2DRAFT_197252	hypothetical protein	XM_006454244.1	1495243, .	TRUE	., 1491218		AGABI2DRAFT_197252
563	AGABI2DRAFT_182280	0.758045	5.45833	5.05869	461	314	AGABI2DRAFT_182280	18080255	NW_006267344.1	1495322	1496787	1466	+	RefSeq	gene	AGABI2DRAFT_182280	protein_coding	AGABI2DRAFT_182280	hypothetical protein	XM_006454245.1		TRUE	., 1495322		AGABI2DRAFT_182280
564	AGABI2DRAFT_197257	1.10628	5.96611	6.11182	660	662	AGABI2DRAFT_197257	18083597	NW_006267344.1	1497194	1499425	2232	+	RefSeq	gene	AGABI2DRAFT_197257	protein_coding	AGABI2DRAFT_197257	hypothetical protein	XM_006454246.1					AGABI2DRAFT_197257
565	AGABI2DRAFT_114062	1.0767	4.88363	4.99024	306	299	AGABI2DRAFT_114062	18076416	NW_006267344.1	1499394	1500947	1554	-	RefSeq	gene	AGABI2DRAFT_114062	protein_coding	AGABI2DRAFT_114062	hypothetical protein	XM_006454247.1	1500947, .	TRUE	., 1499394		AGABI2DRAFT_114062
566	AGABI2DRAFT_189580	1.05748	6.33596	6.41659	856	820	AGABI2DRAFT_189580	18081180	NW_006267344.1	1501069	1502612	1544	+	RefSeq	gene	AGABI2DRAFT_189580	protein_coding	AGABI2DRAFT_189580	hypothetical protein	XM_006454248.1					AGABI2DRAFT_189580
567	AGABI2DRAFT_182285	1.30345	4.05006	4.43239	167	200	AGABI2DRAFT_182285	18080256	NW_006267344.1	1503319	1504743	1425	-	RefSeq	gene	AGABI2DRAFT_182285	protein_coding	AGABI2DRAFT_182285	hypothetical protein	XM_006454249.1					AGABI2DRAFT_182285
568	AGABI2DRAFT_189583	0.602232	4.01722	3.28561	163	85	AGABI2DRAFT_189583	18081181	NW_006267344.1	1504935	1506668	1734	+	RefSeq	gene	AGABI2DRAFT_189583	protein_coding	AGABI2DRAFT_189583	hypothetical protein	XM_006454250.1					AGABI2DRAFT_189583
569	AGABI2DRAFT_189584	0.709185	7.38043	6.88467	1777	1138	AGABI2DRAFT_189584	18081182	NW_006267344.1	1506621	1509162	2542	+	RefSeq	gene	AGABI2DRAFT_189584	protein_coding	AGABI2DRAFT_189584	hypothetical protein	XM_006454251.1					AGABI2DRAFT_189584
570	AGABI2DRAFT_175913	1.37751	3.80273	4.2648	139	177	AGABI2DRAFT_175913	18079493	NW_006267344.1	1509208	1511818	2611	-	RefSeq	gene	AGABI2DRAFT_175913	protein_coding	AGABI2DRAFT_175913	hypothetical protein	XM_006454252.1					AGABI2DRAFT_175913
571	AGABI2DRAFT_197270	0.922669	2.35076	2.23464	44	36	AGABI2DRAFT_197270	18083598	NW_006267344.1	1512567	1514139	1573	+	RefSeq	gene	AGABI2DRAFT_197270	protein_coding	AGABI2DRAFT_197270	hypothetical protein	XM_006454253.1	1514139, .	TRUE	., 1512567		AGABI2DRAFT_197270
572	AGABI2DRAFT_197272	0.831026	5.56727	5.30024	498	373	AGABI2DRAFT_197272	18083599	NW_006267344.1	1514696	1516099	1404	+	RefSeq	gene	AGABI2DRAFT_197272	protein_coding	AGABI2DRAFT_197272	hypothetical protein	XM_006454254.1					AGABI2DRAFT_197272
573	AGABI2DRAFT_175915	0.735652	3.80273	3.35983	139	90	AGABI2DRAFT_175915	18079494	NW_006267344.1	1517058	1518643	1586	+	RefSeq	gene	AGABI2DRAFT_175915	protein_coding	AGABI2DRAFT_175915	hypothetical protein	XM_006454255.1					AGABI2DRAFT_175915
574	AGABI2DRAFT_189587	1.86441	7.35848	8.2572	1750	2962	AGABI2DRAFT_189587	18081183	NW_006267344.1	1518637	1520673	2037	-	RefSeq	gene	AGABI2DRAFT_189587	protein_coding	AGABI2DRAFT_189587	hypothetical protein	XM_006454256.1					AGABI2DRAFT_189587
575	AGABI2DRAFT_114071	0.4052	2.96418	1.66089	73	21	AGABI2DRAFT_114071	18076417	NW_006267344.1	1521284	1522991	1708	-	RefSeq	gene	AGABI2DRAFT_114071	protein_coding	AGABI2DRAFT_114071	hypothetical protein	XM_006454257.1	1522991, .	TRUE	., 1521284		AGABI2DRAFT_114071
576	AGABI2DRAFT_114072	1.55096	5.29327	5.92643	410	581	AGABI2DRAFT_114072	18076418	NW_006267344.1	1523571	1525312	1742	+	RefSeq	gene	AGABI2DRAFT_114072	protein_coding	AGABI2DRAFT_114072	hypothetical protein	XM_006454258.1	1525312, .	TRUE	., 1523571		AGABI2DRAFT_114072
577	AGABI2DRAFT_182294	1.29441	6.14015	6.51244	746	877	AGABI2DRAFT_182294	18080257	NW_006267344.1	1525787	1529263	3477	-	RefSeq	gene	AGABI2DRAFT_182294	protein_coding	AGABI2DRAFT_182294	hypothetical protein	XM_006454259.1		TRUE	., 1525787		AGABI2DRAFT_182294
578	AGABI2DRAFT_189592	1.13053	5.89784	6.07484	629	645	AGABI2DRAFT_189592	18081184	NW_006267344.1	1529350	1529998	649	-	RefSeq	gene	AGABI2DRAFT_189592	protein_coding	AGABI2DRAFT_189592	hypothetical protein	XM_006454260.1					AGABI2DRAFT_189592
579	AGABI2DRAFT_189593	1.30519	7.39568	7.77995	1796	2125	AGABI2DRAFT_189593	18081185	NW_006267344.1	1530311	1531948	1638	+	RefSeq	gene	AGABI2DRAFT_189593	protein_coding	AGABI2DRAFT_189593	hypothetical protein	XM_006454261.1					AGABI2DRAFT_189593
580	AGABI2DRAFT_147675	0.755932	1.56426	1.16059	21	12	AGABI2DRAFT_147675	18079173	NW_006267344.1	1534472	1535548	1077	-	RefSeq	gene	AGABI2DRAFT_147675	protein_coding	AGABI2DRAFT_147675	hypothetical protein	XM_006454262.1	1535548, .	TRUE	., 1534472		AGABI2DRAFT_147675
581	AGABI2DRAFT_133015	0.446172	7.81476	6.65043	2405	966	AGABI2DRAFT_133015	18078251	NW_006267344.1	1536120	1536963	844	-	RefSeq	gene	AGABI2DRAFT_133015	protein_coding	AGABI2DRAFT_133015	40S ribosomal protein S11	XM_006454263.1					AGABI2DRAFT_133015
582	AGABI2DRAFT_214235	1.04163	6.46333	6.52217	936	883	AGABI2DRAFT_214235	18084800	NW_006267344.1	1537469	1541110	3642	+	RefSeq	gene	AGABI2DRAFT_214235	protein_coding	AGABI2DRAFT_214235	hypothetical protein	XM_006454264.1					AGABI2DRAFT_214235
583	AGABI2DRAFT_189600	1.27265	7.13277	7.4806	1495	1725	AGABI2DRAFT_189600	18081186	NW_006267344.1	1541613	1544128	2516	-	RefSeq	gene	AGABI2DRAFT_189600	protein_coding	AGABI2DRAFT_189600	hypothetical protein	XM_006454265.1					AGABI2DRAFT_189600
584	AGABI2DRAFT_175924	0.41504	6.93047	5.66179	1298	482	AGABI2DRAFT_175924	18079495	NW_006267344.1	1544343	1549833	5491	-	RefSeq	gene	AGABI2DRAFT_175924	protein_coding	AGABI2DRAFT_175924	hypothetical protein	XM_006454266.1					AGABI2DRAFT_175924
585	AGABI2DRAFT_133023	0.78701	5.07529	4.72974	351	248	AGABI2DRAFT_133023	18078252	NW_006267344.1	1553072	1553643	572	+	RefSeq	gene	AGABI2DRAFT_133023	protein_coding	AGABI2DRAFT_133023	hypothetical protein	XM_006454267.1					AGABI2DRAFT_133023
586	AGABI2DRAFT_214247	0.734032	6.24492	5.79884	803	531	AGABI2DRAFT_214247	18084801	NW_006267344.1	1553805	1556438	2634	+	RefSeq	gene	AGABI2DRAFT_214247	protein_coding	AGABI2DRAFT_214247	hypothetical protein	XM_006454268.1					AGABI2DRAFT_214247
587	AGABI2DRAFT_133024	1.41426	7.32448	7.82453	1709	2192	AGABI2DRAFT_133024	18078253	NW_006267344.1	1558473	1560236	1764	+	RefSeq	gene	AGABI2DRAFT_133024	protein_coding	AGABI2DRAFT_133024	hypothetical protein	XM_006454269.1					AGABI2DRAFT_133024
588	AGABI2DRAFT_197316	0.584364	2.5704	1.79534	53	24	AGABI2DRAFT_197316	18083600	NW_006267344.1	1560314	1563582	3269	+	RefSeq	gene	AGABI2DRAFT_197316	protein_coding	AGABI2DRAFT_197316	hypothetical protein	XM_006454270.1					AGABI2DRAFT_197316
589	AGABI2DRAFT_133027	1.40992	6.80261	7.29822	1187	1519	AGABI2DRAFT_133027	18078254	NW_006267344.1	1564219	1565407	1189	-	RefSeq	gene	NdufS6	protein_coding	AGABI2DRAFT_133027	NdufS6 NADH-ubiquinone oxidoreductase complex I 13kd subunit	XM_006454271.1				NdufS6	AGABI2DRAFT_133027
590	AGABI2DRAFT_197323	0.511028	7.1919	6.22337	1558	716	AGABI2DRAFT_197323	18083601	NW_006267344.1	1565456	1568637	3182	-	RefSeq	gene	AGABI2DRAFT_197323	protein_coding	AGABI2DRAFT_197323	hypothetical protein	XM_006454272.1					AGABI2DRAFT_197323
591	AGABI2DRAFT_182312	1.62326	3.36741	4.0663	100	153	AGABI2DRAFT_182312	18080258	NW_006267344.1	1568759	1570199	1441	+	RefSeq	gene	AGABI2DRAFT_182312	protein_coding	AGABI2DRAFT_182312	hypothetical protein	XM_006454273.1	1570199, .	TRUE	., 1568759		AGABI2DRAFT_182312
592	AGABI2DRAFT_114090	0.94142	4.50565	4.41857	233	198	AGABI2DRAFT_114090	18076419	NW_006267344.1	1570266	1572358	2093	-	RefSeq	gene	AGABI2DRAFT_114090	protein_coding	AGABI2DRAFT_114090	hypothetical protein	XM_006454274.1	1572358, .	TRUE	., 1570266		AGABI2DRAFT_114090
593	AGABI2DRAFT_114091	0.750981	7.38204	6.96889	1779	1207	AGABI2DRAFT_114091	18076420	NW_006267344.1	1572568	1573975	1408	-	RefSeq	gene	AGABI2DRAFT_114091	protein_coding	AGABI2DRAFT_114091	hypothetical protein	XM_006454275.1	1573975, .	TRUE	., 1572568		AGABI2DRAFT_114091
594	AGABI2DRAFT_189610	0.86738	5.30352	5.09825	413	323	AGABI2DRAFT_189610	18081187	NW_006267344.1	1574096	1575062	967	+	RefSeq	gene	AGABI2DRAFT_189610	protein_coding	AGABI2DRAFT_189610	hypothetical protein	XM_006454276.1					AGABI2DRAFT_189610
595	AGABI2DRAFT_182315	0.560402	5.18285	4.34738	379	188	AGABI2DRAFT_182315	18080259	NW_006267344.1	1575093	1579456	4364	+	RefSeq	gene	AGABI2DRAFT_182315	protein_coding	AGABI2DRAFT_182315	hypothetical protein	XM_006454277.1					AGABI2DRAFT_182315
596	AGABI2DRAFT_197339	1.4109	5.20853	5.70514	386	497	AGABI2DRAFT_197339	18083602	NW_006267344.1	1579641	1583073	3433	+	RefSeq	gene	AGABI2DRAFT_197339	protein_coding	AGABI2DRAFT_197339	hypothetical protein	XM_006454278.1	1583073, .	TRUE			AGABI2DRAFT_197339
597	AGABI2DRAFT_62157	1.43129	5.14154	5.65886	368	481	AGABI2DRAFT_62157	18085927	NW_006267344.1	1583146	1585700	2555	-	RefSeq	gene	AGABI2DRAFT_62157	protein_coding	AGABI2DRAFT_62157	hypothetical protein	XM_006454279.1	1585700, .	TRUE	., 1583146		AGABI2DRAFT_62157
598	AGABI2DRAFT_189613	0.638356	8.31365	7.66609	3403	1963	AGABI2DRAFT_189613	18081188	NW_006267344.1	1586234	1587628	1395	-	RefSeq	gene	AGABI2DRAFT_189613	protein_coding	AGABI2DRAFT_189613	hypothetical protein	XM_006454280.1					AGABI2DRAFT_189613
599	AGABI2DRAFT_114096	0.896091	5.9704	5.81212	662	536	AGABI2DRAFT_114096	18076421	NW_006267344.1	1588058	1599626	11569	+	RefSeq	gene	AGABI2DRAFT_114096	protein_coding	AGABI2DRAFT_114096	hypothetical protein	XM_006454281.1	1599626, .	TRUE	., 1588058		AGABI2DRAFT_114096
600	AGABI2DRAFT_114097	0.611885	6.76354	6.05487	1155	636	AGABI2DRAFT_114097	18076422	NW_006267344.1	1599785	1604066	4282	-	RefSeq	gene	AGABI2DRAFT_114097	protein_coding	AGABI2DRAFT_114097	hypothetical protein	XM_006454282.1	1604066, .	TRUE	., 1599785		AGABI2DRAFT_114097
601	AGABI2DRAFT_182319	0.966202	6.36724	6.31764	875	765	AGABI2DRAFT_182319	18080260	NW_006267344.1	1604339	1606720	2382	-	RefSeq	gene	AGABI2DRAFT_182319	protein_coding	AGABI2DRAFT_182319	hypothetical protein	XM_006454283.1					AGABI2DRAFT_182319
602	AGABI2DRAFT_60230	2.00572	2.5704	3.57452	53	106	AGABI2DRAFT_60230	18085867	NW_006267344.1	1606854	1607325	472	+	RefSeq	gene	AGABI2DRAFT_60230	protein_coding	AGABI2DRAFT_60230	hypothetical protein	XM_006454284.1	1607325, .	TRUE	., 1606854		AGABI2DRAFT_60230
603	AGABI2DRAFT_182321	1.20898	7.09982	7.3736	1461	1601	AGABI2DRAFT_182321	18080261	NW_006267344.1	1607402	1613279	5878	-	RefSeq	gene	AGABI2DRAFT_182321	protein_coding	AGABI2DRAFT_182321	hypothetical protein	XM_006454285.1	1613279, .	TRUE			AGABI2DRAFT_182321
604	AGABI2DRAFT_189619	1.36457	6.84883	7.29728	1226	1518	AGABI2DRAFT_189619	18081189	NW_006267344.1	1613564	1614760	1197	-	RefSeq	gene	AGABI2DRAFT_189619	protein_coding	AGABI2DRAFT_189619	hypothetical protein	XM_006454286.1					AGABI2DRAFT_189619
605	AGABI2DRAFT_t5	0.784039	0.950117	0.599115	10	5	AGABI2DRAFT_t5	18086887	NW_006267344.1	1615373	1615448	76	+	RefSeq	gene	AGABI2DRAFT_t5	tRNA	AGABI2DRAFT_t5	tRNA-Cys						AGABI2DRAFT_t5
606	AGABI2DRAFT_189621	0.945	7.02539	6.94378	1387	1186	AGABI2DRAFT_189621	18081190	NW_006267344.1	1615801	1618256	2456	+	RefSeq	gene	AGABI2DRAFT_189621	protein_coding	AGABI2DRAFT_189621	hypothetical protein	XM_006454287.1					AGABI2DRAFT_189621
607	AGABI2DRAFT_114104	0.436171	1.6946	0.497566	24	4	AGABI2DRAFT_114104	18076423	NW_006267344.1	1618897	1619438	542	+	RefSeq	gene	AGABI2DRAFT_114104	protein_coding	AGABI2DRAFT_114104	hypothetical protein	XM_006454288.1	1619438, .	TRUE	., 1618897		AGABI2DRAFT_114104
608	AGABI2DRAFT_189622	0.244905	9.52684	7.49714	7904	1745	AGABI2DRAFT_189622	18081191	NW_006267344.1	1619727	1620670	944	+	RefSeq	gene	AGABI2DRAFT_189622	protein_coding	AGABI2DRAFT_189622	hypothetical protein	XM_006454289.1					AGABI2DRAFT_189622
609	AGABI2DRAFT_182326	0.407449	7.80938	6.51407	2396	878	AGABI2DRAFT_182326	18080262	NW_006267344.1	1621533	1623493	1961	-	RefSeq	gene	AGABI2DRAFT_182326	protein_coding	AGABI2DRAFT_182326	hypothetical protein	XM_006454290.1					AGABI2DRAFT_182326
610	AGABI2DRAFT_197363	1.14127	5.19023	5.38087	381	395	AGABI2DRAFT_197363	18083603	NW_006267344.1	1623510	1624384	875	+	RefSeq	gene	AGABI2DRAFT_197363	protein_coding	AGABI2DRAFT_197363	hypothetical protein	XM_006454291.1					AGABI2DRAFT_197363
611	AGABI2DRAFT_133050	1.13707	5.66591	5.85124	534	551	AGABI2DRAFT_133050	18078255	NW_006267344.1	1624374	1625173	800	+	RefSeq	gene	AGABI2DRAFT_133050	protein_coding	AGABI2DRAFT_133050	hypothetical protein	XM_006454292.1					AGABI2DRAFT_133050
612	AGABI2DRAFT_189632	0.667594	7.16217	6.57921	1526	919	AGABI2DRAFT_189632	18081192	NW_006267344.1	1625303	1628364	3062	+	RefSeq	gene	AGABI2DRAFT_189632	protein_coding	AGABI2DRAFT_189632	hypothetical protein	XM_006454293.1					AGABI2DRAFT_189632
613	AGABI2DRAFT_175940	0.586447	4.36917	3.59925	211	108	AGABI2DRAFT_175940	18079496	NW_006267344.1	1626900	1628424	1525	-	RefSeq	gene	AGABI2DRAFT_175940	protein_coding	AGABI2DRAFT_175940	hypothetical protein	XM_006454910.1		TRUE	., 1626900		AGABI2DRAFT_175940
614	AGABI2DRAFT_175941	0.827717	3.48015	3.20736	109	80	AGABI2DRAFT_175941	18079497	NW_006267344.1	1628845	1631243	2399	-	RefSeq	gene	AGABI2DRAFT_175941	protein_coding	AGABI2DRAFT_175941	hypothetical protein	XM_006454294.1					AGABI2DRAFT_175941
615	AGABI2DRAFT_114110	0.502562	4.65189	3.65926	259	113	AGABI2DRAFT_114110	18076424	NW_006267344.1	1632090	1634673	2584	+	RefSeq	gene	AGABI2DRAFT_114110	protein_coding	AGABI2DRAFT_114110	hypothetical protein	XM_006454295.1	1634673, .	TRUE	., 1632090		AGABI2DRAFT_114110
616	AGABI2DRAFT_61398	0.928536	3.31433	3.20736	96	80	AGABI2DRAFT_61398	18085902	NW_006267344.1	1634991	1637977	2987	-	RefSeq	gene	AGABI2DRAFT_61398	protein_coding	AGABI2DRAFT_61398	hypothetical protein	XM_006454296.1	1637977, .	TRUE	., 1634991		AGABI2DRAFT_61398
617	AGABI2DRAFT_189636	1.10096	6.39307	6.53184	891	889	AGABI2DRAFT_189636	18081193	NW_006267344.1	1638700	1640243	1544	+	RefSeq	gene	AGABI2DRAFT_189636	protein_coding	AGABI2DRAFT_189636	hypothetical protein	XM_006454297.1					AGABI2DRAFT_189636
618	AGABI2DRAFT_114113	0.820834	5.25152	4.96668	398	294	AGABI2DRAFT_114113	18076425	NW_006267344.1	1640173	1641924	1752	-	RefSeq	gene	AGABI2DRAFT_114113	protein_coding	AGABI2DRAFT_114113	hypothetical protein	XM_006454298.1	1641924, .	TRUE	., 1640173		AGABI2DRAFT_114113
619	AGABI2DRAFT_189640	0.456128	7.42571	6.29322	1834	752	AGABI2DRAFT_189640	18081194	NW_006267344.1	1642039	1643104	1066	-	RefSeq	gene	AGABI2DRAFT_189640	protein_coding	AGABI2DRAFT_189640	hypothetical protein	XM_006454299.1					AGABI2DRAFT_189640
620	AGABI2DRAFT_62774	0.768309	3.04786	2.66762	78	52	AGABI2DRAFT_62774	18085952	NW_006267344.1	1643583	1644276	694	-	RefSeq	gene	AGABI2DRAFT_62774	protein_coding	AGABI2DRAFT_62774	hypothetical protein	XM_006454300.1	1644276, .	TRUE	., 1643583		AGABI2DRAFT_62774
621	AGABI2DRAFT_133061	1	0	0	0	0	AGABI2DRAFT_133061	18078256	NW_006267344.1	1644746	1644987	242	-	RefSeq	gene	AGABI2DRAFT_133061	protein_coding	AGABI2DRAFT_133061	hypothetical protein	XM_006454301.1					AGABI2DRAFT_133061
622	AGABI2DRAFT_133062	1.42277	8.7179	9.2266	4507	5809	AGABI2DRAFT_133062	18078257	NW_006267344.1	1646120	1647795	1676	-	RefSeq	gene	AGABI2DRAFT_133062	protein_coding	AGABI2DRAFT_133062	hypothetical protein	XM_006454302.1					AGABI2DRAFT_133062
623	AGABI2DRAFT_114116	1.47539	8.18095	8.74204	3103	4149	AGABI2DRAFT_114116	18076426	NW_006267344.1	1647778	1648287	510	-	RefSeq	gene	AGABI2DRAFT_114116	protein_coding	AGABI2DRAFT_114116	hypothetical protein	XM_006454303.1	1648287, .	TRUE	., 1647778		AGABI2DRAFT_114116
624	AGABI2DRAFT_60823	1.11139	6.93157	7.08394	1299	1308	AGABI2DRAFT_60823	18085881	NW_006267344.1	1648317	1649487	1171	+	RefSeq	gene	AGABI2DRAFT_60823	protein_coding	AGABI2DRAFT_60823	hypothetical protein	XM_006454304.1	1649487, .	TRUE	., 1648317		AGABI2DRAFT_60823
625	AGABI2DRAFT_133064	0.677142	6.85	6.28753	1227	749	AGABI2DRAFT_133064	18078258	NW_006267344.1	1649649	1651205	1557	-	RefSeq	gene	AGABI2DRAFT_133064	protein_coding	AGABI2DRAFT_133064	hypothetical protein	XM_006454305.1					AGABI2DRAFT_133064
626	AGABI2DRAFT_214320	1.32145	3.1724	3.57452	86	106	AGABI2DRAFT_214320	18084802	NW_006267344.1	1653000	1653863	864	-	RefSeq	gene	AGABI2DRAFT_214320	protein_coding	AGABI2DRAFT_214320	hypothetical protein	XM_006454306.1		TRUE	., 1653000		AGABI2DRAFT_214320
627	AGABI2DRAFT_189645	1.22845	6.92384	7.22068	1292	1439	AGABI2DRAFT_189645	18081195	NW_006267344.1	1653841	1655280	1440	-	RefSeq	gene	AGABI2DRAFT_189645	protein_coding	AGABI2DRAFT_189645	hypothetical protein	XM_006454307.1					AGABI2DRAFT_189645
628	AGABI2DRAFT_197388	0.919663	6.40264	6.28181	897	746	AGABI2DRAFT_197388	18083604	NW_006267344.1	1655444	1657895	2452	-	RefSeq	gene	AGABI2DRAFT_197388	protein_coding	AGABI2DRAFT_197388	hypothetical protein	XM_006454308.1	1657895, .	TRUE	., 1655444		AGABI2DRAFT_197388
629	AGABI2DRAFT_214326	1.35063	8.7322	9.16584	4552	5569	AGABI2DRAFT_214326	18084803	NW_006267344.1	1658355	1661661	3307	+	RefSeq	gene	AGABI2DRAFT_214326	protein_coding	AGABI2DRAFT_214326	hypothetical protein	XM_006454309.1					AGABI2DRAFT_214326
630	AGABI2DRAFT_239505	0.744379	7.65649	7.2306	2154	1449	AGABI2DRAFT_239505	18085522	NW_006267344.1	1661626	1662773	1148	-	RefSeq	gene	AGABI2DRAFT_239505	protein_coding	AGABI2DRAFT_239505	hypothetical protein	XM_006454924.1					AGABI2DRAFT_239505
631	AGABI2DRAFT_239518	1.3047	5.75575	6.13948	569	675	AGABI2DRAFT_239518	18085523	NW_006267344.1	1663114	1664900	1787	-	RefSeq	gene	AGABI2DRAFT_239518	protein_coding	AGABI2DRAFT_239518	3-ketoacyl-CoA thiolase isoform A	XM_006454926.1		TRUE	., 1663114		AGABI2DRAFT_239518
632	AGABI2DRAFT_133071	0.593971	5.50349	4.75196	476	252	AGABI2DRAFT_133071	18078259	NW_006267344.1	1664908	1665434	527	-	RefSeq	gene	AGABI2DRAFT_133071	protein_coding	AGABI2DRAFT_133071	hypothetical protein	XM_006454310.1					AGABI2DRAFT_133071
633	AGABI2DRAFT_189651	1.74545	6.55198	7.35558	996	1581	AGABI2DRAFT_189651	18081196	NW_006267344.1	1665440	1666043	604	+	RefSeq	gene	AGABI2DRAFT_189651	protein_coding	AGABI2DRAFT_189651	hypothetical protein	XM_006454311.1					AGABI2DRAFT_189651
634	AGABI2DRAFT_t11	0.638364	1.14512	0.497566	13	4	AGABI2DRAFT_t11	18086794	NW_006267344.1	1666061	1666153	93	-	RefSeq	gene	AGABI2DRAFT_t11	tRNA	AGABI2DRAFT_t11	tRNA-Ser						AGABI2DRAFT_t11
635	AGABI2DRAFT_189654	0.856259	7.68943	7.46555	2204	1707	AGABI2DRAFT_189654	18081197	NW_006267344.1	1666818	1669786	2969	-	RefSeq	gene	AGABI2DRAFT_189654	protein_coding	AGABI2DRAFT_189654	hypothetical protein	XM_006454312.1					AGABI2DRAFT_189654
636	AGABI2DRAFT_133076	1.01618	5.2194	5.24256	389	358	AGABI2DRAFT_133076	18078260	NW_006267344.1	1670219	1670721	503	+	RefSeq	gene	AGABI2DRAFT_133076	protein_coding	AGABI2DRAFT_133076	hypothetical protein	XM_006454313.1					AGABI2DRAFT_133076
637	AGABI2DRAFT_189656	0.784452	8.77457	8.42433	4688	3327	AGABI2DRAFT_189656	18081198	NW_006267344.1	1672503	1673947	1445	+	RefSeq	gene	AGABI2DRAFT_189656	protein_coding	AGABI2DRAFT_189656	hypothetical protein	XM_006454314.1					AGABI2DRAFT_189656
638	AGABI2DRAFT_214342	2.54869	7.44976	8.79951	1865	4318	AGABI2DRAFT_214342	18084804	NW_006267344.1	1673961	1675327	1367	+	RefSeq	gene	AGABI2DRAFT_214342	protein_coding	AGABI2DRAFT_214342	hypothetical protein	XM_006454315.1					AGABI2DRAFT_214342
639	AGABI2DRAFT_239501	2.56234	7.68225	9.03971	2193	5102	AGABI2DRAFT_239501	18085521	NW_006267344.1	1674802	1676669	1868	-	RefSeq	gene	AGABI2DRAFT_239501	protein_coding	AGABI2DRAFT_239501	hypothetical protein	XM_006454923.1					AGABI2DRAFT_239501
640	AGABI2DRAFT_133080	0.442289	7.94924	6.7723	2641	1052	AGABI2DRAFT_133080	18078261	NW_006267344.1	1676698	1677650	953	-	RefSeq	gene	AGABI2DRAFT_133080	protein_coding	AGABI2DRAFT_133080	ribosomal protein L32e	XM_006454922.1					AGABI2DRAFT_133080
641	AGABI2DRAFT_189661	0.426997	9.12069	7.89299	5962	2299	AGABI2DRAFT_189661	18081199	NW_006267344.1	1677977	1680044	2068	+	RefSeq	gene	AGABI2DRAFT_189661	protein_coding	AGABI2DRAFT_189661	hypothetical protein	XM_006454316.1					AGABI2DRAFT_189661
642	AGABI2DRAFT_133083	1.00447	9.67599	9.68242	8766	7971	AGABI2DRAFT_133083	18078262	NW_006267344.1	1680434	1682246	1813	+	RefSeq	gene	AGABI2DRAFT_133083	protein_coding	AGABI2DRAFT_133083	hypothetical protein	XM_006454317.1	1682246, .	TRUE	., 1680434		AGABI2DRAFT_133083
643	AGABI2DRAFT_133085	0.962352	5.1185	5.06314	362	315	AGABI2DRAFT_133085	18078263	NW_006267344.1	1682548	1684110	1563	-	RefSeq	gene	AGABI2DRAFT_133085	protein_coding	AGABI2DRAFT_133085	hypothetical protein	XM_006454318.1					AGABI2DRAFT_133085
644	AGABI2DRAFT_197421	0.774463	4.69405	4.32532	267	185	AGABI2DRAFT_197421	18083605	NW_006267344.1	1684226	1685086	861	+	RefSeq	gene	AGABI2DRAFT_197421	protein_coding	AGABI2DRAFT_197421	hypothetical protein	XM_006454319.1	1685086, .	TRUE			AGABI2DRAFT_197421
645	AGABI2DRAFT_182359	0.608514	6.54191	5.82528	989	541	AGABI2DRAFT_182359	18080263	NW_006267344.1	1685712	1686750	1039	+	RefSeq	gene	AGABI2DRAFT_182359	protein_coding	AGABI2DRAFT_182359	hypothetical protein	XM_006454320.1					AGABI2DRAFT_182359
646	AGABI2DRAFT_114133	0.732472	1.47033	1.02118	19	10	AGABI2DRAFT_114133	18076427	NW_006267344.1	1686750	1688124	1375	-	RefSeq	gene	AGABI2DRAFT_114133	protein_coding	AGABI2DRAFT_114133	hypothetical protein	XM_006454321.1	1688124, .	TRUE	., 1686750		AGABI2DRAFT_114133
647	AGABI2DRAFT_189667	0.573846	7.20563	6.40437	1573	813	AGABI2DRAFT_189667	18081200	NW_006267344.1	1688208	1689903	1696	-	RefSeq	gene	AGABI2DRAFT_189667	protein_coding	AGABI2DRAFT_189667	glutamic oxaloacetic transaminase AAT1	XM_006454322.1					AGABI2DRAFT_189667
648	AGABI2DRAFT_214362	1.35501	6.41844	6.85674	907	1116	AGABI2DRAFT_214362	18084805	NW_006267344.1	1690090	1692312	2223	+	RefSeq	gene	AGABI2DRAFT_214362	protein_coding	AGABI2DRAFT_214362	hypothetical protein	XM_006454323.1					AGABI2DRAFT_214362
649	AGABI2DRAFT_189669	0.782883	7.58965	7.23652	2056	1455	AGABI2DRAFT_189669	18081201	NW_006267344.1	1692366	1694252	1887	+	RefSeq	gene	AGABI2DRAFT_189669	protein_coding	AGABI2DRAFT_189669	hypothetical protein	XM_006454324.1					AGABI2DRAFT_189669
650	AGABI2DRAFT_239494	0.863379	7.36011	7.14818	1752	1368	AGABI2DRAFT_239494	18085520	NW_006267344.1	1693435	1695456	2022	-	RefSeq	gene	AGABI2DRAFT_239494	protein_coding	AGABI2DRAFT_239494	endosomal SPRY domain protein	XM_006454920.1	1695456, .	TRUE			AGABI2DRAFT_239494
651	AGABI2DRAFT_197431	0.810157	5.95964	5.65591	657	480	AGABI2DRAFT_197431	18083606	NW_006267344.1	1695583	1697111	1529	+	RefSeq	gene	AGABI2DRAFT_197431	protein_coding	AGABI2DRAFT_197431	hypothetical protein	XM_006454325.1		TRUE	., 1695583		AGABI2DRAFT_197431
652	AGABI2DRAFT_182365	0.715741	5.98957	5.50708	671	432	AGABI2DRAFT_182365	18080264	NW_006267344.1	1697082	1697891	810	+	RefSeq	gene	AGABI2DRAFT_182365	protein_coding	AGABI2DRAFT_182365	hypothetical protein	XM_006454326.1					AGABI2DRAFT_182365
653	AGABI2DRAFT_114140	1.37575	3.18724	3.64746	87	112	AGABI2DRAFT_114140	18076428	NW_006267344.1	1697933	1698988	1056	+	RefSeq	gene	AGABI2DRAFT_114140	protein_coding	AGABI2DRAFT_114140	hypothetical protein	XM_006454327.1	1698988, .	TRUE	., 1697933		AGABI2DRAFT_114140
654	AGABI2DRAFT_214373	0.834548	6.23067	5.96974	795	599	AGABI2DRAFT_214373	18084807	NW_006267344.1	1699052	1701494	2443	-	RefSeq	gene	AGABI2DRAFT_214373	protein_coding	AGABI2DRAFT_214373	hypothetical protein	XM_006454328.1					AGABI2DRAFT_214373
655	AGABI2DRAFT_214370	0.838242	5.83798	5.58342	603	456	AGABI2DRAFT_214370	18084806	NW_006267344.1	1699052	1700306	1255	+	RefSeq	gene	AGABI2DRAFT_214370	protein_coding	AGABI2DRAFT_214370	syntaxin	XM_006454927.1					AGABI2DRAFT_214370
656	AGABI2DRAFT_239470	0.699359	7.77295	7.25706	2336	1476	AGABI2DRAFT_239470	18085517	NW_006267344.1	1701560	1702811	1252	+	RefSeq	gene	AGABI2DRAFT_239470	protein_coding	AGABI2DRAFT_239470	eukaryotic translation initiation factor eIF4E1	XM_006454917.1					AGABI2DRAFT_239470
657	AGABI2DRAFT_239474	0.857484	8.06523	7.84341	2863	2221	AGABI2DRAFT_239474	18085518	NW_006267344.1	1702829	1704721	1893	+	RefSeq	gene	AGABI2DRAFT_239474	protein_coding	AGABI2DRAFT_239474	hypothetical protein	XM_006454918.1		TRUE	., 1702829		AGABI2DRAFT_239474
658	AGABI2DRAFT_239477	0.920298	7.84607	7.72624	2458	2047	AGABI2DRAFT_239477	18085519	NW_006267344.1	1704471	1707594	3124	-	RefSeq	gene	AGABI2DRAFT_239477	protein_coding	AGABI2DRAFT_239477	hypothetical protein	XM_006454919.1	1707594, .	TRUE			AGABI2DRAFT_239477
659	AGABI2DRAFT_182370	0.802608	6.16847	5.85124	761	551	AGABI2DRAFT_182370	18080265	NW_006267344.1	1707586	1708810	1225	-	RefSeq	gene	AGABI2DRAFT_182370	protein_coding	AGABI2DRAFT_182370	hypothetical protein	XM_006454329.1	1708810, .	TRUE			AGABI2DRAFT_182370
660	AGABI2DRAFT_189677	0.616085	6.14586	5.44706	749	414	AGABI2DRAFT_189677	18081202	NW_006267344.1	1708912	1711030	2119	+	RefSeq	gene	AGABI2DRAFT_189677	protein_coding	AGABI2DRAFT_189677	hypothetical protein	XM_006454330.1					AGABI2DRAFT_189677
661	AGABI2DRAFT_239523	0.897838	6.70803	6.55256	1111	902	AGABI2DRAFT_239523	18085524	NW_006267344.1	1711058	1712034	977	+	RefSeq	gene	AGABI2DRAFT_239523	protein_coding	AGABI2DRAFT_239523	glycine cleavage H protein	XM_006454928.1					AGABI2DRAFT_239523
662	AGABI2DRAFT_214389	0.962812	6.87771	6.82303	1251	1090	AGABI2DRAFT_214389	18084808	NW_006267344.1	1711636	1712420	785	-	RefSeq	gene	NdufB11	protein_coding	AGABI2DRAFT_214389	Ndufb11 subunit of NADH dehydrogenase 1 beta subcomplex	XM_006454331.1				NdufB11	AGABI2DRAFT_214389
663	AGABI2DRAFT_239526	1.337	2.5244	2.9434	51	65	AGABI2DRAFT_239526	18085525	NW_006267344.1	1712473	1713389	917	-	RefSeq	gene	AGABI2DRAFT_239526	protein_coding	AGABI2DRAFT_239526	acyl-CoA N-acetyltransferase	XM_006454930.1	1713389, .	TRUE	., 1712473		AGABI2DRAFT_239526
664	AGABI2DRAFT_182374	0.680004	6.49498	5.93859	957	586	AGABI2DRAFT_182374	18080266	NW_006267344.1	1713557	1716469	2913	+	RefSeq	gene	AGABI2DRAFT_182374	protein_coding	AGABI2DRAFT_182374	hypothetical protein	XM_006454332.1		TRUE	., 1713557		AGABI2DRAFT_182374
665	AGABI2DRAFT_239528	0.402754	7.22373	5.9117	1593	575	AGABI2DRAFT_239528	18085526	NW_006267344.1	1716518	1717809	1292	-	RefSeq	gene	AGABI2DRAFT_239528	protein_coding	AGABI2DRAFT_239528	hypothetical protein	XM_006454929.1					AGABI2DRAFT_239528
666	AGABI2DRAFT_114154	0.680742	3.57346	3.01865	117	69	AGABI2DRAFT_114154	18076429	NW_006267344.1	1718981	1720005	1025	+	RefSeq	gene	AGABI2DRAFT_114154	protein_coding	AGABI2DRAFT_114154	hypothetical protein	XM_006454333.1	1720005, .	TRUE	., 1718981		AGABI2DRAFT_114154
667	AGABI2DRAFT_214397	0.476195	7.20563	6.13526	1573	673	AGABI2DRAFT_214397	18084809	NW_006267344.1	1720426	1723980	3555	+	RefSeq	gene	AGABI2DRAFT_214397	protein_coding	AGABI2DRAFT_214397	hypothetical protein	XM_006454334.1					AGABI2DRAFT_214397
668	AGABI2DRAFT_147755	0.477132	7.37396	6.30642	1769	759	AGABI2DRAFT_147755	18079174	NW_006267344.1	1723932	1725708	1777	-	RefSeq	gene	AGABI2DRAFT_147755	protein_coding	AGABI2DRAFT_147755	hypothetical protein	XM_006454335.1	1725708, .	TRUE	., 1723932		AGABI2DRAFT_147755
669	AGABI2DRAFT_189683	0.556797	7.67174	6.82696	2177	1093	AGABI2DRAFT_189683	18081203	NW_006267344.1	1726107	1727647	1541	+	RefSeq	gene	AGABI2DRAFT_189683	protein_coding	AGABI2DRAFT_189683	hypothetical protein	XM_006454336.1					AGABI2DRAFT_189683
670	AGABI2DRAFT_140389	0.497376	4.96337	3.95578	324	141	AGABI2DRAFT_140389	18078790	NW_006267344.1	1727705	1728518	814	+	RefSeq	gene	AGABI2DRAFT_140389	protein_coding	AGABI2DRAFT_140389	hypothetical protein	XM_006454337.1	1728518, .	TRUE	., 1727705		AGABI2DRAFT_140389
671	AGABI2DRAFT_214405	0.737817	12.6087	12.17	67002	44749	AGABI2DRAFT_214405	18084810	NW_006267344.1	1728503	1731867	3365	-	RefSeq	gene	AGABI2DRAFT_214405	protein_coding	AGABI2DRAFT_214405	hypothetical protein	XM_006454338.1					AGABI2DRAFT_214405
672	AGABI2DRAFT_175975	1.82366	0	0.866836	0	8	AGABI2DRAFT_175975	18079498	NW_006267344.1	1732402	1732983	582	-	RefSeq	gene	AGABI2DRAFT_175975	protein_coding	AGABI2DRAFT_175975	hypothetical protein	XM_006454339.1	1732983, .	TRUE	., 1732402		AGABI2DRAFT_175975
673	AGABI2DRAFT_214408	0.95503	7.56927	7.50288	2027	1752	AGABI2DRAFT_214408	18084811	NW_006267344.1	1733505	1734686	1182	+	RefSeq	gene	AGABI2DRAFT_214408	protein_coding	AGABI2DRAFT_214408	hypothetical protein	XM_006454340.1					AGABI2DRAFT_214408
674	AGABI2DRAFT_189684	0.89082	3.75373	3.58694	134	107	AGABI2DRAFT_189684	18081204	NW_006267344.1	1734805	1735672	868	+	RefSeq	gene	AGABI2DRAFT_189684	protein_coding	AGABI2DRAFT_189684	hypothetical protein	XM_006454341.1					AGABI2DRAFT_189684
675	AGABI2DRAFT_189685	1.10296	0	0.141377	0	1	AGABI2DRAFT_189685	18081205	NW_006267344.1	1736049	1736339	291	-	RefSeq	gene	AGABI2DRAFT_189685	protein_coding	AGABI2DRAFT_189685	hypothetical protein	XM_006454342.1					AGABI2DRAFT_189685
676	AGABI2DRAFT_239530	1.02544	5.87052	5.90676	617	573	AGABI2DRAFT_239530	18085527	NW_006267344.1	1736301	1738017	1717	+	RefSeq	gene	AGABI2DRAFT_239530	protein_coding	AGABI2DRAFT_239530	secreted protein	XM_006454931.1					AGABI2DRAFT_239530
677	AGABI2DRAFT_197480	1.01136	5.87052	5.88682	617	565	AGABI2DRAFT_197480	18083607	NW_006267344.1	1737027	1738485	1459	-	RefSeq	gene	AGABI2DRAFT_197480	protein_coding	AGABI2DRAFT_197480	hypothetical protein	XM_006454343.1					AGABI2DRAFT_197480
678	AGABI2DRAFT_182387	0.529726	2.91154	1.99486	70	29	AGABI2DRAFT_182387	18080267	NW_006267344.1	1738593	1739976	1384	-	RefSeq	gene	AGABI2DRAFT_182387	protein_coding	AGABI2DRAFT_182387	hypothetical protein	XM_006454344.1	1739976, .	TRUE			AGABI2DRAFT_182387
679	AGABI2DRAFT_133109	0.771032	6.59851	6.22337	1029	716	AGABI2DRAFT_133109	18078264	NW_006267344.1	1740239	1740917	679	-	RefSeq	gene	Ndufab1	protein_coding	AGABI2DRAFT_133109	ACP acyl carrier protein /NADH-ubiquinone oxidoreductase NDUFAB1 /SDAP subunit	XM_006454345.1				Ndufab1	AGABI2DRAFT_133109
680	AGABI2DRAFT_133112	0.551706	8.09159	7.23356	2916	1452	AGABI2DRAFT_133112	18078265	NW_006267344.1	1741521	1742506	986	+	RefSeq	gene	AGABI2DRAFT_133112	protein_coding	AGABI2DRAFT_133112	ribosomal protein L13	XM_006454346.1					AGABI2DRAFT_133112
681	AGABI2DRAFT_182391	0.845754	8.63543	8.39374	4256	3257	AGABI2DRAFT_182391	18080268	NW_006267344.1	1742705	1744334	1630	+	RefSeq	gene	AGABI2DRAFT_182391	protein_coding	AGABI2DRAFT_182391	hypothetical protein	XM_006454347.1		TRUE	., 1742705		AGABI2DRAFT_182391
682	AGABI2DRAFT_239532	0.863993	7.16311	6.9522	1527	1193	AGABI2DRAFT_239532	18085528	NW_006267344.1	1744330	1746031	1702	+	RefSeq	gene	AGABI2DRAFT_239532	protein_coding	AGABI2DRAFT_239532	hypothetical protein	XM_006454933.1					AGABI2DRAFT_239532
683	AGABI2DRAFT_61271	0.928784	6.85698	6.75039	1233	1036	AGABI2DRAFT_61271	18085897	NW_006267344.1	1745737	1750001	4265	-	RefSeq	gene	AGABI2DRAFT_61271	protein_coding	AGABI2DRAFT_61271	secreted zinc metalloprotease	XM_006454348.1	1750001, .	TRUE	., 1745737		AGABI2DRAFT_61271
684	AGABI2DRAFT_147771	1.47137	4.14432	4.70147	179	243	AGABI2DRAFT_147771	18079175	NW_006267344.1	1750149	1751823	1675	+	RefSeq	gene	AGABI2DRAFT_147771	protein_coding	AGABI2DRAFT_147771	hypothetical protein	XM_006454349.1	1751823, .	TRUE	., 1750149		AGABI2DRAFT_147771
685	AGABI2DRAFT_114170	1.08894	5.30011	5.42303	412	407	AGABI2DRAFT_114170	18076430	NW_006267344.1	1751959	1755311	3353	-	RefSeq	gene	AGABI2DRAFT_114170	protein_coding	AGABI2DRAFT_114170	hypothetical protein	XM_006454350.1	1755311, .	TRUE	., 1751959		AGABI2DRAFT_114170
686	AGABI2DRAFT_189697	0.935411	5.58699	5.49066	505	427	AGABI2DRAFT_189697	18081206	NW_006267344.1	1755383	1756364	982	+	RefSeq	gene	AGABI2DRAFT_189697	protein_coding	AGABI2DRAFT_189697	hypothetical protein	XM_006454351.1					AGABI2DRAFT_189697
687	AGABI2DRAFT_214436	1.00278	4.47575	4.47976	228	207	AGABI2DRAFT_214436	18084812	NW_006267344.1	1756451	1759433	2983	-	RefSeq	gene	AGABI2DRAFT_214436	protein_coding	AGABI2DRAFT_214436	hypothetical protein	XM_006454352.1					AGABI2DRAFT_214436
688	AGABI2DRAFT_189698	0.792968	5.84501	5.51035	606	433	AGABI2DRAFT_189698	18081207	NW_006267344.1	1759649	1760822	1174	-	RefSeq	gene	AGABI2DRAFT_189698	protein_coding	AGABI2DRAFT_189698	hypothetical protein	XM_006454353.1					AGABI2DRAFT_189698
689	AGABI2DRAFT_62161	0.627365	6.62327	5.95065	1047	591	AGABI2DRAFT_62161	18085928	NW_006267344.1	1760935	1762031	1097	-	RefSeq	gene	AGABI2DRAFT_62161	protein_coding	AGABI2DRAFT_62161	hypothetical protein	XM_006454354.1	1762031, .	TRUE	., 1760935		AGABI2DRAFT_62161
690	AGABI2DRAFT_182401	0.511833	4.28201	3.31575	198	87	AGABI2DRAFT_182401	18080269	NW_006267344.1	1762124	1763372	1249	-	RefSeq	gene	AGABI2DRAFT_182401	protein_coding	AGABI2DRAFT_182401	hypothetical protein	XM_006454355.1					AGABI2DRAFT_182401
691	AGABI2DRAFT_182403	1.01846	3.25922	3.28561	92	85	AGABI2DRAFT_182403	18080270	NW_006267344.1	1763608	1766693	3086	-	RefSeq	gene	AGABI2DRAFT_182403	protein_coding	AGABI2DRAFT_182403	hypothetical protein	XM_006454356.1		TRUE	., 1763608		AGABI2DRAFT_182403
692	AGABI2DRAFT_182404	0.408595	4.43282	3.14156	221	76	AGABI2DRAFT_182404	18080271	NW_006267344.1	1766866	1770128	3263	-	RefSeq	gene	AGABI2DRAFT_182404	protein_coding	AGABI2DRAFT_182404	hypothetical protein	XM_006454357.1	1770128, .	TRUE	., 1766866		AGABI2DRAFT_182404
693	AGABI2DRAFT_239537	0.982207	8.57325	8.54735	4076	3624	AGABI2DRAFT_239537	18085529	NW_006267344.1	1770399	1771883	1485	-	RefSeq	gene	AGABI2DRAFT_239537	protein_coding	AGABI2DRAFT_239537	small GTPase Rac1p	XM_006454934.1					AGABI2DRAFT_239537
694	AGABI2DRAFT_147784	1.90483	1.56426	2.49393	21	45	AGABI2DRAFT_147784	18079176	NW_006267344.1	1772205	1774030	1826	-	RefSeq	gene	AGABI2DRAFT_147784	protein_coding	AGABI2DRAFT_147784	hypothetical protein	XM_006454358.1	1774030, .	TRUE	., 1772205		AGABI2DRAFT_147784
695	AGABI2DRAFT_239539	0.636439	7.02436	6.37245	1386	795	AGABI2DRAFT_239539	18085530	NW_006267344.1	1774246	1777918	3673	+	RefSeq	gene	AGABI2DRAFT_239539	protein_coding	AGABI2DRAFT_239539	AdoMet-dependent rRNA methyltransferase SPB1	XM_006454935.1	1777918, .	TRUE			AGABI2DRAFT_239539
696	AGABI2DRAFT_114180	1.29299	4.08217	4.45288	171	203	AGABI2DRAFT_114180	18076431	NW_006267344.1	1777995	1780470	2476	-	RefSeq	gene	AGABI2DRAFT_114180	protein_coding	AGABI2DRAFT_114180	hypothetical protein	XM_006454359.1	1780470, .	TRUE	., 1777995		AGABI2DRAFT_114180
697	AGABI2DRAFT_182409	1.16074	7.35191	7.56695	1742	1832	AGABI2DRAFT_182409	18080272	NW_006267344.1	1780761	1785620	4860	+	RefSeq	gene	AGABI2DRAFT_182409	protein_coding	AGABI2DRAFT_182409	hypothetical protein	XM_006454360.1		TRUE	., 1780761		AGABI2DRAFT_182409
698	AGABI2DRAFT_182410	1.30316	3.85942	4.24143	145	174	AGABI2DRAFT_182410	18080273	NW_006267344.1	1785632	1788124	2493	-	RefSeq	gene	AGABI2DRAFT_182410	protein_coding	AGABI2DRAFT_182410	hypothetical protein	XM_006454361.1	1788124, .	TRUE	., 1785632		AGABI2DRAFT_182410
699	AGABI2DRAFT_114184	0.690633	1.6946	1.16059	24	12	AGABI2DRAFT_114184	18076432	NW_006267344.1	1790182	1791230	1049	-	RefSeq	gene	AGABI2DRAFT_114184	protein_coding	AGABI2DRAFT_114184	hypothetical protein	XM_006454362.1	1791230, .	TRUE	., 1790182		AGABI2DRAFT_114184
700	AGABI2DRAFT_62644	0.838336	2.80012	2.54572	64	47	AGABI2DRAFT_62644	18085948	NW_006267344.1	1791323	1793743	2421	+	RefSeq	gene	AGABI2DRAFT_62644	protein_coding	AGABI2DRAFT_62644	hypothetical protein	XM_006454363.1	1793743, .	TRUE	., 1791323		AGABI2DRAFT_62644
701	AGABI2DRAFT_61007	1.6816	7.79552	8.54536	2373	3619	AGABI2DRAFT_61007	18085891	NW_006267344.1	1793945	1800390	6446	-	RefSeq	gene	AGABI2DRAFT_61007	protein_coding	AGABI2DRAFT_61007	hypothetical protein	XM_006454364.1	1800390, .	TRUE	., 1793945		AGABI2DRAFT_61007
702	AGABI2DRAFT_197536	1.29787	6.47547	6.85161	944	1112	AGABI2DRAFT_197536	18083608	NW_006267344.1	1801030	1802449	1420	-	RefSeq	gene	AGABI2DRAFT_197536	protein_coding	AGABI2DRAFT_197536	hypothetical protein	XM_006454365.1	1802449, .	TRUE			AGABI2DRAFT_197536
703	AGABI2DRAFT_214479	1.27832	6.68861	7.04285	1096	1271	AGABI2DRAFT_214479	18084813	NW_006267344.1	1803074	1804986	1913	-	RefSeq	gene	AGABI2DRAFT_214479	protein_coding	AGABI2DRAFT_214479	hypothetical protein	XM_006454366.1	1804986, .	TRUE			AGABI2DRAFT_214479
704	AGABI2DRAFT_182416	1.24483	7.4374	7.75335	1849	2086	AGABI2DRAFT_182416	18080274	NW_006267344.1	1805202	1807720	2519	-	RefSeq	gene	AGABI2DRAFT_182416	protein_coding	AGABI2DRAFT_182416	hypothetical protein	XM_006454367.1	1807720, .	TRUE			AGABI2DRAFT_182416
705	AGABI2DRAFT_189708	0.767747	6.14776	5.76646	750	519	AGABI2DRAFT_189708	18081208	NW_006267344.1	1807736	1808581	846	-	RefSeq	gene	AGABI2DRAFT_189708	protein_coding	AGABI2DRAFT_189708	hypothetical protein	XM_006454368.1					AGABI2DRAFT_189708
706	AGABI2DRAFT_214484	0.525273	7.92011	6.99125	2588	1226	AGABI2DRAFT_214484	18084814	NW_006267344.1	1808603	1810379	1777	+	RefSeq	gene	AGABI2DRAFT_214484	protein_coding	AGABI2DRAFT_214484	dihydrolipoamide acetyltransferase	XM_006454369.1					AGABI2DRAFT_214484
707	AGABI2DRAFT_189709	1	0	0	0	0	AGABI2DRAFT_189709	18081209	NW_006267344.1	1810522	1810820	299	+	RefSeq	gene	AGABI2DRAFT_189709	protein_coding	AGABI2DRAFT_189709	hypothetical protein	XM_006454370.1	1810820, .	TRUE			AGABI2DRAFT_189709
708	AGABI2DRAFT_197552	1.20585	3.72351	3.99357	131	145	AGABI2DRAFT_197552	18083609	NW_006267344.1	1811905	1812685	781	+	RefSeq	gene	AGABI2DRAFT_197552	protein_coding	AGABI2DRAFT_197552	hypothetical protein	XM_006454371.1					AGABI2DRAFT_197552
709	AGABI2DRAFT_189710	1.10267	5.71793	5.85894	554	554	AGABI2DRAFT_189710	18081210	NW_006267344.1	1812856	1814702	1847	+	RefSeq	gene	AGABI2DRAFT_189710	protein_coding	AGABI2DRAFT_189710	hypothetical protein	XM_006454372.1					AGABI2DRAFT_189710
710	AGABI2DRAFT_133134	0.548727	7.86408	6.99824	2489	1232	AGABI2DRAFT_133134	18078266	NW_006267344.1	1815513	1816092	580	-	RefSeq	gene	AGABI2DRAFT_133134	protein_coding	AGABI2DRAFT_133134	hypothetical protein	XM_006454373.1					AGABI2DRAFT_133134
711	AGABI2DRAFT_189713	1.02358	6.04561	6.07924	698	647	AGABI2DRAFT_189713	18081211	NW_006267344.1	1816232	1817817	1586	-	RefSeq	gene	AGABI2DRAFT_189713	protein_coding	AGABI2DRAFT_189713	hypothetical protein	XM_006454374.1					AGABI2DRAFT_189713
712	AGABI2DRAFT_189714	0.849089	7.0721	6.83609	1433	1100	AGABI2DRAFT_189714	18081212	NW_006267344.1	1817926	1819525	1600	-	RefSeq	gene	AGABI2DRAFT_189714	protein_coding	AGABI2DRAFT_189714	hypothetical protein	XM_006454375.1					AGABI2DRAFT_189714
713	AGABI2DRAFT_133137	0.959548	6.31246	6.25289	842	731	AGABI2DRAFT_133137	18078267	NW_006267344.1	1819733	1822028	2296	+	RefSeq	gene	AGABI2DRAFT_133137	protein_coding	AGABI2DRAFT_133137	hypothetical protein	XM_006454376.1					AGABI2DRAFT_133137
714	AGABI2DRAFT_197572	1.06441	5.87968	5.96974	621	599	AGABI2DRAFT_197572	18083610	NW_006267344.1	1822574	1827756	5183	+	RefSeq	gene	AGABI2DRAFT_197572	protein_coding	AGABI2DRAFT_197572	hypothetical protein	XM_006454377.1	1827756, .	TRUE	., 1822574		AGABI2DRAFT_197572
715	AGABI2DRAFT_182424	0.377358	7.31523	5.90923	1698	574	AGABI2DRAFT_182424	18080275	NW_006267344.1	1828134	1833781	5648	+	RefSeq	gene	AGABI2DRAFT_182424	protein_coding	AGABI2DRAFT_182424	hypothetical protein	XM_006454378.1		TRUE	., 1828134		AGABI2DRAFT_182424
716	AGABI2DRAFT_62927	0.560221	2.18324	1.3473	38	15	AGABI2DRAFT_62927	18085958	NW_006267344.1	1833828	1834273	446	-	RefSeq	gene	AGABI2DRAFT_62927	protein_coding	AGABI2DRAFT_62927	hypothetical protein	XM_006454379.1	1834273, .	TRUE	., 1833828		AGABI2DRAFT_62927
717	AGABI2DRAFT_182425	0.458007	7.05299	5.92643	1414	581	AGABI2DRAFT_182425	18080276	NW_006267344.1	1834518	1836304	1787	+	RefSeq	gene	AGABI2DRAFT_182425	protein_coding	AGABI2DRAFT_182425	hypothetical protein	XM_006454380.1	1836304, .	TRUE			AGABI2DRAFT_182425
718	AGABI2DRAFT_189718	1.43914	9.06001	9.58522	5716	7451	AGABI2DRAFT_189718	18081213	NW_006267344.1	1836355	1838098	1744	-	RefSeq	gene	AGABI2DRAFT_189718	protein_coding	AGABI2DRAFT_189718	hypothetical protein	XM_006454381.1					AGABI2DRAFT_189718
719	AGABI2DRAFT_175997	0.812249	4.77977	4.47976	284	207	AGABI2DRAFT_175997	18079499	NW_006267344.1	1839130	1840459	1330	-	RefSeq	gene	AGABI2DRAFT_175997	protein_coding	AGABI2DRAFT_175997	hypothetical protein	XM_006454382.1					AGABI2DRAFT_175997
720	AGABI2DRAFT_189719	0.768072	5.63107	5.25038	521	360	AGABI2DRAFT_189719	18081214	NW_006267344.1	1841746	1844157	2412	+	RefSeq	gene	AGABI2DRAFT_189719	protein_coding	AGABI2DRAFT_189719	hypothetical protein	XM_006454383.1					AGABI2DRAFT_189719
721	AGABI2DRAFT_189720	1.22271	6.98244	7.27251	1346	1492	AGABI2DRAFT_189720	18081215	NW_006267344.1	1844453	1847495	3043	+	RefSeq	gene	AGABI2DRAFT_189720	protein_coding	AGABI2DRAFT_189720	hypothetical protein	XM_006454384.1					AGABI2DRAFT_189720
722	AGABI2DRAFT_133143	0.717368	5.04302	4.56381	343	220	AGABI2DRAFT_133143	18078268	NW_006267344.1	1849228	1850498	1271	+	RefSeq	gene	AGABI2DRAFT_133143	protein_coding	AGABI2DRAFT_133143	hypothetical protein	XM_006454385.1					AGABI2DRAFT_133143
723	AGABI2DRAFT_133144	0.69571	7.34779	6.82434	1737	1091	AGABI2DRAFT_133144	18078269	NW_006267344.1	1850475	1851484	1010	+	RefSeq	gene	AGABI2DRAFT_133144	protein_coding	AGABI2DRAFT_133144	hypothetical protein	XM_006454386.1					AGABI2DRAFT_133144
724	AGABI2DRAFT_189724	1.02287	0.355703	0.388324	3	3	AGABI2DRAFT_189724	18081216	NW_006267344.1	1853766	1854457	692	-	RefSeq	gene	AGABI2DRAFT_189724	protein_coding	AGABI2DRAFT_189724	hypothetical protein	XM_006454387.1		TRUE	., 1853766		AGABI2DRAFT_189724
725	AGABI2DRAFT_189725	0.466	2.12277	1.02118	36	10	AGABI2DRAFT_189725	18081217	NW_006267344.1	1854867	1855149	283	+	RefSeq	gene	AGABI2DRAFT_189725	protein_coding	AGABI2DRAFT_189725	hypothetical protein	XM_006454388.1					AGABI2DRAFT_189725
726	AGABI2DRAFT_189726	1.45035	0.246598	0.782997	2	7	AGABI2DRAFT_189726	18081218	NW_006267344.1	1855141	1855724	584	-	RefSeq	gene	AGABI2DRAFT_189726	protein_coding	AGABI2DRAFT_189726	hypothetical protein	XM_006454389.1		TRUE	., 1855141		AGABI2DRAFT_189726
727	AGABI2DRAFT_189727	0.828147	4.64115	4.36911	257	191	AGABI2DRAFT_189727	18081219	NW_006267344.1	1857572	1858640	1069	-	RefSeq	gene	AGABI2DRAFT_189727	protein_coding	AGABI2DRAFT_189727	hypothetical protein	XM_006454390.1					AGABI2DRAFT_189727
728	AGABI2DRAFT_176000	1.04737	3.1724	3.23917	86	82	AGABI2DRAFT_176000	18079500	NW_006267344.1	1858883	1860517	1635	-	RefSeq	gene	AGABI2DRAFT_176000	protein_coding	AGABI2DRAFT_176000	hypothetical protein	XM_006454391.1					AGABI2DRAFT_176000
729	AGABI2DRAFT_189728	1.57693	4.87906	5.53618	305	441	AGABI2DRAFT_189728	18081220	NW_006267344.1	1861315	1862293	979	+	RefSeq	gene	AGABI2DRAFT_189728	protein_coding	AGABI2DRAFT_189728	hypothetical protein	XM_006454392.1					AGABI2DRAFT_189728
730	AGABI2DRAFT_140419	0.77691	4.95905	4.59487	323	225	AGABI2DRAFT_140419	18078791	NW_006267344.1	1863359	1864585	1227	+	RefSeq	gene	AGABI2DRAFT_140419	protein_coding	AGABI2DRAFT_140419	hypothetical protein	XM_006454393.1	1864585, .	TRUE	., 1863359		AGABI2DRAFT_140419
731	AGABI2DRAFT_114211	1.49629	3.90501	4.4864	150	208	AGABI2DRAFT_114211	18076433	NW_006267344.1	1865063	1865661	599	-	RefSeq	gene	AGABI2DRAFT_114211	protein_coding	AGABI2DRAFT_114211	hypothetical protein	XM_006454394.1	1865661, .	TRUE	., 1865063		AGABI2DRAFT_114211
732	AGABI2DRAFT_189729	1.20813	5.94662	6.21939	651	714	AGABI2DRAFT_189729	18081221	NW_006267344.1	1865954	1869064	3111	+	RefSeq	gene	AGABI2DRAFT_189729	protein_coding	AGABI2DRAFT_189729	hypothetical protein	XM_006454395.1					AGABI2DRAFT_189729
733	AGABI2DRAFT_214531	1.22221	8.5736	8.86309	4077	4513	AGABI2DRAFT_214531	18084815	NW_006267344.1	1869100	1871911	2812	+	RefSeq	gene	AGABI2DRAFT_214531	protein_coding	AGABI2DRAFT_214531	hypothetical protein	XM_006454396.1					AGABI2DRAFT_214531
734	AGABI2DRAFT_197606	1.19699	1.14512	1.40453	13	16	AGABI2DRAFT_197606	18083611	NW_006267344.1	1875396	1879457	4062	-	RefSeq	gene	AGABI2DRAFT_197606	protein_coding	AGABI2DRAFT_197606	hypothetical protein	XM_006454397.1		TRUE	., 1875396		AGABI2DRAFT_197606
735	AGABI2DRAFT_60921	0.928077	5.97682	5.86914	665	558	AGABI2DRAFT_60921	18085886	NW_006267344.1	1879657	1881238	1582	+	RefSeq	gene	AGABI2DRAFT_60921	protein_coding	AGABI2DRAFT_60921	hypothetical protein	XM_006454398.1	1881238, .	TRUE	., 1879657		AGABI2DRAFT_60921
736	AGABI2DRAFT_197611	1.04754	4.85138	4.91838	299	284	AGABI2DRAFT_197611	18083612	NW_006267344.1	1881344	1883245	1902	+	RefSeq	gene	AGABI2DRAFT_197611	protein_coding	AGABI2DRAFT_197611	hypothetical protein	XM_006454399.1					AGABI2DRAFT_197611
737	AGABI2DRAFT_62365	0.983584	4.97624	4.95236	327	291	AGABI2DRAFT_62365	18085940	NW_006267344.1	1883276	1884862	1587	-	RefSeq	gene	AGABI2DRAFT_62365	protein_coding	AGABI2DRAFT_62365	hypothetical protein	XM_006454400.1	1884862, .	TRUE	., 1883276		AGABI2DRAFT_62365
738	AGABI2DRAFT_197617	0.628519	6.33762	5.66765	857	484	AGABI2DRAFT_197617	18083613	NW_006267344.1	1884882	1886481	1600	-	RefSeq	gene	AGABI2DRAFT_197617	protein_coding	AGABI2DRAFT_197617	hypothetical protein	XM_006454401.1	1886481, .	TRUE			AGABI2DRAFT_197617
739	AGABI2DRAFT_197619	0.720201	4.91961	4.44608	314	202	AGABI2DRAFT_197619	18083614	NW_006267344.1	1886553	1887812	1260	+	RefSeq	gene	AGABI2DRAFT_197619	protein_coding	AGABI2DRAFT_197619	hypothetical protein	XM_006454402.1		TRUE	., 1886553		AGABI2DRAFT_197619
740	AGABI2DRAFT_176010	0.966112	3.48015	3.43041	109	95	AGABI2DRAFT_176010	18079501	NW_006267344.1	1887790	1888576	787	-	RefSeq	gene	AGABI2DRAFT_176010	protein_coding	AGABI2DRAFT_176010	hypothetical protein	XM_006454403.1	1888576, .	TRUE	., 1887790		AGABI2DRAFT_176010
741	AGABI2DRAFT_197624	0.830119	6.2072	5.93859	782	586	AGABI2DRAFT_197624	18083615	NW_006267344.1	1888626	1889422	797	+	RefSeq	gene	AGABI2DRAFT_197624	protein_coding	AGABI2DRAFT_197624	hypothetical protein	XM_006454404.1					AGABI2DRAFT_197624
742	AGABI2DRAFT_114222	0.466241	5.2194	4.11855	389	159	AGABI2DRAFT_114222	18076434	NW_006267344.1	1889476	1890681	1206	-	RefSeq	gene	AGABI2DRAFT_114222	protein_coding	AGABI2DRAFT_114222	hypothetical protein	XM_006454405.1	1890681, .	TRUE	., 1889476		AGABI2DRAFT_114222
743	AGABI2DRAFT_197627	0.750294	6.91384	6.49937	1283	869	AGABI2DRAFT_197627	18083616	NW_006267344.1	1891059	1895182	4124	-	RefSeq	gene	AGABI2DRAFT_197627	protein_coding	AGABI2DRAFT_197627	hypothetical protein	XM_006454406.1	1895182, .	TRUE			AGABI2DRAFT_197627
744	AGABI2DRAFT_197629	0.673908	6.48601	5.91663	951	577	AGABI2DRAFT_197629	18083617	NW_006267344.1	1896004	1898106	2103	-	RefSeq	gene	AGABI2DRAFT_197629	protein_coding	AGABI2DRAFT_197629	hypothetical protein	XM_006454407.1	1898106, .	TRUE			AGABI2DRAFT_197629
745	AGABI2DRAFT_214572	1.1199	7.79975	7.96312	2380	2414	AGABI2DRAFT_214572	18084816	NW_006267344.1	1898537	1902715	4179	-	RefSeq	gene	AGABI2DRAFT_214572	protein_coding	AGABI2DRAFT_214572	RNA-dependent RNA polymerase	XM_006454408.1					AGABI2DRAFT_214572
746	AGABI2DRAFT_197638	1.57701	6.1815	6.83869	768	1102	AGABI2DRAFT_197638	18083618	NW_006267344.1	1902789	1903239	451	-	RefSeq	gene	AGABI2DRAFT_197638	protein_coding	AGABI2DRAFT_197638	hypothetical protein	XM_006454409.1	1903239, .	TRUE			AGABI2DRAFT_197638
747	AGABI2DRAFT_114227	1.04895	5.93127	6.00022	644	612	AGABI2DRAFT_114227	18076435	NW_006267344.1	1903331	1906936	3606	+	RefSeq	gene	AGABI2DRAFT_114227	protein_coding	AGABI2DRAFT_114227	hypothetical protein	XM_006454410.1	1906936, .	TRUE	., 1903331		AGABI2DRAFT_114227
748	AGABI2DRAFT_43280	1.06915	2.54759	2.64405	52	51	AGABI2DRAFT_43280	18085597	NW_006267344.1	1910642	1911502	861	+	RefSeq	gene	AGABI2DRAFT_43280	protein_coding	AGABI2DRAFT_43280	hypothetical protein	XM_006453687.1	1911502, .	TRUE	., 1910642		AGABI2DRAFT_43280
749	AGABI2DRAFT_197644	0.938068	3.62886	3.53663	122	103	AGABI2DRAFT_197644	18083619	NW_006267344.1	1913062	1915123	2062	-	RefSeq	gene	AGABI2DRAFT_197644	protein_coding	AGABI2DRAFT_197644	hypothetical protein	XM_006454411.1					AGABI2DRAFT_197644
750	AGABI2DRAFT_197646	1.07011	6.27649	6.37424	821	796	AGABI2DRAFT_197646	18083620	NW_006267344.1	1916200	1919635	3436	+	RefSeq	gene	AGABI2DRAFT_197646	protein_coding	AGABI2DRAFT_197646	hypothetical protein	XM_006454412.1		TRUE	., 1916200		AGABI2DRAFT_197646
751	AGABI2DRAFT_114231	1.42181	5.94662	6.45434	651	842	AGABI2DRAFT_114231	18076436	NW_006267344.1	1920038	1922322	2285	+	RefSeq	gene	AGABI2DRAFT_114231	protein_coding	AGABI2DRAFT_114231	hypothetical protein	XM_006454413.1	1922322, .	TRUE	., 1920038		AGABI2DRAFT_114231
752	AGABI2DRAFT_147838	1.11192	5.40221	5.55526	443	447	AGABI2DRAFT_147838	18079177	NW_006267344.1	1922462	1923397	936	-	RefSeq	gene	AGABI2DRAFT_147838	protein_coding	AGABI2DRAFT_147838	hypothetical protein	XM_006454414.1	1923397, .	TRUE	., 1922462		AGABI2DRAFT_147838
753	AGABI2DRAFT_62628	0.982324	5.47959	5.45386	468	416	AGABI2DRAFT_62628	18085947	NW_006267344.1	1923819	1924944	1126	+	RefSeq	gene	AGABI2DRAFT_62628	protein_coding	AGABI2DRAFT_62628	hypothetical protein	XM_006454415.1	1924944, .	TRUE	., 1923819		AGABI2DRAFT_62628
754	AGABI2DRAFT_133168	1.84027	12.0722	12.9522	46193	76962	AGABI2DRAFT_133168	18078270	NW_006267344.1	1925124	1926320	1197	+	RefSeq	gene	AGABI2DRAFT_133168	protein_coding	AGABI2DRAFT_133168	ubiquitin	XM_006454416.1					AGABI2DRAFT_133168
755	AGABI2DRAFT_182458	0.698414	6.44183	5.92399	922	580	AGABI2DRAFT_182458	18080277	NW_006267344.1	1926321	1927388	1068	-	RefSeq	gene	AGABI2DRAFT_182458	protein_coding	AGABI2DRAFT_182458	hypothetical protein	XM_006454417.1					AGABI2DRAFT_182458
756	AGABI2DRAFT_214600	1.23954	5.31031	5.62012	415	468	AGABI2DRAFT_214600	18084817	NW_006267344.1	1927417	1928925	1509	+	RefSeq	gene	AGABI2DRAFT_214600	protein_coding	AGABI2DRAFT_214600	hypothetical protein	XM_006454418.1					AGABI2DRAFT_214600
757	AGABI2DRAFT_61786	1.29146	0.128561	0.497566	1	4	AGABI2DRAFT_61786	18085913	NW_006267344.1	1929533	1930610	1078	+	RefSeq	gene	AGABI2DRAFT_61786	protein_coding	AGABI2DRAFT_61786	hypothetical protein	XM_006454419.1	1930610, .	TRUE	., 1929533		AGABI2DRAFT_61786
758	AGABI2DRAFT_60375	0.51919	2.74101	1.79534	61	24	AGABI2DRAFT_60375	18085870	NW_006267344.1	1931917	1932084	168	+	RefSeq	gene	AGABI2DRAFT_60375	protein_coding	AGABI2DRAFT_60375	hypothetical protein	XM_006454420.1	1932084, .	TRUE	., 1931917		AGABI2DRAFT_60375
759	AGABI2DRAFT_182460	1.28754	6.94582	7.31044	1312	1532	AGABI2DRAFT_182460	18080278	NW_006267344.1	1932195	1934865	2671	-	RefSeq	gene	AGABI2DRAFT_182460	protein_coding	AGABI2DRAFT_182460	hypothetical protein	XM_006454421.1					AGABI2DRAFT_182460
760	AGABI2DRAFT_147844	1.66995	2.29705	3.03686	42	70	AGABI2DRAFT_147844	18079178	NW_006267344.1	1932620	1936430	3811	+	RefSeq	gene	AGABI2DRAFT_147844	protein_coding	AGABI2DRAFT_147844	hypothetical protein	XM_006454422.1	1936430, .	TRUE	., 1932620		AGABI2DRAFT_147844
761	AGABI2DRAFT_189749	1.37838	7.28623	7.74921	1664	2080	AGABI2DRAFT_189749	18081222	NW_006267344.1	1936835	1938643	1809	-	RefSeq	gene	AGABI2DRAFT_189749	protein_coding	AGABI2DRAFT_189749	hypothetical protein	XM_006454423.1					AGABI2DRAFT_189749
762	AGABI2DRAFT_114242	1.47	3.21646	3.77228	89	123	AGABI2DRAFT_114242	18076437	NW_006267344.1	1938773	1940443	1671	+	RefSeq	gene	AGABI2DRAFT_114242	protein_coding	AGABI2DRAFT_114242	hypothetical protein	XM_006454424.1	1940443, .	TRUE	., 1938773		AGABI2DRAFT_114242
763	AGABI2DRAFT_214617	0.82748	3.09583	2.82263	81	59	AGABI2DRAFT_214617	18084818	NW_006267344.1	1940443	1943737	3295	-	RefSeq	gene	AGABI2DRAFT_214617	protein_coding	AGABI2DRAFT_214617	CEL6 protein	XM_006454425.1					AGABI2DRAFT_214617
764	AGABI2DRAFT_62088	1	0	0	0	0	AGABI2DRAFT_62088	18085922	NW_006267344.1	1945419	1945598	180	-	RefSeq	gene	AGABI2DRAFT_62088	protein_coding	AGABI2DRAFT_62088	hypothetical protein	XM_006454426.1	1945598, .	TRUE	., 1945419		AGABI2DRAFT_62088
765	AGABI2DRAFT_189750	1.12601	8.43944	8.61066	3714	3787	AGABI2DRAFT_189750	18081223	NW_006267344.1	1947509	1950078	2570	+	RefSeq	gene	AGABI2DRAFT_189750	protein_coding	AGABI2DRAFT_189750	hypothetical protein	XM_006454427.1					AGABI2DRAFT_189750
766	AGABI2DRAFT_197686	1.81756	6.91049	7.77249	1280	2114	AGABI2DRAFT_197686	18083621	NW_006267344.1	1950081	1954781	4701	-	RefSeq	gene	AGABI2DRAFT_197686	protein_coding	AGABI2DRAFT_197686	hypothetical protein	XM_006454428.1					AGABI2DRAFT_197686
767	AGABI2DRAFT_214626	1.07996	5.52117	5.63215	482	472	AGABI2DRAFT_214626	18084819	NW_006267344.1	1954823	1956554	1732	-	RefSeq	gene	AGABI2DRAFT_214626	protein_coding	AGABI2DRAFT_214626	hypothetical protein	XM_006454429.1	1956554, .	TRUE			AGABI2DRAFT_214626
768	AGABI2DRAFT_62973	0.908319	2.24127	2.10254	40	32	AGABI2DRAFT_62973	18085961	NW_006267344.1	1956799	1957296	498	+	RefSeq	gene	AGABI2DRAFT_62973	protein_coding	AGABI2DRAFT_62973	hypothetical protein	XM_006454430.1	1957296, .	TRUE	., 1956799		AGABI2DRAFT_62973
769	AGABI2DRAFT_214632	0.790513	5.06327	4.72413	348	247	AGABI2DRAFT_214632	18084820	NW_006267344.1	1957352	1958435	1084	-	RefSeq	gene	AGABI2DRAFT_214632	protein_coding	AGABI2DRAFT_214632	hypothetical protein	XM_006454431.1					AGABI2DRAFT_214632
770	AGABI2DRAFT_182469	0.719923	2.26943	1.79534	41	24	AGABI2DRAFT_182469	18080279	NW_006267344.1	1958538	1959630	1093	+	RefSeq	gene	AGABI2DRAFT_182469	protein_coding	AGABI2DRAFT_182469	hypothetical protein	XM_006454432.1	1959630, .	TRUE			AGABI2DRAFT_182469
771	AGABI2DRAFT_133180	1.04385	8.95447	9.01638	5312	5020	AGABI2DRAFT_133180	18078271	NW_006267344.1	1960568	1963828	3261	+	RefSeq	gene	AGABI2DRAFT_133180	protein_coding	AGABI2DRAFT_133180	hypothetical protein	XM_006454433.1					AGABI2DRAFT_133180
772	AGABI2DRAFT_182473	0.558755	4.88817	4.04846	307	151	AGABI2DRAFT_182473	18080280	NW_006267344.1	1963967	1966323	2357	-	RefSeq	gene	AGABI2DRAFT_182473	protein_coding	AGABI2DRAFT_182473	hypothetical protein	XM_006454434.1	1966323, .	TRUE			AGABI2DRAFT_182473
773	AGABI2DRAFT_147857	0.754076	4.62489	4.21767	254	171	AGABI2DRAFT_147857	18079179	NW_006267344.1	1966781	1967189	409	+	RefSeq	gene	AGABI2DRAFT_147857	protein_coding	AGABI2DRAFT_147857	hypothetical protein	XM_006454435.1	1967189, .	TRUE	., 1966781		AGABI2DRAFT_147857
774	AGABI2DRAFT_147858	0.702054	4.54074	4.03039	239	149	AGABI2DRAFT_147858	18079180	NW_006267344.1	1967287	1968512	1226	-	RefSeq	gene	AGABI2DRAFT_147858	protein_coding	AGABI2DRAFT_147858	hypothetical protein	XM_006454436.1	1968512, .	TRUE	., 1967287		AGABI2DRAFT_147858
775	AGABI2DRAFT_189757	1	0	0	0	0	AGABI2DRAFT_189757	18081224	NW_006267344.1	1969747	1970307	561	-	RefSeq	gene	AGABI2DRAFT_189757	protein_coding	AGABI2DRAFT_189757	hypothetical protein	XM_006454437.1		TRUE	., 1969747		AGABI2DRAFT_189757
776	AGABI2DRAFT_189758	0.885926	6.33928	6.16454	858	687	AGABI2DRAFT_189758	18081225	NW_006267344.1	1971952	1973240	1289	+	RefSeq	gene	AGABI2DRAFT_189758	protein_coding	AGABI2DRAFT_189758	hypothetical protein	XM_006454438.1					AGABI2DRAFT_189758
777	AGABI2DRAFT_114256	0.574647	2.63677	1.83751	56	25	AGABI2DRAFT_114256	18076438	NW_006267344.1	1973368	1976450	3083	+	RefSeq	gene	AGABI2DRAFT_114256	protein_coding	AGABI2DRAFT_114256	hypothetical protein	XM_006454439.1	1976450, .	TRUE	., 1973368		AGABI2DRAFT_114256
778	AGABI2DRAFT_176033	0.659143	3.88694	3.28561	148	85	AGABI2DRAFT_176033	18079502	NW_006267344.1	1976767	1979000	2234	-	RefSeq	gene	AGABI2DRAFT_176033	protein_coding	AGABI2DRAFT_176033	hypothetical protein	XM_006454440.1	1979000, .	TRUE			AGABI2DRAFT_176033
779	AGABI2DRAFT_61854	0.904814	1.36986	1.22555	17	13	AGABI2DRAFT_61854	18085916	NW_006267344.1	1979275	1980641	1367	+	RefSeq	gene	AGABI2DRAFT_61854	protein_coding	AGABI2DRAFT_61854	hypothetical protein	XM_006454441.1	1980641, .	TRUE	., 1979275		AGABI2DRAFT_61854
780	AGABI2DRAFT_62922	1.20853	1.56426	1.83751	21	25	AGABI2DRAFT_62922	18085957	NW_006267344.1	1981685	1982425	741	-	RefSeq	gene	AGABI2DRAFT_62922	protein_coding	AGABI2DRAFT_62922	hypothetical protein	XM_006454442.1	1982425, .	TRUE	., 1981685		AGABI2DRAFT_62922
781	AGABI2DRAFT_133187	0.918449	4.27508	4.15235	197	163	AGABI2DRAFT_133187	18078272	NW_006267344.1	1985015	1986698	1684	-	RefSeq	gene	AGABI2DRAFT_133187	protein_coding	AGABI2DRAFT_133187	hypothetical protein	XM_006454443.1	1986698, .	TRUE	., 1985015		AGABI2DRAFT_133187
782	AGABI2DRAFT_197723	0.707039	3.44354	2.9434	106	65	AGABI2DRAFT_197723	18083622	NW_006267344.1	1987413	1990651	3239	+	RefSeq	gene	AGABI2DRAFT_197723	protein_coding	AGABI2DRAFT_197723	hypothetical protein	XM_006454444.1		TRUE	., 1987413		AGABI2DRAFT_197723
783	AGABI2DRAFT_62721	0.587833	3.48015	2.71363	109	54	AGABI2DRAFT_62721	18085950	NW_006267344.1	1990634	1993871	3238	-	RefSeq	gene	AGABI2DRAFT_62721	protein_coding	AGABI2DRAFT_62721	hypothetical protein	XM_006454445.1	1993871, .	TRUE	., 1990634		AGABI2DRAFT_62721
784	AGABI2DRAFT_114262	1.78765	2.26943	3.1075	41	74	AGABI2DRAFT_114262	18076439	NW_006267344.1	1994753	1997431	2679	-	RefSeq	gene	AGABI2DRAFT_114262	protein_coding	AGABI2DRAFT_114262	hypothetical protein	XM_006454446.1	1997431, .	TRUE	., 1994753		AGABI2DRAFT_114262
785	AGABI2DRAFT_189765	1.16583	8.95555	9.17691	5316	5612	AGABI2DRAFT_189765	18081226	NW_006267344.1	1997516	1999820	2305	+	RefSeq	gene	AGABI2DRAFT_189765	protein_coding	AGABI2DRAFT_189765	6-phosphogluconate dehydrogenase	XM_006454447.1					AGABI2DRAFT_189765
786	AGABI2DRAFT_147869	1.20354	4.14432	4.4116	179	197	AGABI2DRAFT_147869	18079181	NW_006267344.1	2000138	2002304	2167	+	RefSeq	gene	AGABI2DRAFT_147869	protein_coding	AGABI2DRAFT_147869	hypothetical protein	XM_006454448.1	2002304, .	TRUE	., 2000138		AGABI2DRAFT_147869
787	AGABI2DRAFT_189769	0.851318	6.7832	6.55097	1171	901	AGABI2DRAFT_189769	18081227	NW_006267344.1	2002412	2003665	1254	+	RefSeq	gene	AGABI2DRAFT_189769	protein_coding	AGABI2DRAFT_189769	hypothetical protein	XM_006454449.1					AGABI2DRAFT_189769
788	AGABI2DRAFT_189771	0.744046	7.94651	7.51998	2636	1773	AGABI2DRAFT_189771	18081228	NW_006267344.1	2003699	2005563	1865	+	RefSeq	gene	AGABI2DRAFT_189771	protein_coding	AGABI2DRAFT_189771	hypothetical protein	XM_006454450.1					AGABI2DRAFT_189771
789	AGABI2DRAFT_114265	1.44591	4.49972	5.0317	232	308	AGABI2DRAFT_114265	18076440	NW_006267344.1	2005822	2006780	959	-	RefSeq	gene	AGABI2DRAFT_114265	protein_coding	AGABI2DRAFT_114265	hypothetical protein	XM_006454451.1	2006780, .	TRUE	., 2005822		AGABI2DRAFT_114265
790	AGABI2DRAFT_133199	1.05217	9.31624	9.38961	6829	6505	AGABI2DRAFT_133199	18078273	NW_006267344.1	2006844	2007997	1154	+	RefSeq	gene	AGABI2DRAFT_133199	protein_coding	AGABI2DRAFT_133199	hypothetical protein	XM_006454452.1					AGABI2DRAFT_133199
791	AGABI2DRAFT_189775	1.01659	3.81234	3.83608	140	129	AGABI2DRAFT_189775	18081229	NW_006267344.1	2008020	2009145	1126	+	RefSeq	gene	AGABI2DRAFT_189775	protein_coding	AGABI2DRAFT_189775	hypothetical protein	XM_006454453.1					AGABI2DRAFT_189775
792	AGABI2DRAFT_189776	1.17988	5.58138	5.82003	503	539	AGABI2DRAFT_189776	18081230	NW_006267344.1	2011829	2013216	1388	+	RefSeq	gene	AGABI2DRAFT_189776	protein_coding	AGABI2DRAFT_189776	hypothetical protein	XM_006454454.1		TRUE	., 2011829		AGABI2DRAFT_189776
793	AGABI2DRAFT_197752	1.10296	0	0.141377	0	1	AGABI2DRAFT_197752	18083623	NW_006267344.1	2013338	2014141	804	-	RefSeq	gene	AGABI2DRAFT_197752	protein_coding	AGABI2DRAFT_197752	hypothetical protein	XM_006454455.1	2014141, .	TRUE	., 2013338		AGABI2DRAFT_197752
794	AGABI2DRAFT_114267	0.582237	3.01497	2.23464	76	36	AGABI2DRAFT_114267	18076441	NW_006267344.1	2014412	2016059	1648	-	RefSeq	gene	AGABI2DRAFT_114267	protein_coding	AGABI2DRAFT_114267	hypothetical protein	XM_006454456.1	2016059, .	TRUE	., 2014412		AGABI2DRAFT_114267
795	AGABI2DRAFT_133203	1.14791	7.00564	7.20465	1368	1423	AGABI2DRAFT_133203	18078274	NW_006267344.1	2016206	2017187	982	-	RefSeq	gene	AGABI2DRAFT_133203	protein_coding	AGABI2DRAFT_133203	hypothetical protein	XM_006454457.1					AGABI2DRAFT_133203
796	AGABI2DRAFT_133204	0.976502	4.59182	4.55751	248	219	AGABI2DRAFT_133204	18078275	NW_006267344.1	2017200	2018186	987	-	RefSeq	gene	AGABI2DRAFT_133204	protein_coding	AGABI2DRAFT_133204	hypothetical protein	XM_006454458.1					AGABI2DRAFT_133204
797	AGABI2DRAFT_176043	0.815638	5.72049	5.42649	555	408	AGABI2DRAFT_176043	18079503	NW_006267344.1	2018246	2020264	2019	+	RefSeq	gene	AGABI2DRAFT_176043	protein_coding	AGABI2DRAFT_176043	hypothetical protein	XM_006454459.1	2020264, .	TRUE	., 2018246		AGABI2DRAFT_176043
798	AGABI2DRAFT_189780	0.474133	4.05815	2.98151	168	67	AGABI2DRAFT_189780	18081231	NW_006267344.1	2020777	2021482	706	-	RefSeq	gene	AGABI2DRAFT_189780	protein_coding	AGABI2DRAFT_189780	hypothetical protein	XM_006454460.1		TRUE	., 2020777		AGABI2DRAFT_189780
799	AGABI2DRAFT_133207	0.926743	0.803742	0.693984	8	6	AGABI2DRAFT_133207	18078276	NW_006267344.1	2022706	2023257	552	+	RefSeq	gene	AGABI2DRAFT_133207	protein_coding	AGABI2DRAFT_133207	hypothetical protein	XM_006454461.1					AGABI2DRAFT_133207
800	AGABI2DRAFT_133208	0.705628	1.36986	0.866836	17	8	AGABI2DRAFT_133208	18078277	NW_006267344.1	2024159	2024669	511	-	RefSeq	gene	AGABI2DRAFT_133208	protein_coding	AGABI2DRAFT_133208	hypothetical protein	XM_006454462.1					AGABI2DRAFT_133208
801	AGABI2DRAFT_189782	1.28088	3.39324	3.75038	102	121	AGABI2DRAFT_189782	18081232	NW_006267344.1	2024977	2026034	1058	-	RefSeq	gene	AGABI2DRAFT_189782	protein_coding	AGABI2DRAFT_189782	hypothetical protein	XM_006454463.1					AGABI2DRAFT_189782
802	AGABI2DRAFT_62190	1.10296	0	0.141377	0	1	AGABI2DRAFT_62190	18085929	NW_006267344.1	2026552	2026971	420	-	RefSeq	gene	AGABI2DRAFT_62190	protein_coding	AGABI2DRAFT_62190	hypothetical protein	XM_006454464.1	2026971, .	TRUE	., 2026552		AGABI2DRAFT_62190
803	AGABI2DRAFT_62456	0.755327	3.36741	2.96258	100	66	AGABI2DRAFT_62456	18085943	NW_006267344.1	2028506	2030542	2037	+	RefSeq	gene	AGABI2DRAFT_62456	protein_coding	AGABI2DRAFT_62456	hypothetical protein	XM_006454465.1	2030542, .	TRUE	., 2028506		AGABI2DRAFT_62456
804	AGABI2DRAFT_133211	1.11261	4.68363	4.83757	265	268	AGABI2DRAFT_133211	18078278	NW_006267344.1	2030630	2031865	1236	-	RefSeq	gene	AGABI2DRAFT_133211	protein_coding	AGABI2DRAFT_133211	hypothetical protein	XM_006454466.1					AGABI2DRAFT_133211
805	AGABI2DRAFT_189785	2.17406	7.76988	8.89027	2331	4599	AGABI2DRAFT_189785	18081233	NW_006267344.1	2031900	2033551	1652	-	RefSeq	gene	AGABI2DRAFT_189785	protein_coding	AGABI2DRAFT_189785	hypothetical protein	XM_006454467.1					AGABI2DRAFT_189785
806	AGABI2DRAFT_189786	1.71403	6.24847	7.02585	805	1256	AGABI2DRAFT_189786	18081234	NW_006267344.1	2033607	2034688	1082	+	RefSeq	gene	AGABI2DRAFT_189786	protein_coding	AGABI2DRAFT_189786	hypothetical protein	XM_006454468.1					AGABI2DRAFT_189786
807	AGABI2DRAFT_114278	2.34227	0.803742	2.03165	8	30	AGABI2DRAFT_114278	18076442	NW_006267344.1	2035534	2037019	1486	-	RefSeq	gene	AGABI2DRAFT_114278	protein_coding	AGABI2DRAFT_114278	hypothetical protein	XM_006454469.1	2037019, .	TRUE	., 2035534		AGABI2DRAFT_114278
808	AGABI2DRAFT_214710	1.4214	4.99323	5.50054	331	430	AGABI2DRAFT_214710	18084821	NW_006267344.1	2037276	2041058	3783	+	RefSeq	gene	AGABI2DRAFT_214710	protein_coding	AGABI2DRAFT_214710	hypothetical protein	XM_006454470.1					AGABI2DRAFT_214710
809	AGABI2DRAFT_197775	1.46664	6.68991	7.24242	1097	1461	AGABI2DRAFT_197775	18083624	NW_006267344.1	2041150	2046640	5491	+	RefSeq	gene	AGABI2DRAFT_197775	protein_coding	AGABI2DRAFT_197775	hypothetical protein	XM_006454471.1		TRUE	., 2041150		AGABI2DRAFT_197775
810	AGABI2DRAFT_114281	0.66205	5.4886	4.89361	471	279	AGABI2DRAFT_114281	18076443	NW_006267344.1	2046706	2051009	4304	+	RefSeq	gene	AGABI2DRAFT_114281	protein_coding	AGABI2DRAFT_114281	hypothetical protein	XM_006454472.1	2051009, .	TRUE	., 2046706		AGABI2DRAFT_114281
811	AGABI2DRAFT_182505	1	0	0	0	0	AGABI2DRAFT_182505	18080281	NW_006267344.1	2051527	2051939	413	-	RefSeq	gene	AGABI2DRAFT_182505	protein_coding	AGABI2DRAFT_182505	hypothetical protein	XM_006454473.1					AGABI2DRAFT_182505
812	AGABI2DRAFT_197780	1.12227	7.35437	7.52079	1745	1774	AGABI2DRAFT_197780	18083625	NW_006267344.1	2052370	2056033	3664	-	RefSeq	gene	AGABI2DRAFT_197780	protein_coding	AGABI2DRAFT_197780	hypothetical protein	XM_006454474.1					AGABI2DRAFT_197780
813	AGABI2DRAFT_197784	0.802892	6.81937	6.50265	1201	871	AGABI2DRAFT_197784	18083626	NW_006267344.1	2057080	2059092	2013	-	RefSeq	gene	AGABI2DRAFT_197784	protein_coding	AGABI2DRAFT_197784	hypothetical protein	XM_006454475.1	2059092, .	TRUE			AGABI2DRAFT_197784
814	AGABI2DRAFT_133221	0.933078	5.83327	5.73334	601	507	AGABI2DRAFT_133221	18078279	NW_006267344.1	2059134	2060256	1123	+	RefSeq	gene	AGABI2DRAFT_133221	protein_coding	AGABI2DRAFT_133221	hypothetical protein	XM_006454476.1					AGABI2DRAFT_133221
815	AGABI2DRAFT_197789	1.31756	6.67288	7.07074	1084	1296	AGABI2DRAFT_197789	18083627	NW_006267344.1	2060386	2062202	1817	+	RefSeq	gene	AGABI2DRAFT_197789	protein_coding	AGABI2DRAFT_197789	hypothetical protein	XM_006454477.1					AGABI2DRAFT_197789
816	AGABI2DRAFT_189796	1.38318	6.80261	7.27059	1187	1490	AGABI2DRAFT_189796	18081235	NW_006267344.1	2062204	2063634	1431	-	RefSeq	gene	AGABI2DRAFT_189796	protein_coding	AGABI2DRAFT_189796	hypothetical protein	XM_006454478.1					AGABI2DRAFT_189796
817	AGABI2DRAFT_189797	0.976116	6.27995	6.24508	823	727	AGABI2DRAFT_189797	18081236	NW_006267344.1	2063773	2065098	1326	-	RefSeq	gene	AGABI2DRAFT_189797	protein_coding	AGABI2DRAFT_189797	hypothetical protein	XM_006454479.1					AGABI2DRAFT_189797
818	AGABI2DRAFT_197797	0.889713	6.93817	6.76958	1305	1050	AGABI2DRAFT_197797	18083628	NW_006267344.1	2065265	2068219	2955	-	RefSeq	gene	AGABI2DRAFT_197797	protein_coding	AGABI2DRAFT_197797	hypothetical protein	XM_006454480.1					AGABI2DRAFT_197797
819	AGABI2DRAFT_46693	2.10707	4.51745	5.59268	235	459	AGABI2DRAFT_46693	18085688	NW_006267344.1	2068426	2068642	217	+	RefSeq	gene	AGABI2DRAFT_46693	protein_coding	AGABI2DRAFT_46693	hypothetical protein	XM_006453698.1	2068642, .	TRUE	., 2068426		AGABI2DRAFT_46693
820	AGABI2DRAFT_182515	1.19504	8.37771	8.63477	3558	3851	AGABI2DRAFT_182515	18080282	NW_006267344.1	2068729	2073008	4280	-	RefSeq	gene	AGABI2DRAFT_182515	protein_coding	AGABI2DRAFT_182515	hypothetical protein	XM_006454481.1					AGABI2DRAFT_182515
821	AGABI2DRAFT_197803	2.67815	5.19023	6.61147	381	940	AGABI2DRAFT_197803	18083629	NW_006267344.1	2073259	2076132	2874	-	RefSeq	gene	AGABI2DRAFT_197803	protein_coding	AGABI2DRAFT_197803	hypothetical protein	XM_006454482.1	2076132, .	TRUE			AGABI2DRAFT_197803
822	AGABI2DRAFT_214744	0.898209	4.80404	4.64916	289	234	AGABI2DRAFT_214744	18084822	NW_006267344.1	2076230	2077188	959	+	RefSeq	gene	AGABI2DRAFT_214744	protein_coding	AGABI2DRAFT_214744	TRAPP complex subunit trs31	XM_006454483.1					AGABI2DRAFT_214744
823	AGABI2DRAFT_214748	1.40853	3.24511	3.7393	91	120	AGABI2DRAFT_214748	18084823	NW_006267344.1	2077315	2078317	1003	+	RefSeq	gene	AGABI2DRAFT_214748	protein_coding	AGABI2DRAFT_214748	hypothetical protein	XM_006454484.1					AGABI2DRAFT_214748
824	AGABI2DRAFT_176060	0.914743	0.128561	0	1	0	AGABI2DRAFT_176060	18079504	NW_006267344.1	2078868	2080276	1409	-	RefSeq	gene	AGABI2DRAFT_176060	protein_coding	AGABI2DRAFT_176060	hypothetical protein	XM_006454485.1	2080276, .	TRUE	., 2078868		AGABI2DRAFT_176060
825	AGABI2DRAFT_214751	1.89018	3.52756	4.44608	113	202	AGABI2DRAFT_214751	18084824	NW_006267344.1	2081888	2083540	1653	-	RefSeq	gene	AGABI2DRAFT_214751	protein_coding	AGABI2DRAFT_214751	hypothetical protein	XM_006454486.1	2083540, .	TRUE			AGABI2DRAFT_214751
826	AGABI2DRAFT_176062	0.357124	4.34952	2.86402	208	61	AGABI2DRAFT_176062	18079505	NW_006267344.1	2084541	2085988	1448	-	RefSeq	gene	AGABI2DRAFT_176062	protein_coding	AGABI2DRAFT_176062	hypothetical protein	XM_006454487.1		TRUE	., 2084541		AGABI2DRAFT_176062
827	AGABI2DRAFT_176063	0.940088	4.96767	4.87854	325	276	AGABI2DRAFT_176063	18079506	NW_006267344.1	2086304	2089749	3446	+	RefSeq	gene	AGABI2DRAFT_176063	protein_coding	AGABI2DRAFT_176063	hypothetical protein	XM_006454488.1		TRUE	., 2086304		AGABI2DRAFT_176063
828	AGABI2DRAFT_114299	0.516716	1.73555	0.782997	25	7	AGABI2DRAFT_114299	18076444	NW_006267344.1	2090949	2094559	3611	+	RefSeq	gene	AGABI2DRAFT_114299	protein_coding	AGABI2DRAFT_114299	hypothetical protein	XM_006454489.1	2094559, .	TRUE	., 2090949		AGABI2DRAFT_114299
829	AGABI2DRAFT_133232	0.456723	8.19248	7.06188	3128	1288	AGABI2DRAFT_133232	18078280	NW_006267344.1	2094960	2095522	563	-	RefSeq	gene	AGABI2DRAFT_133232	protein_coding	AGABI2DRAFT_133232	hypothetical protein	XM_006454490.1					AGABI2DRAFT_133232
830	AGABI2DRAFT_114300	1.19201	1.81413	2.06753	27	31	AGABI2DRAFT_114300	18076445	NW_006267344.1	2096061	2098148	2088	-	RefSeq	gene	AGABI2DRAFT_114300	protein_coding	AGABI2DRAFT_114300	hypothetical protein	XM_006454491.1	2098148, .	TRUE	., 2096061		AGABI2DRAFT_114300
831	AGABI2DRAFT_61745	0.927288	6.7623	6.65339	1154	968	AGABI2DRAFT_61745	18085911	NW_006267344.1	2098292	2100600	2309	-	RefSeq	gene	AGABI2DRAFT_61745	protein_coding	AGABI2DRAFT_61745	hypothetical protein	XM_006454492.1	2100600, .	TRUE	., 2098292		AGABI2DRAFT_61745
832	AGABI2DRAFT_189807	0.917631	9.50295	9.37894	7774	6457	AGABI2DRAFT_189807	18081237	NW_006267344.1	2100928	2102932	2005	+	RefSeq	gene	AGABI2DRAFT_189807	protein_coding	AGABI2DRAFT_189807	hypothetical protein	XM_006454493.1					AGABI2DRAFT_189807
833	AGABI2DRAFT_114304	0.985943	3.70301	3.68259	129	115	AGABI2DRAFT_114304	18076446	NW_006267344.1	2102989	2104653	1665	-	RefSeq	gene	AGABI2DRAFT_114304	protein_coding	AGABI2DRAFT_114304	hypothetical protein	XM_006454494.1	2104653, .	TRUE	., 2102989		AGABI2DRAFT_114304
834	AGABI2DRAFT_214770	1.25056	3.08002	3.40259	80	93	AGABI2DRAFT_214770	18084825	NW_006267344.1	2105389	2106652	1264	-	RefSeq	gene	AGABI2DRAFT_214770	protein_coding	AGABI2DRAFT_214770	hypothetical protein	XM_006454495.1					AGABI2DRAFT_214770
835	AGABI2DRAFT_114306	1.54562	3.62886	4.25705	122	176	AGABI2DRAFT_114306	18076447	NW_006267344.1	2106994	2107602	609	+	RefSeq	gene	AGABI2DRAFT_114306	protein_coding	AGABI2DRAFT_114306	hypothetical protein	XM_006454496.1	2107602, .	TRUE	., 2106994		AGABI2DRAFT_114306
836	AGABI2DRAFT_133236	1.09381	5.57293	5.70229	500	496	AGABI2DRAFT_133236	18078281	NW_006267344.1	2107583	2108422	840	-	RefSeq	gene	AGABI2DRAFT_133236	protein_coding	AGABI2DRAFT_133236	hypothetical protein	XM_006454497.1					AGABI2DRAFT_133236
837	AGABI2DRAFT_189809	0.873338	7.24161	7.04623	1613	1274	AGABI2DRAFT_189809	18081238	NW_006267344.1	2109203	2110361	1159	-	RefSeq	gene	AGABI2DRAFT_189809	protein_coding	AGABI2DRAFT_189809	hypothetical protein	XM_006454498.1					AGABI2DRAFT_189809
838	AGABI2DRAFT_214780	0.996944	6.6355	6.63108	1056	953	AGABI2DRAFT_214780	18084826	NW_006267344.1	2110508	2123127	12620	+	RefSeq	gene	AGABI2DRAFT_214780	protein_coding	AGABI2DRAFT_214780	dynein heavy chain protein 1	XM_006454499.1					AGABI2DRAFT_214780
839	AGABI2DRAFT_147916	0.773305	2.40254	2.03165	46	30	AGABI2DRAFT_147916	18079182	NW_006267344.1	2123312	2125546	2235	-	RefSeq	gene	AGABI2DRAFT_147916	protein_coding	AGABI2DRAFT_147916	hypothetical protein	XM_006454500.1	2125546, .	TRUE	., 2123312		AGABI2DRAFT_147916
840	AGABI2DRAFT_189814	0.96453	6.03129	5.97919	691	603	AGABI2DRAFT_189814	18081239	NW_006267344.1	2125664	2126201	538	+	RefSeq	gene	AGABI2DRAFT_189814	protein_coding	AGABI2DRAFT_189814	hypothetical protein	XM_006454501.1					AGABI2DRAFT_189814
841	AGABI2DRAFT_189815	0.781489	0.355703	0	3	0	AGABI2DRAFT_189815	18081240	NW_006267344.1	2126361	2127703	1343	+	RefSeq	gene	AGABI2DRAFT_189815	protein_coding	AGABI2DRAFT_189815	hypothetical protein	XM_006454502.1	2127703, .	TRUE			AGABI2DRAFT_189815
842	AGABI2DRAFT_189816	2.58736	1.85187	3.22335	28	81	AGABI2DRAFT_189816	18081241	NW_006267344.1	2131114	2133052	1939	-	RefSeq	gene	AGABI2DRAFT_189816	protein_coding	AGABI2DRAFT_189816	hypothetical protein	XM_006454503.1		TRUE	., 2131114		AGABI2DRAFT_189816
843	AGABI2DRAFT_214792	0.8956	4.33627	4.1772	206	166	AGABI2DRAFT_214792	18084827	NW_006267344.1	2133205	2135666	2462	-	RefSeq	gene	AGABI2DRAFT_214792	protein_coding	AGABI2DRAFT_214792	hypothetical protein	XM_006454504.1		TRUE	., 2133205		AGABI2DRAFT_214792
844	AGABI2DRAFT_41042	0.971951	2.63677	2.59572	56	49	AGABI2DRAFT_41042	18085565	NW_006267344.1	2135706	2136957	1252	+	RefSeq	gene	AGABI2DRAFT_41042	protein_coding	AGABI2DRAFT_41042	hypothetical protein	XM_006453681.1	2136957, .	TRUE	., 2135706		AGABI2DRAFT_41042
845	AGABI2DRAFT_189818	0.450454	6.26604	5.11549	815	327	AGABI2DRAFT_189818	18081242	NW_006267344.1	2136984	2139821	2838	-	RefSeq	gene	AGABI2DRAFT_189818	protein_coding	AGABI2DRAFT_189818	hypothetical protein	XM_006454505.1					AGABI2DRAFT_189818
846	AGABI2DRAFT_189819	0.870101	7.47037	7.26963	1892	1489	AGABI2DRAFT_189819	18081243	NW_006267344.1	2139922	2141521	1600	+	RefSeq	gene	AGABI2DRAFT_189819	protein_coding	AGABI2DRAFT_189819	hypothetical protein	XM_006454506.1					AGABI2DRAFT_189819
847	AGABI2DRAFT_114317	0.814842	3.03151	2.7361	77	55	AGABI2DRAFT_114317	18076448	NW_006267344.1	2141922	2144127	2206	-	RefSeq	gene	STK /HK	protein_coding	AGABI2DRAFT_114317	STKc HK histidine kinase sensor protein	XM_006454507.1	2144127, .	TRUE	., 2141922	STK /HK	AGABI2DRAFT_114317
848	AGABI2DRAFT_114318	0.261979	5.66061	3.72813	532	119	AGABI2DRAFT_114318	18076449	NW_006267344.1	2144186	2151786	7601	-	RefSeq	gene	AGABI2DRAFT_114318	protein_coding	AGABI2DRAFT_114318	hypothetical protein	XM_006454508.1	2151786, .	TRUE	., 2144186		AGABI2DRAFT_114318
849	AGABI2DRAFT_189825	0.534939	8.21393	7.31137	3175	1533	AGABI2DRAFT_189825	18081244	NW_006267344.1	2151963	2154150	2188	-	RefSeq	gene	AGABI2DRAFT_189825	protein_coding	AGABI2DRAFT_189825	hypothetical protein	XM_006454509.1					AGABI2DRAFT_189825
850	AGABI2DRAFT_189826	1.68518	6.4905	7.2434	954	1462	AGABI2DRAFT_189826	18081245	NW_006267344.1	2154581	2156484	1904	+	RefSeq	gene	AGABI2DRAFT_189826	protein_coding	AGABI2DRAFT_189826	hypothetical protein	XM_006454510.1					AGABI2DRAFT_189826
851	AGABI2DRAFT_189828	0.662554	7.11445	6.52056	1476	882	AGABI2DRAFT_189828	18081246	NW_006267344.1	2156733	2159151	2419	+	RefSeq	gene	AGABI2DRAFT_189828	protein_coding	AGABI2DRAFT_189828	hypothetical protein	XM_006454511.1					AGABI2DRAFT_189828
852	AGABI2DRAFT_176078	1.27679	0.246598	0.599115	2	5	AGABI2DRAFT_176078	18079507	NW_006267344.1	2159762	2161002	1241	-	RefSeq	gene	AGABI2DRAFT_176078	protein_coding	AGABI2DRAFT_176078	hypothetical protein	XM_006454512.1		TRUE	., 2159762		AGABI2DRAFT_176078
853	AGABI2DRAFT_189829	0.779967	7.93172	7.57321	2609	1840	AGABI2DRAFT_189829	18081247	NW_006267344.1	2161492	2164191	2700	+	RefSeq	gene	AGABI2DRAFT_189829	protein_coding	AGABI2DRAFT_189829	hypothetical protein	XM_006454513.1					AGABI2DRAFT_189829
854	AGABI2DRAFT_189830	0.955969	7.45283	7.38786	1869	1617	AGABI2DRAFT_189830	18081248	NW_006267344.1	2164380	2166530	2151	+	RefSeq	gene	AGABI2DRAFT_189830	protein_coding	AGABI2DRAFT_189830	hypothetical protein	XM_006454514.1					AGABI2DRAFT_189830
855	AGABI2DRAFT_114324	3.19461	4.21118	5.88682	188	565	AGABI2DRAFT_114324	18076450	NW_006267344.1	2166725	2169015	2291	+	RefSeq	gene	AGABI2DRAFT_114324	protein_coding	AGABI2DRAFT_114324	hypothetical protein	XM_006454515.1	2169015, .	TRUE	., 2166725		AGABI2DRAFT_114324
856	AGABI2DRAFT_182546	1.29446	6.2467	6.61904	804	945	AGABI2DRAFT_182546	18080283	NW_006267344.1	2169120	2172972	3853	-	RefSeq	gene	AGABI2DRAFT_182546	protein_coding	AGABI2DRAFT_182546	hypothetical protein	XM_006454516.1					AGABI2DRAFT_182546
857	AGABI2DRAFT_189835	1.13259	6.68861	6.86823	1096	1125	AGABI2DRAFT_189835	18081249	NW_006267344.1	2172983	2175616	2634	-	RefSeq	gene	AGABI2DRAFT_189835	protein_coding	AGABI2DRAFT_189835	hypothetical protein	XM_006454517.1					AGABI2DRAFT_189835
858	AGABI2DRAFT_114327	0.627596	5.32716	4.65507	420	235	AGABI2DRAFT_114327	18076451	NW_006267344.1	2176570	2178581	2012	+	RefSeq	gene	AGABI2DRAFT_114327	protein_coding	AGABI2DRAFT_114327	hypothetical protein	XM_006454518.1	2178581, .	TRUE	., 2176570		AGABI2DRAFT_114327
859	AGABI2DRAFT_189837	0.584154	6.93597	6.16039	1303	685	AGABI2DRAFT_189837	18081250	NW_006267344.1	2178508	2180606	2099	-	RefSeq	gene	AGABI2DRAFT_189837	protein_coding	AGABI2DRAFT_189837	cytochrome P450 C-22 desaturase	XM_006454519.1					AGABI2DRAFT_189837
860	AGABI2DRAFT_189838	0.313132	8.62014	6.94498	4211	1187	AGABI2DRAFT_189838	18081251	NW_006267344.1	2181631	2182238	608	+	RefSeq	gene	AGABI2DRAFT_189838	protein_coding	AGABI2DRAFT_189838	hypothetical protein	XM_006454520.1					AGABI2DRAFT_189838
861	AGABI2DRAFT_189839	0.727703	7.11638	6.65781	1478	971	AGABI2DRAFT_189839	18081252	NW_006267344.1	2182539	2185176	2638	-	RefSeq	gene	AGABI2DRAFT_189839	protein_coding	AGABI2DRAFT_189839	hypothetical protein	XM_006454521.1					AGABI2DRAFT_189839
862	AGABI2DRAFT_189840	0.513586	5.07129	4.10997	350	158	AGABI2DRAFT_189840	18081253	NW_006267344.1	2185149	2185761	613	-	RefSeq	gene	AGABI2DRAFT_189840	protein_coding	AGABI2DRAFT_189840	hypothetical protein	XM_006454522.1					AGABI2DRAFT_189840
863	AGABI2DRAFT_189841	0.742936	6.37212	5.94343	878	588	AGABI2DRAFT_189841	18081254	NW_006267344.1	2187137	2189269	2133	+	RefSeq	gene	AGABI2DRAFT_189841	protein_coding	AGABI2DRAFT_189841	hypothetical protein	XM_006454523.1					AGABI2DRAFT_189841
864	AGABI2DRAFT_214837	0.704506	6.15532	5.65001	754	478	AGABI2DRAFT_214837	18084828	NW_006267344.1	2189252	2191157	1906	-	RefSeq	gene	AGABI2DRAFT_214837	protein_coding	AGABI2DRAFT_214837	hypothetical protein	XM_006454524.1					AGABI2DRAFT_214837
865	AGABI2DRAFT_114335	1.0297	4.85138	4.89361	299	279	AGABI2DRAFT_114335	18076452	NW_006267344.1	2191726	2193510	1785	+	RefSeq	gene	AGABI2DRAFT_114335	protein_coding	AGABI2DRAFT_114335	hypothetical protein	XM_006454525.1	2193510, .	TRUE	., 2191726		AGABI2DRAFT_114335
866	AGABI2DRAFT_114336	0.599282	5.47959	4.74089	468	250	AGABI2DRAFT_114336	18076453	NW_006267344.1	2193548	2194635	1088	-	RefSeq	gene	AGABI2DRAFT_114336	protein_coding	AGABI2DRAFT_114336	hypothetical protein	XM_006454526.1	2194635, .	TRUE	., 2193548		AGABI2DRAFT_114336
867	AGABI2DRAFT_182557	0.54006	3.79306	2.90426	138	63	AGABI2DRAFT_182557	18080284	NW_006267344.1	2195149	2196100	952	-	RefSeq	gene	AGABI2DRAFT_182557	protein_coding	AGABI2DRAFT_182557	hypothetical protein	XM_006454527.1		TRUE	., 2195149		AGABI2DRAFT_182557
868	AGABI2DRAFT_197910	0.527498	3.15741	2.23464	85	36	AGABI2DRAFT_197910	18083630	NW_006267344.1	2196271	2197962	1692	+	RefSeq	gene	AGABI2DRAFT_197910	protein_coding	AGABI2DRAFT_197910	hypothetical protein	XM_006454528.1		TRUE	., 2196271		AGABI2DRAFT_197910
869	AGABI2DRAFT_114339	0.531816	3.98361	3.07261	159	72	AGABI2DRAFT_114339	18076454	NW_006267344.1	2198330	2200316	1987	-	RefSeq	gene	AGABI2DRAFT_114339	protein_coding	AGABI2DRAFT_114339	hypothetical protein	XM_006454529.1	2200316, .	TRUE	., 2198330		AGABI2DRAFT_114339
870	AGABI2DRAFT_197915	1.14232	7.06509	7.25706	1426	1476	AGABI2DRAFT_197915	18083631	NW_006267344.1	2200574	2202467	1894	+	RefSeq	gene	AGABI2DRAFT_197915	protein_coding	AGABI2DRAFT_197915	hypothetical protein	XM_006454530.1					AGABI2DRAFT_197915
871	AGABI2DRAFT_189845	0.423964	1.73555	0.497566	25	4	AGABI2DRAFT_189845	18081255	NW_006267344.1	2204319	2204674	356	+	RefSeq	gene	AGABI2DRAFT_189845	protein_coding	AGABI2DRAFT_189845	hypothetical protein	XM_006454531.1					AGABI2DRAFT_189845
872	AGABI2DRAFT_147949	0.719517	1.42097	0.94607	18	9	AGABI2DRAFT_147949	18079183	NW_006267344.1	2207228	2207515	288	+	RefSeq	gene	AGABI2DRAFT_147949	protein_coding	AGABI2DRAFT_147949	hypothetical protein	XM_006454532.1	2207515, .	TRUE	., 2207228		AGABI2DRAFT_147949
873	AGABI2DRAFT_182564	0.900552	6.08971	5.93859	720	586	AGABI2DRAFT_182564	18080285	NW_006267344.1	2207634	2210800	3167	-	RefSeq	gene	AGABI2DRAFT_182564	protein_coding	AGABI2DRAFT_182564	hypothetical protein	XM_006454533.1					AGABI2DRAFT_182564
874	AGABI2DRAFT_182565	1.63083	6.32593	7.03154	850	1261	AGABI2DRAFT_182565	18080286	NW_006267344.1	2211010	2217902	6893	+	RefSeq	gene	AGABI2DRAFT_182565	protein_coding	AGABI2DRAFT_182565	hypothetical protein	XM_006454534.1					AGABI2DRAFT_182565
875	AGABI2DRAFT_147953	1	0	0	0	0	AGABI2DRAFT_147953	18079184	NW_006267344.1	2218172	2218477	306	+	RefSeq	gene	AGABI2DRAFT_147953	protein_coding	AGABI2DRAFT_147953	hypothetical protein	XM_006454535.1	2218477, .	TRUE	., 2218172		AGABI2DRAFT_147953
876	AGABI2DRAFT_189849	0.868603	9.91145	9.70822	10322	8115	AGABI2DRAFT_189849	18081256	NW_006267344.1	2219719	2221753	2035	-	RefSeq	gene	AGABI2DRAFT_189849	protein_coding	AGABI2DRAFT_189849	hypothetical protein	XM_006454536.1					AGABI2DRAFT_189849
877	AGABI2DRAFT_189850	0.81104	6.717	6.41485	1118	819	AGABI2DRAFT_189850	18081257	NW_006267344.1	2221788	2223001	1214	-	RefSeq	gene	AGABI2DRAFT_189850	protein_coding	AGABI2DRAFT_189850	hypothetical protein	XM_006454537.1					AGABI2DRAFT_189850
878	AGABI2DRAFT_182570	1.71876	7.68094	8.46231	2191	3416	AGABI2DRAFT_182570	18080287	NW_006267344.1	2223118	2229366	6249	+	RefSeq	gene	AGABI2DRAFT_182570	protein_coding	AGABI2DRAFT_182570	hypothetical protein	XM_006454538.1		TRUE	., 2223118		AGABI2DRAFT_182570
879	AGABI2DRAFT_60530	1.53978	0.724581	1.3473	7	15	AGABI2DRAFT_60530	18085873	NW_006267344.1	2229505	2229964	460	-	RefSeq	gene	AGABI2DRAFT_60530	protein_coding	AGABI2DRAFT_60530	hypothetical protein	XM_006454539.1	2229964, .	TRUE	., 2229505		AGABI2DRAFT_60530
880	AGABI2DRAFT_147958	1.10373	0.878785	1.02118	9	10	AGABI2DRAFT_147958	18079185	NW_006267344.1	2230545	2231293	749	+	RefSeq	gene	AGABI2DRAFT_147958	protein_coding	AGABI2DRAFT_147958	hypothetical protein	XM_006454540.1	2231293, .	TRUE	., 2230545		AGABI2DRAFT_147958
881	AGABI2DRAFT_t10	1	0	0	0	0	AGABI2DRAFT_t10	18086783	NW_006267344.1	2231541	2231613	73	-	RefSeq	gene	AGABI2DRAFT_t10	tRNA	AGABI2DRAFT_t10	tRNA-Val						AGABI2DRAFT_t10
882	AGABI2DRAFT_114349	0.799173	4.73502	4.4116	275	197	AGABI2DRAFT_114349	18076455	NW_006267344.1	2232054	2235942	3889	-	RefSeq	gene	AGABI2DRAFT_114349	protein_coding	AGABI2DRAFT_114349	hypothetical protein	XM_006454541.1	2235942, .	TRUE	., 2232054		AGABI2DRAFT_114349
883	AGABI2DRAFT_197938	0.650708	8.15759	7.53767	3053	1795	AGABI2DRAFT_197938	18083632	NW_006267344.1	2236054	2238238	2185	-	RefSeq	gene	AGABI2DRAFT_197938	protein_coding	AGABI2DRAFT_197938	hypothetical protein	XM_006454542.1					AGABI2DRAFT_197938
884	AGABI2DRAFT_214882	1.22777	5.09902	5.39506	357	399	AGABI2DRAFT_214882	18084829	NW_006267344.1	2238346	2241537	3192	-	RefSeq	gene	AGABI2DRAFT_214882	protein_coding	AGABI2DRAFT_214882	developmentally regulated GTP-binding protein	XM_006454543.1					AGABI2DRAFT_214882
885	AGABI2DRAFT_214884	0.834471	7.26278	7.00172	1637	1235	AGABI2DRAFT_214884	18084830	NW_006267344.1	2242008	2246100	4093	+	RefSeq	gene	AGABI2DRAFT_214884	protein_coding	AGABI2DRAFT_214884	hypothetical protein	XM_006454544.1					AGABI2DRAFT_214884
886	AGABI2DRAFT_214886	0.820591	7.91955	7.63429	2587	1920	AGABI2DRAFT_214886	18084831	NW_006267344.1	2246102	2248719	2618	-	RefSeq	gene	AGABI2DRAFT_214886	protein_coding	AGABI2DRAFT_214886	hypothetical protein	XM_006454545.1					AGABI2DRAFT_214886
887	AGABI2DRAFT_61816	1.03869	3.96651	4.02128	157	148	AGABI2DRAFT_61816	18085914	NW_006267344.1	2249111	2249575	465	-	RefSeq	gene	AGABI2DRAFT_61816	protein_coding	AGABI2DRAFT_61816	hypothetical protein	XM_006454546.1	2249575, .	TRUE	., 2249111		AGABI2DRAFT_61816
888	AGABI2DRAFT_147967	1.22011	4.96337	5.25038	324	360	AGABI2DRAFT_147967	18079186	NW_006267344.1	2250053	2256065	6013	-	RefSeq	gene	AGABI2DRAFT_147967	protein_coding	AGABI2DRAFT_147967	hypothetical protein	XM_006454547.1	2256065, .	TRUE	., 2250053		AGABI2DRAFT_147967
889	AGABI2DRAFT_189859	0.743022	6.82056	6.39204	1202	806	AGABI2DRAFT_189859	18081258	NW_006267344.1	2256307	2257390	1084	-	RefSeq	gene	AGABI2DRAFT_189859	protein_coding	AGABI2DRAFT_189859	hypothetical protein	XM_006454548.1					AGABI2DRAFT_189859
890	AGABI2DRAFT_147969	1.2982	6.15532	6.53184	754	889	AGABI2DRAFT_147969	18079187	NW_006267344.1	2257709	2260512	2804	-	RefSeq	gene	AGABI2DRAFT_147969	protein_coding	AGABI2DRAFT_147969	hypothetical protein	XM_006454549.1	2260512, .	TRUE	., 2257709		AGABI2DRAFT_147969
891	AGABI2DRAFT_182583	3.21426	2.74101	4.4255	61	199	AGABI2DRAFT_182583	18080288	NW_006267344.1	2260706	2261891	1186	-	RefSeq	gene	AGABI2DRAFT_182583	protein_coding	AGABI2DRAFT_182583	hypothetical protein	XM_006454550.1					AGABI2DRAFT_182583
892	AGABI2DRAFT_197957	4.20173	3.79306	5.86405	138	556	AGABI2DRAFT_197957	18083633	NW_006267344.1	2261934	2262828	895	-	RefSeq	gene	AGABI2DRAFT_197957	protein_coding	AGABI2DRAFT_197957	hypothetical protein	XM_006454551.1					AGABI2DRAFT_197957
893	AGABI2DRAFT_189861	0.708647	4.14432	3.64746	179	112	AGABI2DRAFT_189861	18081259	NW_006267344.1	2265658	2267917	2260	-	RefSeq	gene	AGABI2DRAFT_189861	protein_coding	AGABI2DRAFT_189861	hypothetical protein	XM_006454552.1					AGABI2DRAFT_189861
894	AGABI2DRAFT_62894	2.16326	4.58623	5.69944	247	495	AGABI2DRAFT_62894	18085956	NW_006267344.1	2268239	2271282	3044	+	RefSeq	gene	AGABI2DRAFT_62894	protein_coding	AGABI2DRAFT_62894	hypothetical protein	XM_006454553.1	2271282, .	TRUE	., 2268239		AGABI2DRAFT_62894
895	AGABI2DRAFT_114358	1.37149	2.94685	3.40259	72	93	AGABI2DRAFT_114358	18076456	NW_006267344.1	2271589	2274048	2460	-	RefSeq	gene	AGABI2DRAFT_114358	protein_coding	AGABI2DRAFT_114358	hypothetical protein	XM_006454554.1	2274048, .	TRUE	., 2271589		AGABI2DRAFT_114358
896	AGABI2DRAFT_114359	1.73273	6.92051	7.71356	1289	2029	AGABI2DRAFT_114359	18076457	NW_006267344.1	2274123	2274946	824	+	RefSeq	gene	AGABI2DRAFT_114359	protein_coding	AGABI2DRAFT_114359	hypothetical protein	XM_006454555.1	2274946, .	TRUE	., 2274123		AGABI2DRAFT_114359
897	AGABI2DRAFT_189864	0.887999	6.89249	6.72112	1264	1015	AGABI2DRAFT_189864	18081260	NW_006267344.1	2275816	2277750	1935	-	RefSeq	gene	AGABI2DRAFT_189864	protein_coding	AGABI2DRAFT_189864	hypothetical protein	XM_006454556.1					AGABI2DRAFT_189864
898	AGABI2DRAFT_197967	1.97721	8.99562	9.97909	5466	9793	AGABI2DRAFT_197967	18083634	NW_006267344.1	2278664	2283873	5210	-	RefSeq	gene	AGABI2DRAFT_197967	protein_coding	AGABI2DRAFT_197967	hypothetical protein	XM_006454557.1					AGABI2DRAFT_197967
899	AGABI2DRAFT_189868	1.44352	6.41056	6.94015	902	1183	AGABI2DRAFT_189868	18081261	NW_006267344.1	2284299	2286078	1780	-	RefSeq	gene	AGABI2DRAFT_189868	protein_coding	AGABI2DRAFT_189868	hypothetical protein	XM_006454558.1					AGABI2DRAFT_189868
900	AGABI2DRAFT_214914	1.06086	7.04079	7.12602	1402	1347	AGABI2DRAFT_214914	18084832	NW_006267344.1	2286727	2288992	2266	+	RefSeq	gene	AGABI2DRAFT_214914	protein_coding	AGABI2DRAFT_214914	hypothetical protein	XM_006454559.1					AGABI2DRAFT_214914
901	AGABI2DRAFT_60661	0.678856	3.73366	3.17483	132	78	AGABI2DRAFT_60661	18085876	NW_006267344.1	2289045	2289800	756	-	RefSeq	gene	AGABI2DRAFT_60661	protein_coding	AGABI2DRAFT_60661	hypothetical protein	XM_006454560.1	2289800, .	TRUE	., 2289045		AGABI2DRAFT_60661
902	AGABI2DRAFT_176112	0.572861	0.803742	0	8	0	AGABI2DRAFT_176112	18079508	NW_006267344.1	2290174	2291562	1389	+	RefSeq	gene	AGABI2DRAFT_176112	protein_coding	AGABI2DRAFT_176112	hypothetical protein	XM_006454561.1					AGABI2DRAFT_176112
903	AGABI2DRAFT_239362	1.19291	4.86529	5.11977	302	328	AGABI2DRAFT_239362	18085502	NW_006267344.1	2291959	2294710	2752	-	RefSeq	gene	GGT2	protein_coding	AGABI2DRAFT_239362	gamma-glutamyltransferase	XM_006454912.1				GGT2	AGABI2DRAFT_239362
904	AGABI2DRAFT_61050	1.1247	4.94166	5.1112	319	326	AGABI2DRAFT_61050	18085892	NW_006267344.1	2294997	2295431	435	+	RefSeq	gene	AGABI2DRAFT_61050	protein_coding	AGABI2DRAFT_61050	hypothetical protein	XM_006454562.1	2295431, .	TRUE	., 2294997		AGABI2DRAFT_61050
905	AGABI2DRAFT_147985	1.36768	3.23086	3.68259	90	115	AGABI2DRAFT_147985	18079188	NW_006267344.1	2295657	2296091	435	-	RefSeq	gene	AGABI2DRAFT_147985	protein_coding	AGABI2DRAFT_147985	hypothetical protein	XM_006454563.1	2296091, .	TRUE	., 2295657		AGABI2DRAFT_147985
906	AGABI2DRAFT_214930	0.865849	4.14432	3.9365	179	139	AGABI2DRAFT_214930	18084833	NW_006267344.1	2296225	2298296	2072	+	RefSeq	gene	AGABI2DRAFT_214930	protein_coding	AGABI2DRAFT_214930	hypothetical protein	XM_006454564.1		TRUE	., 2296225		AGABI2DRAFT_214930
907	AGABI2DRAFT_197994	0.988233	4.99323	4.97615	331	296	AGABI2DRAFT_197994	18083635	NW_006267344.1	2298497	2301766	3270	-	RefSeq	gene	AGABI2DRAFT_197994	protein_coding	AGABI2DRAFT_197994	hypothetical protein	XM_006454565.1	2301766, .	TRUE	., 2298497		AGABI2DRAFT_197994
908	AGABI2DRAFT_189875	1.22902	7.40682	7.70433	1810	2016	AGABI2DRAFT_189875	18081262	NW_006267344.1	2301928	2303351	1424	-	RefSeq	gene	AGABI2DRAFT_189875	protein_coding	AGABI2DRAFT_189875	hypothetical protein	XM_006454566.1					AGABI2DRAFT_189875
909	AGABI2DRAFT_214939	0.920253	7.10178	6.98188	1463	1218	AGABI2DRAFT_214939	18084834	NW_006267344.1	2303499	2306214	2716	+	RefSeq	gene	AGABI2DRAFT_214939	protein_coding	AGABI2DRAFT_214939	hypothetical protein	XM_006454567.1					AGABI2DRAFT_214939
910	AGABI2DRAFT_114372	1.55827	5.16422	5.80417	374	533	AGABI2DRAFT_114372	18076458	NW_006267344.1	2306287	2308644	2358	-	RefSeq	gene	AGABI2DRAFT_114372	protein_coding	AGABI2DRAFT_114372	hypothetical protein	XM_006454568.1	2308644, .	TRUE	., 2306287		AGABI2DRAFT_114372
911	AGABI2DRAFT_198008	0.908513	3.39324	3.25482	102	83	AGABI2DRAFT_198008	18083636	NW_006267344.1	2309468	2310631	1164	-	RefSeq	gene	AGABI2DRAFT_198008	protein_coding	AGABI2DRAFT_198008	hypothetical protein	XM_006454569.1					AGABI2DRAFT_198008
912	AGABI2DRAFT_182605	1.14759	5.43054	5.62915	452	471	AGABI2DRAFT_182605	18080289	NW_006267344.1	2311410	2314520	3111	-	RefSeq	gene	AGABI2DRAFT_182605	protein_coding	AGABI2DRAFT_182605	hypothetical protein	XM_006454570.1					AGABI2DRAFT_182605
913	AGABI2DRAFT_114375	0.849729	4.57499	4.34007	245	187	AGABI2DRAFT_114375	18076459	NW_006267344.1	2314574	2318306	3733	-	RefSeq	gene	AGABI2DRAFT_114375	protein_coding	AGABI2DRAFT_114375	hypothetical protein	XM_006454571.1	2318306, .	TRUE	., 2314574		AGABI2DRAFT_114375
914	AGABI2DRAFT_189877	0.57374	4.81363	4.0121	291	147	AGABI2DRAFT_189877	18081263	NW_006267344.1	2318436	2319412	977	+	RefSeq	gene	AGABI2DRAFT_189877	protein_coding	AGABI2DRAFT_189877	hypothetical protein	XM_006454572.1					AGABI2DRAFT_189877
915	AGABI2DRAFT_182608	1.25674	4.13669	4.46638	178	205	AGABI2DRAFT_182608	18080290	NW_006267344.1	2319778	2323055	3278	+	RefSeq	gene	AGABI2DRAFT_182608	protein_coding	AGABI2DRAFT_182608	hypothetical protein	XM_006454573.1	2323055, .	TRUE	., 2319778		AGABI2DRAFT_182608
916	AGABI2DRAFT_176124	0.943055	5.02248	4.9379	338	288	AGABI2DRAFT_176124	18079509	NW_006267344.1	2323539	2326727	3189	-	RefSeq	gene	AGABI2DRAFT_176124	protein_coding	AGABI2DRAFT_176124	hypothetical protein	XM_006454574.1					AGABI2DRAFT_176124
917	AGABI2DRAFT_114379	0.730773	4.70955	4.25705	270	176	AGABI2DRAFT_114379	18076460	NW_006267344.1	2326737	2327265	529	+	RefSeq	gene	AGABI2DRAFT_114379	protein_coding	AGABI2DRAFT_114379	hypothetical protein	XM_006454575.1	2327265, .	TRUE	., 2326737		AGABI2DRAFT_114379
918	AGABI2DRAFT_176125	1.62298	5.9113	6.60995	635	939	AGABI2DRAFT_176125	18079510	NW_006267344.1	2327358	2331266	3909	-	RefSeq	gene	AGABI2DRAFT_176125	protein_coding	AGABI2DRAFT_176125	hypothetical protein	XM_006454576.1					AGABI2DRAFT_176125
919	AGABI2DRAFT_133316	1.23094	5.40538	5.70514	444	497	AGABI2DRAFT_133316	18078282	NW_006267344.1	2331697	2333063	1367	+	RefSeq	gene	AGABI2DRAFT_133316	protein_coding	AGABI2DRAFT_133316	hypothetical protein	XM_006454577.1					AGABI2DRAFT_133316
920	AGABI2DRAFT_133317	0.819404	8.33879	8.05144	3463	2567	AGABI2DRAFT_133317	18078283	NW_006267344.1	2333595	2337123	3529	+	RefSeq	gene	AGABI2DRAFT_133317	protein_coding	AGABI2DRAFT_133317	hypothetical protein	XM_006454578.1					AGABI2DRAFT_133317
921	AGABI2DRAFT_189886	0.675159	7.92952	7.36282	2605	1589	AGABI2DRAFT_189886	18081264	NW_006267344.1	2337327	2339126	1800	+	RefSeq	gene	AGABI2DRAFT_189886	protein_coding	AGABI2DRAFT_189886	hypothetical protein	XM_006454579.1					AGABI2DRAFT_189886
922	AGABI2DRAFT_189887	0.977333	6.79172	6.75865	1178	1042	AGABI2DRAFT_189887	18081265	NW_006267344.1	2339113	2340294	1182	+	RefSeq	gene	AGABI2DRAFT_189887	protein_coding	AGABI2DRAFT_189887	hypothetical protein	XM_006454580.1					AGABI2DRAFT_189887
923	AGABI2DRAFT_182617	0.677785	6.71316	6.15206	1115	681	AGABI2DRAFT_182617	18080291	NW_006267344.1	2340258	2345321	5064	-	RefSeq	gene	AGABI2DRAFT_182617	protein_coding	AGABI2DRAFT_182617	hypothetical protein	XM_006454581.1					AGABI2DRAFT_182617
924	AGABI2DRAFT_189888	1.56566	7.57703	8.2238	2038	2894	AGABI2DRAFT_189888	18081266	NW_006267344.1	2345549	2346691	1143	-	RefSeq	gene	AGABI2DRAFT_189888	protein_coding	AGABI2DRAFT_189888	hypothetical protein	XM_006454582.1					AGABI2DRAFT_189888
925	AGABI2DRAFT_214971	1.26075	5.04302	5.37731	343	394	AGABI2DRAFT_214971	18084835	NW_006267344.1	2347187	2349526	2340	-	RefSeq	gene	AGABI2DRAFT_214971	protein_coding	AGABI2DRAFT_214971	hypothetical protein	XM_006454583.1					AGABI2DRAFT_214971
926	AGABI2DRAFT_189889	2.85502	6.02097	7.53447	686	1791	AGABI2DRAFT_189889	18081267	NW_006267344.1	2349554	2350400	847	-	RefSeq	gene	AGABI2DRAFT_189889	protein_coding	AGABI2DRAFT_189889	hypothetical protein	XM_006454584.1					AGABI2DRAFT_189889
927	AGABI2DRAFT_189890	2.19206	2.15332	3.28561	37	85	AGABI2DRAFT_189890	18081268	NW_006267344.1	2350397	2351118	722	-	RefSeq	gene	AGABI2DRAFT_189890	protein_coding	AGABI2DRAFT_189890	hypothetical protein	XM_006454585.1					AGABI2DRAFT_189890
928	AGABI2DRAFT_189893	2.28509	5.1567	6.34895	372	782	AGABI2DRAFT_189893	18081269	NW_006267344.1	2351195	2352325	1131	-	RefSeq	gene	AGABI2DRAFT_189893	protein_coding	AGABI2DRAFT_189893	hypothetical protein	XM_006454586.1					AGABI2DRAFT_189893
929	AGABI2DRAFT_189895	1.42095	7.34365	7.85051	1732	2232	AGABI2DRAFT_189895	18081270	NW_006267344.1	2353083	2355559	2477	-	RefSeq	gene	AGABI2DRAFT_189895	protein_coding	AGABI2DRAFT_189895	hypothetical protein	XM_006454587.1	2355559, .	TRUE			AGABI2DRAFT_189895
930	AGABI2DRAFT_114391	1.0435	3.56213	3.62355	116	110	AGABI2DRAFT_114391	18076461	NW_006267344.1	2355675	2357372	1698	+	RefSeq	gene	AGABI2DRAFT_114391	protein_coding	AGABI2DRAFT_114391	hypothetical protein	XM_006454588.1	2357372, .	TRUE	., 2355675		AGABI2DRAFT_114391
931	AGABI2DRAFT_198046	1.93943	7.81117	8.76681	2399	4221	AGABI2DRAFT_198046	18083637	NW_006267344.1	2357723	2359607	1885	+	RefSeq	gene	AGABI2DRAFT_198046	protein_coding	AGABI2DRAFT_198046	hypothetical protein	XM_006454589.1					AGABI2DRAFT_198046
932	AGABI2DRAFT_198048	0.614576	5.17543	4.47309	377	206	AGABI2DRAFT_198048	18083638	NW_006267344.1	2359691	2365232	5542	-	RefSeq	gene	AGABI2DRAFT_198048	protein_coding	AGABI2DRAFT_198048	hypothetical protein	XM_006454590.1	2365232, .	TRUE	., 2359691		AGABI2DRAFT_198048
933	AGABI2DRAFT_198050	1.90053	10.0592	10.9856	11436	19684	AGABI2DRAFT_198050	18083639	NW_006267344.1	2365231	2372941	7711	+	RefSeq	gene	AGABI2DRAFT_198050	protein_coding	AGABI2DRAFT_198050	hypothetical protein	XM_006454591.1		TRUE	., 2365231		AGABI2DRAFT_198050
934	AGABI2DRAFT_114396	0.434815	3.08002	1.87849	80	26	AGABI2DRAFT_114396	18076462	NW_006267344.1	2374191	2375908	1718	-	RefSeq	gene	AGABI2DRAFT_114396	protein_coding	AGABI2DRAFT_114396	hypothetical protein	XM_006454592.1	2375908, .	TRUE	., 2374191		AGABI2DRAFT_114396
935	AGABI2DRAFT_114397	1.19921	4.12132	4.38341	176	193	AGABI2DRAFT_114397	18076463	NW_006267344.1	2376069	2379638	3570	+	RefSeq	gene	AGABI2DRAFT_114397	protein_coding	AGABI2DRAFT_114397	hypothetical protein	XM_006454593.1	2379638, .	TRUE	., 2376069		AGABI2DRAFT_114397
936	AGABI2DRAFT_214993	0.594845	5.47355	4.72413	466	247	AGABI2DRAFT_214993	18084836	NW_006267344.1	2380288	2383144	2857	-	RefSeq	gene	AGABI2DRAFT_214993	protein_coding	AGABI2DRAFT_214993	hypothetical protein	XM_006454594.1					AGABI2DRAFT_214993
937	AGABI2DRAFT_182630	1.13022	2.99824	3.17483	75	78	AGABI2DRAFT_182630	18080292	NW_006267344.1	2383207	2384345	1139	-	RefSeq	gene	AGABI2DRAFT_182630	protein_coding	AGABI2DRAFT_182630	hypothetical protein	XM_006454595.1		TRUE	., 2383207		AGABI2DRAFT_182630
938	AGABI2DRAFT_189902	0.721215	5.20124	4.72974	384	248	AGABI2DRAFT_189902	18081271	NW_006267344.1	2384552	2385595	1044	-	RefSeq	gene	AGABI2DRAFT_189902	protein_coding	AGABI2DRAFT_189902	hypothetical protein	XM_006454596.1					AGABI2DRAFT_189902
939	AGABI2DRAFT_114401	0.345003	6.68469	5.14937	1093	335	AGABI2DRAFT_114401	18076464	NW_006267344.1	2385837	2386392	556	+	RefSeq	gene	AGABI2DRAFT_114401	protein_coding	AGABI2DRAFT_114401	hypothetical protein	XM_006454597.1	2386392, .	TRUE	., 2385837		AGABI2DRAFT_114401
940	AGABI2DRAFT_114402	1.23446	4.79438	5.09825	287	323	AGABI2DRAFT_114402	18076465	NW_006267344.1	2386576	2389592	3017	+	RefSeq	gene	AGABI2DRAFT_114402	protein_coding	AGABI2DRAFT_114402	hypothetical protein	XM_006454598.1	2389592, .	TRUE	., 2386576		AGABI2DRAFT_114402
941	AGABI2DRAFT_189904	1.10622	6.02304	6.16868	687	689	AGABI2DRAFT_189904	18081272	NW_006267344.1	2389737	2390448	712	-	RefSeq	gene	NdufA11	protein_coding	AGABI2DRAFT_189904	NdufA11 NADH dehydrogenase subunit	XM_006454599.1				NdufA11	AGABI2DRAFT_189904
942	AGABI2DRAFT_114404	1.02314	3.66111	3.69411	125	116	AGABI2DRAFT_114404	18076466	NW_006267344.1	2390605	2392887	2283	+	RefSeq	gene	AGABI2DRAFT_114404	protein_coding	AGABI2DRAFT_114404	hypothetical protein	XM_006454600.1	2392887, .	TRUE	., 2390605		AGABI2DRAFT_114404
943	AGABI2DRAFT_114405	2.5785	0.246598	1.61313	2	20	AGABI2DRAFT_114405	18076467	NW_006267344.1	2394401	2395486	1086	-	RefSeq	gene	AGABI2DRAFT_114405	protein_coding	AGABI2DRAFT_114405	hypothetical protein	XM_006454601.1	2395486, .	TRUE	., 2394401		AGABI2DRAFT_114405
944	AGABI2DRAFT_189907	0.978821	8.87794	8.84705	5037	4463	AGABI2DRAFT_189907	18081273	NW_006267344.1	2395636	2398352	2717	+	RefSeq	gene	AGABI2DRAFT_189907	protein_coding	AGABI2DRAFT_189907	hypothetical protein	XM_006454602.1					AGABI2DRAFT_189907
945	AGABI2DRAFT_189908	1.45626	4.33627	4.87854	206	276	AGABI2DRAFT_189908	18081274	NW_006267344.1	2398420	2399920	1501	+	RefSeq	gene	AGABI2DRAFT_189908	protein_coding	AGABI2DRAFT_189908	hypothetical protein	XM_006454603.1					AGABI2DRAFT_189908
946	AGABI2DRAFT_198070	1.17891	5.5153	5.75275	480	514	AGABI2DRAFT_198070	18083640	NW_006267344.1	2401027	2403191	2165	-	RefSeq	gene	AGABI2DRAFT_198070	protein_coding	AGABI2DRAFT_198070	hypothetical protein	XM_006454604.1					AGABI2DRAFT_198070
947	AGABI2DRAFT_60912	0.669642	4.26112	3.68259	195	115	AGABI2DRAFT_60912	18085884	NW_006267344.1	2405249	2406627	1379	-	RefSeq	gene	AGABI2DRAFT_60912	protein_coding	AGABI2DRAFT_60912	hypothetical protein	XM_006454605.1	2406627, .	TRUE	., 2405249		AGABI2DRAFT_60912
948	AGABI2DRAFT_215018	1.1695	7.4084	7.63429	1812	1920	AGABI2DRAFT_215018	18084837	NW_006267344.1	2406897	2409946	3050	+	RefSeq	gene	AGABI2DRAFT_215018	protein_coding	AGABI2DRAFT_215018	hypothetical protein	XM_006454606.1					AGABI2DRAFT_215018
949	AGABI2DRAFT_189913	0.768608	8.02811	7.64843	2790	1939	AGABI2DRAFT_189913	18081275	NW_006267344.1	2410737	2413549	2813	+	RefSeq	gene	AGABI2DRAFT_189913	protein_coding	AGABI2DRAFT_189913	hypothetical protein	XM_006454607.1					AGABI2DRAFT_189913
950	AGABI2DRAFT_189914	1.16847	7.18175	7.40637	1547	1638	AGABI2DRAFT_189914	18081276	NW_006267344.1	2413834	2416173	2340	+	RefSeq	gene	AGABI2DRAFT_189914	protein_coding	AGABI2DRAFT_189914	hypothetical protein	XM_006454608.1					AGABI2DRAFT_189914
951	AGABI2DRAFT_189915	0.866207	3.11147	2.90426	82	63	AGABI2DRAFT_189915	18081277	NW_006267344.1	2417510	2419447	1938	+	RefSeq	gene	AGABI2DRAFT_189915	protein_coding	AGABI2DRAFT_189915	hypothetical protein	XM_006454609.1					AGABI2DRAFT_189915
952	AGABI2DRAFT_114417	2.13253	0	1.09257	0	11	AGABI2DRAFT_114417	18076468	NW_006267344.1	2419736	2421615	1880	+	RefSeq	gene	AGABI2DRAFT_114417	protein_coding	AGABI2DRAFT_114417	hypothetical protein	XM_006454610.1	2421615, .	TRUE	., 2419736		AGABI2DRAFT_114417
953	AGABI2DRAFT_189918	0.946353	5.35699	5.27744	429	367	AGABI2DRAFT_189918	18081278	NW_006267344.1	2422007	2423365	1359	-	RefSeq	gene	AGABI2DRAFT_189918	protein_coding	AGABI2DRAFT_189918	hypothetical protein	XM_006454611.1					AGABI2DRAFT_189918
954	AGABI2DRAFT_189919	0.663041	4.97624	4.38341	327	193	AGABI2DRAFT_189919	18081279	NW_006267344.1	2423542	2426484	2943	-	RefSeq	gene	AGABI2DRAFT_189919	protein_coding	AGABI2DRAFT_189919	hypothetical protein	XM_006454612.1					AGABI2DRAFT_189919
955	AGABI2DRAFT_189921	1.28766	5.45527	5.82003	460	539	AGABI2DRAFT_189921	18081280	NW_006267344.1	2426551	2427496	946	+	RefSeq	gene	AGABI2DRAFT_189921	protein_coding	AGABI2DRAFT_189921	spindle assembly checkpoint protein	XM_006454613.1					AGABI2DRAFT_189921
956	AGABI2DRAFT_189922	0.57993	7.04283	6.25678	1404	733	AGABI2DRAFT_189922	18081281	NW_006267344.1	2427527	2429920	2394	+	RefSeq	gene	AGABI2DRAFT_189922	protein_coding	AGABI2DRAFT_189922	hypothetical protein	XM_006454614.1					AGABI2DRAFT_189922
957	AGABI2DRAFT_140569	0.862695	2.09157	1.87849	35	26	AGABI2DRAFT_140569	18078792	NW_006267344.1	2430485	2433007	2523	-	RefSeq	gene	AGABI2DRAFT_140569	protein_coding	AGABI2DRAFT_140569	hypothetical protein	XM_006454615.1	2433007, .	TRUE	., 2430485		AGABI2DRAFT_140569
958	AGABI2DRAFT_148042	1.33478	3.79306	4.20967	138	170	AGABI2DRAFT_148042	18079189	NW_006267344.1	2433990	2439362	5373	+	RefSeq	gene	AGABI2DRAFT_148042	protein_coding	AGABI2DRAFT_148042	hypothetical protein	XM_006454616.1	2439362, .	TRUE	., 2433990		AGABI2DRAFT_148042
959	AGABI2DRAFT_62799	1.85126	3.92285	4.81136	152	263	AGABI2DRAFT_62799	18085953	NW_006267344.1	2439526	2440543	1018	-	RefSeq	gene	AGABI2DRAFT_62799	protein_coding	AGABI2DRAFT_62799	hypothetical protein	XM_006454617.1	2440543, .	TRUE	., 2439526		AGABI2DRAFT_62799
960	AGABI2DRAFT_62879	1	0	0	0	0	AGABI2DRAFT_62879	18085955	NW_006267344.1	2441049	2442286	1238	+	RefSeq	gene	AGABI2DRAFT_62879	protein_coding	AGABI2DRAFT_62879	hypothetical protein	XM_006454618.1	2442286, .	TRUE	., 2441049		AGABI2DRAFT_62879
961	AGABI2DRAFT_239600	0.333981	4.78952	3.20736	286	80	AGABI2DRAFT_239600	18085541	NW_006267344.1	2442652	2443698	1047	-	RefSeq	gene	frt1	protein_coding	AGABI2DRAFT_239600	nucleotide-binding FRT1-like protein	XM_006454941.1				frt1	AGABI2DRAFT_239600
962	AGABI2DRAFT_176155	0.929333	4.62489	4.51916	254	213	AGABI2DRAFT_176155	18079511	NW_006267344.1	2445837	2447747	1911	-	RefSeq	gene	AGABI2DRAFT_176155	protein_coding	AGABI2DRAFT_176155	hypothetical protein	XM_006454619.1					AGABI2DRAFT_176155
963	AGABI2DRAFT_198116	0.95779	6.6676	6.60538	1080	936	AGABI2DRAFT_198116	18083641	NW_006267344.1	2447965	2449367	1403	-	RefSeq	gene	AGABI2DRAFT_198116	protein_coding	AGABI2DRAFT_198116	hypothetical protein	XM_006454620.1					AGABI2DRAFT_198116
964	AGABI2DRAFT_198117	1.60244	3.04786	3.72813	78	119	AGABI2DRAFT_198117	18083642	NW_006267344.1	2450004	2452620	2617	-	RefSeq	gene	AGABI2DRAFT_198117	protein_coding	AGABI2DRAFT_198117	hypothetical protein	XM_006454621.1	2452620, .	TRUE	., 2450004		AGABI2DRAFT_198117
965	AGABI2DRAFT_62207	1.20639	4.87449	5.14518	304	334	AGABI2DRAFT_62207	18085932	NW_006267344.1	2453396	2455071	1676	-	RefSeq	gene	AGABI2DRAFT_62207	protein_coding	AGABI2DRAFT_62207	hypothetical protein	XM_006454622.1	2455071, .	TRUE	., 2453396		AGABI2DRAFT_62207
966	AGABI2DRAFT_198125	1.09574	4.54074	4.67264	239	238	AGABI2DRAFT_198125	18083643	NW_006267344.1	2455730	2459068	3339	-	RefSeq	gene	AGABI2DRAFT_198125	protein_coding	AGABI2DRAFT_198125	hypothetical protein	XM_006454623.1	2459068, .	TRUE			AGABI2DRAFT_198125
967	AGABI2DRAFT_133366	0.799752	6.22169	5.89931	790	570	AGABI2DRAFT_133366	18078284	NW_006267344.1	2459114	2459933	820	+	RefSeq	gene	AGABI2DRAFT_133366	protein_coding	AGABI2DRAFT_133366	hypothetical protein	XM_006454624.1					AGABI2DRAFT_133366
968	AGABI2DRAFT_189935	0.72092	6.70931	6.23722	1112	723	AGABI2DRAFT_189935	18081282	NW_006267344.1	2462011	2463333	1323	+	RefSeq	gene	AGABI2DRAFT_189935	protein_coding	AGABI2DRAFT_189935	lish motif-containing protein	XM_006454625.1					AGABI2DRAFT_189935
969	AGABI2DRAFT_62685	1.1167	4.67313	4.83237	263	267	AGABI2DRAFT_62685	18085949	NW_006267344.1	2466858	2468465	1608	+	RefSeq	gene	AGABI2DRAFT_62685	protein_coding	AGABI2DRAFT_62685	hypothetical protein	XM_006454626.1	2468465, .	TRUE	., 2466858		AGABI2DRAFT_62685
970	AGABI2DRAFT_198135	0.795455	4.82316	4.49301	293	209	AGABI2DRAFT_198135	18083644	NW_006267344.1	2471853	2472855	1003	-	RefSeq	gene	AGABI2DRAFT_198135	protein_coding	AGABI2DRAFT_198135	hypothetical protein	XM_006454627.1					AGABI2DRAFT_198135
971	AGABI2DRAFT_148054	0.677817	4.19659	3.63555	186	111	AGABI2DRAFT_148054	18079190	NW_006267344.1	2473152	2473920	769	+	RefSeq	gene	AGABI2DRAFT_148054	protein_coding	AGABI2DRAFT_148054	hypothetical protein	XM_006454628.1	2473920, .	TRUE	., 2473152		AGABI2DRAFT_148054
972	AGABI2DRAFT_114435	1.07912	4.01722	4.12707	163	160	AGABI2DRAFT_114435	18076469	NW_006267344.1	2474128	2474496	369	+	RefSeq	gene	AGABI2DRAFT_114435	protein_coding	AGABI2DRAFT_114435	hypothetical protein	XM_006454629.1	2474496, .	TRUE	., 2474128		AGABI2DRAFT_114435
973	AGABI2DRAFT_133370	0.935183	8.72808	8.6314	4539	3842	AGABI2DRAFT_133370	18078285	NW_006267344.1	2474715	2476811	2097	+	RefSeq	gene	AGABI2DRAFT_133370	protein_coding	AGABI2DRAFT_133370	cell division control /GTP binding protein	XM_006454630.1					AGABI2DRAFT_133370
974	AGABI2DRAFT_182668	1.40978	6.85465	7.35013	1231	1575	AGABI2DRAFT_182668	18080293	NW_006267344.1	2476898	2480349	3452	+	RefSeq	gene	AGABI2DRAFT_182668	protein_coding	AGABI2DRAFT_182668	hypothetical protein	XM_006454631.1		TRUE	., 2476898		AGABI2DRAFT_182668
975	AGABI2DRAFT_198149	1.24351	6.42628	6.7407	912	1029	AGABI2DRAFT_198149	18083645	NW_006267344.1	2480506	2482287	1782	+	RefSeq	gene	AGABI2DRAFT_198149	protein_coding	AGABI2DRAFT_198149	succinyl-CoA-ligase	XM_006454632.1					AGABI2DRAFT_198149
976	AGABI2DRAFT_182670	0.871806	5.97254	5.77462	663	522	AGABI2DRAFT_182670	18080294	NW_006267344.1	2482554	2484161	1608	+	RefSeq	gene	AGABI2DRAFT_182670	protein_coding	AGABI2DRAFT_182670	hypothetical protein	XM_006454633.1					AGABI2DRAFT_182670
977	AGABI2DRAFT_189942	1.21298	5.70768	5.98623	550	606	AGABI2DRAFT_189942	18081283	NW_006267344.1	2484201	2485002	802	-	RefSeq	gene	AGABI2DRAFT_189942	protein_coding	AGABI2DRAFT_189942	hypothetical protein	XM_006454634.1					AGABI2DRAFT_189942
978	AGABI2DRAFT_189943	0.9985	8.75354	8.75138	4620	4176	AGABI2DRAFT_189943	18081284	NW_006267344.1	2485001	2487386	2386	-	RefSeq	gene	AGABI2DRAFT_189943	protein_coding	AGABI2DRAFT_189943	hypothetical protein	XM_006454635.1					AGABI2DRAFT_189943
979	AGABI2DRAFT_182674	0.984855	7.30506	7.28304	1686	1503	AGABI2DRAFT_182674	18080295	NW_006267344.1	2487499	2491152	3654	-	RefSeq	gene	AGABI2DRAFT_182674	protein_coding	AGABI2DRAFT_182674	hypothetical protein	XM_006454636.1					AGABI2DRAFT_182674
980	AGABI2DRAFT_133378	1.24997	8.1102	8.43209	2954	3345	AGABI2DRAFT_133378	18078286	NW_006267344.1	2491258	2492094	837	+	RefSeq	gene	COX6A	protein_coding	AGABI2DRAFT_133378	COX6A subunit VIa of cytochrome c oxidase	XM_006454637.1				COX6A	AGABI2DRAFT_133378
981	AGABI2DRAFT_189947	1.0267	8.2279	8.26591	3206	2980	AGABI2DRAFT_189947	18081285	NW_006267344.1	2493041	2493984	944	-	RefSeq	gene	AGABI2DRAFT_189947	protein_coding	AGABI2DRAFT_189947	hypothetical protein	XM_006454638.1					AGABI2DRAFT_189947
982	AGABI2DRAFT_189948	1.66677	5.88652	6.62357	624	948	AGABI2DRAFT_189948	18081286	NW_006267344.1	2494092	2495323	1232	+	RefSeq	gene	AGABI2DRAFT_189948	protein_coding	AGABI2DRAFT_189948	ribulose-5-phosphate 3-epimerase	XM_006454639.1					AGABI2DRAFT_189948
983	AGABI2DRAFT_182678	0.571721	4.1519	3.34528	180	89	AGABI2DRAFT_182678	18080296	NW_006267344.1	2495500	2497993	2494	-	RefSeq	gene	AGABI2DRAFT_182678	protein_coding	AGABI2DRAFT_182678	hypothetical protein	XM_006454640.1		TRUE	., 2495500		AGABI2DRAFT_182678
984	AGABI2DRAFT_189950	0.950976	9.82619	9.75367	9729	8375	AGABI2DRAFT_189950	18081287	NW_006267344.1	2498041	2500568	2528	-	RefSeq	gene	AGABI2DRAFT_189950	protein_coding	AGABI2DRAFT_189950	pyruvate kinase	XM_006454641.1					AGABI2DRAFT_189950
985	AGABI2DRAFT_114447	0.76436	4.66784	4.28017	262	179	AGABI2DRAFT_114447	18076470	NW_006267344.1	2501306	2504036	2731	-	RefSeq	gene	AGABI2DRAFT_114447	protein_coding	AGABI2DRAFT_114447	hypothetical protein	XM_006454642.1	2504036, .	TRUE	., 2501306		AGABI2DRAFT_114447
986	AGABI2DRAFT_140587	0.25617	10.0577	8.09283	11424	2642	AGABI2DRAFT_140587	18078793	NW_006267344.1	2504555	2505006	452	-	RefSeq	gene	AGABI2DRAFT_140587	protein_coding	AGABI2DRAFT_140587	hypothetical protein	XM_006454643.1	2505006, .	TRUE	., 2504555		AGABI2DRAFT_140587
987	AGABI2DRAFT_189952	0.751324	6.86853	6.45604	1243	843	AGABI2DRAFT_189952	18081288	NW_006267344.1	2506051	2508220	2170	-	RefSeq	gene	AGABI2DRAFT_189952	protein_coding	AGABI2DRAFT_189952	hypothetical protein	XM_006454644.1					AGABI2DRAFT_189952
988	AGABI2DRAFT_114450	0.556476	3.11147	2.26586	82	37	AGABI2DRAFT_114450	18076471	NW_006267344.1	2508332	2510832	2501	+	RefSeq	gene	AGABI2DRAFT_114450	protein_coding	AGABI2DRAFT_114450	hypothetical protein	XM_006454645.1	2510832, .	TRUE	., 2508332		AGABI2DRAFT_114450
989	AGABI2DRAFT_133386	0.861949	0.355703	0.141377	3	1	AGABI2DRAFT_133386	18078287	NW_006267344.1	2513682	2513976	295	-	RefSeq	gene	AGABI2DRAFT_133386	protein_coding	AGABI2DRAFT_133386	hypothetical protein	XM_006454646.1		TRUE	., 2513682		AGABI2DRAFT_133386
990	AGABI2DRAFT_215127	0.769127	7.77541	7.39671	2340	1627	AGABI2DRAFT_215127	18084838	NW_006267344.1	2514038	2515814	1777	+	RefSeq	gene	AGABI2DRAFT_215127	protein_coding	AGABI2DRAFT_215127	hypothetical protein	XM_006454647.1					AGABI2DRAFT_215127
991	AGABI2DRAFT_189956	1.10463	5.92907	6.07263	643	644	AGABI2DRAFT_189956	18081289	NW_006267344.1	2515790	2518929	3140	-	RefSeq	gene	AGABI2DRAFT_189956	protein_coding	AGABI2DRAFT_189956	hypothetical protein	XM_006454648.1					AGABI2DRAFT_189956
992	AGABI2DRAFT_189957	1.32818	4.66255	5.072	261	317	AGABI2DRAFT_189957	18081290	NW_006267344.1	2519703	2521355	1653	+	RefSeq	gene	AGABI2DRAFT_189957	protein_coding	AGABI2DRAFT_189957	hypothetical protein	XM_006454649.1					AGABI2DRAFT_189957
993	AGABI2DRAFT_114455	0.88057	1.20467	1.02118	14	10	AGABI2DRAFT_114455	18076472	NW_006267344.1	2522327	2523559	1233	-	RefSeq	gene	AGABI2DRAFT_114455	protein_coding	AGABI2DRAFT_114455	hypothetical protein	XM_006454650.1	2523559, .	TRUE	., 2522327		AGABI2DRAFT_114455
994	AGABI2DRAFT_198194	0.986964	4.71468	4.69575	271	242	AGABI2DRAFT_198194	18083646	NW_006267344.1	2524092	2528269	4178	+	RefSeq	gene	AGABI2DRAFT_198194	protein_coding	AGABI2DRAFT_198194	hypothetical protein	XM_006454651.1	2528269, .	TRUE	., 2524092		AGABI2DRAFT_198194
995	AGABI2DRAFT_114458	2.43319	1.92451	3.20736	30	80	AGABI2DRAFT_114458	18076473	NW_006267344.1	2529044	2533295	4252	-	RefSeq	gene	AGABI2DRAFT_114458	protein_coding	AGABI2DRAFT_114458	hypothetical protein	XM_006454652.1	2533295, .	TRUE	., 2529044		AGABI2DRAFT_114458
996	AGABI2DRAFT_215138	1.62152	5.6147	6.31204	515	762	AGABI2DRAFT_215138	18084839	NW_006267344.1	2533440	2536966	3527	+	RefSeq	gene	AGABI2DRAFT_215138	protein_coding	AGABI2DRAFT_215138	hypothetical protein	XM_006454653.1					AGABI2DRAFT_215138
997	AGABI2DRAFT_148081	0.210069	3.76367	1.5126	135	18	AGABI2DRAFT_148081	18079191	NW_006267344.1	2537420	2538460	1041	+	RefSeq	gene	AGABI2DRAFT_148081	protein_coding	AGABI2DRAFT_148081	hypothetical protein	XM_006454654.1	2538460, .	TRUE	., 2537420		AGABI2DRAFT_148081
998	AGABI2DRAFT_215143	0.738793	4.61395	4.1772	252	166	AGABI2DRAFT_215143	18084840	NW_006267344.1	2539222	2540317	1096	+	RefSeq	gene	AGABI2DRAFT_215143	protein_coding	AGABI2DRAFT_215143	hypothetical protein	XM_006454655.1		TRUE	., 2539222		AGABI2DRAFT_215143
999	AGABI2DRAFT_189964	0.43871	3.62886	2.4402	122	43	AGABI2DRAFT_189964	18081291	NW_006267344.1	2541249	2543597	2349	+	RefSeq	gene	AGABI2DRAFT_189964	protein_coding	AGABI2DRAFT_189964	hypothetical protein	XM_006454656.1		TRUE	., 2541249		AGABI2DRAFT_189964
1000	AGABI2DRAFT_182696	0.690415	7.8308	7.29633	2432	1517	AGABI2DRAFT_182696	18080297	NW_006267344.1	2543864	2549374	5511	-	RefSeq	gene	AGABI2DRAFT_182696	protein_coding	AGABI2DRAFT_182696	hypothetical protein	XM_006454657.1					AGABI2DRAFT_182696
1001	AGABI2DRAFT_189968	1.18567	6.12675	6.37245	739	795	AGABI2DRAFT_189968	18081292	NW_006267344.1	2549642	2551442	1801	+	RefSeq	gene	AGABI2DRAFT_189968	protein_coding	AGABI2DRAFT_189968	hypothetical protein	XM_006454658.1					AGABI2DRAFT_189968
1002	AGABI2DRAFT_198218	0.702637	8.04602	7.53687	2825	1794	AGABI2DRAFT_198218	18083647	NW_006267344.1	2553039	2556021	2983	-	RefSeq	gene	AGABI2DRAFT_198218	protein_coding	AGABI2DRAFT_198218	hypothetical protein	XM_006454659.1					AGABI2DRAFT_198218
1003	AGABI2DRAFT_133402	2.2878	1.56426	2.75822	21	56	AGABI2DRAFT_133402	18078288	NW_006267344.1	2556381	2556719	339	-	RefSeq	gene	AGABI2DRAFT_133402	protein_coding	AGABI2DRAFT_133402	hypothetical protein	XM_006454660.1					AGABI2DRAFT_133402
1004	AGABI2DRAFT_46752	1.06265	1.31687	1.40453	16	16	AGABI2DRAFT_46752	18085689	NW_006267344.1	2556893	2557115	223	+	RefSeq	gene	AGABI2DRAFT_46752	protein_coding	AGABI2DRAFT_46752	hypothetical protein	XM_006453699.1	2557115, .	TRUE	., 2556893		AGABI2DRAFT_46752
1005	AGABI2DRAFT_133403	1.42456	6.13251	6.64302	742	961	AGABI2DRAFT_133403	18078289	NW_006267344.1	2557431	2558256	826	+	RefSeq	gene	AGABI2DRAFT_133403	protein_coding	AGABI2DRAFT_133403	hypothetical protein	XM_006454661.1					AGABI2DRAFT_133403
1006	AGABI2DRAFT_198226	4.35959	4.63033	6.75452	255	1039	AGABI2DRAFT_198226	18083648	NW_006267344.1	2558486	2560111	1626	+	RefSeq	gene	AGABI2DRAFT_198226	protein_coding	AGABI2DRAFT_198226	hypothetical protein	XM_006454662.1	2560111, .	TRUE			AGABI2DRAFT_198226
1007	AGABI2DRAFT_61124	0.872178	5.37978	5.18247	436	343	AGABI2DRAFT_61124	18085893	NW_006267344.1	2561174	2561965	792	+	RefSeq	gene	RIP1	protein_coding	AGABI2DRAFT_61124	RIP1 ubiquinol-cytochrome-c reductase	XM_006454663.1	2561965, .	TRUE	., 2561174	RIP1	AGABI2DRAFT_61124
1008	AGABI2DRAFT_62226	1.56263	1.65245	2.29642	23	38	AGABI2DRAFT_62226	18085935	NW_006267344.1	2562595	2563275	681	+	RefSeq	gene	AGABI2DRAFT_62226	protein_coding	AGABI2DRAFT_62226	hypothetical protein	XM_006454664.1	2563275, .	TRUE	., 2562595		AGABI2DRAFT_62226
1009	AGABI2DRAFT_215172	1.06686	6.65564	6.74901	1071	1035	AGABI2DRAFT_215172	18084841	NW_006267344.1	2563276	2564481	1206	-	RefSeq	gene	AGABI2DRAFT_215172	protein_coding	AGABI2DRAFT_215172	hypothetical protein	XM_006454665.1					AGABI2DRAFT_215172
1010	AGABI2DRAFT_189975	1.00132	7.82132	7.82322	2416	2190	AGABI2DRAFT_189975	18081293	NW_006267344.1	2564532	2568601	4070	+	RefSeq	gene	AGABI2DRAFT_189975	protein_coding	AGABI2DRAFT_189975	hypothetical protein	XM_006454666.1					AGABI2DRAFT_189975
1011	AGABI2DRAFT_114473	0.874596	3.84077	3.64746	143	112	AGABI2DRAFT_114473	18076474	NW_006267344.1	2569101	2570961	1861	+	RefSeq	gene	AGABI2DRAFT_114473	protein_coding	AGABI2DRAFT_114473	hypothetical protein	XM_006454667.1	2570961, .	TRUE	., 2569101		AGABI2DRAFT_114473
1012	AGABI2DRAFT_189977	0.698735	6.51276	5.99558	969	610	AGABI2DRAFT_189977	18081294	NW_006267344.1	2572199	2575873	3675	-	RefSeq	gene	AGABI2DRAFT_189977	protein_coding	AGABI2DRAFT_189977	hypothetical protein	XM_006454668.1					AGABI2DRAFT_189977
1013	AGABI2DRAFT_189979	0.725027	6.88569	6.4218	1258	823	AGABI2DRAFT_189979	18081295	NW_006267344.1	2576125	2578475	2351	+	RefSeq	gene	AGABI2DRAFT_189979	protein_coding	AGABI2DRAFT_189979	hypothetical protein	XM_006454669.1					AGABI2DRAFT_189979
1014	AGABI2DRAFT_t6	0.8359	1.20467	0.94607	14	9	AGABI2DRAFT_t6	18086898	NW_006267344.1	2578490	2578578	89	+	RefSeq	gene	AGABI2DRAFT_t6	tRNA	AGABI2DRAFT_t6	tRNA-Thr						AGABI2DRAFT_t6
1015	AGABI2DRAFT_189980	0.991135	5.79018	5.77733	583	523	AGABI2DRAFT_189980	18081296	NW_006267344.1	2578614	2580327	1714	+	RefSeq	gene	AGABI2DRAFT_189980	protein_coding	AGABI2DRAFT_189980	hypothetical protein	XM_006454670.1					AGABI2DRAFT_189980
1016	AGABI2DRAFT_198252	0.868861	3.97509	3.77228	158	123	AGABI2DRAFT_198252	18083649	NW_006267344.1	2580530	2583471	2942	-	RefSeq	gene	AGABI2DRAFT_198252	protein_coding	AGABI2DRAFT_198252	hypothetical protein	XM_006454671.1					AGABI2DRAFT_198252
1017	AGABI2DRAFT_114477	0.916708	0.724581	0.599115	7	5	AGABI2DRAFT_114477	18076475	NW_006267344.1	2584451	2584936	486	-	RefSeq	gene	AGABI2DRAFT_114477	protein_coding	AGABI2DRAFT_114477	hypothetical protein	XM_006454672.1	2584936, .	TRUE	., 2584451		AGABI2DRAFT_114477
1018	AGABI2DRAFT_t9	1.20591	0	0.270128	0	2	AGABI2DRAFT_t9	18086931	NW_006267344.1	2584759	2584849	91	-	RefSeq	gene	AGABI2DRAFT_t9	tRNA	AGABI2DRAFT_t9	tRNA-Lys						AGABI2DRAFT_t9
1019	AGABI2DRAFT_189981	2.76079	6.19073	7.65581	773	1949	AGABI2DRAFT_189981	18081297	NW_006267344.1	2585135	2586818	1684	+	RefSeq	gene	AGABI2DRAFT_189981	protein_coding	AGABI2DRAFT_189981	hypothetical protein	XM_006454673.1					AGABI2DRAFT_189981
1020	AGABI2DRAFT_198255	1.01743	5.94006	5.96499	648	597	AGABI2DRAFT_198255	18083650	NW_006267344.1	2589064	2590612	1549	+	RefSeq	gene	AGABI2DRAFT_198255	protein_coding	AGABI2DRAFT_198255	hypothetical protein	XM_006454674.1		TRUE	., 2589064		AGABI2DRAFT_198255
1021	AGABI2DRAFT_182716	1.12661	5.68695	5.85894	542	554	AGABI2DRAFT_182716	18080298	NW_006267344.1	2591390	2594438	3049	-	RefSeq	gene	AGABI2DRAFT_182716	protein_coding	AGABI2DRAFT_182716	hypothetical protein	XM_006454675.1	2594438, .	TRUE			AGABI2DRAFT_182716
1022	AGABI2DRAFT_215207	0.927941	7.83904	7.73115	2446	2054	AGABI2DRAFT_215207	18084842	NW_006267344.1	2594989	2596552	1564	-	RefSeq	gene	AGABI2DRAFT_215207	protein_coding	AGABI2DRAFT_215207	hypothetical protein	XM_006454676.1					AGABI2DRAFT_215207
1023	AGABI2DRAFT_198268	3.50536	4.12903	5.93859	177	586	AGABI2DRAFT_198268	18083651	NW_006267344.1	2596555	2597774	1220	-	RefSeq	gene	AGABI2DRAFT_198268	protein_coding	AGABI2DRAFT_198268	hypothetical protein	XM_006454677.1					AGABI2DRAFT_198268
1024	AGABI2DRAFT_198272	0.971564	5.02248	4.98086	338	297	AGABI2DRAFT_198272	18083652	NW_006267344.1	2597954	2599055	1102	-	RefSeq	gene	AGABI2DRAFT_198272	protein_coding	AGABI2DRAFT_198272	hypothetical protein	XM_006454678.1	2599055, .	TRUE			AGABI2DRAFT_198272
1025	AGABI2DRAFT_176192	0.696432	6.38344	5.86149	885	555	AGABI2DRAFT_176192	18079512	NW_006267344.1	2599262	2607400	8139	+	RefSeq	gene	AGABI2DRAFT_176192	protein_coding	AGABI2DRAFT_176192	hypothetical protein	XM_006454679.1	2607400, .	TRUE	., 2599262		AGABI2DRAFT_176192
1026	AGABI2DRAFT_62064	1.74326	0.950117	1.7519	10	23	AGABI2DRAFT_62064	18085921	NW_006267344.1	2609509	2611931	2423	+	RefSeq	gene	AGABI2DRAFT_62064	protein_coding	AGABI2DRAFT_62064	hypothetical protein	XM_006454680.1	2611931, .	TRUE	., 2609509		AGABI2DRAFT_62064
1027	AGABI2DRAFT_198280	0.6313	4.00889	3.34528	162	89	AGABI2DRAFT_198280	18083653	NW_006267344.1	2612958	2614471	1514	-	RefSeq	gene	AGABI2DRAFT_198280	protein_coding	AGABI2DRAFT_198280	hypothetical protein	XM_006454681.1		TRUE	., 2612958		AGABI2DRAFT_198280
1028	AGABI2DRAFT_114487	2.75028	0	1.45958	0	17	AGABI2DRAFT_114487	18076476	NW_006267344.1	2617120	2619655	2536	-	RefSeq	gene	AGABI2DRAFT_114487	protein_coding	AGABI2DRAFT_114487	hypothetical protein	XM_006454682.1	2619655, .	TRUE	., 2617120		AGABI2DRAFT_114487
1029	AGABI2DRAFT_182724	0.532499	6.38987	5.48072	889	424	AGABI2DRAFT_182724	18080299	NW_006267344.1	2620147	2622191	2045	-	RefSeq	gene	AGABI2DRAFT_182724	protein_coding	AGABI2DRAFT_182724	hypothetical protein	XM_006454683.1					AGABI2DRAFT_182724
1030	AGABI2DRAFT_44800	0.617608	3.80273	3.1075	139	74	AGABI2DRAFT_44800	18085629	NW_006267344.1	2622200	2622611	412	-	RefSeq	gene	AGABI2DRAFT_44800	protein_coding	AGABI2DRAFT_44800	hypothetical protein	XM_006453692.1	2622611, .	TRUE	., 2622200		AGABI2DRAFT_44800
1031	AGABI2DRAFT_189988	1.16479	5.52993	5.74999	485	513	AGABI2DRAFT_189988	18081298	NW_006267344.1	2622852	2624371	1520	+	RefSeq	gene	AGABI2DRAFT_189988	protein_coding	AGABI2DRAFT_189988	hypothetical protein	XM_006454684.1					AGABI2DRAFT_189988
1032	AGABI2DRAFT_148114	0.385967	2.72075	1.3473	60	15	AGABI2DRAFT_148114	18079192	NW_006267344.1	2625480	2626594	1115	+	RefSeq	gene	AGABI2DRAFT_148114	protein_coding	AGABI2DRAFT_148114	hypothetical protein	XM_006454685.1	2626594, .	TRUE	., 2625480		AGABI2DRAFT_148114
1033	AGABI2DRAFT_215236	0.671334	4.33627	3.76137	206	122	AGABI2DRAFT_215236	18084843	NW_006267344.1	2626907	2629181	2275	+	RefSeq	gene	AGABI2DRAFT_215236	protein_coding	AGABI2DRAFT_215236	hypothetical protein	XM_006454686.1					AGABI2DRAFT_215236
1034	AGABI2DRAFT_176198	1.09433	4.3296	4.45965	205	204	AGABI2DRAFT_176198	18079513	NW_006267344.1	2629954	2632642	2689	+	RefSeq	gene	AGABI2DRAFT_176198	protein_coding	AGABI2DRAFT_176198	hypothetical protein	XM_006454687.1	2632642, .	TRUE	., 2629954		AGABI2DRAFT_176198
1035	AGABI2DRAFT_60563	1.59552	2.87535	3.54937	68	104	AGABI2DRAFT_60563	18085874	NW_006267344.1	2634630	2635931	1302	-	RefSeq	gene	AGABI2DRAFT_60563	protein_coding	AGABI2DRAFT_60563	hypothetical protein	XM_006454688.1	2635931, .	TRUE	., 2634630		AGABI2DRAFT_60563
1036	AGABI2DRAFT_176200	0.903723	6.24492	6.09888	803	656	AGABI2DRAFT_176200	18079514	NW_006267344.1	2636898	2638059	1162	+	RefSeq	gene	AGABI2DRAFT_176200	protein_coding	AGABI2DRAFT_176200	hypothetical protein	XM_006454689.1					AGABI2DRAFT_176200
1037	AGABI2DRAFT_114493	0.611592	2.74101	2.03165	61	30	AGABI2DRAFT_114493	18076477	NW_006267344.1	2638374	2639861	1488	+	RefSeq	gene	AGABI2DRAFT_114493	protein_coding	AGABI2DRAFT_114493	hypothetical protein	XM_006454690.1	2639861, .	TRUE	., 2638374		AGABI2DRAFT_114493
1038	AGABI2DRAFT_189993	1.44558	4.90173	5.43338	310	410	AGABI2DRAFT_189993	18081299	NW_006267344.1	2640393	2641564	1172	-	RefSeq	gene	AGABI2DRAFT_189993	protein_coding	AGABI2DRAFT_189993	hypothetical protein	XM_006454691.1					AGABI2DRAFT_189993
1039	AGABI2DRAFT_189994	0.946794	6.6409	6.56202	1060	908	AGABI2DRAFT_189994	18081300	NW_006267344.1	2641640	2642806	1167	+	RefSeq	gene	AGABI2DRAFT_189994	protein_coding	AGABI2DRAFT_189994	hypothetical protein	XM_006454692.1					AGABI2DRAFT_189994
1040	AGABI2DRAFT_215246	1.11297	3.60696	3.76137	120	122	AGABI2DRAFT_215246	18084844	NW_006267344.1	2642965	2651640	8676	-	RefSeq	gene	AGABI2DRAFT_215246	protein_coding	AGABI2DRAFT_215246	hypothetical protein	XM_006454693.1	2651640, .	TRUE	., 2642965		AGABI2DRAFT_215246
1041	AGABI2DRAFT_189995	1.11197	5.80949	5.96261	591	596	AGABI2DRAFT_189995	18081301	NW_006267344.1	2651814	2652930	1117	-	RefSeq	gene	AGABI2DRAFT_189995	protein_coding	AGABI2DRAFT_189995	hypothetical protein	XM_006454694.1					AGABI2DRAFT_189995
1042	AGABI2DRAFT_189996	1.2761	7.37801	7.72975	1774	2052	AGABI2DRAFT_189996	18081302	NW_006267344.1	2653038	2654764	1727	-	RefSeq	gene	AGABI2DRAFT_189996	protein_coding	AGABI2DRAFT_189996	hypothetical protein	XM_006454695.1					AGABI2DRAFT_189996
1043	AGABI2DRAFT_189997	1.25985	8.94522	9.27847	5278	6022	AGABI2DRAFT_189997	18081303	NW_006267344.1	2657075	2659009	1935	-	RefSeq	gene	AGABI2DRAFT_189997	protein_coding	AGABI2DRAFT_189997	hypothetical protein	XM_006454696.1					AGABI2DRAFT_189997
1044	AGABI2DRAFT_198315	0.475049	7.48696	6.41311	1914	818	AGABI2DRAFT_198315	18083654	NW_006267344.1	2659429	2660317	889	+	RefSeq	gene	AGABI2DRAFT_198315	protein_coding	AGABI2DRAFT_198315	40S ribosomal protein S27	XM_006454697.1					AGABI2DRAFT_198315
1045	AGABI2DRAFT_189998	0.593846	4.53495	3.78311	238	124	AGABI2DRAFT_189998	18081304	NW_006267344.1	2660576	2662420	1845	-	RefSeq	gene	AGABI2DRAFT_189998	protein_coding	AGABI2DRAFT_189998	hypothetical protein	XM_006454698.1					AGABI2DRAFT_189998
1046	AGABI2DRAFT_114502	1.26204	4.87906	5.21483	305	351	AGABI2DRAFT_114502	18076478	NW_006267344.1	2662730	2663848	1119	-	RefSeq	gene	AGABI2DRAFT_114502	protein_coding	AGABI2DRAFT_114502	hypothetical protein	XM_006454699.1	2663848, .	TRUE	., 2662730		AGABI2DRAFT_114502
1047	AGABI2DRAFT_198321	0.964443	5.66326	5.61103	533	465	AGABI2DRAFT_198321	18083655	NW_006267344.1	2663855	2666571	2717	-	RefSeq	gene	AGABI2DRAFT_198321	protein_coding	AGABI2DRAFT_198321	hypothetical protein	XM_006454700.1					AGABI2DRAFT_198321
1048	AGABI2DRAFT_190000	0.851812	4.51156	4.28017	234	179	AGABI2DRAFT_190000	18081305	NW_006267344.1	2666656	2667601	946	-	RefSeq	gene	AGABI2DRAFT_190000	protein_coding	AGABI2DRAFT_190000	hypothetical protein	XM_006454701.1					AGABI2DRAFT_190000
1049	AGABI2DRAFT_190001	0.799331	7.31438	6.99125	1697	1226	AGABI2DRAFT_190001	18081306	NW_006267344.1	2667970	2670931	2962	+	RefSeq	gene	AGABI2DRAFT_190001	protein_coding	AGABI2DRAFT_190001	succinyl-CoA synthetase beta chain SSC-beta	XM_006454702.1					AGABI2DRAFT_190001
1050	AGABI2DRAFT_176209	0.759574	4.34291	3.94617	207	140	AGABI2DRAFT_176209	18079515	NW_006267344.1	2670910	2675303	4394	-	RefSeq	gene	AGABI2DRAFT_176209	protein_coding	AGABI2DRAFT_176209	hypothetical protein	XM_006454703.1		TRUE	., 2670910		AGABI2DRAFT_176209
1051	AGABI2DRAFT_198328	0.959409	6.34921	6.28943	864	750	AGABI2DRAFT_198328	18083656	NW_006267344.1	2675418	2676292	875	-	RefSeq	gene	AGABI2DRAFT_198328	protein_coding	AGABI2DRAFT_198328	hypothetical protein	XM_006454704.1					AGABI2DRAFT_198328
1052	AGABI2DRAFT_190005	1.42193	7.87614	8.384	2510	3235	AGABI2DRAFT_190005	18081307	NW_006267344.1	2676330	2679202	2873	+	RefSeq	gene	NdufS3	protein_coding	AGABI2DRAFT_190005	NdufS3 NADH-ubiquinone oxidoreductase subunit	XM_006454705.1				NdufS3	AGABI2DRAFT_190005
1053	AGABI2DRAFT_190006	1.66255	6.41687	7.15027	906	1370	AGABI2DRAFT_190006	18081308	NW_006267344.1	2681530	2682583	1054	+	RefSeq	gene	AGABI2DRAFT_190006	protein_coding	AGABI2DRAFT_190006	hypothetical protein	XM_006454706.1					AGABI2DRAFT_190006
1054	AGABI2DRAFT_60680	1.49167	2.94685	3.52377	72	102	AGABI2DRAFT_60680	18085878	NW_006267344.1	2682661	2684243	1583	-	RefSeq	gene	AGABI2DRAFT_60680	protein_coding	AGABI2DRAFT_60680	hypothetical protein	XM_006454707.1	2684243, .	TRUE	., 2682661		AGABI2DRAFT_60680
1055	AGABI2DRAFT_133440	2.0485	8.91072	9.94528	5153	9566	AGABI2DRAFT_133440	18078290	NW_006267344.1	2684374	2685651	1278	-	RefSeq	gene	AGABI2DRAFT_133440	protein_coding	AGABI2DRAFT_133440	ras protein	XM_006454708.1					AGABI2DRAFT_133440
1056	AGABI2DRAFT_133441	0.34409	8.09011	6.55097	2913	901	AGABI2DRAFT_133441	18078291	NW_006267344.1	2688524	2689443	920	-	RefSeq	gene	AGABI2DRAFT_133441	protein_coding	AGABI2DRAFT_133441	hypothetical protein	XM_006454709.1					AGABI2DRAFT_133441
1057	AGABI2DRAFT_190009	0.9766	7.20107	7.16691	1568	1386	AGABI2DRAFT_190009	18081309	NW_006267344.1	2691809	2692775	967	-	RefSeq	gene	AGABI2DRAFT_190009	protein_coding	AGABI2DRAFT_190009	hypothetical protein	XM_006454710.1					AGABI2DRAFT_190009
1058	AGABI2DRAFT_114516	1.34471	0.355703	0.782997	3	7	AGABI2DRAFT_114516	18076479	NW_006267344.1	2692844	2693458	615	+	RefSeq	gene	AGABI2DRAFT_114516	protein_coding	AGABI2DRAFT_114516	hypothetical protein	XM_006454711.1	2693458, .	TRUE	., 2692844		AGABI2DRAFT_114516
1059	AGABI2DRAFT_198348	1.08692	5.8613	5.98154	613	604	AGABI2DRAFT_198348	18083657	NW_006267344.1	2693847	2694346	500	+	RefSeq	gene	AGABI2DRAFT_198348	protein_coding	AGABI2DRAFT_198348	hypothetical protein	XM_006454712.1	2694346, .	TRUE			AGABI2DRAFT_198348
1060	AGABI2DRAFT_215291	1.14093	6.45875	6.64895	933	965	AGABI2DRAFT_215291	18084845	NW_006267344.1	2694375	2695355	981	-	RefSeq	gene	AGABI2DRAFT_215291	protein_coding	AGABI2DRAFT_215291	hypothetical protein	XM_006454713.1					AGABI2DRAFT_215291
1061	AGABI2DRAFT_62362	1.13643	3.2732	3.45771	93	97	AGABI2DRAFT_62362	18085939	NW_006267344.1	2696289	2697554	1266	-	RefSeq	gene	AGABI2DRAFT_62362	protein_coding	AGABI2DRAFT_62362	hypothetical protein	XM_006454714.1	2697554, .	TRUE	., 2696289		AGABI2DRAFT_62362
1062	AGABI2DRAFT_114520	0.979011	5.35699	5.32639	429	380	AGABI2DRAFT_114520	18076480	NW_006267344.1	2698154	2699725	1572	-	RefSeq	gene	AGABI2DRAFT_114520	protein_coding	AGABI2DRAFT_114520	hypothetical protein	XM_006454715.1	2699725, .	TRUE	., 2698154		AGABI2DRAFT_114520
1063	AGABI2DRAFT_190012	0.801126	7.21833	6.89843	1587	1149	AGABI2DRAFT_190012	18081310	NW_006267344.1	2700422	2703197	2776	-	RefSeq	gene	AGABI2DRAFT_190012	protein_coding	AGABI2DRAFT_190012	hypothetical protein	XM_006454716.1					AGABI2DRAFT_190012
1064	AGABI2DRAFT_114522	0.283298	4.68363	2.86402	265	61	AGABI2DRAFT_114522	18076481	NW_006267344.1	2705678	2708349	2672	-	RefSeq	gene	AGABI2DRAFT_114522	protein_coding	AGABI2DRAFT_114522	hypothetical protein	XM_006454717.1	2708349, .	TRUE	., 2705678		AGABI2DRAFT_114522
1065	AGABI2DRAFT_190014	0.804822	8.48856	8.1753	3843	2798	AGABI2DRAFT_190014	18081311	NW_006267344.1	2709760	2711372	1613	-	RefSeq	gene	AGABI2DRAFT_190014	protein_coding	AGABI2DRAFT_190014	hypothetical protein	XM_006454718.1					AGABI2DRAFT_190014
1066	AGABI2DRAFT_190015	0.413644	6.21627	4.94274	787	289	AGABI2DRAFT_190015	18081312	NW_006267344.1	2711492	2713347	1856	-	RefSeq	gene	AGABI2DRAFT_190015	protein_coding	AGABI2DRAFT_190015	hypothetical protein	XM_006454719.1					AGABI2DRAFT_190015
1067	AGABI2DRAFT_133450	1.10296	0	0.141377	0	1	AGABI2DRAFT_133450	18078292	NW_006267344.1	2714052	2714377	326	+	RefSeq	gene	AGABI2DRAFT_133450	protein_coding	AGABI2DRAFT_133450	hypothetical protein	XM_006454720.1					AGABI2DRAFT_133450
1068	AGABI2DRAFT_61612	0.492367	6.66627	5.64408	1079	476	AGABI2DRAFT_61612	18085908	NW_006267344.1	2714486	2714918	433	+	RefSeq	gene	AGABI2DRAFT_61612	protein_coding	AGABI2DRAFT_61612	hypothetical protein	XM_006454721.1	2714918, .	TRUE	., 2714486		AGABI2DRAFT_61612
1069	AGABI2DRAFT_140639	0.397317	10.7132	9.38161	18002	6469	AGABI2DRAFT_140639	18078794	NW_006267344.1	2715000	2715558	559	-	RefSeq	gene	AGABI2DRAFT_140639	protein_coding	AGABI2DRAFT_140639	hypothetical protein	XM_006454722.1	2715558, .	TRUE	., 2715000		AGABI2DRAFT_140639
1070	AGABI2DRAFT_198367	1.10395	1.26186	1.40453	15	16	AGABI2DRAFT_198367	18083658	NW_006267344.1	2715827	2716709	883	+	RefSeq	gene	AGABI2DRAFT_198367	protein_coding	AGABI2DRAFT_198367	hypothetical protein	XM_006454723.1	2716709, .	TRUE			AGABI2DRAFT_198367
1071	AGABI2DRAFT_198370	0.503061	5.68695	4.69575	542	242	AGABI2DRAFT_198370	18083659	NW_006267344.1	2716928	2720032	3105	-	RefSeq	gene	AGABI2DRAFT_198370	protein_coding	AGABI2DRAFT_198370	hypothetical protein	XM_006454724.1	2720032, .	TRUE			AGABI2DRAFT_198370
1072	AGABI2DRAFT_190018	0.675565	7.68225	7.11642	2193	1338	AGABI2DRAFT_190018	18081313	NW_006267344.1	2720140	2722324	2185	+	RefSeq	gene	AGABI2DRAFT_190018	protein_coding	AGABI2DRAFT_190018	hypothetical protein	XM_006454725.1					AGABI2DRAFT_190018
1073	AGABI2DRAFT_133452	0.507989	9.17334	8.19621	6184	2839	AGABI2DRAFT_133452	18078293	NW_006267344.1	2722446	2723133	688	+	RefSeq	gene	AGABI2DRAFT_133452	protein_coding	AGABI2DRAFT_133452	hypothetical protein	XM_006454726.1					AGABI2DRAFT_133452
1074	AGABI2DRAFT_114529	0.49106	5.82143	4.7954	596	260	AGABI2DRAFT_114529	18076482	NW_006267344.1	2723309	2725880	2572	-	RefSeq	gene	AGABI2DRAFT_114529	protein_coding	AGABI2DRAFT_114529	hypothetical protein	XM_006454727.1	2725880, .	TRUE	., 2723309		AGABI2DRAFT_114529
1075	AGABI2DRAFT_190023	2.95997	6.32928	7.89487	852	2302	AGABI2DRAFT_190023	18081314	NW_006267344.1	2726850	2727464	615	-	RefSeq	gene	AGABI2DRAFT_190023	protein_coding	AGABI2DRAFT_190023	hypothetical protein	XM_006454728.1					AGABI2DRAFT_190023
1076	AGABI2DRAFT_190024	1.54793	6.76724	7.39759	1158	1628	AGABI2DRAFT_190024	18081315	NW_006267344.1	2727774	2730369	2596	+	RefSeq	gene	AGABI2DRAFT_190024	protein_coding	AGABI2DRAFT_190024	hypothetical protein	XM_006454729.1					AGABI2DRAFT_190024
1077	AGABI2DRAFT_190027	1.52087	2.15332	2.75822	37	56	AGABI2DRAFT_190027	18081316	NW_006267344.1	2731372	2731713	342	-	RefSeq	gene	AGABI2DRAFT_190027	protein_coding	AGABI2DRAFT_190027	hypothetical protein	XM_006454730.1		TRUE	., 2731372		AGABI2DRAFT_190027
1078	AGABI2DRAFT_190028	0.969096	1.60903	1.56374	22	19	AGABI2DRAFT_190028	18081317	NW_006267344.1	2732272	2733045	774	-	RefSeq	gene	AGABI2DRAFT_190028	protein_coding	AGABI2DRAFT_190028	DEAD-box like helicase	XM_006454731.1		TRUE	., 2732272		AGABI2DRAFT_190028
1079	AGABI2DRAFT_190029	1.13032	5.46139	5.63813	462	474	AGABI2DRAFT_190029	18081318	NW_006267344.1	2734530	2736091	1562	+	RefSeq	gene	AGABI2DRAFT_190029	protein_coding	AGABI2DRAFT_190029	hypothetical protein	XM_006454732.1		TRUE	., 2734530		AGABI2DRAFT_190029
1080	AGABI2DRAFT_60502	1.01737	7.51443	7.53927	1951	1797	AGABI2DRAFT_60502	18085871	NW_006267344.1	2736419	2742022	5604	-	RefSeq	gene	AGABI2DRAFT_60502	protein_coding	AGABI2DRAFT_60502	hypothetical protein	XM_006454733.1	2742022, .	TRUE	., 2736419		AGABI2DRAFT_60502
1081	AGABI2DRAFT_114536	1.1572	2.54759	2.75822	52	56	AGABI2DRAFT_114536	18076483	NW_006267344.1	2742157	2742709	553	+	RefSeq	gene	AGABI2DRAFT_114536	protein_coding	AGABI2DRAFT_114536	hypothetical protein	XM_006454734.1	2742709, .	TRUE	., 2742157		AGABI2DRAFT_114536
1082	AGABI2DRAFT_61965	1.0422	3.04786	3.1075	78	74	AGABI2DRAFT_61965	18085918	NW_006267344.1	2742956	2743418	463	-	RefSeq	gene	AGABI2DRAFT_61965	protein_coding	AGABI2DRAFT_61965	hypothetical protein	XM_006454735.1	2743418, .	TRUE	., 2742956		AGABI2DRAFT_61965
1083	AGABI2DRAFT_190035	1.19552	4.82316	5.0808	293	319	AGABI2DRAFT_190035	18081319	NW_006267344.1	2743688	2744816	1129	-	RefSeq	gene	AGABI2DRAFT_190035	protein_coding	AGABI2DRAFT_190035	hypothetical protein	XM_006454736.1					AGABI2DRAFT_190035
1084	AGABI2DRAFT_215339	0.685135	4.08217	3.53663	171	103	AGABI2DRAFT_215339	18084846	NW_006267344.1	2744902	2745774	873	+	RefSeq	gene	AGABI2DRAFT_215339	protein_coding	AGABI2DRAFT_215339	hypothetical protein	XM_006454737.1					AGABI2DRAFT_215339
1085	AGABI2DRAFT_190038	0.728122	3.25922	2.80148	92	58	AGABI2DRAFT_190038	18081320	NW_006267344.1	2746882	2748016	1135	+	RefSeq	gene	AGABI2DRAFT_190038	protein_coding	AGABI2DRAFT_190038	hypothetical protein	XM_006454738.1					AGABI2DRAFT_190038
1086	AGABI2DRAFT_190039	43.958	0.640822	6.09888	6	656	AGABI2DRAFT_190039	18081321	NW_006267344.1	2749825	2750612	788	+	RefSeq	gene	AGABI2DRAFT_190039	protein_coding	AGABI2DRAFT_190039	hypothetical protein	XM_006454739.1					AGABI2DRAFT_190039
1087	AGABI2DRAFT_190040	1.36397	4.989	5.43681	330	411	AGABI2DRAFT_190040	18081322	NW_006267344.1	2751066	2752632	1567	-	RefSeq	gene	AGABI2DRAFT_190040	protein_coding	AGABI2DRAFT_190040	hypothetical protein	XM_006454740.1					AGABI2DRAFT_190040
1088	AGABI2DRAFT_190041	1.09327	6.87885	7.0075	1252	1240	AGABI2DRAFT_190041	18081323	NW_006267344.1	2752674	2754403	1730	+	RefSeq	gene	AGABI2DRAFT_190041	protein_coding	AGABI2DRAFT_190041	hypothetical protein	XM_006454741.1					AGABI2DRAFT_190041
1089	AGABI2DRAFT_215349	0.614962	6.60819	5.90676	1036	573	AGABI2DRAFT_215349	18084847	NW_006267344.1	2754609	2758391	3783	-	RefSeq	gene	AGABI2DRAFT_215349	protein_coding	AGABI2DRAFT_215349	hypothetical protein	XM_006454742.1					AGABI2DRAFT_215349
1090	AGABI2DRAFT_190043	1.33653	5.82854	6.24704	599	728	AGABI2DRAFT_190043	18081324	NW_006267344.1	2758438	2760172	1735	-	RefSeq	gene	AGABI2DRAFT_190043	protein_coding	AGABI2DRAFT_190043	hypothetical protein	XM_006454743.1					AGABI2DRAFT_190043
1091	AGABI2DRAFT_114543	0.851448	4.78952	4.55751	286	219	AGABI2DRAFT_114543	18076484	NW_006267344.1	2760298	2766710	6413	+	RefSeq	gene	AGABI2DRAFT_114543	protein_coding	AGABI2DRAFT_114543	hypothetical protein	XM_006454744.1	2766710, .	TRUE	., 2760298		AGABI2DRAFT_114543
1092	AGABI2DRAFT_198413	1.00141	6.45569	6.45773	931	844	AGABI2DRAFT_198413	18083660	NW_006267344.1	2768054	2770977	2924	+	RefSeq	gene	AGABI2DRAFT_198413	protein_coding	AGABI2DRAFT_198413	hypothetical protein	XM_006454745.1		TRUE	., 2768054		AGABI2DRAFT_198413
1093	AGABI2DRAFT_215356	0.38554	3.12695	1.7519	83	23	AGABI2DRAFT_215356	18084848	NW_006267344.1	2771471	2773797	2327	-	RefSeq	gene	AGABI2DRAFT_215356	protein_coding	AGABI2DRAFT_215356	hypothetical protein	XM_006454746.1					AGABI2DRAFT_215356
1094	AGABI2DRAFT_190047	1.34448	7.80518	8.23222	2389	2911	AGABI2DRAFT_190047	18081325	NW_006267344.1	2776353	2778236	1884	-	RefSeq	gene	AGABI2DRAFT_190047	protein_coding	AGABI2DRAFT_190047	hypothetical protein	XM_006454747.1					AGABI2DRAFT_190047
1095	AGABI2DRAFT_182778	1.05137	3.53918	3.61145	114	109	AGABI2DRAFT_182778	18080300	NW_006267344.1	2778510	2784522	6013	+	RefSeq	gene	AGABI2DRAFT_182778	protein_coding	AGABI2DRAFT_182778	hypothetical protein	XM_006454748.1	2784522, .	TRUE			AGABI2DRAFT_182778
1096	AGABI2DRAFT_198423	1.0429	3.06403	3.12463	79	75	AGABI2DRAFT_198423	18083661	NW_006267344.1	2785094	2787054	1961	-	RefSeq	gene	AGABI2DRAFT_198423	protein_coding	AGABI2DRAFT_198423	hypothetical protein	XM_006454749.1		TRUE	., 2785094		AGABI2DRAFT_198423
1097	AGABI2DRAFT_182780	0.637795	5.49159	4.84276	472	269	AGABI2DRAFT_182780	18080301	NW_006267344.1	2787166	2789621	2456	-	RefSeq	gene	AGABI2DRAFT_182780	protein_coding	AGABI2DRAFT_182780	hypothetical protein	XM_006454750.1		TRUE	., 2787166		AGABI2DRAFT_182780
1098	AGABI2DRAFT_62932	1.12285	2.47689	2.64405	49	51	AGABI2DRAFT_62932	18085959	NW_006267344.1	2790256	2793321	3066	+	RefSeq	gene	AGABI2DRAFT_62932	protein_coding	AGABI2DRAFT_62932	hypothetical protein	XM_006454751.1	2793321, .	TRUE	., 2790256		AGABI2DRAFT_62932
1099	AGABI2DRAFT_198431	0.950555	5.52701	5.45386	484	416	AGABI2DRAFT_198431	18083662	NW_006267344.1	2797549	2798801	1253	-	RefSeq	gene	AGABI2DRAFT_198431	protein_coding	AGABI2DRAFT_198431	hypothetical protein	XM_006454752.1					AGABI2DRAFT_198431
1100	AGABI2DRAFT_63012	1.26051	3.79306	4.12707	138	160	AGABI2DRAFT_63012	18085964	NW_006267344.1	2798902	2800307	1406	+	RefSeq	gene	AGABI2DRAFT_63012	protein_coding	AGABI2DRAFT_63012	hypothetical protein	XM_006454753.1	2800307, .	TRUE	., 2798902		AGABI2DRAFT_63012
1101	AGABI2DRAFT_133485	3.40678	6.22709	7.9955	793	2469	AGABI2DRAFT_133485	18078294	NW_006267344.1	2802182	2802924	743	-	RefSeq	gene	AGABI2DRAFT_133485	protein_coding	AGABI2DRAFT_133485	hypothetical protein	XM_006454754.1					AGABI2DRAFT_133485
1102	AGABI2DRAFT_190053	1.23601	9.32277	9.62846	6860	7678	AGABI2DRAFT_190053	18081326	NW_006267344.1	2805427	2809497	4071	+	RefSeq	gene	AGABI2DRAFT_190053	protein_coding	AGABI2DRAFT_190053	hypothetical protein	XM_006454755.1					AGABI2DRAFT_190053
1103	AGABI2DRAFT_190054	1.14859	1.20467	1.40453	14	16	AGABI2DRAFT_190054	18081327	NW_006267344.1	2811709	2812150	442	+	RefSeq	gene	AGABI2DRAFT_190054	protein_coding	AGABI2DRAFT_190054	hypothetical protein	XM_006454756.1					AGABI2DRAFT_190054
1104	AGABI2DRAFT_190055	0.944477	7.55718	7.47477	2010	1718	AGABI2DRAFT_190055	18081328	NW_006267344.1	2814324	2816361	2038	+	RefSeq	gene	AGABI2DRAFT_190055	protein_coding	AGABI2DRAFT_190055	hypothetical protein	XM_006454757.1					AGABI2DRAFT_190055
1105	AGABI2DRAFT_239429	0.926496	5.74827	5.63813	566	474	AGABI2DRAFT_239429	18085510	NW_006267344.1	2816963	2819372	2410	+	RefSeq	gene	028-1	protein_coding	AGABI2DRAFT_239429	BZIP family transcription factor	XM_006454914.1		TRUE	., 2816963	028-1	AGABI2DRAFT_239429
1106	AGABI2DRAFT_148177	2.07052	2.09157	3.14156	35	76	AGABI2DRAFT_148177	18079193	NW_006267344.1	2820746	2823939	3194	-	RefSeq	gene	AGABI2DRAFT_148177	protein_coding	AGABI2DRAFT_148177	hypothetical protein	XM_006454758.1	2823939, .	TRUE	., 2820746		AGABI2DRAFT_148177
1107	AGABI2DRAFT_215383	1.06405	7.36502	7.45459	1758	1694	AGABI2DRAFT_215383	18084849	NW_006267344.1	2824174	2829285	5112	+	RefSeq	gene	AGABI2DRAFT_215383	protein_coding	AGABI2DRAFT_215383	hypothetical protein	XM_006454759.1					AGABI2DRAFT_215383
1108	AGABI2DRAFT_182788	1.01518	4.2039	4.22564	187	172	AGABI2DRAFT_182788	18080302	NW_006267344.1	2829373	2831596	2224	-	RefSeq	gene	AGABI2DRAFT_182788	protein_coding	AGABI2DRAFT_182788	hypothetical protein	XM_006454760.1	2831596, .	TRUE			AGABI2DRAFT_182788
1109	AGABI2DRAFT_190059	1.06319	7.33452	7.42291	1721	1657	AGABI2DRAFT_190059	18081329	NW_006267344.1	2831604	2833153	1550	+	RefSeq	gene	AGABI2DRAFT_190059	protein_coding	AGABI2DRAFT_190059	hypothetical protein	XM_006454761.1					AGABI2DRAFT_190059
1110	AGABI2DRAFT_114559	0.446379	4.79921	3.63555	288	111	AGABI2DRAFT_114559	18076485	NW_006267344.1	2833287	2837403	4117	-	RefSeq	gene	AGABI2DRAFT_114559	protein_coding	AGABI2DRAFT_114559	hypothetical protein	XM_006454762.1	2837403, .	TRUE	., 2833287		AGABI2DRAFT_114559
1111	AGABI2DRAFT_190060	0.461073	4.3561	3.23917	209	82	AGABI2DRAFT_190060	18081330	NW_006267344.1	2837690	2839427	1738	-	RefSeq	gene	AGABI2DRAFT_190060	protein_coding	AGABI2DRAFT_190060	hypothetical protein	XM_006454763.1					AGABI2DRAFT_190060
1112	AGABI2DRAFT_182792	0.146201	5.41802	2.64405	448	51	AGABI2DRAFT_182792	18080303	NW_006267344.1	2839518	2842504	2987	-	RefSeq	gene	AGABI2DRAFT_182792	protein_coding	AGABI2DRAFT_182792	hypothetical protein	XM_006454764.1	2842504, .	TRUE			AGABI2DRAFT_182792
1113	AGABI2DRAFT_198453	0.820059	4.0255	3.7393	164	120	AGABI2DRAFT_198453	18083663	NW_006267344.1	2843713	2845051	1339	+	RefSeq	gene	AGABI2DRAFT_198453	protein_coding	AGABI2DRAFT_198453	hypothetical protein	XM_006454765.1					AGABI2DRAFT_198453
1114	AGABI2DRAFT_190063	3.56386	4.0255	5.85894	164	554	AGABI2DRAFT_190063	18081331	NW_006267344.1	2845023	2847080	2058	-	RefSeq	gene	AGABI2DRAFT_190063	protein_coding	AGABI2DRAFT_190063	hypothetical protein	XM_006454766.1					AGABI2DRAFT_190063
1115	AGABI2DRAFT_198459	0.619942	3.83135	3.14156	142	76	AGABI2DRAFT_198459	18083664	NW_006267344.1	2847793	2849308	1516	-	RefSeq	gene	AGABI2DRAFT_198459	protein_coding	AGABI2DRAFT_198459	hypothetical protein	XM_006454767.1					AGABI2DRAFT_198459
1116	AGABI2DRAFT_133498	0.298883	3.20193	1.45958	88	17	AGABI2DRAFT_133498	18078295	NW_006267344.1	2849694	2850609	916	-	RefSeq	gene	AGABI2DRAFT_133498	protein_coding	AGABI2DRAFT_133498	hypothetical protein	XM_006454768.1					AGABI2DRAFT_133498
1117	AGABI2DRAFT_198461	0.683735	6.19257	5.64408	774	476	AGABI2DRAFT_198461	18083665	NW_006267344.1	2850577	2852866	2290	+	RefSeq	gene	AGABI2DRAFT_198461	protein_coding	AGABI2DRAFT_198461	hypothetical protein	XM_006454769.1		TRUE	., 2850577		AGABI2DRAFT_198461
1118	AGABI2DRAFT_114566	0.560479	4.09008	3.25482	172	83	AGABI2DRAFT_114566	18076486	NW_006267344.1	2852975	2856084	3110	+	RefSeq	gene	AGABI2DRAFT_114566	protein_coding	AGABI2DRAFT_114566	hypothetical protein	XM_006454770.1	2856084, .	TRUE	., 2852975		AGABI2DRAFT_114566
1119	AGABI2DRAFT_176255	0.703298	7.054	6.54621	1415	898	AGABI2DRAFT_176255	18079516	NW_006267344.1	2858298	2859645	1348	+	RefSeq	gene	AGABI2DRAFT_176255	protein_coding	AGABI2DRAFT_176255	hypothetical protein	XM_006454771.1		TRUE	., 2858298		AGABI2DRAFT_176255
1120	AGABI2DRAFT_190069	0.625137	4.84672	4.16896	298	165	AGABI2DRAFT_190069	18081332	NW_006267344.1	2863645	2865597	1953	+	RefSeq	gene	AGABI2DRAFT_190069	protein_coding	AGABI2DRAFT_190069	hypothetical protein	XM_006454772.1					AGABI2DRAFT_190069
1121	AGABI2DRAFT_61322	1.5935	3.48015	4.15235	109	163	AGABI2DRAFT_61322	18085898	NW_006267344.1	2867441	2872277	4837	+	RefSeq	gene	AGABI2DRAFT_61322	protein_coding	AGABI2DRAFT_61322	hypothetical protein	XM_006454773.1	2872277, .	TRUE	., 2867441		AGABI2DRAFT_61322
1122	AGABI2DRAFT_215410	0.764836	6.26604	5.87927	815	562	AGABI2DRAFT_215410	18084850	NW_006267344.1	2872738	2874606	1869	+	RefSeq	gene	AGABI2DRAFT_215410	protein_coding	AGABI2DRAFT_215410	hypothetical protein	XM_006454774.1					AGABI2DRAFT_215410
1123	AGABI2DRAFT_133507	0.340516	2.15332	0.599115	37	5	AGABI2DRAFT_133507	18078296	NW_006267344.1	2875081	2875422	342	+	RefSeq	gene	AGABI2DRAFT_133507	protein_coding	AGABI2DRAFT_133507	hypothetical protein	XM_006454775.1					AGABI2DRAFT_133507
1124	AGABI2DRAFT_190074	0.67279	5.58978	5.01801	506	305	AGABI2DRAFT_190074	18081333	NW_006267344.1	2878161	2879913	1753	-	RefSeq	gene	AGABI2DRAFT_190074	protein_coding	AGABI2DRAFT_190074	hypothetical protein	XM_006454776.1					AGABI2DRAFT_190074
1125	AGABI2DRAFT_190075	2.79675	2.02705	3.5108	33	101	AGABI2DRAFT_190075	18081334	NW_006267344.1	2880725	2882037	1313	+	RefSeq	gene	AGABI2DRAFT_190075	protein_coding	AGABI2DRAFT_190075	hypothetical protein	XM_006454777.1					AGABI2DRAFT_190075
1126	AGABI2DRAFT_114572	1.33856	4.76994	5.19063	282	345	AGABI2DRAFT_114572	18076487	NW_006267344.1	2883081	2884838	1758	+	RefSeq	gene	AGABI2DRAFT_114572	protein_coding	AGABI2DRAFT_114572	hypothetical protein	XM_006454778.1	2884838, .	TRUE	., 2883081		AGABI2DRAFT_114572
1127	AGABI2DRAFT_215418	0.759644	3.68221	3.28561	127	85	AGABI2DRAFT_215418	18084851	NW_006267344.1	2885838	2886878	1041	+	RefSeq	gene	AGABI2DRAFT_215418	protein_coding	AGABI2DRAFT_215418	hypothetical protein	XM_006454779.1					AGABI2DRAFT_215418
1128	AGABI2DRAFT_198478	0.609727	5.35699	4.64323	429	233	AGABI2DRAFT_198478	18083666	NW_006267344.1	2886893	2888438	1546	-	RefSeq	gene	AGABI2DRAFT_198478	protein_coding	AGABI2DRAFT_198478	hypothetical protein	XM_006454780.1	2888438, .	TRUE			AGABI2DRAFT_198478
1129	AGABI2DRAFT_148200	0.480044	5.1339	4.07514	366	154	AGABI2DRAFT_148200	18079194	NW_006267344.1	2888648	2890426	1779	+	RefSeq	gene	AGABI2DRAFT_148200	protein_coding	AGABI2DRAFT_148200	hypothetical protein	XM_006454781.1	2890426, .	TRUE	., 2888648		AGABI2DRAFT_148200
1130	AGABI2DRAFT_176262	0.856486	4.31616	4.09266	203	156	AGABI2DRAFT_176262	18079517	NW_006267344.1	2890468	2891579	1112	-	RefSeq	gene	AGABI2DRAFT_176262	protein_coding	AGABI2DRAFT_176262	hypothetical protein	XM_006454782.1					AGABI2DRAFT_176262
1131	AGABI2DRAFT_190080	1.20566	6.61232	6.88215	1039	1136	AGABI2DRAFT_190080	18081335	NW_006267344.1	2891908	2892940	1033	+	RefSeq	gene	AGABI2DRAFT_190080	protein_coding	AGABI2DRAFT_190080	hypothetical protein	XM_006454783.1					AGABI2DRAFT_190080
1132	AGABI2DRAFT_215430	0.619521	9.19255	8.50177	6267	3511	AGABI2DRAFT_215430	18084852	NW_006267344.1	2893041	2893948	908	+	RefSeq	gene	AGABI2DRAFT_215430	protein_coding	AGABI2DRAFT_215430	hypothetical protein	XM_006454784.1					AGABI2DRAFT_215430
1133	AGABI2DRAFT_215435	1.84638	5.1567	6.0414	372	630	AGABI2DRAFT_215435	18084853	NW_006267344.1	2895041	2897394	2354	+	RefSeq	gene	AGABI2DRAFT_215435	protein_coding	AGABI2DRAFT_215435	hypothetical protein	XM_006454785.1					AGABI2DRAFT_215435
1134	AGABI2DRAFT_190083	2.05185	7.24339	8.28032	1615	3010	AGABI2DRAFT_190083	18081336	NW_006267344.1	2898988	2901283	2296	+	RefSeq	gene	AGABI2DRAFT_190083	protein_coding	AGABI2DRAFT_190083	hypothetical protein	XM_006454786.1					AGABI2DRAFT_190083
1135	AGABI2DRAFT_198496	1.21191	3.63969	3.91697	123	137	AGABI2DRAFT_198496	18083667	NW_006267344.1	2901373	2904058	2686	+	RefSeq	gene	AGABI2DRAFT_198496	protein_coding	AGABI2DRAFT_198496	hypothetical protein	XM_006454787.1					AGABI2DRAFT_198496
1136	AGABI2DRAFT_62152	1.42697	4.21118	4.72413	188	247	AGABI2DRAFT_62152	18085926	NW_006267344.1	2904439	2905487	1049	-	RefSeq	gene	AGABI2DRAFT_62152	protein_coding	AGABI2DRAFT_62152	hypothetical protein	XM_006454788.1	2905487, .	TRUE	., 2904439		AGABI2DRAFT_62152
1137	AGABI2DRAFT_114583	1.53982	2.96418	3.58694	73	107	AGABI2DRAFT_114583	18076488	NW_006267344.1	2905870	2906653	784	-	RefSeq	gene	AGABI2DRAFT_114583	protein_coding	AGABI2DRAFT_114583	hypothetical protein	XM_006454789.1	2906653, .	TRUE	., 2905870		AGABI2DRAFT_114583
1138	AGABI2DRAFT_198504	1.18379	0.355703	0.599115	3	5	AGABI2DRAFT_198504	18083668	NW_006267344.1	2906838	2907795	958	+	RefSeq	gene	AGABI2DRAFT_198504	protein_coding	AGABI2DRAFT_198504	hypothetical protein	XM_006454790.1	2907795, .	TRUE	., 2906838		AGABI2DRAFT_198504
1139	AGABI2DRAFT_190087	1.05784	5.38622	5.46735	438	420	AGABI2DRAFT_190087	18081337	NW_006267344.1	2907889	2909948	2060	-	RefSeq	gene	AGABI2DRAFT_190087	protein_coding	AGABI2DRAFT_190087	hypothetical protein	XM_006454791.1					AGABI2DRAFT_190087
1140	AGABI2DRAFT_215454	0.823415	6.45722	6.17691	932	693	AGABI2DRAFT_215454	18084854	NW_006267344.1	2910062	2916857	6796	-	RefSeq	gene	AGABI2DRAFT_215454	protein_coding	AGABI2DRAFT_215454	hypothetical protein	XM_006454792.1		TRUE	., 2910062		AGABI2DRAFT_215454
1141	AGABI2DRAFT_190088	1.10924	7.0721	7.22167	1433	1440	AGABI2DRAFT_190088	18081338	NW_006267344.1	2917434	2920040	2607	+	RefSeq	gene	AGABI2DRAFT_190088	protein_coding	AGABI2DRAFT_190088	hypothetical protein	XM_006454793.1					AGABI2DRAFT_190088
1142	AGABI2DRAFT_182822	0.963762	7.25488	7.20163	1628	1420	AGABI2DRAFT_182822	18080304	NW_006267344.1	2920373	2924051	3679	-	RefSeq	gene	AGABI2DRAFT_182822	protein_coding	AGABI2DRAFT_182822	hypothetical protein	XM_006454794.1					AGABI2DRAFT_182822
1143	AGABI2DRAFT_239575	0.578551	1.73555	0.94607	25	9	AGABI2DRAFT_239575	18085535	NW_006267344.1	2924973	2925269	297	+	RefSeq	gene	AGABI2DRAFT_239575	protein_coding	AGABI2DRAFT_239575	pheromone-like peptide	XM_006454937.1					AGABI2DRAFT_239575
1144	AGABI2DRAFT_241542	0.684071	6.18889	5.64111	772	475	AGABI2DRAFT_241542	18085547	NW_006267344.1	2925890	2927803	1914	-	RefSeq	gene	AGABI2DRAFT_241542	protein_coding	AGABI2DRAFT_241542	YL1-like protein	XM_006454947.1					AGABI2DRAFT_241542
1145	AGABI2DRAFT_190092	0.680972	7.46886	6.91452	1890	1162	AGABI2DRAFT_190092	18081339	NW_006267344.1	2927871	2928779	909	+	RefSeq	gene	AGABI2DRAFT_190092	protein_coding	AGABI2DRAFT_190092	hypothetical protein	XM_006454795.1					AGABI2DRAFT_190092
1146	AGABI2DRAFT_182825	1.21572	0.878785	1.16059	9	12	AGABI2DRAFT_182825	18080305	NW_006267344.1	2928867	2929763	897	+	RefSeq	gene	AGABI2DRAFT_182825	protein_coding	AGABI2DRAFT_182825	hypothetical protein	XM_006454796.1	2929763, .	TRUE			AGABI2DRAFT_182825
1147	AGABI2DRAFT_t8	1.24396	0.5519	0.866836	5	8	AGABI2DRAFT_t8	18086920	NW_006267344.1	2929903	2929987	85	-	RefSeq	gene	AGABI2DRAFT_t8	tRNA	AGABI2DRAFT_t8	tRNA-Gln						AGABI2DRAFT_t8
1148	AGABI2DRAFT_198526	0.990097	1.85187	1.83751	28	25	AGABI2DRAFT_198526	18083669	NW_006267344.1	2931985	2933547	1563	+	RefSeq	gene	AGABI2DRAFT_198526	protein_coding	AGABI2DRAFT_198526	hypothetical protein	XM_006454797.1	2933547, .	TRUE			AGABI2DRAFT_198526
1149	AGABI2DRAFT_190094	1.37418	7.99317	8.45174	2723	3391	AGABI2DRAFT_190094	18081340	NW_006267344.1	2933630	2934827	1198	+	RefSeq	gene	AGABI2DRAFT_190094	protein_coding	AGABI2DRAFT_190094	rab-type small GTP-binding protein	XM_006454798.1					AGABI2DRAFT_190094
1150	AGABI2DRAFT_241541	0.832911	5.95748	5.69371	656	493	AGABI2DRAFT_241541	18085546	NW_006267344.1	2935464	2938232	2769	-	RefSeq	gene	AGABI2DRAFT_241541	protein_coding	AGABI2DRAFT_241541	actin-like protein	XM_006454946.1	2938232, .	TRUE			AGABI2DRAFT_241541
1151	AGABI2DRAFT_133530	1.25186	5.78775	6.11182	582	662	AGABI2DRAFT_133530	18078297	NW_006267344.1	2938259	2939260	1002	+	RefSeq	gene	AGABI2DRAFT_133530	protein_coding	AGABI2DRAFT_133530	glycosyltransferase family 2 protein	XM_006454799.1					AGABI2DRAFT_133530
1152	AGABI2DRAFT_190096	0.815734	7.52542	7.23159	1966	1450	AGABI2DRAFT_190096	18081341	NW_006267344.1	2939216	2940124	909	+	RefSeq	gene	AGABI2DRAFT_190096	protein_coding	AGABI2DRAFT_190096	hypothetical protein	XM_006454800.1					AGABI2DRAFT_190096
1153	AGABI2DRAFT_182831	0.811885	6.22709	5.92643	793	581	AGABI2DRAFT_182831	18080306	NW_006267344.1	2940744	2943951	3208	-	RefSeq	gene	AGABI2DRAFT_182831	protein_coding	AGABI2DRAFT_182831	hypothetical protein	XM_006454801.1	2943951, .	TRUE			AGABI2DRAFT_182831
1154	AGABI2DRAFT_190100	0.952175	8.31914	8.24843	3416	2944	AGABI2DRAFT_190100	18081342	NW_006267344.1	2944021	2946466	2446	+	RefSeq	gene	AGABI2DRAFT_190100	protein_coding	AGABI2DRAFT_190100	ornithine decarboxylase	XM_006454802.1					AGABI2DRAFT_190100
1155	AGABI2DRAFT_140698	1	0	0	0	0	AGABI2DRAFT_140698	18078795	NW_006267344.1	2947833	2949356	1524	-	RefSeq	gene	AGABI2DRAFT_140698	protein_coding	AGABI2DRAFT_140698	hypothetical protein	XM_006454803.1	2949356, .	TRUE	., 2947833		AGABI2DRAFT_140698
1156	AGABI2DRAFT_148226	1	0	0	0	0	AGABI2DRAFT_148226	18079195	NW_006267344.1	2950719	2952413	1695	-	RefSeq	gene	AGABI2DRAFT_148226	protein_coding	AGABI2DRAFT_148226	hypothetical protein	XM_006454804.1	2952413, .	TRUE	., 2950719		AGABI2DRAFT_148226
1157	AGABI2DRAFT_140700	1	0	0	0	0	AGABI2DRAFT_140700	18078796	NW_006267344.1	2955164	2956687	1524	+	RefSeq	gene	AGABI2DRAFT_140700	protein_coding	AGABI2DRAFT_140700	hypothetical protein	XM_006454805.1	2956687, .	TRUE	., 2955164		AGABI2DRAFT_140700
1158	AGABI2DRAFT_114603	1	0	0	0	0	AGABI2DRAFT_114603	18076489	NW_006267344.1	2959249	2959755	507	+	RefSeq	gene	AGABI2DRAFT_114603	protein_coding	AGABI2DRAFT_114603	hypothetical protein	XM_006454806.1	2959755, .	TRUE	., 2959249		AGABI2DRAFT_114603
1159	AGABI2DRAFT_114604	1	0	0	0	0	AGABI2DRAFT_114604	18076490	NW_006267344.1	2960293	2961042	750	+	RefSeq	gene	AGABI2DRAFT_114604	protein_coding	AGABI2DRAFT_114604	hypothetical protein	XM_006454807.1	2961042, .	TRUE	., 2960293		AGABI2DRAFT_114604
1160	AGABI2DRAFT_41826	1	0	0	0	0	AGABI2DRAFT_41826	18085569	NW_006267344.1	2962988	2963471	484	+	RefSeq	gene	AGABI2DRAFT_41826	protein_coding	AGABI2DRAFT_41826	hypothetical protein	XM_006453683.1	2963471, .	TRUE	., 2962988		AGABI2DRAFT_41826
1161	AGABI2DRAFT_62736	1	0	0	0	0	AGABI2DRAFT_62736	18085951	NW_006267344.1	2973704	2974336	633	+	RefSeq	gene	AGABI2DRAFT_62736	protein_coding	AGABI2DRAFT_62736	hypothetical protein	XM_006454808.1	2974336, .	TRUE	., 2973704		AGABI2DRAFT_62736
1162	AGABI2DRAFT_176277	3.27575	0.355703	2.06753	3	31	AGABI2DRAFT_176277	18079518	NW_006267344.1	2975093	2976273	1181	-	RefSeq	gene	AGABI2DRAFT_176277	protein_coding	AGABI2DRAFT_176277	hypothetical protein	XM_006454809.1		TRUE	., 2975093		AGABI2DRAFT_176277
1163	AGABI2DRAFT_61532	1	0	0	0	0	AGABI2DRAFT_61532	18085905	NW_006267344.1	2982242	2983021	780	+	RefSeq	gene	AGABI2DRAFT_61532	protein_coding	AGABI2DRAFT_61532	hypothetical protein	XM_006454810.1	2983021, .	TRUE	., 2982242		AGABI2DRAFT_61532
1164	AGABI2DRAFT_45246	1	0	0	0	0	AGABI2DRAFT_45246	18085660	NW_006267344.1	2983421	2983741	321	+	RefSeq	gene	AGABI2DRAFT_45246	protein_coding	AGABI2DRAFT_45246	hypothetical protein	XM_006453694.1	2983741, .	TRUE	., 2983421		AGABI2DRAFT_45246
1165	AGABI2DRAFT_58688	1	0	0	0	0	AGABI2DRAFT_58688	18085841	NW_006267344.1	2993759	2994833	1075	+	RefSeq	gene	AGABI2DRAFT_58688	protein_coding	AGABI2DRAFT_58688	hypothetical protein	XM_006454811.1	2994833, .	TRUE	., 2993759		AGABI2DRAFT_58688
1166	AGABI2DRAFT_114619	1	0	0	0	0	AGABI2DRAFT_114619	18076491	NW_006267344.1	2998826	2999764	939	-	RefSeq	gene	AGABI2DRAFT_114619	protein_coding	AGABI2DRAFT_114619	hypothetical protein	XM_006454911.1	2999764, .	TRUE	., 2998826		AGABI2DRAFT_114619
1167	AGABI2DRAFT_61248	1	0	0	0	0	AGABI2DRAFT_61248	18085896	NW_006267344.1	3000774	3001193	420	-	RefSeq	gene	AGABI2DRAFT_61248	protein_coding	AGABI2DRAFT_61248	hypothetical protein	XM_006454812.1	3001193, .	TRUE	., 3000774		AGABI2DRAFT_61248
1168	AGABI2DRAFT_61677	1	0	0	0	0	AGABI2DRAFT_61677	18085910	NW_006267344.1	3003509	3006603	3095	-	RefSeq	gene	AGABI2DRAFT_61677	protein_coding	AGABI2DRAFT_61677	hypothetical protein	XM_006454813.1	3006603, .	TRUE	., 3003509		AGABI2DRAFT_61677
1169	AGABI2DRAFT_114622	0.914743	0.128561	0	1	0	AGABI2DRAFT_114622	18076492	NW_006267344.1	3007196	3009293	2098	+	RefSeq	gene	AGABI2DRAFT_114622	protein_coding	AGABI2DRAFT_114622	hypothetical protein	XM_006454814.1	3009293, .	TRUE	., 3007196		AGABI2DRAFT_114622
1170	AGABI2DRAFT_114623	1.10296	0	0.141377	0	1	AGABI2DRAFT_114623	18076493	NW_006267344.1	3009345	3009903	559	-	RefSeq	gene	AGABI2DRAFT_114623	protein_coding	AGABI2DRAFT_114623	hypothetical protein	XM_006454815.1	3009903, .	TRUE	., 3009345		AGABI2DRAFT_114623
1171	AGABI2DRAFT_114624	1	0	0	0	0	AGABI2DRAFT_114624	18076494	NW_006267344.1	3010495	3011623	1129	+	RefSeq	gene	AGABI2DRAFT_114624	protein_coding	AGABI2DRAFT_114624	hypothetical protein	XM_006454816.1	3011623, .	TRUE	., 3010495		AGABI2DRAFT_114624
1172	AGABI2DRAFT_43513	1	0	0	0	0	AGABI2DRAFT_43513	18085607	NW_006267344.1	3013346	3013918	573	+	RefSeq	gene	AGABI2DRAFT_43513	protein_coding	AGABI2DRAFT_43513	hypothetical protein	XM_006453689.1	3013918, .	TRUE	., 3013346		AGABI2DRAFT_43513
1173	AGABI2DRAFT_114626	1	0	0	0	0	AGABI2DRAFT_114626	18076495	NW_006267344.1	3015304	3017277	1974	+	RefSeq	gene	AGABI2DRAFT_114626	protein_coding	AGABI2DRAFT_114626	hypothetical protein	XM_006454817.1	3017277, .	TRUE	., 3015304		AGABI2DRAFT_114626
1174	AGABI2DRAFT_114629	1	0	0	0	0	AGABI2DRAFT_114629	18076496	NW_006267344.1	3022077	3023186	1110	+	RefSeq	gene	AGABI2DRAFT_114629	protein_coding	AGABI2DRAFT_114629	hypothetical protein	XM_006454818.1	3023186, .	TRUE	., 3022077		AGABI2DRAFT_114629
1175	AGABI2DRAFT_46672	1	0	0	0	0	AGABI2DRAFT_46672	18085682	NW_006267344.1	3023309	3023584	276	+	RefSeq	gene	AGABI2DRAFT_46672	protein_coding	AGABI2DRAFT_46672	hypothetical protein	XM_006453697.1	3023584, .	TRUE	., 3023309		AGABI2DRAFT_46672
1176	AGABI2DRAFT_114633	1	0	0	0	0	AGABI2DRAFT_114633	18076497	NW_006267344.1	3028330	3028836	507	+	RefSeq	gene	AGABI2DRAFT_114633	protein_coding	AGABI2DRAFT_114633	hypothetical protein	XM_006454819.1	3028836, .	TRUE	., 3028330		AGABI2DRAFT_114633
1177	AGABI2DRAFT_43148	1	0	0	0	0	AGABI2DRAFT_43148	18085589	NW_006267344.1	3032494	3033063	570	+	RefSeq	gene	AGABI2DRAFT_43148	protein_coding	AGABI2DRAFT_43148	hypothetical protein	XM_006453685.1	3033063, .	TRUE	., 3032494		AGABI2DRAFT_43148
1178	AGABI2DRAFT_140712	1	0	0	0	0	AGABI2DRAFT_140712	18078797	NW_006267344.1	3034134	3034523	390	-	RefSeq	gene	AGABI2DRAFT_140712	protein_coding	AGABI2DRAFT_140712	hypothetical protein	XM_006454820.1	3034523, .	TRUE	., 3034134		AGABI2DRAFT_140712
1179	AGABI2DRAFT_61594	1	0	0	0	0	AGABI2DRAFT_61594	18085907	NW_006267344.1	3039507	3039926	420	+	RefSeq	gene	AGABI2DRAFT_61594	protein_coding	AGABI2DRAFT_61594	hypothetical protein	XM_006454821.1	3039926, .	TRUE	., 3039507		AGABI2DRAFT_61594
1180	AGABI2DRAFT_176282	1	0	0	0	0	AGABI2DRAFT_176282	18079519	NW_006267344.1	3042569	3043627	1059	+	RefSeq	gene	AGABI2DRAFT_176282	protein_coding	AGABI2DRAFT_176282	hypothetical protein	XM_006454822.1		TRUE	., 3042569		AGABI2DRAFT_176282
1181	AGABI2DRAFT_140715	1	0	0	0	0	AGABI2DRAFT_140715	18078798	NW_006267344.1	3044179	3044794	616	+	RefSeq	gene	AGABI2DRAFT_140715	protein_coding	AGABI2DRAFT_140715	hypothetical protein	XM_006454823.1	3044794, .	TRUE	., 3044179		AGABI2DRAFT_140715
1182	AGABI2DRAFT_43491	1	0	0	0	0	AGABI2DRAFT_43491	18085603	NW_006267344.1	3054796	3055368	573	-	RefSeq	gene	AGABI2DRAFT_43491	protein_coding	AGABI2DRAFT_43491	hypothetical protein	XM_006453688.1	3055368, .	TRUE	., 3054796		AGABI2DRAFT_43491
1183	AGABI2DRAFT_60914	1	0	0	0	0	AGABI2DRAFT_60914	18085885	NW_006267344.1	3057120	3057701	582	+	RefSeq	gene	AGABI2DRAFT_60914	protein_coding	AGABI2DRAFT_60914	hypothetical protein	XM_006454824.1	3057701, .	TRUE	., 3057120		AGABI2DRAFT_60914
1184	AGABI2DRAFT_t7	0.309093	2.47689	0.782997	49	7	AGABI2DRAFT_t7	18086909	NW_006267344.1	3059416	3059488	73	+	RefSeq	gene	AGABI2DRAFT_t7	tRNA	AGABI2DRAFT_t7	tRNA-Cys						AGABI2DRAFT_t7
1185	AGABI2DRAFT_45142	1	0	0	0	0	AGABI2DRAFT_45142	18085648	NW_006267344.1	3060878	3061294	417	+	RefSeq	gene	AGABI2DRAFT_45142	protein_coding	AGABI2DRAFT_45142	hypothetical protein	XM_006453693.1	3061294, .	TRUE	., 3060878		AGABI2DRAFT_45142
1186	AGABI2DRAFT_43651	0.658825	1.6946	1.09257	24	11	AGABI2DRAFT_43651	18085612	NW_006267344.1	3070162	3072527	2366	+	RefSeq	gene	AGABI2DRAFT_43651	protein_coding	AGABI2DRAFT_43651	hypothetical protein	XM_006453691.1	3072527, .	TRUE	., 3070162		AGABI2DRAFT_43651
1187	AGABI2DRAFT_60946	1	0	0	0	0	AGABI2DRAFT_60946	18085889	NW_006267344.1	3074721	3075104	384	+	RefSeq	gene	AGABI2DRAFT_60946	protein_coding	AGABI2DRAFT_60946	hypothetical protein	XM_006454825.1	3075104, .	TRUE	., 3074721		AGABI2DRAFT_60946
1188	AGABI2DRAFT_140721	1	0	0	0	0	AGABI2DRAFT_140721	18078799	NW_006267344.1	3081248	3081607	360	+	RefSeq	gene	AGABI2DRAFT_140721	protein_coding	AGABI2DRAFT_140721	hypothetical protein	XM_006454826.1	3081607, .	TRUE	., 3081248		AGABI2DRAFT_140721
1189	AGABI2DRAFT_148228	1	0	0	0	0	AGABI2DRAFT_148228	18079196	NW_006267344.1	3081929	3082087	159	-	RefSeq	gene	AGABI2DRAFT_148228	protein_coding	AGABI2DRAFT_148228	hypothetical protein	XM_006454827.1	3082087, .	TRUE	., 3081929		AGABI2DRAFT_148228
1190	AGABI2DRAFT_140723	1	0	0	0	0	AGABI2DRAFT_140723	18078800	NW_006267344.1	3085477	3086347	871	-	RefSeq	gene	AGABI2DRAFT_140723	protein_coding	AGABI2DRAFT_140723	hypothetical protein	XM_006454828.1	3086347, .	TRUE	., 3085477		AGABI2DRAFT_140723
1191	AGABI2DRAFT_140724	1	0	0	0	0	AGABI2DRAFT_140724	18078801	NW_006267344.1	3087481	3088656	1176	-	RefSeq	gene	AGABI2DRAFT_140724	protein_coding	AGABI2DRAFT_140724	hypothetical protein	XM_006454829.1	3088656, .	TRUE	., 3087481		AGABI2DRAFT_140724
1192	AGABI2DRAFT_62089	1	0	0	0	0	AGABI2DRAFT_62089	18085923	NW_006267344.1	3090846	3091877	1032	+	RefSeq	gene	AGABI2DRAFT_62089	protein_coding	AGABI2DRAFT_62089	hypothetical protein	XM_006454830.1	3091877, .	TRUE	., 3090846		AGABI2DRAFT_62089
1193	AGABI2DRAFT_62969	1	0	0	0	0	AGABI2DRAFT_62969	18085960	NW_006267344.1	3095448	3095867	420	+	RefSeq	gene	AGABI2DRAFT_62969	protein_coding	AGABI2DRAFT_62969	hypothetical protein	XM_006454831.1	3095867, .	TRUE	., 3095448		AGABI2DRAFT_62969
1194	AGABI2DRAFT_43533	1	0	0	0	0	AGABI2DRAFT_43533	18085610	NW_006267344.1	3097924	3098481	558	+	RefSeq	gene	AGABI2DRAFT_43533	protein_coding	AGABI2DRAFT_43533	hypothetical protein	XM_006453690.1	3098481, .	TRUE	., 3097924		AGABI2DRAFT_43533
1195	AGABI2DRAFT_63009	1	0	0	0	0	AGABI2DRAFT_63009	18085963	NW_006267344.1	3099023	3099373	351	-	RefSeq	gene	AGABI2DRAFT_63009	protein_coding	AGABI2DRAFT_63009	hypothetical protein	XM_006454832.1	3099373, .	TRUE	., 3099023		AGABI2DRAFT_63009
1196	AGABI2DRAFT_45255	1	0	0	0	0	AGABI2DRAFT_45255	18085662	NW_006267344.1	3100035	3100337	303	+	RefSeq	gene	AGABI2DRAFT_45255	protein_coding	AGABI2DRAFT_45255	hypothetical protein	XM_006453695.1	3100337, .	TRUE	., 3100035		AGABI2DRAFT_45255
1197	AGABI2DRAFT_62041	1	0	0	0	0	AGABI2DRAFT_62041	18085920	NW_006267344.1	3109074	3109457	384	-	RefSeq	gene	AGABI2DRAFT_62041	protein_coding	AGABI2DRAFT_62041	hypothetical protein	XM_006454833.1	3109457, .	TRUE	., 3109074		AGABI2DRAFT_62041
1198	AGABI2DRAFT_140729	1	0	0	0	0	AGABI2DRAFT_140729	18078802	NW_006267344.1	3110619	3112175	1557	-	RefSeq	gene	AGABI2DRAFT_140729	protein_coding	AGABI2DRAFT_140729	hypothetical protein	XM_006454834.1	3112175, .	TRUE	., 3110619		AGABI2DRAFT_140729
1199	AGABI2DRAFT_114660	1	0	0	0	0	AGABI2DRAFT_114660	18076498	NW_006267344.1	3114720	3115094	375	+	RefSeq	gene	AGABI2DRAFT_114660	protein_coding	AGABI2DRAFT_114660	hypothetical protein	XM_006454835.1	3115094, .	TRUE	., 3114720		AGABI2DRAFT_114660
1200	AGABI2DRAFT_140730	1	0	0	0	0	AGABI2DRAFT_140730	18078803	NW_006267344.1	3116006	3116743	738	+	RefSeq	gene	AGABI2DRAFT_140730	protein_coding	AGABI2DRAFT_140730	hypothetical protein	XM_006454836.1	3116743, .	TRUE	., 3116006		AGABI2DRAFT_140730
1201	AGABI2DRAFT_61004	1	0	0	0	0	AGABI2DRAFT_61004	18085890	NW_006267344.1	3118860	3119243	384	+	RefSeq	gene	AGABI2DRAFT_61004	protein_coding	AGABI2DRAFT_61004	hypothetical protein	XM_006454837.1	3119243, .	TRUE	., 3118860		AGABI2DRAFT_61004
1202	AGABI2DRAFT_114663	1	0	0	0	0	AGABI2DRAFT_114663	18076499	NW_006267344.1	3124550	3124885	336	+	RefSeq	gene	AGABI2DRAFT_114663	protein_coding	AGABI2DRAFT_114663	hypothetical protein	XM_006454838.1	3124885, .	TRUE	., 3124550		AGABI2DRAFT_114663
1203	AGABI2DRAFT_114665	1	0	0	0	0	AGABI2DRAFT_114665	18076500	NW_006267344.1	3128384	3128926	543	+	RefSeq	gene	AGABI2DRAFT_114665	protein_coding	AGABI2DRAFT_114665	hypothetical protein	XM_006454839.1	3128926, .	TRUE	., 3128384		AGABI2DRAFT_114665
1204	AGABI2DRAFT_140733	1	0	0	0	0	AGABI2DRAFT_140733	18078804	NW_006267344.1	3139348	3140732	1385	+	RefSeq	gene	AGABI2DRAFT_140733	protein_coding	AGABI2DRAFT_140733	hypothetical protein	XM_006454840.1	3140732, .	TRUE	., 3139348		AGABI2DRAFT_140733
1205	AGABI2DRAFT_140734	1	0	0	0	0	AGABI2DRAFT_140734	18078805	NW_006267344.1	3146076	3147101	1026	-	RefSeq	gene	AGABI2DRAFT_140734	protein_coding	AGABI2DRAFT_140734	hypothetical protein	XM_006454841.1	3147101, .	TRUE	., 3146076		AGABI2DRAFT_140734
1206	AGABI2DRAFT_140735	1	0	0	0	0	AGABI2DRAFT_140735	18078806	NW_006267344.1	3148044	3149288	1245	+	RefSeq	gene	AGABI2DRAFT_140735	protein_coding	AGABI2DRAFT_140735	hypothetical protein	XM_006454842.1	3149288, .	TRUE	., 3148044		AGABI2DRAFT_140735
1207	AGABI2DRAFT_57024	1	0	0	0	0	AGABI2DRAFT_57024	18085829	NW_006267344.1	3149450	3149614	165	+	RefSeq	gene	AGABI2DRAFT_57024	protein_coding	AGABI2DRAFT_57024	hypothetical protein	XM_006454843.1	3149614, .	TRUE	., 3149450		AGABI2DRAFT_57024
1208	AGABI2DRAFT_114670	1	0	0	0	0	AGABI2DRAFT_114670	18076501	NW_006267344.1	3151760	3152968	1209	+	RefSeq	gene	AGABI2DRAFT_114670	protein_coding	AGABI2DRAFT_114670	hypothetical protein	XM_006454844.1	3152968, .	TRUE	., 3151760		AGABI2DRAFT_114670
1209	AGABI2DRAFT_56502	1	0	0	0	0	AGABI2DRAFT_56502	18085800	NW_006267344.1	3154691	3154846	156	-	RefSeq	gene	AGABI2DRAFT_56502	protein_coding	AGABI2DRAFT_56502	hypothetical protein	XM_006454845.1	3154846, .	TRUE	., 3154691		AGABI2DRAFT_56502
1210	AGABI2DRAFT_56707	1	0	0	0	0	AGABI2DRAFT_56707	18085811	NW_006267344.1	3154910	3155170	261	-	RefSeq	gene	AGABI2DRAFT_56707	protein_coding	AGABI2DRAFT_56707	hypothetical protein	XM_006454846.1	3155170, .	TRUE	., 3154910		AGABI2DRAFT_56707
1211	AGABI2DRAFT_114671	1	0	0	0	0	AGABI2DRAFT_114671	18076502	NW_006267344.1	3155450	3155914	465	+	RefSeq	gene	AGABI2DRAFT_114671	protein_coding	AGABI2DRAFT_114671	hypothetical protein	XM_006454847.1	3155914, .	TRUE	., 3155450		AGABI2DRAFT_114671
1212	AGABI2DRAFT_45720	1	0	0	0	0	AGABI2DRAFT_45720	18085666	NW_006267344.1	3159105	3159329	225	+	RefSeq	gene	AGABI2DRAFT_45720	protein_coding	AGABI2DRAFT_45720	hypothetical protein	XM_006453696.1	3159329, .	TRUE	., 3159105		AGABI2DRAFT_45720
1213	AGABI2DRAFT_148229	1	0	0	0	0	AGABI2DRAFT_148229	18079197	NW_006267344.1	3162885	3164632	1748	-	RefSeq	gene	AGABI2DRAFT_148229	protein_coding	AGABI2DRAFT_148229	hypothetical protein	XM_006454848.1	3164632, .	TRUE	., 3162885		AGABI2DRAFT_148229
1214	AGABI2DRAFT_140740	1	0	0	0	0	AGABI2DRAFT_140740	18078807	NW_006267344.1	3168402	3170037	1636	+	RefSeq	gene	AGABI2DRAFT_140740	protein_coding	AGABI2DRAFT_140740	hypothetical protein	XM_006454849.1	3170037, .	TRUE	., 3168402		AGABI2DRAFT_140740
1215	AGABI2DRAFT_54475	1	0	0	0	0	AGABI2DRAFT_54475	18085746	NW_006267344.1	3172676	3174133	1458	+	RefSeq	gene	AGABI2DRAFT_54475	protein_coding	AGABI2DRAFT_54475	hypothetical protein	XM_006454850.1	3174133, .	TRUE	., 3172676		AGABI2DRAFT_54475
1216	AGABI2DRAFT_41096	1	0	0	0	0	AGABI2DRAFT_41096	18085566	NW_006267344.1	3177949	3180134	2186	+	RefSeq	gene	AGABI2DRAFT_41096	protein_coding	AGABI2DRAFT_41096	hypothetical protein	XM_006453682.1	3180134, .	TRUE	., 3177949		AGABI2DRAFT_41096
1217	AGABI2DRAFT_114681	1	0	0	0	0	AGABI2DRAFT_114681	18076503	NW_006267344.1	3181467	3181973	507	-	RefSeq	gene	AGABI2DRAFT_114681	protein_coding	AGABI2DRAFT_114681	hypothetical protein	XM_006454851.1	3181973, .	TRUE	., 3181467		AGABI2DRAFT_114681
1218	AGABI2DRAFT_61880	1	0	0	0	0	AGABI2DRAFT_61880	18085917	NW_006267344.1	3184483	3184761	279	-	RefSeq	gene	AGABI2DRAFT_61880	protein_coding	AGABI2DRAFT_61880	hypothetical protein	XM_006454852.1	3184761, .	TRUE	., 3184483		AGABI2DRAFT_61880
1219	AGABI2DRAFT_114685	1.1031	0.128561	0.270128	1	2	AGABI2DRAFT_114685	18076504	NW_006267344.1	3185328	3186667	1340	-	RefSeq	gene	AGABI2DRAFT_114685	protein_coding	AGABI2DRAFT_114685	hypothetical protein	XM_006454853.1	3186667, .	TRUE	., 3185328		AGABI2DRAFT_114685
1220	AGABI2DRAFT_114687	1	0	0	0	0	AGABI2DRAFT_114687	18076505	NW_006267344.1	3190207	3191316	1110	-	RefSeq	gene	AGABI2DRAFT_114687	protein_coding	AGABI2DRAFT_114687	hypothetical protein	XM_006454854.1	3191316, .	TRUE	., 3190207		AGABI2DRAFT_114687
1221	AGABI2DRAFT_114688	1	0	0	0	0	AGABI2DRAFT_114688	18076506	NW_006267344.1	3191908	3192291	384	-	RefSeq	gene	AGABI2DRAFT_114688	protein_coding	AGABI2DRAFT_114688	hypothetical protein	XM_006454855.1	3192291, .	TRUE	., 3191908		AGABI2DRAFT_114688
1222	AGABI2DRAFT_148230	1	0	0	0	0	AGABI2DRAFT_148230	18079198	NW_006267344.1	3193549	3194927	1379	+	RefSeq	gene	AGABI2DRAFT_148230	protein_coding	AGABI2DRAFT_148230	hypothetical protein	XM_006454856.1	3194927, .	TRUE	., 3193549		AGABI2DRAFT_148230
1223	AGABI2DRAFT_140744	1	0	0	0	0	AGABI2DRAFT_140744	18078808	NW_006267344.1	3196671	3198054	1384	-	RefSeq	gene	AGABI2DRAFT_140744	protein_coding	AGABI2DRAFT_140744	hypothetical protein	XM_006454857.1	3198054, .	TRUE	., 3196671		AGABI2DRAFT_140744
1224	AGABI2DRAFT_114691	0.781489	0.355703	0	3	0	AGABI2DRAFT_114691	18076507	NW_006267344.1	3198762	3199232	471	+	RefSeq	gene	AGABI2DRAFT_114691	protein_coding	AGABI2DRAFT_114691	hypothetical protein	XM_006454858.1	3199232, .	TRUE	., 3198762		AGABI2DRAFT_114691
1225	AGABI2DRAFT_114692	0.704203	3.7133	3.20736	130	80	AGABI2DRAFT_114692	18076508	NW_006267344.1	3199391	3200736	1346	+	RefSeq	gene	AGABI2DRAFT_114692	protein_coding	AGABI2DRAFT_114692	hypothetical protein	XM_006454859.1	3200736, .	TRUE	., 3199391		AGABI2DRAFT_114692
1226	AGABI2DRAFT_140746	0.878427	0.457134	0.270128	4	2	AGABI2DRAFT_140746	18078809	NW_006267344.1	3201402	3201880	479	+	RefSeq	gene	AGABI2DRAFT_140746	protein_coding	AGABI2DRAFT_140746	hypothetical protein	XM_006454860.1	3201880, .	TRUE	., 3201402		AGABI2DRAFT_140746
1227	AGABI2DRAFT_114694	0.531764	3.04786	2.13672	78	33	AGABI2DRAFT_114694	18076509	NW_006267344.1	3202581	3203543	963	+	RefSeq	gene	AGABI2DRAFT_114694	protein_coding	AGABI2DRAFT_114694	hypothetical protein	XM_006454861.1	3203543, .	TRUE	., 3202581		AGABI2DRAFT_114694
1228	AGABI2DRAFT_114695	0.388666	6.04764	4.68425	699	240	AGABI2DRAFT_114695	18076510	NW_006267344.1	3203769	3206673	2905	+	RefSeq	gene	AGABI2DRAFT_114695	protein_coding	AGABI2DRAFT_114695	hypothetical protein	XM_006454862.1	3206673, .	TRUE	., 3203769		AGABI2DRAFT_114695
1229	AGABI2DRAFT_133539	1.3239	7.39728	7.80208	1798	2158	AGABI2DRAFT_133539	18078298	NW_006267344.1	3206756	3208916	2161	-	RefSeq	gene	AGABI2DRAFT_133539	protein_coding	AGABI2DRAFT_133539	hypothetical protein	XM_006454863.1					AGABI2DRAFT_133539
1230	AGABI2DRAFT_133540	0.848167	3.93169	3.69411	153	116	AGABI2DRAFT_133540	18078299	NW_006267344.1	3209040	3210287	1248	+	RefSeq	gene	AGABI2DRAFT_133540	protein_coding	AGABI2DRAFT_133540	hypothetical protein	XM_006454864.1		TRUE	., 3209040		AGABI2DRAFT_133540
1231	AGABI2DRAFT_133541	0.743156	4.2328	3.80453	191	126	AGABI2DRAFT_133541	18078300	NW_006267344.1	3211712	3213640	1929	-	RefSeq	gene	AGABI2DRAFT_133541	protein_coding	AGABI2DRAFT_133541	hypothetical protein	XM_006454865.1	3213640, .	TRUE	., 3211712		AGABI2DRAFT_133541
1232	AGABI2DRAFT_114699	0.930765	4.88817	4.78466	307	258	AGABI2DRAFT_114699	18076511	NW_006267344.1	3214602	3215270	669	-	RefSeq	gene	AGABI2DRAFT_114699	protein_coding	AGABI2DRAFT_114699	hypothetical protein	XM_006454866.1	3215270, .	TRUE	., 3214602		AGABI2DRAFT_114699
1233	AGABI2DRAFT_114700	0.682121	0.5519	0	5	0	AGABI2DRAFT_114700	18076512	NW_006267344.1	3215569	3216126	558	-	RefSeq	gene	AGABI2DRAFT_114700	protein_coding	AGABI2DRAFT_114700	hypothetical protein	XM_006454867.1	3216126, .	TRUE	., 3215569		AGABI2DRAFT_114700
1234	AGABI2DRAFT_114701	0.192267	6.18335	3.80453	769	126	AGABI2DRAFT_114701	18076513	NW_006267344.1	3216324	3217794	1471	-	RefSeq	gene	AGABI2DRAFT_114701	protein_coding	AGABI2DRAFT_114701	hypothetical protein	XM_006454868.1	3217794, .	TRUE	., 3216324		AGABI2DRAFT_114701
1235	AGABI2DRAFT_190107	1.24791	7.56785	7.88736	2025	2290	AGABI2DRAFT_190107	18081343	NW_006267344.1	3219503	3224278	4776	-	RefSeq	gene	AGABI2DRAFT_190107	protein_coding	AGABI2DRAFT_190107	hypothetical protein	XM_006454869.1					AGABI2DRAFT_190107
1236	AGABI2DRAFT_239576	1.29146	0.128561	0.497566	1	4	AGABI2DRAFT_239576	18085536	NW_006267344.1	3225250	3225579	330	+	RefSeq	gene	AGABI2DRAFT_239576	protein_coding	AGABI2DRAFT_239576	pheromone-like peptide	XM_006454938.1					AGABI2DRAFT_239576
1237	AGABI2DRAFT_239607	0.88414	5.01002	4.83237	335	267	AGABI2DRAFT_239607	18085543	NW_006267344.1	3228094	3229900	1807	-	RefSeq	gene	AGABI2DRAFT_239607	protein_coding	AGABI2DRAFT_239607	protein kinase	XM_006454942.1	3229900, .	TRUE			AGABI2DRAFT_239607
1238	AGABI2DRAFT_239578	1	0	0	0	0	AGABI2DRAFT_239578	18085537	NW_006267344.1	3230680	3230814	135	-	RefSeq	gene	AGABI2DRAFT_239578	protein_coding	AGABI2DRAFT_239578	pheromone-like peptide	XM_006454939.1	3230814, .	TRUE	., 3230680		AGABI2DRAFT_239578
1239	AGABI2DRAFT_190109	0.644465	8.51048	7.87665	3902	2273	AGABI2DRAFT_190109	18081344	NW_006267344.1	3233137	3234480	1344	+	RefSeq	gene	AGABI2DRAFT_190109	protein_coding	AGABI2DRAFT_190109	hypothetical protein	XM_006454870.1					AGABI2DRAFT_190109
1240	AGABI2DRAFT_190113	1.58978	13.3882	14.057	115023	165542	AGABI2DRAFT_190113	18081345	NW_006267344.1	3234961	3235505	545	-	RefSeq	gene	AGABI2DRAFT_190113	protein_coding	AGABI2DRAFT_190113	hypothetical protein	XM_006454871.1					AGABI2DRAFT_190113
1241	AGABI2DRAFT_190114	2.1982	6.16473	7.30105	759	1522	AGABI2DRAFT_190114	18081346	NW_006267344.1	3236107	3236902	796	-	RefSeq	gene	AGABI2DRAFT_190114	protein_coding	AGABI2DRAFT_190114	hypothetical protein	XM_006454872.1					AGABI2DRAFT_190114
1242	AGABI2DRAFT_215522	1.22069	5.93567	6.22337	646	716	AGABI2DRAFT_215522	18084855	NW_006267344.1	3237597	3239426	1830	+	RefSeq	gene	AGABI2DRAFT_215522	protein_coding	AGABI2DRAFT_215522	hypothetical protein	XM_006454873.1					AGABI2DRAFT_215522
1243	AGABI2DRAFT_176297	0.45317	6.64896	5.50708	1066	432	AGABI2DRAFT_176297	18079520	NW_006267344.1	3240292	3242813	2522	-	RefSeq	gene	AGABI2DRAFT_176297	protein_coding	AGABI2DRAFT_176297	hypothetical protein	XM_006454874.1	3242813, .	TRUE			AGABI2DRAFT_176297
1244	AGABI2DRAFT_198583	1.9132	3.85942	4.7954	145	260	AGABI2DRAFT_198583	18083670	NW_006267344.1	3243612	3244913	1302	-	RefSeq	gene	AGABI2DRAFT_198583	protein_coding	AGABI2DRAFT_198583	hypothetical protein	XM_006454875.1	3244913, .	TRUE			AGABI2DRAFT_198583
1245	AGABI2DRAFT_190116	1.30564	6.56624	6.951	1006	1192	AGABI2DRAFT_190116	18081347	NW_006267344.1	3245917	3247205	1289	-	RefSeq	gene	AGABI2DRAFT_190116	protein_coding	AGABI2DRAFT_190116	hypothetical protein	XM_006454876.1					AGABI2DRAFT_190116
1246	AGABI2DRAFT_114710	0.7577	2.5704	2.1701	53	34	AGABI2DRAFT_114710	18076514	NW_006267344.1	3249860	3251038	1179	-	RefSeq	gene	AGABI2DRAFT_114710	protein_coding	AGABI2DRAFT_114710	hypothetical protein	XM_006454877.1	3251038, .	TRUE	., 3249860		AGABI2DRAFT_114710
1247	AGABI2DRAFT_239609	2.46927	6.35907	7.66316	870	1959	AGABI2DRAFT_239609	18085544	NW_006267344.1	3251742	3256215	4474	+	RefSeq	gene	AGABI2DRAFT_239609	protein_coding	AGABI2DRAFT_239609	oligopeptide transporter protein OPT variant 1	XM_006454943.1					AGABI2DRAFT_239609
1248	AGABI2DRAFT_241538	0.369158	5.68695	4.24926	542	175	AGABI2DRAFT_241538	18085545	NW_006267344.1	3256358	3257003	646	+	RefSeq	gene	AGABI2DRAFT_241538	protein_coding	AGABI2DRAFT_241538	RING finger domain-containing protein	XM_006454945.1		TRUE	., 3256358		AGABI2DRAFT_241538
1249	AGABI2DRAFT_198590	1.54426	3.81234	4.43925	140	201	AGABI2DRAFT_198590	18083671	NW_006267344.1	3257068	3258707	1640	-	RefSeq	gene	AGABI2DRAFT_198590	protein_coding	AGABI2DRAFT_198590	hypothetical protein	XM_006454878.1					AGABI2DRAFT_198590
1250	AGABI2DRAFT_190117	2.0534	3.5507	4.58871	115	224	AGABI2DRAFT_190117	18081348	NW_006267344.1	3260813	3262052	1240	+	RefSeq	gene	AGABI2DRAFT_190117	protein_coding	AGABI2DRAFT_190117	hypothetical protein	XM_006454879.1					AGABI2DRAFT_190117
1251	AGABI2DRAFT_176301	2.63544	2.05967	3.45771	34	97	AGABI2DRAFT_176301	18079521	NW_006267344.1	3263207	3264612	1406	+	RefSeq	gene	AGABI2DRAFT_176301	protein_coding	AGABI2DRAFT_176301	hypothetical protein	XM_006454880.1		TRUE	., 3263207		AGABI2DRAFT_176301
1252	AGABI2DRAFT_176302	1.76452	3.99209	4.81136	160	263	AGABI2DRAFT_176302	18079522	NW_006267344.1	3265437	3268214	2778	-	RefSeq	gene	AGABI2DRAFT_176302	protein_coding	AGABI2DRAFT_176302	hypothetical protein	XM_006454881.1					AGABI2DRAFT_176302
1253	AGABI2DRAFT_176303	1.10458	4.49377	4.63727	231	232	AGABI2DRAFT_176303	18079523	NW_006267344.1	3268760	3272083	3324	-	RefSeq	gene	AGABI2DRAFT_176303	protein_coding	AGABI2DRAFT_176303	hypothetical protein	XM_006454882.1		TRUE	., 3268760		AGABI2DRAFT_176303
1254	AGABI2DRAFT_190119	0.578619	4.51745	3.72813	235	119	AGABI2DRAFT_190119	18081349	NW_006267344.1	3272594	3273525	932	+	RefSeq	gene	AGABI2DRAFT_190119	protein_coding	AGABI2DRAFT_190119	hypothetical protein	XM_006454883.1					AGABI2DRAFT_190119
1255	AGABI2DRAFT_215550	2.06529	1.42097	2.46731	18	44	AGABI2DRAFT_215550	18084856	NW_006267344.1	3276086	3277526	1441	+	RefSeq	gene	AGABI2DRAFT_215550	protein_coding	AGABI2DRAFT_215550	hypothetical protein	XM_006454884.1	3277526, .	TRUE			AGABI2DRAFT_215550
1256	AGABI2DRAFT_176306	0.849021	5.06327	4.82714	348	266	AGABI2DRAFT_176306	18079524	NW_006267344.1	3281166	3283401	2236	+	RefSeq	gene	AGABI2DRAFT_176306	protein_coding	AGABI2DRAFT_176306	hypothetical protein	XM_006454885.1		TRUE	., 3281166		AGABI2DRAFT_176306
1257	AGABI2DRAFT_176307	1.55076	5.52117	6.15415	482	682	AGABI2DRAFT_176307	18079525	NW_006267344.1	3285243	3290261	5019	-	RefSeq	gene	AGABI2DRAFT_176307	protein_coding	AGABI2DRAFT_176307	hypothetical protein	XM_006454886.1	3290261, .	TRUE			AGABI2DRAFT_176307
1258	AGABI2DRAFT_182852	1.54901	4.34952	4.98086	208	297	AGABI2DRAFT_182852	18080307	NW_006267344.1	3290695	3291906	1212	+	RefSeq	gene	AGABI2DRAFT_182852	protein_coding	AGABI2DRAFT_182852	hypothetical protein	XM_006454887.1		TRUE	., 3290695		AGABI2DRAFT_182852
1259	AGABI2DRAFT_190121	1.69849	5.87281	6.63706	618	957	AGABI2DRAFT_190121	18081350	NW_006267344.1	3293013	3294702	1690	+	RefSeq	gene	AGABI2DRAFT_190121	protein_coding	AGABI2DRAFT_190121	hypothetical protein	XM_006454888.1					AGABI2DRAFT_190121
1260	AGABI2DRAFT_190122	1.32949	5.24799	5.65886	397	481	AGABI2DRAFT_190122	18081351	NW_006267344.1	3296271	3297880	1610	+	RefSeq	gene	AGABI2DRAFT_190122	protein_coding	AGABI2DRAFT_190122	hypothetical protein	XM_006454889.1					AGABI2DRAFT_190122
1261	AGABI2DRAFT_190123	3.78629	7.11638	9.03717	1478	5093	AGABI2DRAFT_190123	18081352	NW_006267344.1	3300345	3301154	810	+	RefSeq	gene	AGABI2DRAFT_190123	protein_coding	AGABI2DRAFT_190123	hypothetical protein	XM_006454890.1					AGABI2DRAFT_190123
1262	AGABI2DRAFT_190125	0.864213	5.78775	5.57721	582	454	AGABI2DRAFT_190125	18081353	NW_006267344.1	3301549	3303033	1485	-	RefSeq	gene	AGABI2DRAFT_190125	protein_coding	AGABI2DRAFT_190125	hypothetical protein	XM_006454891.1					AGABI2DRAFT_190125
1263	AGABI2DRAFT_190126	2.00147	6.58457	7.58563	1019	1856	AGABI2DRAFT_190126	18081354	NW_006267344.1	3305992	3306857	866	+	RefSeq	gene	AGABI2DRAFT_190126	protein_coding	AGABI2DRAFT_190126	hypothetical protein	XM_006454892.1					AGABI2DRAFT_190126
1264	AGABI2DRAFT_61246	1.10296	0	0.141377	0	1	AGABI2DRAFT_61246	18085895	NW_006267344.1	3306974	3307811	838	+	RefSeq	gene	AGABI2DRAFT_61246	protein_coding	AGABI2DRAFT_61246	hypothetical protein	XM_006454893.1	3307811, .	TRUE	., 3306974		AGABI2DRAFT_61246
1265	AGABI2DRAFT_114727	1	0	0	0	0	AGABI2DRAFT_114727	18076515	NW_006267344.1	3308031	3310399	2369	-	RefSeq	gene	AGABI2DRAFT_114727	protein_coding	AGABI2DRAFT_114727	hypothetical protein	XM_006454894.1	3310399, .	TRUE	., 3308031		AGABI2DRAFT_114727
1266	AGABI2DRAFT_114728	1	0	0	0	0	AGABI2DRAFT_114728	18076516	NW_006267344.1	3310851	3311720	870	-	RefSeq	gene	AGABI2DRAFT_114728	protein_coding	AGABI2DRAFT_114728	hypothetical protein	XM_006454895.1	3311720, .	TRUE	., 3310851		AGABI2DRAFT_114728
1267	AGABI2DRAFT_190127	1.40286	4.48779	4.97615	230	296	AGABI2DRAFT_190127	18081355	NW_006267344.1	3313858	3314796	939	-	RefSeq	gene	AGABI2DRAFT_190127	protein_coding	AGABI2DRAFT_190127	hypothetical protein	XM_006454896.1					AGABI2DRAFT_190127
1268	AGABI2DRAFT_114730	0.818384	4.4077	4.11855	217	159	AGABI2DRAFT_114730	18076517	NW_006267344.1	3314842	3318526	3685	+	RefSeq	gene	AGABI2DRAFT_114730	protein_coding	AGABI2DRAFT_114730	hypothetical protein	XM_006454897.1	3318526, .	TRUE	., 3314842		AGABI2DRAFT_114730
1269	AGABI2DRAFT_190129	0.682121	0.5519	0	5	0	AGABI2DRAFT_190129	18081356	NW_006267344.1	3320805	3321346	542	+	RefSeq	gene	AGABI2DRAFT_190129	protein_coding	AGABI2DRAFT_190129	hypothetical protein	XM_006454898.1	3321346, .	TRUE			AGABI2DRAFT_190129
1270	AGABI2DRAFT_148258	0.840576	2.96418	2.71363	73	54	AGABI2DRAFT_148258	18079199	NW_006267344.1	3323045	3325843	2799	+	RefSeq	gene	AGABI2DRAFT_148258	protein_coding	AGABI2DRAFT_148258	hypothetical protein	XM_006454899.1	3325843, .	TRUE	., 3323045		AGABI2DRAFT_148258
1271	AGABI2DRAFT_42806	0.914743	0.128561	0	1	0	AGABI2DRAFT_42806	18085573	NW_006267344.1	3326847	3327781	935	-	RefSeq	gene	AGABI2DRAFT_42806	protein_coding	AGABI2DRAFT_42806	hypothetical protein	XM_006453684.1	3327781, .	TRUE	., 3326847		AGABI2DRAFT_42806
1272	AGABI2DRAFT_190131	3.90775	5.32716	7.2935	420	1514	AGABI2DRAFT_190131	18081357	NW_006267344.1	3329906	3332169	2264	+	RefSeq	gene	AGABI2DRAFT_190131	protein_coding	AGABI2DRAFT_190131	hypothetical protein	XM_006454900.1					AGABI2DRAFT_190131
1273	AGABI2DRAFT_190132	0.536471	4.10579	3.20736	174	80	AGABI2DRAFT_190132	18081358	NW_006267344.1	3332330	3332537	208	+	RefSeq	gene	AGABI2DRAFT_190132	protein_coding	AGABI2DRAFT_190132	hypothetical protein	XM_006454901.1	3332537, .	TRUE			AGABI2DRAFT_190132
1274	AGABI2DRAFT_198638	0.795923	2.32416	1.99486	43	29	AGABI2DRAFT_198638	18083672	NW_006267344.1	3333938	3335516	1579	-	RefSeq	gene	AGABI2DRAFT_198638	protein_coding	AGABI2DRAFT_198638	hypothetical protein	XM_006454902.1		TRUE	., 3333938		AGABI2DRAFT_198638
1275	AGABI2DRAFT_182862	0.921578	5.45527	5.33745	460	383	AGABI2DRAFT_182862	18080308	NW_006267344.1	3336430	3338691	2262	-	RefSeq	gene	AGABI2DRAFT_182862	protein_coding	AGABI2DRAFT_182862	hypothetical protein	XM_006454903.1		TRUE	., 3336430		AGABI2DRAFT_182862
1276	AGABI2DRAFT_114737	0.792219	4.3296	3.99357	205	145	AGABI2DRAFT_114737	18076518	NW_006267344.1	3338961	3342424	3464	+	RefSeq	gene	AGABI2DRAFT_114737	protein_coding	AGABI2DRAFT_114737	hypothetical protein	XM_006454904.1	3342424, .	TRUE	., 3338961		AGABI2DRAFT_114737
1277	AGABI2DRAFT_190133	1.0172	2.24127	2.26586	40	37	AGABI2DRAFT_190133	18081359	NW_006267344.1	3343063	3343566	504	-	RefSeq	gene	AGABI2DRAFT_190133	protein_coding	AGABI2DRAFT_190133	hypothetical protein	XM_006454905.1					AGABI2DRAFT_190133
1278	AGABI2DRAFT_114740	1	0	0	0	0	AGABI2DRAFT_114740	18076519	NW_006267355.1	2655	3103	449	-	RefSeq	gene	AGABI2DRAFT_114740	protein_coding	AGABI2DRAFT_114740	hypothetical protein	XM_006457630.1	3103, .	TRUE	., 2655		AGABI2DRAFT_114740
1279	AGABI2DRAFT_64306	1.54425	2.29705	2.92396	42	64	AGABI2DRAFT_64306	18086030	NW_006267355.1	3639	4289	651	-	RefSeq	gene	AGABI2DRAFT_64306	protein_coding	AGABI2DRAFT_64306	hypothetical protein	XM_006457631.1	4289, .	TRUE	., 3639		AGABI2DRAFT_64306
1280	AGABI2DRAFT_190134	1.67405	6.46333	7.20667	936	1425	AGABI2DRAFT_190134	18081360	NW_006267355.1	5679	6595	917	+	RefSeq	gene	AGABI2DRAFT_190134	protein_coding	AGABI2DRAFT_190134	hypothetical protein	XM_006457632.1					AGABI2DRAFT_190134
1281	AGABI2DRAFT_114743	0.711798	0.878785	0.388324	9	3	AGABI2DRAFT_114743	18076520	NW_006267355.1	8835	9421	587	-	RefSeq	gene	AGABI2DRAFT_114743	protein_coding	AGABI2DRAFT_114743	hypothetical protein	XM_006457633.1	9421, .	TRUE	., 8835		AGABI2DRAFT_114743
1282	AGABI2DRAFT_190136	2.14138	4.0255	5.12404	164	329	AGABI2DRAFT_190136	18081361	NW_006267355.1	10633	12429	1797	+	RefSeq	gene	AGABI2DRAFT_190136	protein_coding	AGABI2DRAFT_190136	hypothetical protein	XM_006458749.1					AGABI2DRAFT_190136
1283	AGABI2DRAFT_114745	6.58806	2.78068	5.50054	63	430	AGABI2DRAFT_114745	18076521	NW_006267355.1	12873	16553	3681	+	RefSeq	gene	AGABI2DRAFT_114745	protein_coding	AGABI2DRAFT_114745	hypothetical protein	XM_006457634.1	16553, .	TRUE	., 12873		AGABI2DRAFT_114745
1284	AGABI2DRAFT_176324	1.54281	6.33262	6.95818	854	1198	AGABI2DRAFT_176324	18079526	NW_006267355.1	16718	19768	3051	-	RefSeq	gene	AGABI2DRAFT_176324	protein_coding	AGABI2DRAFT_176324	hypothetical protein	XM_006457635.1	19768, .	TRUE			AGABI2DRAFT_176324
1285	AGABI2DRAFT_176325	0.460102	2.21254	1.09257	39	11	AGABI2DRAFT_176325	18079527	NW_006267355.1	20779	22727	1949	-	RefSeq	gene	AGABI2DRAFT_176325	protein_coding	AGABI2DRAFT_176325	hypothetical protein	XM_006457636.1		TRUE	., 20779		AGABI2DRAFT_176325
1286	AGABI2DRAFT_190140	0.767427	4.51745	4.13555	235	161	AGABI2DRAFT_190140	18081362	NW_006267355.1	23228	24497	1270	+	RefSeq	gene	AGABI2DRAFT_190140	protein_coding	AGABI2DRAFT_190140	hypothetical protein	XM_006457637.1					AGABI2DRAFT_190140
1287	AGABI2DRAFT_64161	0.455355	3.62886	2.49393	122	45	AGABI2DRAFT_64161	18086022	NW_006267355.1	24732	26475	1744	+	RefSeq	gene	AGABI2DRAFT_64161	protein_coding	AGABI2DRAFT_64161	hypothetical protein	XM_006457638.1	26475, .	TRUE	., 24732		AGABI2DRAFT_64161
1288	AGABI2DRAFT_190142	2.5143	4.43903	5.76919	222	520	AGABI2DRAFT_190142	18081363	NW_006267355.1	26856	32360	5505	+	RefSeq	gene	AGABI2DRAFT_190142	protein_coding	AGABI2DRAFT_190142	hypothetical protein	XM_006457639.1					AGABI2DRAFT_190142
1289	AGABI2DRAFT_114752	1.67398	3.68221	4.4255	127	199	AGABI2DRAFT_114752	18076522	NW_006267355.1	32343	34141	1799	-	RefSeq	gene	AGABI2DRAFT_114752	protein_coding	AGABI2DRAFT_114752	hypothetical protein	XM_006457640.1	34141, .	TRUE	., 32343		AGABI2DRAFT_114752
1290	AGABI2DRAFT_190143	1.42011	5.6791	6.1851	539	697	AGABI2DRAFT_190143	18081364	NW_006267355.1	35339	37154	1816	+	RefSeq	gene	AGABI2DRAFT_190143	protein_coding	AGABI2DRAFT_190143	hypothetical protein	XM_006457641.1					AGABI2DRAFT_190143
1291	AGABI2DRAFT_198669	0.956511	4.47575	4.4116	228	197	AGABI2DRAFT_198669	18083673	NW_006267355.1	38701	39832	1132	+	RefSeq	gene	SKN7	protein_coding	AGABI2DRAFT_198669	Skn7 response regulator receiver	XM_006457642.1				SKN7	AGABI2DRAFT_198669
1292	AGABI2DRAFT_190144	1.60765	0.878785	1.56374	9	19	AGABI2DRAFT_190144	18081365	NW_006267355.1	41908	42568	661	-	RefSeq	gene	AGABI2DRAFT_190144	protein_coding	AGABI2DRAFT_190144	hypothetical protein	XM_006457643.1					AGABI2DRAFT_190144
1293	AGABI2DRAFT_133583	0.955821	7.86926	7.80407	2498	2161	AGABI2DRAFT_133583	18078301	NW_006267355.1	45152	45699	548	-	RefSeq	gene	AGABI2DRAFT_133583	protein_coding	AGABI2DRAFT_133583	hypothetical protein	XM_006457644.1					AGABI2DRAFT_133583
1294	AGABI2DRAFT_190146	1.20095	5.34381	5.60799	425	464	AGABI2DRAFT_190146	18081366	NW_006267355.1	45825	46959	1135	+	RefSeq	gene	AGABI2DRAFT_190146	protein_coding	AGABI2DRAFT_190146	hypothetical protein	XM_006457645.1					AGABI2DRAFT_190146
1295	AGABI2DRAFT_133585	1.18569	3.80273	4.04846	139	151	AGABI2DRAFT_133585	18078302	NW_006267355.1	49403	50526	1124	-	RefSeq	gene	AGABI2DRAFT_133585	protein_coding	AGABI2DRAFT_133585	hypothetical protein	XM_006457646.1					AGABI2DRAFT_133585
1296	AGABI2DRAFT_190148	0.858735	7.62958	7.40987	2114	1642	AGABI2DRAFT_190148	18081367	NW_006267355.1	50796	52756	1961	-	RefSeq	gene	AGABI2DRAFT_190148	protein_coding	AGABI2DRAFT_190148	hypothetical protein	XM_006457647.1					AGABI2DRAFT_190148
1297	AGABI2DRAFT_182878	1.90876	3.69265	4.62528	128	230	AGABI2DRAFT_182878	18080309	NW_006267355.1	54610	57558	2949	-	RefSeq	gene	AGABI2DRAFT_182878	protein_coding	AGABI2DRAFT_182878	hypothetical protein	XM_006457648.1	57558, .	TRUE			AGABI2DRAFT_182878
1298	AGABI2DRAFT_198682	0.852428	1.51806	1.28771	20	14	AGABI2DRAFT_198682	18083674	NW_006267355.1	57685	58776	1092	-	RefSeq	gene	AGABI2DRAFT_198682	protein_coding	AGABI2DRAFT_198682	hypothetical protein	XM_006457649.1		TRUE	., 57685		AGABI2DRAFT_198682
1299	AGABI2DRAFT_176335	1.0509	3.94047	4.0121	154	147	AGABI2DRAFT_176335	18079528	NW_006267355.1	61309	62246	938	+	RefSeq	gene	AGABI2DRAFT_176335	protein_coding	AGABI2DRAFT_176335	hypothetical protein	XM_006457650.1					AGABI2DRAFT_176335
1300	AGABI2DRAFT_176336	2.33845	0	1.22555	0	13	AGABI2DRAFT_176336	18079529	NW_006267355.1	63036	64149	1114	+	RefSeq	gene	AGABI2DRAFT_176336	protein_coding	AGABI2DRAFT_176336	hypothetical protein	XM_006457651.1	64149, .	TRUE			AGABI2DRAFT_176336
1301	AGABI2DRAFT_133591	1.32611	2.89356	3.30076	69	86	AGABI2DRAFT_133591	18078303	NW_006267355.1	64511	64842	332	-	RefSeq	gene	AGABI2DRAFT_133591	protein_coding	AGABI2DRAFT_133591	hypothetical protein	XM_006457652.1					AGABI2DRAFT_133591
1302	AGABI2DRAFT_190153	1.32057	1.73555	2.13672	25	33	AGABI2DRAFT_190153	18081368	NW_006267355.1	65451	66193	743	+	RefSeq	gene	AGABI2DRAFT_190153	protein_coding	AGABI2DRAFT_190153	hypothetical protein	XM_006457653.1					AGABI2DRAFT_190153
1303	AGABI2DRAFT_190154	1.06105	4.05006	4.13555	167	161	AGABI2DRAFT_190154	18081369	NW_006267355.1	66426	67654	1229	-	RefSeq	gene	AGABI2DRAFT_190154	protein_coding	AGABI2DRAFT_190154	hypothetical protein	XM_006457654.1	67654, .	TRUE			AGABI2DRAFT_190154
1304	AGABI2DRAFT_215625	0.84969	2.15332	1.91833	37	27	AGABI2DRAFT_215625	18084857	NW_006267355.1	69762	70491	730	-	RefSeq	gene	AGABI2DRAFT_215625	protein_coding	AGABI2DRAFT_215625	hypothetical protein	XM_006457655.1					AGABI2DRAFT_215625
1305	AGABI2DRAFT_114764	0.914743	0.128561	0	1	0	AGABI2DRAFT_114764	18076523	NW_006267355.1	73085	73947	863	-	RefSeq	gene	AGABI2DRAFT_114764	protein_coding	AGABI2DRAFT_114764	hypothetical protein	XM_006457656.1	73947, .	TRUE	., 73085		AGABI2DRAFT_114764
1306	AGABI2DRAFT_114765	0.905473	0.640822	0.497566	6	4	AGABI2DRAFT_114765	18076524	NW_006267355.1	75015	75632	618	-	RefSeq	gene	AGABI2DRAFT_114765	protein_coding	AGABI2DRAFT_114765	hypothetical protein	XM_006457657.1	75632, .	TRUE	., 75015		AGABI2DRAFT_114765
1307	AGABI2DRAFT_114766	0.446874	2.18324	1.02118	38	10	AGABI2DRAFT_114766	18076525	NW_006267355.1	77137	78258	1122	-	RefSeq	gene	AGABI2DRAFT_114766	protein_coding	AGABI2DRAFT_114766	hypothetical protein	XM_006457658.1	78258, .	TRUE	., 77137		AGABI2DRAFT_114766
1308	AGABI2DRAFT_176339	0.704203	3.7133	3.20736	130	80	AGABI2DRAFT_176339	18079530	NW_006267355.1	79252	81399	2148	-	RefSeq	gene	AGABI2DRAFT_176339	protein_coding	AGABI2DRAFT_176339	hypothetical protein	XM_006457659.1		TRUE	., 79252		AGABI2DRAFT_176339
1309	AGABI2DRAFT_190158	1.53872	4.49377	5.11549	231	327	AGABI2DRAFT_190158	18081370	NW_006267355.1	81414	82265	852	-	RefSeq	gene	AGABI2DRAFT_190158	protein_coding	AGABI2DRAFT_190158	hypothetical protein	XM_006457660.1					AGABI2DRAFT_190158
1310	AGABI2DRAFT_198692	1.32172	4.67839	5.0808	264	319	AGABI2DRAFT_198692	18083675	NW_006267355.1	82290	84208	1919	+	RefSeq	gene	AGABI2DRAFT_198692	protein_coding	AGABI2DRAFT_198692	hypothetical protein	XM_006457661.1	84208, .	TRUE	., 82290		AGABI2DRAFT_198692
1311	AGABI2DRAFT_198695	1	0	0	0	0	AGABI2DRAFT_198695	18083676	NW_006267355.1	85955	88222	2268	+	RefSeq	gene	AGABI2DRAFT_198695	protein_coding	AGABI2DRAFT_198695	hypothetical protein	XM_006457662.1	88222, .	TRUE			AGABI2DRAFT_198695
1312	AGABI2DRAFT_182882	3.14726	5.7051	7.3592	549	1585	AGABI2DRAFT_182882	18080310	NW_006267355.1	89461	92118	2658	+	RefSeq	gene	AGABI2DRAFT_182882	protein_coding	AGABI2DRAFT_182882	hypothetical protein	XM_006457663.1		TRUE	., 89461		AGABI2DRAFT_182882
1313	AGABI2DRAFT_182883	1.07772	6.18335	6.29133	769	751	AGABI2DRAFT_182883	18080311	NW_006267355.1	92461	96326	3866	-	RefSeq	gene	AGABI2DRAFT_182883	protein_coding	AGABI2DRAFT_182883	hypothetical protein	XM_006457664.1					AGABI2DRAFT_182883
1314	AGABI2DRAFT_190160	1.5061	8.41404	9.00486	3649	4980	AGABI2DRAFT_190160	18081371	NW_006267355.1	96381	97189	809	-	RefSeq	gene	AGABI2DRAFT_190160	protein_coding	AGABI2DRAFT_190160	hypothetical protein	XM_006457665.1					AGABI2DRAFT_190160
1315	AGABI2DRAFT_114773	1.63979	3.04786	3.76137	78	122	AGABI2DRAFT_114773	18076526	NW_006267355.1	99181	102311	3131	+	RefSeq	gene	AGABI2DRAFT_114773	protein_coding	AGABI2DRAFT_114773	hypothetical protein	XM_006457666.1	102311, .	TRUE	., 99181		AGABI2DRAFT_114773
1316	AGABI2DRAFT_133601	0.711667	6.686	6.19527	1094	702	AGABI2DRAFT_133601	18078304	NW_006267355.1	102981	104520	1540	+	RefSeq	gene	AGABI2DRAFT_133601	protein_coding	AGABI2DRAFT_133601	hypothetical protein	XM_006457667.1					AGABI2DRAFT_133601
1317	AGABI2DRAFT_148286	1.00133	5.63918	5.64111	524	475	AGABI2DRAFT_148286	18079200	NW_006267355.1	105304	106577	1274	-	RefSeq	gene	AGABI2DRAFT_148286	protein_coding	AGABI2DRAFT_148286	hypothetical protein	XM_006457668.1	106577, .	TRUE	., 105304		AGABI2DRAFT_148286
1318	AGABI2DRAFT_133605	2.19265	3.43113	4.56381	105	220	AGABI2DRAFT_133605	18078305	NW_006267355.1	107344	108515	1172	+	RefSeq	gene	AGABI2DRAFT_133605	protein_coding	AGABI2DRAFT_133605	hypothetical protein	XM_006457669.1	108515, .	TRUE			AGABI2DRAFT_133605
1319	AGABI2DRAFT_176347	1.20861	4.2328	4.50615	191	211	AGABI2DRAFT_176347	18079531	NW_006267355.1	109412	111109	1698	-	RefSeq	gene	AGABI2DRAFT_176347	protein_coding	AGABI2DRAFT_176347	hypothetical protein	XM_006457670.1					AGABI2DRAFT_176347
1320	AGABI2DRAFT_114778	1.22935	2.72075	3.01865	60	69	AGABI2DRAFT_114778	18076527	NW_006267355.1	111770	112816	1047	+	RefSeq	gene	AGABI2DRAFT_114778	protein_coding	AGABI2DRAFT_114778	hypothetical protein	XM_006457671.1	112816, .	TRUE	., 111770		AGABI2DRAFT_114778
1321	AGABI2DRAFT_198704	1.07897	4.81363	4.92329	291	285	AGABI2DRAFT_198704	18083677	NW_006267355.1	113133	116037	2905	-	RefSeq	gene	AGABI2DRAFT_198704	protein_coding	AGABI2DRAFT_198704	hypothetical protein	XM_006457672.1	116037, .	TRUE			AGABI2DRAFT_198704
1322	AGABI2DRAFT_198709	2.44177	2.18324	3.47117	38	98	AGABI2DRAFT_198709	18083678	NW_006267355.1	116190	118819	2630	-	RefSeq	gene	AGABI2DRAFT_198709	protein_coding	AGABI2DRAFT_198709	hypothetical protein	XM_006457673.1	118819, .	TRUE	., 116190		AGABI2DRAFT_198709
1323	AGABI2DRAFT_190170	0.484061	1.31687	0.270128	16	2	AGABI2DRAFT_190170	18081372	NW_006267355.1	119235	119970	736	+	RefSeq	gene	AGABI2DRAFT_190170	protein_coding	AGABI2DRAFT_190170	hypothetical protein	XM_006457674.1	119970, .	TRUE			AGABI2DRAFT_190170
1324	AGABI2DRAFT_198710	1.628	3.08002	3.78311	80	124	AGABI2DRAFT_198710	18083679	NW_006267355.1	121122	122190	1069	-	RefSeq	gene	AGABI2DRAFT_198710	protein_coding	AGABI2DRAFT_198710	hypothetical protein	XM_006457675.1					AGABI2DRAFT_198710
1325	AGABI2DRAFT_148293	1.61506	2.54759	3.23917	52	82	AGABI2DRAFT_148293	18079201	NW_006267355.1	124465	125603	1139	-	RefSeq	gene	AGABI2DRAFT_148293	protein_coding	AGABI2DRAFT_148293	hypothetical protein	XM_006457676.1	125603, .	TRUE	., 124465		AGABI2DRAFT_148293
1326	AGABI2DRAFT_63594	1.29902	3.94047	4.3179	154	184	AGABI2DRAFT_63594	18085988	NW_006267355.1	125718	127141	1424	-	RefSeq	gene	AGABI2DRAFT_63594	protein_coding	AGABI2DRAFT_63594	hypothetical protein	XM_006457677.1	127141, .	TRUE	., 125718		AGABI2DRAFT_63594
1327	AGABI2DRAFT_182895	1.1759	10.242	10.4758	12983	13822	AGABI2DRAFT_182895	18080312	NW_006267355.1	134079	137050	2972	-	RefSeq	gene	AGABI2DRAFT_182895	protein_coding	AGABI2DRAFT_182895	hypothetical protein	XM_006457678.1					AGABI2DRAFT_182895
1328	AGABI2DRAFT_114785	1.45511	3.48015	4.02128	109	148	AGABI2DRAFT_114785	18076528	NW_006267355.1	141867	144295	2429	+	RefSeq	gene	AGABI2DRAFT_114785	protein_coding	AGABI2DRAFT_114785	hypothetical protein	XM_006457679.1	144295, .	TRUE	., 141867		AGABI2DRAFT_114785
1329	AGABI2DRAFT_190174	1.45326	3.94047	4.47976	154	207	AGABI2DRAFT_190174	18081373	NW_006267355.1	144964	146233	1270	+	RefSeq	gene	AGABI2DRAFT_190174	protein_coding	AGABI2DRAFT_190174	hypothetical protein	XM_006457680.1					AGABI2DRAFT_190174
1330	AGABI2DRAFT_190175	0.989964	4.79921	4.78466	288	258	AGABI2DRAFT_190175	18081374	NW_006267355.1	146507	147514	1008	+	RefSeq	gene	AGABI2DRAFT_190175	protein_coding	AGABI2DRAFT_190175	hypothetical protein	XM_006457681.1					AGABI2DRAFT_190175
1331	AGABI2DRAFT_114788	0.430922	5.2266	4.0121	391	147	AGABI2DRAFT_114788	18076529	NW_006267355.1	149697	152105	2409	-	RefSeq	gene	AGABI2DRAFT_114788	protein_coding	AGABI2DRAFT_114788	hypothetical protein	XM_006457682.1	152105, .	TRUE	., 149697		AGABI2DRAFT_114788
1332	AGABI2DRAFT_215673	0.211004	5.06729	2.82263	349	59	AGABI2DRAFT_215673	18084858	NW_006267355.1	152705	157303	4599	+	RefSeq	gene	AGABI2DRAFT_215673	protein_coding	AGABI2DRAFT_215673	hypothetical protein	XM_006457683.1					AGABI2DRAFT_215673
1333	AGABI2DRAFT_114790	0.794525	6.24847	5.91663	805	577	AGABI2DRAFT_114790	18076530	NW_006267355.1	158179	159558	1380	-	RefSeq	gene	AGABI2DRAFT_114790	protein_coding	AGABI2DRAFT_114790	hypothetical protein	XM_006457684.1	159558, .	TRUE	., 158179		AGABI2DRAFT_114790
1334	AGABI2DRAFT_190177	1.34471	0.355703	0.782997	3	7	AGABI2DRAFT_190177	18081375	NW_006267355.1	164601	165275	675	-	RefSeq	gene	AGABI2DRAFT_190177	protein_coding	AGABI2DRAFT_190177	hypothetical protein	XM_006457685.1					AGABI2DRAFT_190177
1335	AGABI2DRAFT_148303	0.85683	5.83091	5.60799	600	464	AGABI2DRAFT_148303	18079202	NW_006267355.1	165799	167567	1769	-	RefSeq	gene	AGABI2DRAFT_148303	protein_coding	AGABI2DRAFT_148303	hypothetical protein	XM_006457686.1	167567, .	TRUE	., 165799		AGABI2DRAFT_148303
1336	AGABI2DRAFT_63917	0.721089	7.48846	7.01671	1916	1248	AGABI2DRAFT_63917	18086004	NW_006267355.1	167645	169071	1427	+	RefSeq	gene	AGABI2DRAFT_63917	protein_coding	AGABI2DRAFT_63917	hypothetical protein	XM_006457687.1	169071, .	TRUE	., 167645		AGABI2DRAFT_63917
1337	AGABI2DRAFT_176362	1.43585	4.12132	4.64323	176	233	AGABI2DRAFT_176362	18079532	NW_006267355.1	170213	172904	2692	-	RefSeq	gene	AGABI2DRAFT_176362	protein_coding	AGABI2DRAFT_176362	hypothetical protein	XM_006457688.1					AGABI2DRAFT_176362
1338	AGABI2DRAFT_190180	0.545259	1.14512	0.270128	13	2	AGABI2DRAFT_190180	18081376	NW_006267355.1	174335	175046	712	+	RefSeq	gene	AGABI2DRAFT_190180	protein_coding	AGABI2DRAFT_190180	hypothetical protein	XM_006457689.1	175046, .	TRUE			AGABI2DRAFT_190180
1339	AGABI2DRAFT_114796	0.994246	6.78198	6.77366	1170	1053	AGABI2DRAFT_114796	18076531	NW_006267355.1	176398	179363	2966	+	RefSeq	gene	AGABI2DRAFT_114796	protein_coding	AGABI2DRAFT_114796	hypothetical protein	XM_006457690.1	179363, .	TRUE	., 176398		AGABI2DRAFT_114796
1340	AGABI2DRAFT_190181	1.02222	7.63365	7.66535	2120	1962	AGABI2DRAFT_190181	18081377	NW_006267355.1	179385	181267	1883	-	RefSeq	gene	AGABI2DRAFT_190181	protein_coding	AGABI2DRAFT_190181	hypothetical protein	XM_006457691.1					AGABI2DRAFT_190181
1341	AGABI2DRAFT_198736	2.13908	0.128561	1.22555	1	13	AGABI2DRAFT_198736	18083680	NW_006267355.1	182028	183784	1757	+	RefSeq	gene	AGABI2DRAFT_198736	protein_coding	AGABI2DRAFT_198736	hypothetical protein	XM_006457692.1		TRUE	., 182028		AGABI2DRAFT_198736
1342	AGABI2DRAFT_133623	1.58195	5.20489	5.86659	385	557	AGABI2DRAFT_133623	18078306	NW_006267355.1	187561	189527	1967	+	RefSeq	gene	AGABI2DRAFT_133623	protein_coding	AGABI2DRAFT_133623	hypothetical protein	XM_006457693.1					AGABI2DRAFT_133623
1343	AGABI2DRAFT_148310	1.21106	5.85898	6.13526	612	673	AGABI2DRAFT_148310	18079203	NW_006267355.1	189517	190001	485	-	RefSeq	gene	AGABI2DRAFT_148310	protein_coding	AGABI2DRAFT_148310	hypothetical protein	XM_006457694.1	190001, .	TRUE	., 189517		AGABI2DRAFT_148310
1344	AGABI2DRAFT_148311	1.07955	4.36265	4.47309	210	206	AGABI2DRAFT_148311	18079204	NW_006267355.1	190342	193679	3338	-	RefSeq	gene	AGABI2DRAFT_148311	protein_coding	AGABI2DRAFT_148311	hypothetical protein	XM_006457695.1	193679, .	TRUE	., 190342		AGABI2DRAFT_148311
1345	AGABI2DRAFT_182913	0.550732	5.39264	4.53206	440	215	AGABI2DRAFT_182913	18080313	NW_006267355.1	193918	194525	608	-	RefSeq	gene	AGABI2DRAFT_182913	protein_coding	AGABI2DRAFT_182913	hypothetical protein	XM_006457696.1					AGABI2DRAFT_182913
1346	AGABI2DRAFT_182914	2.01808	3.1724	4.18538	86	167	AGABI2DRAFT_182914	18080314	NW_006267355.1	197913	200111	2199	-	RefSeq	gene	AGABI2DRAFT_182914	protein_coding	AGABI2DRAFT_182914	hypothetical protein	XM_006457697.1					AGABI2DRAFT_182914
1347	AGABI2DRAFT_133629	1.21136	5.90234	6.17896	631	694	AGABI2DRAFT_133629	18078307	NW_006267355.1	200184	200759	576	+	RefSeq	gene	AGABI2DRAFT_133629	protein_coding	AGABI2DRAFT_133629	hypothetical protein	XM_006457698.1					AGABI2DRAFT_133629
1348	AGABI2DRAFT_114802	1.14795	4.56934	4.7684	244	255	AGABI2DRAFT_114802	18076532	NW_006267355.1	202636	206062	3427	+	RefSeq	gene	AGABI2DRAFT_114802	protein_coding	AGABI2DRAFT_114802	hypothetical protein	XM_006457699.1	206062, .	TRUE	., 202636		AGABI2DRAFT_114802
1349	AGABI2DRAFT_198751	0.92324	4.88363	4.7684	306	255	AGABI2DRAFT_198751	18083681	NW_006267355.1	207406	212500	5095	-	RefSeq	gene	AGABI2DRAFT_198751	protein_coding	AGABI2DRAFT_198751	hypothetical protein	XM_006457700.1	212500, .	TRUE			AGABI2DRAFT_198751
1350	AGABI2DRAFT_148319	1.47008	5.87281	6.42871	618	827	AGABI2DRAFT_148319	18079205	NW_006267355.1	212606	216598	3993	+	RefSeq	gene	AGABI2DRAFT_148319	protein_coding	AGABI2DRAFT_148319	hypothetical protein	XM_006457701.1	216598, .	TRUE	., 212606		AGABI2DRAFT_148319
1351	AGABI2DRAFT_190192	0.807825	4.66255	4.35466	261	189	AGABI2DRAFT_190192	18081378	NW_006267355.1	219217	219862	646	+	RefSeq	gene	AGABI2DRAFT_190192	protein_coding	AGABI2DRAFT_190192	hypothetical protein	XM_006457702.1					AGABI2DRAFT_190192
1352	AGABI2DRAFT_114805	1	0	0	0	0	AGABI2DRAFT_114805	18076533	NW_006267355.1	226891	227198	308	-	RefSeq	gene	AGABI2DRAFT_114805	protein_coding	AGABI2DRAFT_114805	hypothetical protein	XM_006457703.1	227198, .	TRUE	., 226891		AGABI2DRAFT_114805
1353	AGABI2DRAFT_176372	0.813058	6.81101	6.51244	1194	877	AGABI2DRAFT_176372	18079533	NW_006267355.1	230436	231848	1413	-	RefSeq	gene	AGABI2DRAFT_176372	protein_coding	AGABI2DRAFT_176372	hypothetical protein	XM_006457704.1	231848, .	TRUE			AGABI2DRAFT_176372
1354	AGABI2DRAFT_114808	0.763259	4.49972	4.10997	232	158	AGABI2DRAFT_114808	18076534	NW_006267355.1	244192	246364	2173	-	RefSeq	gene	AGABI2DRAFT_114808	protein_coding	AGABI2DRAFT_114808	hypothetical protein	XM_006457705.1	246364, .	TRUE	., 244192		AGABI2DRAFT_114808
1355	AGABI2DRAFT_215705	0.532971	2.61498	1.70711	55	22	AGABI2DRAFT_215705	18084859	NW_006267355.1	246330	247828	1499	+	RefSeq	gene	AGABI2DRAFT_215705	protein_coding	AGABI2DRAFT_215705	hypothetical protein	XM_006457706.1					AGABI2DRAFT_215705
1356	AGABI2DRAFT_114810	0.460158	2.78068	1.66089	63	21	AGABI2DRAFT_114810	18076535	NW_006267355.1	248043	249449	1407	+	RefSeq	gene	AGABI2DRAFT_114810	protein_coding	AGABI2DRAFT_114810	hypothetical protein	XM_006457707.1	249449, .	TRUE	., 248043		AGABI2DRAFT_114810
1357	AGABI2DRAFT_190194	2.68611	6.34426	7.76977	861	2110	AGABI2DRAFT_190194	18081379	NW_006267355.1	249474	251879	2406	-	RefSeq	gene	AGABI2DRAFT_190194	protein_coding	AGABI2DRAFT_190194	hypothetical protein	XM_006457708.1					AGABI2DRAFT_190194
1358	AGABI2DRAFT_176376	0.728432	0.457134	0	4	0	AGABI2DRAFT_176376	18079534	NW_006267355.1	252386	253284	899	-	RefSeq	gene	AGABI2DRAFT_176376	protein_coding	AGABI2DRAFT_176376	hypothetical protein	XM_006457709.1					AGABI2DRAFT_176376
1359	AGABI2DRAFT_63998	1.40492	1.77538	2.26586	26	37	AGABI2DRAFT_63998	18086012	NW_006267355.1	255583	257856	2274	-	RefSeq	gene	AGABI2DRAFT_63998	protein_coding	AGABI2DRAFT_63998	hypothetical protein	XM_006457710.1	257856, .	TRUE	., 255583		AGABI2DRAFT_63998
1360	AGABI2DRAFT_190197	1.39797	2.65823	3.14156	57	76	AGABI2DRAFT_190197	18081380	NW_006267355.1	259286	259962	677	+	RefSeq	gene	AGABI2DRAFT_190197	protein_coding	AGABI2DRAFT_190197	hypothetical protein	XM_006457711.1					AGABI2DRAFT_190197
1361	AGABI2DRAFT_190198	1.65989	5.31031	6.0414	415	630	AGABI2DRAFT_190198	18081381	NW_006267355.1	270214	271440	1227	-	RefSeq	gene	AGABI2DRAFT_190198	protein_coding	AGABI2DRAFT_190198	hypothetical protein	XM_006457712.1					AGABI2DRAFT_190198
1362	AGABI2DRAFT_190199	1.60859	5.20853	5.89433	386	568	AGABI2DRAFT_190199	18081382	NW_006267355.1	280721	282720	2000	-	RefSeq	gene	AGABI2DRAFT_190199	protein_coding	AGABI2DRAFT_190199	hypothetical protein	XM_006457713.1					AGABI2DRAFT_190199
1363	AGABI2DRAFT_190200	1.29146	0.128561	0.497566	1	4	AGABI2DRAFT_190200	18081383	NW_006267355.1	285334	286180	847	-	RefSeq	gene	AGABI2DRAFT_190200	protein_coding	AGABI2DRAFT_190200	hypothetical protein	XM_006457714.1					AGABI2DRAFT_190200
1364	AGABI2DRAFT_133643	1.02842	0.457134	0.497566	4	4	AGABI2DRAFT_133643	18078308	NW_006267355.1	287254	287555	302	-	RefSeq	gene	AGABI2DRAFT_133643	protein_coding	AGABI2DRAFT_133643	hypothetical protein	XM_006457715.1	287555, .	TRUE			AGABI2DRAFT_133643
1365	AGABI2DRAFT_190202	0.824574	1.14512	0.866836	13	8	AGABI2DRAFT_190202	18081384	NW_006267355.1	288331	289139	809	-	RefSeq	gene	AGABI2DRAFT_190202	protein_coding	AGABI2DRAFT_190202	hypothetical protein	XM_006457716.1					AGABI2DRAFT_190202
1366	AGABI2DRAFT_176382	5.1183	0	2.35566	0	40	AGABI2DRAFT_176382	18079535	NW_006267355.1	289663	291064	1402	-	RefSeq	gene	AGABI2DRAFT_176382	protein_coding	AGABI2DRAFT_176382	hypothetical protein	XM_006457717.1	291064, .	TRUE	., 289663		AGABI2DRAFT_176382
1367	AGABI2DRAFT_190203	0.300008	4.12132	2.3844	176	41	AGABI2DRAFT_190203	18081385	NW_006267355.1	291635	292810	1176	-	RefSeq	gene	AGABI2DRAFT_190203	protein_coding	AGABI2DRAFT_190203	hypothetical protein	XM_006457718.1					AGABI2DRAFT_190203
1368	AGABI2DRAFT_176384	1.61774	0	0.693984	0	6	AGABI2DRAFT_176384	18079536	NW_006267355.1	295057	296896	1840	-	RefSeq	gene	AGABI2DRAFT_176384	protein_coding	AGABI2DRAFT_176384	hypothetical protein	XM_006457719.1	296896, .	TRUE	., 295057		AGABI2DRAFT_176384
1369	AGABI2DRAFT_176385	0.898053	4.58062	4.4255	246	199	AGABI2DRAFT_176385	18079537	NW_006267355.1	300142	302253	2112	-	RefSeq	gene	AGABI2DRAFT_176385	protein_coding	AGABI2DRAFT_176385	hypothetical protein	XM_006457720.1					AGABI2DRAFT_176385
1370	AGABI2DRAFT_190205	1.68792	5.74577	6.50101	565	870	AGABI2DRAFT_190205	18081386	NW_006267355.1	305326	306665	1340	-	RefSeq	gene	AGABI2DRAFT_190205	protein_coding	AGABI2DRAFT_190205	hypothetical protein	XM_006457721.1					AGABI2DRAFT_190205
1371	AGABI2DRAFT_190206	10.1893	2.45253	5.8015	48	532	AGABI2DRAFT_190206	18081387	NW_006267355.1	307323	308584	1262	+	RefSeq	gene	AGABI2DRAFT_190206	protein_coding	AGABI2DRAFT_190206	hypothetical protein	XM_006457722.1					AGABI2DRAFT_190206
1372	AGABI2DRAFT_182933	1.06553	6.35086	6.44244	865	835	AGABI2DRAFT_182933	18080315	NW_006267355.1	311637	312501	865	-	RefSeq	gene	AGABI2DRAFT_182933	protein_coding	AGABI2DRAFT_182933	hypothetical protein	XM_006457723.1					AGABI2DRAFT_182933
1373	AGABI2DRAFT_63164	1.03523	4.65723	4.70717	260	244	AGABI2DRAFT_63164	18085972	NW_006267355.1	316289	318082	1794	-	RefSeq	gene	AGABI2DRAFT_63164	protein_coding	AGABI2DRAFT_63164	hypothetical protein	XM_006457724.1	318082, .	TRUE	., 316289		AGABI2DRAFT_63164
1374	AGABI2DRAFT_215729	0.981659	4.2039	4.1772	187	166	AGABI2DRAFT_215729	18084860	NW_006267355.1	320552	321700	1149	+	RefSeq	gene	AGABI2DRAFT_215729	protein_coding	AGABI2DRAFT_215729	hypothetical protein	XM_006457725.1					AGABI2DRAFT_215729
1375	AGABI2DRAFT_64748	0.724056	3.20193	2.7361	88	55	AGABI2DRAFT_64748	18086048	NW_006267355.1	322269	322496	228	-	RefSeq	gene	AGABI2DRAFT_64748	protein_coding	AGABI2DRAFT_64748	hypothetical protein	XM_006457726.1	322496, .	TRUE	., 322269		AGABI2DRAFT_64748
1376	AGABI2DRAFT_114826	1.47949	3.52756	4.09266	113	156	AGABI2DRAFT_114826	18076536	NW_006267355.1	323605	324315	711	+	RefSeq	gene	AGABI2DRAFT_114826	protein_coding	AGABI2DRAFT_114826	hypothetical protein	XM_006457727.1	324315, .	TRUE	., 323605		AGABI2DRAFT_114826
1377	AGABI2DRAFT_114827	1.79224	3.01497	3.85673	76	131	AGABI2DRAFT_114827	18076537	NW_006267355.1	325264	326242	979	+	RefSeq	gene	AGABI2DRAFT_114827	protein_coding	AGABI2DRAFT_114827	hypothetical protein	XM_006457728.1	326242, .	TRUE	., 325264		AGABI2DRAFT_114827
1378	AGABI2DRAFT_63272	0.489781	5.0872	4.05741	354	152	AGABI2DRAFT_63272	18085977	NW_006267355.1	327972	329594	1623	+	RefSeq	gene	AGABI2DRAFT_63272	protein_coding	AGABI2DRAFT_63272	hypothetical protein	XM_006457729.1	329594, .	TRUE	., 327972		AGABI2DRAFT_63272
1379	AGABI2DRAFT_198791	0.727269	5.52701	5.06758	484	316	AGABI2DRAFT_198791	18083682	NW_006267355.1	330248	331328	1081	+	RefSeq	gene	AGABI2DRAFT_198791	protein_coding	AGABI2DRAFT_198791	N-acetyltransferase	XM_006457730.1					AGABI2DRAFT_198791
1380	AGABI2DRAFT_114830	0.733138	1.73555	1.28771	25	14	AGABI2DRAFT_114830	18076538	NW_006267355.1	331625	332323	699	-	RefSeq	gene	AGABI2DRAFT_114830	protein_coding	AGABI2DRAFT_114830	hypothetical protein	XM_006457731.1	332323, .	TRUE	., 331625		AGABI2DRAFT_114830
1381	AGABI2DRAFT_190209	1.48577	6.8465	7.41771	1224	1651	AGABI2DRAFT_190209	18081388	NW_006267355.1	333041	334439	1399	+	RefSeq	gene	AGABI2DRAFT_190209	protein_coding	AGABI2DRAFT_190209	hypothetical protein	XM_006457732.1					AGABI2DRAFT_190209
1382	AGABI2DRAFT_190210	1.10772	7.0661	7.21369	1427	1432	AGABI2DRAFT_190210	18081389	NW_006267355.1	334454	336053	1600	+	RefSeq	gene	AGABI2DRAFT_190210	protein_coding	AGABI2DRAFT_190210	hypothetical protein	XM_006457733.1					AGABI2DRAFT_190210
1383	AGABI2DRAFT_190211	1.82366	0	0.866836	0	8	AGABI2DRAFT_190211	18081390	NW_006267355.1	336369	336660	292	-	RefSeq	gene	AGABI2DRAFT_190211	protein_coding	AGABI2DRAFT_190211	hypothetical protein	XM_006457734.1					AGABI2DRAFT_190211
1384	AGABI2DRAFT_114833	0.871127	1.14512	0.94607	13	9	AGABI2DRAFT_114833	18076539	NW_006267355.1	337284	337880	597	+	RefSeq	gene	AGABI2DRAFT_114833	protein_coding	AGABI2DRAFT_114833	hypothetical protein	XM_006457735.1	337880, .	TRUE	., 337284		AGABI2DRAFT_114833
1385	AGABI2DRAFT_190212	1.85603	7.66778	8.56	2171	3656	AGABI2DRAFT_190212	18081391	NW_006267355.1	338728	339466	739	+	RefSeq	gene	AGABI2DRAFT_190212	protein_coding	AGABI2DRAFT_190212	hypothetical protein	XM_006457736.1					AGABI2DRAFT_190212
1386	AGABI2DRAFT_215739	0.471166	2.96418	1.87849	73	26	AGABI2DRAFT_215739	18084861	NW_006267355.1	341076	342535	1460	-	RefSeq	gene	AGABI2DRAFT_215739	protein_coding	AGABI2DRAFT_215739	hypothetical protein	XM_006457737.1	342535, .	TRUE			AGABI2DRAFT_215739
1387	AGABI2DRAFT_182942	0.896731	5.34381	5.18655	425	344	AGABI2DRAFT_182942	18080316	NW_006267355.1	342509	345137	2629	-	RefSeq	gene	AGABI2DRAFT_182942	protein_coding	AGABI2DRAFT_182942	hypothetical protein	XM_006457738.1					AGABI2DRAFT_182942
1388	AGABI2DRAFT_176394	1.06102	5.32716	5.41261	420	404	AGABI2DRAFT_176394	18079538	NW_006267355.1	345378	347756	2379	-	RefSeq	gene	AGABI2DRAFT_176394	protein_coding	AGABI2DRAFT_176394	hypothetical protein	XM_006457739.1					AGABI2DRAFT_176394
1389	AGABI2DRAFT_182943	2.27634	6.35415	7.54087	867	1799	AGABI2DRAFT_182943	18080317	NW_006267355.1	349217	350876	1660	-	RefSeq	gene	AGABI2DRAFT_182943	protein_coding	AGABI2DRAFT_182943	hypothetical protein	XM_006457740.1					AGABI2DRAFT_182943
1390	AGABI2DRAFT_176395	1.87111	4.61943	5.52332	253	437	AGABI2DRAFT_176395	18079539	NW_006267355.1	352875	354296	1422	-	RefSeq	gene	AGABI2DRAFT_176395	protein_coding	AGABI2DRAFT_176395	hypothetical protein	XM_006457741.1	354296, .	TRUE			AGABI2DRAFT_176395
1391	AGABI2DRAFT_190214	1	0	0	0	0	AGABI2DRAFT_190214	18081392	NW_006267355.1	355109	355469	361	+	RefSeq	gene	AGABI2DRAFT_190214	protein_coding	AGABI2DRAFT_190214	hypothetical protein	XM_006457742.1	355469, .	TRUE			AGABI2DRAFT_190214
1392	AGABI2DRAFT_176396	0.935007	5.90907	5.81212	634	536	AGABI2DRAFT_176396	18079540	NW_006267355.1	356450	361653	5204	-	RefSeq	gene	AGABI2DRAFT_176396	protein_coding	AGABI2DRAFT_176396	hypothetical protein	XM_006457743.1					AGABI2DRAFT_176396
1393	AGABI2DRAFT_190216	0.650898	2.18324	1.56374	38	19	AGABI2DRAFT_190216	18081393	NW_006267355.1	362003	362373	371	-	RefSeq	gene	AGABI2DRAFT_190216	protein_coding	AGABI2DRAFT_190216	hypothetical protein	XM_006457744.1	362373, .	TRUE	., 362003		AGABI2DRAFT_190216
1394	AGABI2DRAFT_190217	1	0	0	0	0	AGABI2DRAFT_190217	18081394	NW_006267355.1	362953	363236	284	-	RefSeq	gene	AGABI2DRAFT_190217	protein_coding	AGABI2DRAFT_190217	hypothetical protein	XM_006457745.1		TRUE	., 362953		AGABI2DRAFT_190217
1395	AGABI2DRAFT_215751	0.445333	4.2039	3.03686	187	70	AGABI2DRAFT_215751	18084862	NW_006267355.1	364866	368180	3315	+	RefSeq	gene	AGABI2DRAFT_215751	protein_coding	AGABI2DRAFT_215751	hypothetical protein	XM_006457746.1					AGABI2DRAFT_215751
1396	AGABI2DRAFT_190219	0.971266	5.50941	5.46735	478	420	AGABI2DRAFT_190219	18081395	NW_006267355.1	368799	370123	1325	-	RefSeq	gene	AGABI2DRAFT_190219	protein_coding	AGABI2DRAFT_190219	hypothetical protein	XM_006457747.1					AGABI2DRAFT_190219
1397	AGABI2DRAFT_176400	1.31959	2.63677	3.03686	56	70	AGABI2DRAFT_176400	18079541	NW_006267355.1	370248	371221	974	+	RefSeq	gene	AGABI2DRAFT_176400	protein_coding	AGABI2DRAFT_176400	hypothetical protein	XM_006457748.1					AGABI2DRAFT_176400
1398	AGABI2DRAFT_148348	3.14015	0.5519	2.20273	5	35	AGABI2DRAFT_148348	18079206	NW_006267355.1	371893	374244	2352	-	RefSeq	gene	AGABI2DRAFT_148348	protein_coding	AGABI2DRAFT_148348	hypothetical protein	XM_006457749.1	374244, .	TRUE	., 371893		AGABI2DRAFT_148348
1399	AGABI2DRAFT_190222	1.38879	5.04302	5.51685	343	435	AGABI2DRAFT_190222	18081396	NW_006267355.1	377015	379219	2205	+	RefSeq	gene	AGABI2DRAFT_190222	protein_coding	AGABI2DRAFT_190222	hypothetical protein	XM_006457750.1					AGABI2DRAFT_190222
1400	AGABI2DRAFT_133665	0.919793	6.63143	6.51082	1053	876	AGABI2DRAFT_133665	18078309	NW_006267355.1	379342	381368	2027	+	RefSeq	gene	AGABI2DRAFT_133665	protein_coding	AGABI2DRAFT_133665	hypothetical protein	XM_006457751.1					AGABI2DRAFT_133665
1401	AGABI2DRAFT_190224	0.728432	0.457134	0	4	0	AGABI2DRAFT_190224	18081397	NW_006267355.1	383451	383700	250	-	RefSeq	gene	AGABI2DRAFT_190224	protein_coding	AGABI2DRAFT_190224	hypothetical protein	XM_006457752.1		TRUE	., 383451		AGABI2DRAFT_190224
1402	AGABI2DRAFT_114849	0.726356	2.98131	2.52006	74	46	AGABI2DRAFT_114849	18076540	NW_006267355.1	384130	385601	1472	+	RefSeq	gene	AGABI2DRAFT_114849	protein_coding	AGABI2DRAFT_114849	hypothetical protein	XM_006457753.1	385601, .	TRUE	., 384130		AGABI2DRAFT_114849
1403	AGABI2DRAFT_198818	0.766587	1.60903	1.22555	22	13	AGABI2DRAFT_198818	18083683	NW_006267355.1	386309	387622	1314	+	RefSeq	gene	AGABI2DRAFT_198818	protein_coding	AGABI2DRAFT_198818	hypothetical protein	XM_006457754.1					AGABI2DRAFT_198818
1404	AGABI2DRAFT_114851	0.207412	2.26943	0	41	0	AGABI2DRAFT_114851	18076541	NW_006267355.1	389228	389725	498	-	RefSeq	gene	AGABI2DRAFT_114851	protein_coding	AGABI2DRAFT_114851	hypothetical protein	XM_006457755.1	389725, .	TRUE	., 389228		AGABI2DRAFT_114851
1405	AGABI2DRAFT_176407	0.337115	4.00889	2.4402	162	43	AGABI2DRAFT_176407	18079542	NW_006267355.1	391290	393738	2449	-	RefSeq	gene	AGABI2DRAFT_176407	protein_coding	AGABI2DRAFT_176407	hypothetical protein	XM_006457756.1	393738, .	TRUE			AGABI2DRAFT_176407
1406	AGABI2DRAFT_215768	0.456612	5.8774	4.74644	620	251	AGABI2DRAFT_215768	18084863	NW_006267355.1	393873	395572	1700	-	RefSeq	gene	AGABI2DRAFT_215768	protein_coding	AGABI2DRAFT_215768	hypothetical protein	XM_006457757.1					AGABI2DRAFT_215768
1407	AGABI2DRAFT_198822	0.715422	3.36741	2.88428	100	62	AGABI2DRAFT_198822	18083684	NW_006267355.1	400671	402440	1770	+	RefSeq	gene	AGABI2DRAFT_198822	protein_coding	AGABI2DRAFT_198822	hypothetical protein	XM_006457758.1					AGABI2DRAFT_198822
1408	AGABI2DRAFT_190228	0.615013	8.24218	7.54087	3238	1799	AGABI2DRAFT_190228	18081398	NW_006267355.1	402642	404408	1767	+	RefSeq	gene	AGABI2DRAFT_190228	protein_coding	AGABI2DRAFT_190228	hypothetical protein	XM_006457759.1					AGABI2DRAFT_190228
1409	AGABI2DRAFT_64919	0.543176	5.85666	4.97615	611	296	AGABI2DRAFT_64919	18086058	NW_006267355.1	404504	405358	855	-	RefSeq	gene	AGABI2DRAFT_64919	protein_coding	AGABI2DRAFT_64919	hypothetical protein	XM_006457760.1	405358, .	TRUE	., 404504		AGABI2DRAFT_64919
1410	AGABI2DRAFT_198827	1.19681	2.74101	3.0002	61	68	AGABI2DRAFT_198827	18083685	NW_006267355.1	405765	410106	4342	+	RefSeq	gene	AGABI2DRAFT_198827	protein_coding	AGABI2DRAFT_198827	hypothetical protein	XM_006457761.1	410106, .	TRUE	., 405765		AGABI2DRAFT_198827
1411	AGABI2DRAFT_190231	1.10296	0	0.141377	0	1	AGABI2DRAFT_190231	18081399	NW_006267355.1	410820	411242	423	-	RefSeq	gene	AGABI2DRAFT_190231	protein_coding	AGABI2DRAFT_190231	hypothetical protein	XM_006457762.1		TRUE	., 410820		AGABI2DRAFT_190231
1412	AGABI2DRAFT_148361	1	0	0	0	0	AGABI2DRAFT_148361	18079207	NW_006267355.1	411304	411471	168	+	RefSeq	gene	AGABI2DRAFT_148361	protein_coding	AGABI2DRAFT_148361	hypothetical protein	XM_006457763.1	411471, .	TRUE	., 411304		AGABI2DRAFT_148361
1413	AGABI2DRAFT_133675	0.953425	0.457134	0.388324	4	3	AGABI2DRAFT_133675	18078310	NW_006267355.1	412696	413282	587	+	RefSeq	gene	AGABI2DRAFT_133675	protein_coding	AGABI2DRAFT_133675	hypothetical protein	XM_006457764.1					AGABI2DRAFT_133675
1414	AGABI2DRAFT_190234	0.522883	6.17407	5.23863	764	357	AGABI2DRAFT_190234	18081400	NW_006267355.1	414238	415611	1374	+	RefSeq	gene	AGABI2DRAFT_190234	protein_coding	AGABI2DRAFT_190234	hypothetical protein	XM_006457765.1					AGABI2DRAFT_190234
1415	AGABI2DRAFT_198829	0.736602	7.16217	6.72112	1526	1015	AGABI2DRAFT_198829	18083686	NW_006267355.1	415733	421140	5408	-	RefSeq	gene	AGABI2DRAFT_198829	protein_coding	AGABI2DRAFT_198829	hypothetical protein	XM_006457766.1					AGABI2DRAFT_198829
1416	AGABI2DRAFT_190236	0.510685	9.01082	8.04132	5524	2549	AGABI2DRAFT_190236	18081401	NW_006267355.1	421158	423066	1909	-	RefSeq	gene	AGABI2DRAFT_190236	protein_coding	AGABI2DRAFT_190236	hypothetical protein	XM_006457767.1					AGABI2DRAFT_190236
1417	AGABI2DRAFT_114861	0.938665	1.31687	1.22555	16	13	AGABI2DRAFT_114861	18076542	NW_006267355.1	423771	424787	1017	-	RefSeq	gene	AGABI2DRAFT_114861	protein_coding	AGABI2DRAFT_114861	hypothetical protein	XM_006457768.1	424787, .	TRUE	., 423771		AGABI2DRAFT_114861
1418	AGABI2DRAFT_182964	0.406321	7.65915	6.35985	2158	788	AGABI2DRAFT_182964	18080318	NW_006267355.1	425593	426976	1384	-	RefSeq	gene	AGABI2DRAFT_182964	protein_coding	AGABI2DRAFT_182964	hypothetical protein	XM_006457769.1					AGABI2DRAFT_182964
1419	AGABI2DRAFT_148367	0.873397	8.49789	8.3026	3868	3057	AGABI2DRAFT_148367	18079208	NW_006267355.1	428440	429054	615	+	RefSeq	gene	AGABI2DRAFT_148367	protein_coding	AGABI2DRAFT_148367	hypothetical protein	XM_006457770.1	429054, .	TRUE	., 428440		AGABI2DRAFT_148367
1420	AGABI2DRAFT_148368	0.278378	4.62489	2.78001	254	57	AGABI2DRAFT_148368	18079209	NW_006267355.1	429282	431427	2146	+	RefSeq	gene	AGABI2DRAFT_148368	protein_coding	AGABI2DRAFT_148368	hypothetical protein	XM_006457771.1	431427, .	TRUE	., 429282		AGABI2DRAFT_148368
1421	AGABI2DRAFT_190240	0.918258	1.47033	1.3473	19	15	AGABI2DRAFT_190240	18081402	NW_006267355.1	431917	432188	272	+	RefSeq	gene	AGABI2DRAFT_190240	protein_coding	AGABI2DRAFT_190240	hypothetical protein	XM_006457772.1					AGABI2DRAFT_190240
1422	AGABI2DRAFT_133683	0.467979	1.6946	0.599115	24	5	AGABI2DRAFT_133683	18078311	NW_006267355.1	432479	432916	438	-	RefSeq	gene	AGABI2DRAFT_133683	protein_coding	AGABI2DRAFT_133683	hypothetical protein	XM_006457773.1					AGABI2DRAFT_133683
1423	AGABI2DRAFT_114864	1.03073	3.65044	3.69411	124	116	AGABI2DRAFT_114864	18076543	NW_006267355.1	433084	435303	2220	+	RefSeq	gene	AGABI2DRAFT_114864	protein_coding	AGABI2DRAFT_114864	hypothetical protein	XM_006457774.1	435303, .	TRUE	., 433084		AGABI2DRAFT_114864
1424	AGABI2DRAFT_176416	0.690699	1.31687	0.782997	16	7	AGABI2DRAFT_176416	18079543	NW_006267355.1	435644	437017	1374	-	RefSeq	gene	AGABI2DRAFT_176416	protein_coding	AGABI2DRAFT_176416	hypothetical protein	XM_006457775.1	437017, .	TRUE	., 435644		AGABI2DRAFT_176416
1425	AGABI2DRAFT_176417	1.02941	3.91396	3.95578	151	141	AGABI2DRAFT_176417	18079544	NW_006267355.1	438171	439682	1512	-	RefSeq	gene	AGABI2DRAFT_176417	protein_coding	AGABI2DRAFT_176417	hypothetical protein	XM_006457776.1	439682, .	TRUE			AGABI2DRAFT_176417
1426	AGABI2DRAFT_190243	1.58339	0.950117	1.61313	10	20	AGABI2DRAFT_190243	18081403	NW_006267355.1	440429	440831	403	+	RefSeq	gene	AGABI2DRAFT_190243	protein_coding	AGABI2DRAFT_190243	hypothetical protein	XM_006457777.1	440831, .	TRUE			AGABI2DRAFT_190243
1427	AGABI2DRAFT_114867	0.88971	3.18724	3.01865	87	69	AGABI2DRAFT_114867	18076544	NW_006267355.1	440983	442245	1263	+	RefSeq	gene	AGABI2DRAFT_114867	protein_coding	AGABI2DRAFT_114867	hypothetical protein	XM_006457778.1	442245, .	TRUE	., 440983		AGABI2DRAFT_114867
1428	AGABI2DRAFT_148371	2.30196	2.24127	3.44413	40	96	AGABI2DRAFT_148371	18079210	NW_006267355.1	442434	444619	2186	+	RefSeq	gene	AGABI2DRAFT_148371	protein_coding	AGABI2DRAFT_148371	hypothetical protein	XM_006457779.1	444619, .	TRUE	., 442434		AGABI2DRAFT_148371
1429	AGABI2DRAFT_176419	0.42204	4.36917	3.12463	211	75	AGABI2DRAFT_176419	18079545	NW_006267355.1	445590	446388	799	+	RefSeq	gene	AGABI2DRAFT_176419	protein_coding	AGABI2DRAFT_176419	hypothetical protein	XM_006457780.1		TRUE	., 445590		AGABI2DRAFT_176419
1430	AGABI2DRAFT_176420	0.987957	4.57499	4.55751	245	219	AGABI2DRAFT_176420	18079546	NW_006267355.1	447594	449613	2020	-	RefSeq	gene	AGABI2DRAFT_176420	protein_coding	AGABI2DRAFT_176420	hypothetical protein	XM_006457781.1		TRUE	., 447594		AGABI2DRAFT_176420
1431	AGABI2DRAFT_198846	2.79834	0.128561	1.61313	1	20	AGABI2DRAFT_198846	18083687	NW_006267355.1	450007	452744	2738	+	RefSeq	gene	AGABI2DRAFT_198846	protein_coding	AGABI2DRAFT_198846	hypothetical protein	XM_006457782.1	452744, .	TRUE			AGABI2DRAFT_198846
1432	AGABI2DRAFT_182973	0.300927	3.24511	1.5126	91	18	AGABI2DRAFT_182973	18080319	NW_006267355.1	453519	454249	731	-	RefSeq	gene	AGABI2DRAFT_182973	protein_coding	AGABI2DRAFT_182973	hydrophobin-2	XM_006457783.1					AGABI2DRAFT_182973
1433	AGABI2DRAFT_133693	0.286821	14.944	13.1422	338186	87802	AGABI2DRAFT_133693	18078312	NW_006267355.1	456283	457153	871	-	RefSeq	gene	AGABI2DRAFT_133693	protein_coding	AGABI2DRAFT_133693	hydrophobin-1	XM_006457784.1					AGABI2DRAFT_133693
1434	AGABI2DRAFT_63250	0.322785	2.85691	1.22555	67	13	AGABI2DRAFT_63250	18085976	NW_006267355.1	458063	460306	2244	-	RefSeq	gene	AGABI2DRAFT_63250	protein_coding	AGABI2DRAFT_63250	hypothetical protein	XM_006457785.1	460306, .	TRUE	., 458063		AGABI2DRAFT_63250
1435	AGABI2DRAFT_176425	1.26052	5.46748	5.8015	464	532	AGABI2DRAFT_176425	18079547	NW_006267355.1	461350	463657	2308	+	RefSeq	gene	AGABI2DRAFT_176425	protein_coding	AGABI2DRAFT_176425	hypothetical protein	XM_006457786.1	463657, .	TRUE	., 461350		AGABI2DRAFT_176425
1436	AGABI2DRAFT_190254	1.61735	7.46201	8.15564	1881	2760	AGABI2DRAFT_190254	18081404	NW_006267355.1	463662	464933	1272	-	RefSeq	gene	AGABI2DRAFT_190254	protein_coding	AGABI2DRAFT_190254	hypothetical protein	XM_006457787.1					AGABI2DRAFT_190254
1437	AGABI2DRAFT_198857	2.24498	7.34365	8.51035	1732	3532	AGABI2DRAFT_198857	18083688	NW_006267355.1	465552	470863	5312	-	RefSeq	gene	AGABI2DRAFT_198857	protein_coding	AGABI2DRAFT_198857	hypothetical protein	XM_006457788.1	470863, .	TRUE			AGABI2DRAFT_198857
1438	AGABI2DRAFT_176427	2.8577	3.6717	5.18655	126	344	AGABI2DRAFT_176427	18079548	NW_006267355.1	471331	475058	3728	-	RefSeq	gene	AGABI2DRAFT_176427	protein_coding	AGABI2DRAFT_176427	hypothetical protein	XM_006457789.1					AGABI2DRAFT_176427
1439	AGABI2DRAFT_176428	1.05416	5.88652	5.96261	624	596	AGABI2DRAFT_176428	18079549	NW_006267355.1	475370	479444	4075	-	RefSeq	gene	AGABI2DRAFT_176428	protein_coding	AGABI2DRAFT_176428	hypothetical protein	XM_006457790.1					AGABI2DRAFT_176428
1440	AGABI2DRAFT_182980	1.13615	3.70301	3.88716	129	134	AGABI2DRAFT_182980	18080320	NW_006267355.1	479914	481331	1418	+	RefSeq	gene	AGABI2DRAFT_182980	protein_coding	AGABI2DRAFT_182980	hypothetical protein	XM_006457791.1					AGABI2DRAFT_182980
1441	AGABI2DRAFT_190258	0.640682	7.2689	6.62658	1644	950	AGABI2DRAFT_190258	18081405	NW_006267355.1	481410	482563	1154	+	RefSeq	gene	AGABI2DRAFT_190258	protein_coding	AGABI2DRAFT_190258	hypothetical protein	XM_006457792.1					AGABI2DRAFT_190258
1442	AGABI2DRAFT_198869	0.318793	6.42315	4.77384	910	256	AGABI2DRAFT_198869	18083689	NW_006267355.1	482722	484994	2273	-	RefSeq	gene	AGABI2DRAFT_198869	protein_coding	AGABI2DRAFT_198869	hypothetical protein	XM_006457793.1	484994, .	TRUE	., 482722		AGABI2DRAFT_198869
1443	AGABI2DRAFT_215821	0.735559	7.01607	6.57298	1378	915	AGABI2DRAFT_215821	18084864	NW_006267355.1	484978	487241	2264	-	RefSeq	gene	AGABI2DRAFT_215821	protein_coding	AGABI2DRAFT_215821	hypothetical protein	XM_006457794.1					AGABI2DRAFT_215821
1444	AGABI2DRAFT_190260	1.09477	7.55074	7.68136	2001	1984	AGABI2DRAFT_190260	18081406	NW_006267355.1	487343	489213	1871	-	RefSeq	gene	AGABI2DRAFT_190260	protein_coding	AGABI2DRAFT_190260	hypothetical protein	XM_006457795.1					AGABI2DRAFT_190260
1445	AGABI2DRAFT_215827	1.69124	5.88196	6.64005	622	959	AGABI2DRAFT_215827	18084865	NW_006267355.1	489237	492334	3098	-	RefSeq	gene	AGABI2DRAFT_215827	protein_coding	AGABI2DRAFT_215827	hypothetical protein	XM_006457796.1					AGABI2DRAFT_215827
1446	AGABI2DRAFT_63506	1	0	0	0	0	AGABI2DRAFT_63506	18085986	NW_006267355.1	493046	493508	463	+	RefSeq	gene	AGABI2DRAFT_63506	protein_coding	AGABI2DRAFT_63506	hypothetical protein	XM_006457797.1	493508, .	TRUE	., 493046		AGABI2DRAFT_63506
1447	AGABI2DRAFT_215831	0.381278	1.88865	0.497566	29	4	AGABI2DRAFT_215831	18084866	NW_006267355.1	495569	496551	983	-	RefSeq	gene	AGABI2DRAFT_215831	protein_coding	AGABI2DRAFT_215831	hypothetical protein	XM_006457798.1	496551, .	TRUE			AGABI2DRAFT_215831
1448	AGABI2DRAFT_215833	1.12285	8.76688	8.93405	4663	4741	AGABI2DRAFT_215833	18084867	NW_006267355.1	497279	498107	829	+	RefSeq	gene	AGABI2DRAFT_215833	protein_coding	AGABI2DRAFT_215833	hypothetical protein	XM_006457799.1					AGABI2DRAFT_215833
1449	AGABI2DRAFT_133706	1.0903	9.14655	9.27128	6070	5992	AGABI2DRAFT_133706	18078313	NW_006267355.1	498080	498907	828	-	RefSeq	gene	AGABI2DRAFT_133706	protein_coding	AGABI2DRAFT_133706	G-protein gamma subunit	XM_006457800.1					AGABI2DRAFT_133706
1450	AGABI2DRAFT_190265	1.38712	5.64188	6.11397	525	663	AGABI2DRAFT_190265	18081407	NW_006267355.1	498975	499573	599	-	RefSeq	gene	AGABI2DRAFT_190265	protein_coding	AGABI2DRAFT_190265	hypothetical protein	XM_006457801.1					AGABI2DRAFT_190265
1451	AGABI2DRAFT_133709	0.47137	6.44801	5.36294	926	390	AGABI2DRAFT_133709	18078314	NW_006267355.1	499613	500683	1071	+	RefSeq	gene	AGABI2DRAFT_133709	protein_coding	AGABI2DRAFT_133709	hypothetical protein	XM_006457802.1					AGABI2DRAFT_133709
1452	AGABI2DRAFT_198889	1.6326	5.70768	6.41485	550	819	AGABI2DRAFT_198889	18083690	NW_006267355.1	502089	502520	432	+	RefSeq	gene	AGABI2DRAFT_198889	protein_coding	AGABI2DRAFT_198889	hypothetical protein	XM_006457803.1	502520, .	TRUE	., 502089		AGABI2DRAFT_198889
1453	AGABI2DRAFT_176434	0.543223	3.70301	2.82263	129	59	AGABI2DRAFT_176434	18079550	NW_006267355.1	503857	504735	879	+	RefSeq	gene	AGABI2DRAFT_176434	protein_coding	AGABI2DRAFT_176434	hypothetical protein	XM_006457804.1	504735, .	TRUE	., 503857		AGABI2DRAFT_176434
1454	AGABI2DRAFT_114892	0.244941	4.46969	2.4402	227	43	AGABI2DRAFT_114892	18076545	NW_006267355.1	506019	506824	806	+	RefSeq	gene	AGABI2DRAFT_114892	protein_coding	AGABI2DRAFT_114892	hypothetical protein	XM_006457805.1	506824, .	TRUE	., 506019		AGABI2DRAFT_114892
1455	AGABI2DRAFT_190269	1.14296	3.74373	3.9365	133	139	AGABI2DRAFT_190269	18081408	NW_006267355.1	507421	508273	853	-	RefSeq	gene	AGABI2DRAFT_190269	protein_coding	AGABI2DRAFT_190269	hypothetical protein	XM_006457806.1					AGABI2DRAFT_190269
1456	AGABI2DRAFT_215844	1.41249	4.56934	5.06758	244	316	AGABI2DRAFT_215844	18084868	NW_006267355.1	508696	513799	5104	+	RefSeq	gene	AGABI2DRAFT_215844	protein_coding	AGABI2DRAFT_215844	hypothetical protein	XM_006457807.1					AGABI2DRAFT_215844
1457	AGABI2DRAFT_114895	1.02016	3.09583	3.12463	81	75	AGABI2DRAFT_114895	18076546	NW_006267355.1	513846	514724	879	+	RefSeq	gene	AGABI2DRAFT_114895	protein_coding	AGABI2DRAFT_114895	hypothetical protein	XM_006457808.1	514724, .	TRUE	., 513846		AGABI2DRAFT_114895
1458	AGABI2DRAFT_190271	0.722327	3.39324	2.92396	102	64	AGABI2DRAFT_190271	18081409	NW_006267355.1	514902	516505	1604	-	RefSeq	gene	AGABI2DRAFT_190271	protein_coding	AGABI2DRAFT_190271	hypothetical protein	XM_006457809.1					AGABI2DRAFT_190271
1459	AGABI2DRAFT_182993	0.907036	6.90489	6.76412	1275	1046	AGABI2DRAFT_182993	18080321	NW_006267355.1	516626	520151	3526	-	RefSeq	gene	AGABI2DRAFT_182993	protein_coding	AGABI2DRAFT_182993	hypothetical protein	XM_006457810.1	520151, .	TRUE	., 516626		AGABI2DRAFT_182993
1460	AGABI2DRAFT_190273	0.989903	5.75077	5.73613	567	508	AGABI2DRAFT_190273	18081410	NW_006267355.1	520232	521467	1236	+	RefSeq	gene	AGABI2DRAFT_190273	protein_coding	AGABI2DRAFT_190273	hypothetical protein	XM_006457811.1					AGABI2DRAFT_190273
1461	AGABI2DRAFT_114899	0.311033	4.37567	2.69081	212	53	AGABI2DRAFT_114899	18076547	NW_006267355.1	521905	522709	805	-	RefSeq	gene	AGABI2DRAFT_114899	protein_coding	AGABI2DRAFT_114899	hypothetical protein	XM_006457812.1	522709, .	TRUE	., 521905		AGABI2DRAFT_114899
1462	AGABI2DRAFT_176439	0.448246	4.04192	2.88428	166	62	AGABI2DRAFT_176439	18079551	NW_006267355.1	523875	524753	879	-	RefSeq	gene	AGABI2DRAFT_176439	protein_coding	AGABI2DRAFT_176439	hypothetical protein	XM_006457813.1	524753, .	TRUE	., 523875		AGABI2DRAFT_176439
1463	AGABI2DRAFT_114901	0.408038	4.13669	2.84347	178	60	AGABI2DRAFT_114901	18076548	NW_006267355.1	525643	526529	887	-	RefSeq	gene	AGABI2DRAFT_114901	protein_coding	AGABI2DRAFT_114901	hypothetical protein	XM_006457814.1	526529, .	TRUE	., 525643		AGABI2DRAFT_114901
1464	AGABI2DRAFT_182995	0.54608	5.44913	4.57631	458	222	AGABI2DRAFT_182995	18080322	NW_006267355.1	527416	529752	2337	+	RefSeq	gene	AGABI2DRAFT_182995	protein_coding	AGABI2DRAFT_182995	hypothetical protein	XM_006457815.1		TRUE	., 527416		AGABI2DRAFT_182995
1465	AGABI2DRAFT_190274	1.08553	6.42941	6.5478	914	899	AGABI2DRAFT_190274	18081411	NW_006267355.1	530240	530958	719	-	RefSeq	gene	AGABI2DRAFT_190274	protein_coding	AGABI2DRAFT_190274	hypothetical protein	XM_006457816.1					AGABI2DRAFT_190274
1466	AGABI2DRAFT_114904	0.58692	4.23993	3.47117	192	98	AGABI2DRAFT_114904	18076549	NW_006267355.1	531111	533473	2363	+	RefSeq	gene	AGABI2DRAFT_114904	protein_coding	AGABI2DRAFT_114904	hypothetical protein	XM_006457817.1	533473, .	TRUE	., 531111		AGABI2DRAFT_114904
1467	AGABI2DRAFT_190276	0.818384	4.4077	4.11855	217	159	AGABI2DRAFT_190276	18081412	NW_006267355.1	534076	535552	1477	+	RefSeq	gene	AGABI2DRAFT_190276	protein_coding	AGABI2DRAFT_190276	hypothetical protein	XM_006457818.1					AGABI2DRAFT_190276
1468	AGABI2DRAFT_182998	0.809799	5.00584	4.70147	334	243	AGABI2DRAFT_182998	18080323	NW_006267355.1	537607	540426	2820	-	RefSeq	gene	AGABI2DRAFT_182998	protein_coding	AGABI2DRAFT_182998	hypothetical protein	XM_006457819.1	540426, .	TRUE	., 537607		AGABI2DRAFT_182998
1469	AGABI2DRAFT_183000	1.27064	8.40375	8.74931	3623	4170	AGABI2DRAFT_183000	18080324	NW_006267355.1	540993	542083	1091	-	RefSeq	gene	AGABI2DRAFT_183000	protein_coding	AGABI2DRAFT_183000	hypothetical protein	XM_006457820.1					AGABI2DRAFT_183000
1470	AGABI2DRAFT_183001	0.620859	5.71025	5.02259	551	306	AGABI2DRAFT_183001	18080325	NW_006267355.1	542160	543970	1811	-	RefSeq	gene	AGABI2DRAFT_183001	protein_coding	AGABI2DRAFT_183001	hypothetical protein	XM_006457821.1		TRUE	., 542160		AGABI2DRAFT_183001
1471	AGABI2DRAFT_190281	1	0	0	0	0	AGABI2DRAFT_190281	18081413	NW_006267355.1	547283	547738	456	-	RefSeq	gene	AGABI2DRAFT_190281	protein_coding	AGABI2DRAFT_190281	hypothetical protein	XM_006457822.1					AGABI2DRAFT_190281
1472	AGABI2DRAFT_190282	0.687119	8.40851	7.86714	3635	2258	AGABI2DRAFT_190282	18081414	NW_006267355.1	548984	550499	1516	+	RefSeq	gene	AGABI2DRAFT_190282	protein_coding	AGABI2DRAFT_190282	ubiquitin-conjugating enzyme9	XM_006457823.1					AGABI2DRAFT_190282
1473	AGABI2DRAFT_176448	5.8057	1.14512	3.68259	13	115	AGABI2DRAFT_176448	18079552	NW_006267355.1	551041	551867	827	+	RefSeq	gene	AGABI2DRAFT_176448	protein_coding	AGABI2DRAFT_176448	hypothetical protein	XM_006457824.1					AGABI2DRAFT_176448
1474	AGABI2DRAFT_183005	0.51706	6.36071	5.40911	871	403	AGABI2DRAFT_183005	18080326	NW_006267355.1	552323	553023	701	+	RefSeq	gene	AGABI2DRAFT_183005	protein_coding	AGABI2DRAFT_183005	hypothetical protein	XM_006457825.1	553023, .	TRUE	., 552323		AGABI2DRAFT_183005
1475	AGABI2DRAFT_114912	0.859735	6.08971	5.87168	720	559	AGABI2DRAFT_114912	18076550	NW_006267355.1	553771	555805	2035	-	RefSeq	gene	AGABI2DRAFT_114912	protein_coding	AGABI2DRAFT_114912	hypothetical protein	XM_006457826.1	555805, .	TRUE	., 553771		AGABI2DRAFT_114912
1476	AGABI2DRAFT_133726	1.08709	9.98587	10.1063	10869	10697	AGABI2DRAFT_133726	18078315	NW_006267355.1	556343	556982	640	+	RefSeq	gene	AGABI2DRAFT_133726	protein_coding	AGABI2DRAFT_133726	hypothetical protein	XM_006457827.1					AGABI2DRAFT_133726
1477	AGABI2DRAFT_190285	0.692063	7.48921	6.95818	1917	1198	AGABI2DRAFT_190285	18081415	NW_006267355.1	556983	558550	1568	+	RefSeq	gene	AGABI2DRAFT_190285	protein_coding	AGABI2DRAFT_190285	20S proteasome subunit	XM_006457828.1					AGABI2DRAFT_190285
1478	AGABI2DRAFT_176452	0.48802	2.54759	1.5126	52	18	AGABI2DRAFT_176452	18079553	NW_006267355.1	558943	560292	1350	-	RefSeq	gene	AGABI2DRAFT_176452	protein_coding	AGABI2DRAFT_176452	hypothetical protein	XM_006457829.1		TRUE	., 558943		AGABI2DRAFT_176452
1479	AGABI2DRAFT_176453	0.223068	6.04153	3.87709	696	133	AGABI2DRAFT_176453	18079554	NW_006267355.1	560996	563402	2407	-	RefSeq	gene	AGABI2DRAFT_176453	protein_coding	AGABI2DRAFT_176453	hypothetical protein	XM_006457830.1					AGABI2DRAFT_176453
1480	AGABI2DRAFT_198940	0.608044	1.31687	0.599115	16	5	AGABI2DRAFT_198940	18083691	NW_006267355.1	566181	567188	1008	-	RefSeq	gene	AGABI2DRAFT_198940	protein_coding	AGABI2DRAFT_198940	hypothetical protein	XM_006457831.1	567188, .	TRUE	., 566181		AGABI2DRAFT_198940
1481	AGABI2DRAFT_133730	1	0	0	0	0	AGABI2DRAFT_133730	18078316	NW_006267355.1	567963	568257	295	+	RefSeq	gene	AGABI2DRAFT_133730	protein_coding	AGABI2DRAFT_133730	hypothetical protein	XM_006457832.1	568257, .	TRUE			AGABI2DRAFT_133730
1482	AGABI2DRAFT_183012	0.603709	6.85698	6.1289	1233	670	AGABI2DRAFT_183012	18080327	NW_006267355.1	569775	574878	5104	-	RefSeq	gene	AGABI2DRAFT_183012	protein_coding	AGABI2DRAFT_183012	hypothetical protein	XM_006457833.1					AGABI2DRAFT_183012
1483	AGABI2DRAFT_183013	0.768383	6.2467	5.86659	804	557	AGABI2DRAFT_183013	18080328	NW_006267355.1	574946	579042	4097	-	RefSeq	gene	AGABI2DRAFT_183013	protein_coding	AGABI2DRAFT_183013	hypothetical protein	XM_006457834.1					AGABI2DRAFT_183013
1484	AGABI2DRAFT_215897	0.792983	6.50538	6.17074	964	690	AGABI2DRAFT_215897	18084869	NW_006267355.1	579675	582080	2406	-	RefSeq	gene	AGABI2DRAFT_215897	protein_coding	AGABI2DRAFT_215897	hypothetical protein	XM_006457835.1					AGABI2DRAFT_215897
1485	AGABI2DRAFT_190292	0.705195	8.84732	8.34341	4931	3145	AGABI2DRAFT_190292	18081416	NW_006267355.1	582558	585967	3410	+	RefSeq	gene	AGABI2DRAFT_190292	protein_coding	AGABI2DRAFT_190292	hypothetical protein	XM_006457836.1					AGABI2DRAFT_190292
1486	AGABI2DRAFT_215904	0.94297	4.59738	4.51267	249	212	AGABI2DRAFT_215904	18084870	NW_006267355.1	586033	587305	1273	+	RefSeq	gene	AGABI2DRAFT_215904	protein_coding	AGABI2DRAFT_215904	hypothetical protein	XM_006457837.1					AGABI2DRAFT_215904
1487	AGABI2DRAFT_190294	1.48642	8.227	8.79884	3204	4316	AGABI2DRAFT_190294	18081417	NW_006267355.1	587380	591353	3974	+	RefSeq	gene	AGABI2DRAFT_190294	protein_coding	AGABI2DRAFT_190294	hypothetical protein	XM_006457838.1					AGABI2DRAFT_190294
1488	AGABI2DRAFT_190295	1.1483	9.49104	9.69053	7710	8016	AGABI2DRAFT_190295	18081418	NW_006267355.1	591466	592379	914	+	RefSeq	gene	AGABI2DRAFT_190295	protein_coding	AGABI2DRAFT_190295	hypothetical protein	XM_006457839.1					AGABI2DRAFT_190295
1489	AGABI2DRAFT_148425	1.02006	3.45585	3.4845	107	99	AGABI2DRAFT_148425	18079211	NW_006267355.1	592505	594341	1837	+	RefSeq	gene	AGABI2DRAFT_148425	protein_coding	AGABI2DRAFT_148425	hypothetical protein	XM_006457840.1	594341, .	TRUE	., 592505		AGABI2DRAFT_148425
1490	AGABI2DRAFT_190296	0.281531	2.42775	0.599115	47	5	AGABI2DRAFT_190296	18081419	NW_006267355.1	595377	596324	948	-	RefSeq	gene	AGABI2DRAFT_190296	protein_coding	AGABI2DRAFT_190296	hypothetical protein	XM_006457841.1					AGABI2DRAFT_190296
1491	AGABI2DRAFT_114928	1.10296	0	0.141377	0	1	AGABI2DRAFT_114928	18076551	NW_006267355.1	598112	598569	458	-	RefSeq	gene	AGABI2DRAFT_114928	protein_coding	AGABI2DRAFT_114928	hypothetical protein	XM_006457842.1	598569, .	TRUE	., 598112		AGABI2DRAFT_114928
1492	AGABI2DRAFT_215918	1.66231	6.76477	7.49796	1156	1746	AGABI2DRAFT_215918	18084871	NW_006267355.1	598912	600955	2044	+	RefSeq	gene	AGABI2DRAFT_215918	protein_coding	AGABI2DRAFT_215918	hypothetical protein	XM_006457843.1					AGABI2DRAFT_215918
1493	AGABI2DRAFT_64136	1.26251	5.68695	6.02325	542	622	AGABI2DRAFT_64136	18086018	NW_006267355.1	601967	603466	1500	+	RefSeq	gene	AGABI2DRAFT_64136	protein_coding	AGABI2DRAFT_64136	hypothetical protein	XM_006457844.1	603466, .	TRUE	., 601967		AGABI2DRAFT_64136
1494	AGABI2DRAFT_176461	1.61939	3.58472	4.28017	118	179	AGABI2DRAFT_176461	18079555	NW_006267355.1	603732	605995	2264	+	RefSeq	gene	AGABI2DRAFT_176461	protein_coding	AGABI2DRAFT_176461	hypothetical protein	XM_006457845.1	605995, .	TRUE	., 603732		AGABI2DRAFT_176461
1495	AGABI2DRAFT_114932	0.922288	2.63677	2.52006	56	46	AGABI2DRAFT_114932	18076552	NW_006267355.1	606468	607387	920	-	RefSeq	gene	AGABI2DRAFT_114932	protein_coding	AGABI2DRAFT_114932	hypothetical protein	XM_006457846.1	607387, .	TRUE	., 606468		AGABI2DRAFT_114932
1496	AGABI2DRAFT_114933	1.41742	1.56426	2.06753	21	31	AGABI2DRAFT_114933	18076553	NW_006267355.1	607781	610063	2283	-	RefSeq	gene	AGABI2DRAFT_114933	protein_coding	AGABI2DRAFT_114933	hypothetical protein	XM_006457847.1	610063, .	TRUE	., 607781		AGABI2DRAFT_114933
1497	AGABI2DRAFT_176463	0.906701	7.56074	7.41944	2015	1653	AGABI2DRAFT_176463	18079556	NW_006267355.1	610303	613488	3186	-	RefSeq	gene	AGABI2DRAFT_176463	protein_coding	AGABI2DRAFT_176463	hypothetical protein	XM_006457848.1	613488, .	TRUE			AGABI2DRAFT_176463
1498	AGABI2DRAFT_215926	1.00748	6.31246	6.32321	842	768	AGABI2DRAFT_215926	18084872	NW_006267355.1	613566	616477	2912	+	RefSeq	gene	AGABI2DRAFT_215926	protein_coding	AGABI2DRAFT_215926	hypothetical protein	XM_006457849.1					AGABI2DRAFT_215926
1499	AGABI2DRAFT_64785	0.428805	3.21646	1.99486	89	29	AGABI2DRAFT_64785	18086050	NW_006267355.1	616728	622098	5371	-	RefSeq	gene	AGABI2DRAFT_64785	protein_coding	AGABI2DRAFT_64785	hypothetical protein	XM_006457850.1	622098, .	TRUE	., 616728		AGABI2DRAFT_64785
1500	AGABI2DRAFT_198980	1.03672	5.24444	5.29646	396	372	AGABI2DRAFT_198980	18083692	NW_006267355.1	623149	625455	2307	+	RefSeq	gene	AGABI2DRAFT_198980	protein_coding	AGABI2DRAFT_198980	hypothetical protein	XM_006457851.1		TRUE	., 623149		AGABI2DRAFT_198980
1501	AGABI2DRAFT_63586	1.21744	4.18923	4.47309	185	206	AGABI2DRAFT_63586	18085987	NW_006267355.1	625805	627052	1248	+	RefSeq	gene	AGABI2DRAFT_63586	protein_coding	AGABI2DRAFT_63586	hypothetical protein	XM_006457852.1	627052, .	TRUE	., 625805		AGABI2DRAFT_63586
1502	AGABI2DRAFT_190307	0.655777	5.84735	5.23863	607	357	AGABI2DRAFT_190307	18081420	NW_006267355.1	627424	628680	1257	+	RefSeq	gene	AGABI2DRAFT_190307	protein_coding	AGABI2DRAFT_190307	hypothetical protein	XM_006457853.1					AGABI2DRAFT_190307
1503	AGABI2DRAFT_198988	0.773264	6.58036	6.20939	1016	709	AGABI2DRAFT_198988	18083693	NW_006267355.1	628638	630678	2041	+	RefSeq	gene	AGABI2DRAFT_198988	protein_coding	AGABI2DRAFT_198988	hypothetical protein	XM_006457854.1	630678, .	TRUE			AGABI2DRAFT_198988
1504	AGABI2DRAFT_140940	1.15229	4.56934	4.77384	244	256	AGABI2DRAFT_140940	18078810	NW_006267355.1	631054	632969	1916	+	RefSeq	gene	AGABI2DRAFT_140940	protein_coding	AGABI2DRAFT_140940	hypothetical protein	XM_006457855.1	632969, .	TRUE	., 631054		AGABI2DRAFT_140940
1505	AGABI2DRAFT_63743	1.89407	3.23086	4.15235	90	163	AGABI2DRAFT_63743	18085995	NW_006267355.1	633210	635675	2466	-	RefSeq	gene	AGABI2DRAFT_63743	protein_coding	AGABI2DRAFT_63743	hypothetical protein	XM_006457856.1	635675, .	TRUE	., 633210		AGABI2DRAFT_63743
1506	AGABI2DRAFT_183035	1.13231	5.47959	5.65886	468	481	AGABI2DRAFT_183035	18080329	NW_006267355.1	635966	638768	2803	+	RefSeq	gene	AGABI2DRAFT_183035	protein_coding	AGABI2DRAFT_183035	tryptophan synthase	XM_006457857.1					AGABI2DRAFT_183035
1507	AGABI2DRAFT_183037	1.1771	5.3137	5.54893	416	445	AGABI2DRAFT_183037	18080330	NW_006267355.1	639662	643264	3603	-	RefSeq	gene	AGABI2DRAFT_183037	protein_coding	AGABI2DRAFT_183037	hypothetical protein	XM_006457858.1					AGABI2DRAFT_183037
1508	AGABI2DRAFT_215957	0.965107	5.80949	5.75825	591	516	AGABI2DRAFT_215957	18084873	NW_006267355.1	643693	645990	2298	+	RefSeq	gene	AGABI2DRAFT_215957	protein_coding	AGABI2DRAFT_215957	hypothetical protein	XM_006457859.1					AGABI2DRAFT_215957
1509	AGABI2DRAFT_190318	1.03155	5.85201	5.89682	609	569	AGABI2DRAFT_190318	18081421	NW_006267355.1	646470	647506	1037	+	RefSeq	gene	AGABI2DRAFT_190318	protein_coding	AGABI2DRAFT_190318	hypothetical protein	XM_006457860.1					AGABI2DRAFT_190318
1510	AGABI2DRAFT_199007	1.09605	4.59182	4.72413	248	247	AGABI2DRAFT_199007	18083694	NW_006267355.1	648295	649849	1555	+	RefSeq	gene	AGABI2DRAFT_199007	protein_coding	AGABI2DRAFT_199007	hypothetical protein	XM_006457861.1					AGABI2DRAFT_199007
1511	AGABI2DRAFT_114949	0.980522	3.53918	3.5108	114	101	AGABI2DRAFT_114949	18076554	NW_006267355.1	651613	653195	1583	+	RefSeq	gene	AGABI2DRAFT_114949	protein_coding	AGABI2DRAFT_114949	hypothetical protein	XM_006457862.1	653195, .	TRUE	., 651613		AGABI2DRAFT_114949
1512	AGABI2DRAFT_199008	2.47441	1.99367	3.30076	32	86	AGABI2DRAFT_199008	18083695	NW_006267355.1	654244	656851	2608	-	RefSeq	gene	AGABI2DRAFT_199008	protein_coding	AGABI2DRAFT_199008	hypothetical protein	XM_006457863.1					AGABI2DRAFT_199008
1513	AGABI2DRAFT_190321	2.42402	7.23091	8.50831	1601	3527	AGABI2DRAFT_190321	18081422	NW_006267355.1	657361	659145	1785	-	RefSeq	gene	AGABI2DRAFT_190321	protein_coding	AGABI2DRAFT_190321	hypothetical protein	XM_006457864.1					AGABI2DRAFT_190321
1514	AGABI2DRAFT_199010	1.02216	3.49215	3.52377	110	102	AGABI2DRAFT_199010	18083696	NW_006267355.1	663456	668478	5023	-	RefSeq	gene	AGABI2DRAFT_199010	protein_coding	AGABI2DRAFT_199010	hypothetical protein	XM_006457865.1	668478, .	TRUE	., 663456		AGABI2DRAFT_199010
1515	AGABI2DRAFT_190322	1.04986	4.8184	4.88861	292	278	AGABI2DRAFT_190322	18081423	NW_006267355.1	668526	669654	1129	+	RefSeq	gene	AGABI2DRAFT_190322	protein_coding	AGABI2DRAFT_190322	hypothetical protein	XM_006457866.1					AGABI2DRAFT_190322
1516	AGABI2DRAFT_199013	1.27596	4.65723	5.00881	260	303	AGABI2DRAFT_199013	18083697	NW_006267355.1	670294	671304	1011	-	RefSeq	gene	AGABI2DRAFT_199013	protein_coding	AGABI2DRAFT_199013	hypothetical protein	XM_006457867.1		TRUE	., 670294		AGABI2DRAFT_199013
1517	AGABI2DRAFT_199017	0.894873	5.44913	5.28888	458	370	AGABI2DRAFT_199017	18083698	NW_006267355.1	671295	673404	2110	+	RefSeq	gene	AGABI2DRAFT_199017	protein_coding	AGABI2DRAFT_199017	hypothetical protein	XM_006457868.1					AGABI2DRAFT_199017
1518	AGABI2DRAFT_199018	1	0	0	0	0	AGABI2DRAFT_199018	18083699	NW_006267355.1	675025	675718	694	-	RefSeq	gene	AGABI2DRAFT_199018	protein_coding	AGABI2DRAFT_199018	hypothetical protein	XM_006457869.1		TRUE	., 675025		AGABI2DRAFT_199018
1519	AGABI2DRAFT_133770	0.431874	6.16847	4.95715	761	292	AGABI2DRAFT_133770	18078317	NW_006267355.1	676461	677762	1302	-	RefSeq	gene	AGABI2DRAFT_133770	protein_coding	AGABI2DRAFT_133770	hypothetical protein	XM_006457870.1					AGABI2DRAFT_133770
1520	AGABI2DRAFT_190326	0.911186	6.74109	6.6069	1137	937	AGABI2DRAFT_190326	18081424	NW_006267355.1	678431	679203	773	+	RefSeq	gene	AGABI2DRAFT_190326	protein_coding	AGABI2DRAFT_190326	hypothetical protein	XM_006457871.1					AGABI2DRAFT_190326
1521	AGABI2DRAFT_190327	0.76619	7.67108	7.28685	2176	1507	AGABI2DRAFT_190327	18081425	NW_006267355.1	679210	680652	1443	+	RefSeq	gene	AGABI2DRAFT_190327	protein_coding	AGABI2DRAFT_190327	hypothetical protein	XM_006457872.1					AGABI2DRAFT_190327
1522	AGABI2DRAFT_190328	1.23071	2.87535	3.17483	68	78	AGABI2DRAFT_190328	18081426	NW_006267355.1	683699	685906	2208	-	RefSeq	gene	AGABI2DRAFT_190328	protein_coding	AGABI2DRAFT_190328	hypothetical protein	XM_006457873.1					AGABI2DRAFT_190328
1523	AGABI2DRAFT_148454	1.19728	0.128561	0.388324	1	3	AGABI2DRAFT_148454	18079212	NW_006267355.1	686021	686774	754	-	RefSeq	gene	AGABI2DRAFT_148454	protein_coding	AGABI2DRAFT_148454	hypothetical protein	XM_006457874.1	686774, .	TRUE	., 686021		AGABI2DRAFT_148454
1524	AGABI2DRAFT_199027	2.48764	1.77538	3.09016	26	73	AGABI2DRAFT_199027	18083700	NW_006267355.1	687979	690728	2750	+	RefSeq	gene	AGABI2DRAFT_199027	protein_coding	AGABI2DRAFT_199027	hypothetical protein	XM_006457875.1		TRUE	., 687979		AGABI2DRAFT_199027
1525	AGABI2DRAFT_64631	0.720378	5.57576	5.10258	501	324	AGABI2DRAFT_64631	18086039	NW_006267355.1	692261	695580	3320	-	RefSeq	gene	AGABI2DRAFT_64631	protein_coding	AGABI2DRAFT_64631	hypothetical protein	XM_006457876.1	695580, .	TRUE	., 692261		AGABI2DRAFT_64631
1526	AGABI2DRAFT_183052	0.208518	3.35432	1.09257	99	11	AGABI2DRAFT_183052	18080331	NW_006267355.1	696614	699473	2860	-	RefSeq	gene	AGABI2DRAFT_183052	protein_coding	AGABI2DRAFT_183052	hypothetical protein	XM_006457877.1					AGABI2DRAFT_183052
1527	AGABI2DRAFT_64730	0.87992	5.10294	4.91838	358	284	AGABI2DRAFT_64730	18086046	NW_006267355.1	699617	700168	552	-	RefSeq	gene	AGABI2DRAFT_64730	protein_coding	AGABI2DRAFT_64730	transport protein particle complex subunit	XM_006457878.1	700168, .	TRUE	., 699617		AGABI2DRAFT_64730
1528	AGABI2DRAFT_199040	0.894594	5.65795	5.49725	531	429	AGABI2DRAFT_199040	18083701	NW_006267355.1	700182	701936	1755	+	RefSeq	gene	AGABI2DRAFT_199040	protein_coding	AGABI2DRAFT_199040	hypothetical protein	XM_006457879.1					AGABI2DRAFT_199040
1529	AGABI2DRAFT_114966	0.904175	5.03894	4.89361	342	279	AGABI2DRAFT_114966	18076555	NW_006267355.1	701906	702541	636	-	RefSeq	gene	AGABI2DRAFT_114966	protein_coding	AGABI2DRAFT_114966	hypothetical protein	XM_006457880.1	702541, .	TRUE	., 701906		AGABI2DRAFT_114966
1530	AGABI2DRAFT_64231	1.97594	3.896	4.87854	149	276	AGABI2DRAFT_64231	18086026	NW_006267355.1	704046	710221	6176	+	RefSeq	gene	AGABI2DRAFT_64231	protein_coding	AGABI2DRAFT_64231	hypothetical protein	XM_006457881.1	710221, .	TRUE	., 704046		AGABI2DRAFT_64231
1531	AGABI2DRAFT_t13	1	0	0	0	0	AGABI2DRAFT_t13	18086816	NW_006267355.1	710496	710587	92	+	RefSeq	gene	AGABI2DRAFT_t13	tRNA	AGABI2DRAFT_t13	tRNA-Ser						AGABI2DRAFT_t13
1532	AGABI2DRAFT_190332	0.825385	3.46805	3.19119	108	79	AGABI2DRAFT_190332	18081427	NW_006267355.1	713085	713555	471	-	RefSeq	gene	AGABI2DRAFT_190332	protein_coding	AGABI2DRAFT_190332	hypothetical protein	XM_006457882.1					AGABI2DRAFT_190332
1533	AGABI2DRAFT_199045	1.08844	4.99323	5.11549	331	327	AGABI2DRAFT_199045	18083702	NW_006267355.1	714420	716667	2248	-	RefSeq	gene	AGABI2DRAFT_199045	protein_coding	AGABI2DRAFT_199045	hypothetical protein	XM_006457883.1		TRUE	., 714420		AGABI2DRAFT_199045
1534	AGABI2DRAFT_63983	1.62626	6.16285	6.86441	758	1122	AGABI2DRAFT_63983	18086011	NW_006267355.1	716906	718350	1445	-	RefSeq	gene	AGABI2DRAFT_63983	protein_coding	AGABI2DRAFT_63983	hypothetical protein	XM_006457884.1	718350, .	TRUE	., 716906		AGABI2DRAFT_63983
1535	AGABI2DRAFT_199053	1.34743	2.76098	3.19119	62	79	AGABI2DRAFT_199053	18083703	NW_006267355.1	718657	720792	2136	+	RefSeq	gene	AGABI2DRAFT_199053	protein_coding	AGABI2DRAFT_199053	hypothetical protein	XM_006457885.1	720792, .	TRUE	., 718657		AGABI2DRAFT_199053
1536	AGABI2DRAFT_63138	1.31819	3.40598	3.80453	103	126	AGABI2DRAFT_63138	18085969	NW_006267355.1	721076	722421	1346	+	RefSeq	gene	AGABI2DRAFT_63138	protein_coding	AGABI2DRAFT_63138	hypothetical protein	XM_006457886.1	722421, .	TRUE	., 721076		AGABI2DRAFT_63138
1537	AGABI2DRAFT_176491	1.06503	3.96651	4.05741	157	152	AGABI2DRAFT_176491	18079557	NW_006267355.1	723062	723727	666	+	RefSeq	gene	AGABI2DRAFT_176491	protein_coding	AGABI2DRAFT_176491	hypothetical protein	XM_006457887.1	723727, .	TRUE			AGABI2DRAFT_176491
1538	AGABI2DRAFT_216007	1.32996	6.25376	6.66514	808	976	AGABI2DRAFT_216007	18084874	NW_006267355.1	723739	726253	2515	-	RefSeq	gene	AGABI2DRAFT_216007	protein_coding	AGABI2DRAFT_216007	hypothetical protein	XM_006457888.1					AGABI2DRAFT_216007
1539	AGABI2DRAFT_133783	0.851266	7.12701	6.89469	1489	1146	AGABI2DRAFT_133783	18078318	NW_006267355.1	726222	727425	1204	+	RefSeq	gene	AGABI2DRAFT_133783	protein_coding	AGABI2DRAFT_133783	GTP binding protein	XM_006457889.1					AGABI2DRAFT_133783
1540	AGABI2DRAFT_114976	0.415713	6.22349	4.95715	791	292	AGABI2DRAFT_114976	18076556	NW_006267355.1	727441	728906	1466	-	RefSeq	gene	AGABI2DRAFT_114976	protein_coding	AGABI2DRAFT_114976	hypothetical protein	XM_006457890.1	728906, .	TRUE	., 727441		AGABI2DRAFT_114976
1541	AGABI2DRAFT_190340	0.938386	5.21578	5.12404	388	329	AGABI2DRAFT_190340	18081428	NW_006267355.1	728953	729588	636	-	RefSeq	gene	AGABI2DRAFT_190340	protein_coding	AGABI2DRAFT_190340	hypothetical protein	XM_006457891.1					AGABI2DRAFT_190340
1542	AGABI2DRAFT_199067	1.11622	5.73571	5.89433	561	568	AGABI2DRAFT_199067	18083704	NW_006267355.1	729958	733050	3093	+	RefSeq	gene	AGABI2DRAFT_199067	protein_coding	AGABI2DRAFT_199067	hypothetical protein	XM_006457892.1	733050, .	TRUE			AGABI2DRAFT_199067
1543	AGABI2DRAFT_190343	0.979444	6.69511	6.66514	1101	976	AGABI2DRAFT_190343	18081429	NW_006267355.1	733010	734813	1804	-	RefSeq	gene	AGABI2DRAFT_190343	protein_coding	AGABI2DRAFT_190343	hypothetical protein	XM_006457893.1					AGABI2DRAFT_190343
1544	AGABI2DRAFT_199075	0.570713	6.83241	6.02325	1212	622	AGABI2DRAFT_199075	18083705	NW_006267355.1	734895	737145	2251	+	RefSeq	gene	AGABI2DRAFT_199075	protein_coding	AGABI2DRAFT_199075	hypothetical protein	XM_006457894.1		TRUE	., 734895		AGABI2DRAFT_199075
1545	AGABI2DRAFT_190345	0.708826	6.62327	6.12678	1047	669	AGABI2DRAFT_190345	18081430	NW_006267355.1	737213	738605	1393	+	RefSeq	gene	AGABI2DRAFT_190345	protein_coding	AGABI2DRAFT_190345	hypothetical protein	XM_006457895.1					AGABI2DRAFT_190345
1546	AGABI2DRAFT_183071	0.388414	6.70545	5.34112	1109	384	AGABI2DRAFT_183071	18080332	NW_006267355.1	738827	741875	3049	-	RefSeq	gene	AGABI2DRAFT_183071	protein_coding	AGABI2DRAFT_183071	hypothetical protein	XM_006457896.1					AGABI2DRAFT_183071
1547	AGABI2DRAFT_190346	0.766286	6.75111	6.36706	1145	792	AGABI2DRAFT_190346	18081431	NW_006267355.1	742633	744210	1578	-	RefSeq	gene	AGABI2DRAFT_190346	protein_coding	AGABI2DRAFT_190346	hypothetical protein	XM_006457897.1					AGABI2DRAFT_190346
1548	AGABI2DRAFT_114985	0.37566	2.70021	1.28771	59	14	AGABI2DRAFT_114985	18076557	NW_006267355.1	744359	745796	1438	-	RefSeq	gene	AGABI2DRAFT_114985	protein_coding	AGABI2DRAFT_114985	hypothetical protein	XM_006457898.1	745796, .	TRUE	., 744359		AGABI2DRAFT_114985
1549	AGABI2DRAFT_59519	1	0	0	0	0	AGABI2DRAFT_59519	18085853	NW_006267355.1	746379	747121	743	+	RefSeq	gene	AGABI2DRAFT_59519	protein_coding	AGABI2DRAFT_59519	hypothetical protein	XM_006457899.1	747121, .	TRUE	., 746379		AGABI2DRAFT_59519
1550	AGABI2DRAFT_190347	2.1446	0.246598	1.3473	2	15	AGABI2DRAFT_190347	18081432	NW_006267355.1	748512	748939	428	+	RefSeq	gene	AGABI2DRAFT_190347	protein_coding	AGABI2DRAFT_190347	hypothetical protein	XM_006457900.1					AGABI2DRAFT_190347
1551	AGABI2DRAFT_133794	1.56689	7.88868	8.53659	2532	3597	AGABI2DRAFT_133794	18078319	NW_006267355.1	749818	752145	2328	-	RefSeq	gene	AGABI2DRAFT_133794	protein_coding	AGABI2DRAFT_133794	hypothetical protein	XM_006457901.1					AGABI2DRAFT_133794
1552	AGABI2DRAFT_64702	1.9652	7.81177	8.78645	2400	4279	AGABI2DRAFT_64702	18086045	NW_006267355.1	752206	754498	2293	-	RefSeq	gene	AGABI2DRAFT_64702	protein_coding	AGABI2DRAFT_64702	hypothetical protein	XM_006457902.1	754498, .	TRUE	., 752206		AGABI2DRAFT_64702
1553	AGABI2DRAFT_63303	0.861949	0.355703	0.141377	3	1	AGABI2DRAFT_63303	18085979	NW_006267355.1	755090	756006	917	-	RefSeq	gene	AGABI2DRAFT_63303	protein_coding	AGABI2DRAFT_63303	hypothetical protein	XM_006457903.1	756006, .	TRUE	., 755090		AGABI2DRAFT_63303
1554	AGABI2DRAFT_199095	0.518792	5.27949	4.33271	406	186	AGABI2DRAFT_199095	18083706	NW_006267355.1	756556	759551	2996	-	RefSeq	gene	AGABI2DRAFT_199095	protein_coding	AGABI2DRAFT_199095	hypothetical protein	XM_006457904.1	759551, .	TRUE			AGABI2DRAFT_199095
1555	AGABI2DRAFT_190352	1.22679	9.81965	10.1145	9685	10758	AGABI2DRAFT_190352	18081433	NW_006267355.1	760260	761676	1417	+	RefSeq	gene	AGABI2DRAFT_190352	protein_coding	AGABI2DRAFT_190352	hypothetical protein	XM_006457905.1					AGABI2DRAFT_190352
1556	AGABI2DRAFT_183077	0.338151	1.56426	0	21	0	AGABI2DRAFT_183077	18080333	NW_006267355.1	761801	762091	291	-	RefSeq	gene	AGABI2DRAFT_183077	protein_coding	AGABI2DRAFT_183077	hypothetical protein	XM_006457906.1	762091, .	TRUE	., 761801		AGABI2DRAFT_183077
1557	AGABI2DRAFT_63922	0.750185	4.26112	3.84644	195	130	AGABI2DRAFT_63922	18086005	NW_006267355.1	763864	764840	977	-	RefSeq	gene	AGABI2DRAFT_63922	protein_coding	AGABI2DRAFT_63922	hypothetical protein	XM_006457907.1	764840, .	TRUE	., 763864		AGABI2DRAFT_63922
1558	AGABI2DRAFT_133805	0.436874	4.33627	3.14156	206	76	AGABI2DRAFT_133805	18078320	NW_006267355.1	764975	765469	495	+	RefSeq	gene	AGABI2DRAFT_133805	protein_coding	AGABI2DRAFT_133805	hypothetical protein	XM_006457908.1	765469, .	TRUE			AGABI2DRAFT_133805
1559	AGABI2DRAFT_183080	0.821353	8.1228	7.83887	2980	2214	AGABI2DRAFT_183080	18080334	NW_006267355.1	765612	766838	1227	-	RefSeq	gene	AGABI2DRAFT_183080	protein_coding	AGABI2DRAFT_183080	hypothetical protein	XM_006457909.1					AGABI2DRAFT_183080
1560	AGABI2DRAFT_t14	1.1696	0.640822	0.866836	6	8	AGABI2DRAFT_t14	18086827	NW_006267355.1	766899	766971	73	+	RefSeq	gene	AGABI2DRAFT_t14	tRNA	AGABI2DRAFT_t14	tRNA-Phe						AGABI2DRAFT_t14
1561	AGABI2DRAFT_t26	0.728432	0.457134	0	4	0	AGABI2DRAFT_t26	18086861	NW_006267355.1	767105	767197	93	-	RefSeq	gene	AGABI2DRAFT_t26	tRNA	AGABI2DRAFT_t26	tRNA-Ser						AGABI2DRAFT_t26
1562	AGABI2DRAFT_183081	0.88928	1.26186	1.09257	15	11	AGABI2DRAFT_183081	18080335	NW_006267355.1	767445	768523	1079	-	RefSeq	gene	AGABI2DRAFT_183081	protein_coding	AGABI2DRAFT_183081	hypothetical protein	XM_006457910.1	768523, .	TRUE	., 767445		AGABI2DRAFT_183081
1563	AGABI2DRAFT_t15	0.842882	0.246598	0	2	0	AGABI2DRAFT_t15	18086838	NW_006267355.1	768788	768869	82	+	RefSeq	gene	AGABI2DRAFT_t15	tRNA	AGABI2DRAFT_t15	tRNA-Ser						AGABI2DRAFT_t15
1564	AGABI2DRAFT_190360	1.22394	4.87449	5.16602	304	339	AGABI2DRAFT_190360	18081434	NW_006267355.1	768978	770347	1370	-	RefSeq	gene	AGABI2DRAFT_190360	protein_coding	AGABI2DRAFT_190360	hypothetical protein	XM_006457911.1					AGABI2DRAFT_190360
1565	AGABI2DRAFT_183083	0.80339	5.47355	5.15772	466	337	AGABI2DRAFT_183083	18080336	NW_006267355.1	770417	771284	868	+	RefSeq	gene	AGABI2DRAFT_183083	protein_coding	AGABI2DRAFT_183083	hypothetical protein	XM_006457912.1					AGABI2DRAFT_183083
1566	AGABI2DRAFT_216068	1.40251	4.95905	5.44706	323	414	AGABI2DRAFT_216068	18084875	NW_006267355.1	772035	772909	875	+	RefSeq	gene	AGABI2DRAFT_216068	protein_coding	AGABI2DRAFT_216068	hypothetical protein	XM_006457913.1					AGABI2DRAFT_216068
1567	AGABI2DRAFT_199119	0.879	3.86865	3.68259	146	115	AGABI2DRAFT_199119	18083707	NW_006267355.1	772932	774084	1153	+	RefSeq	gene	AGABI2DRAFT_199119	protein_coding	AGABI2DRAFT_199119	hypothetical protein	XM_006457914.1	774084, .	TRUE			AGABI2DRAFT_199119
1568	AGABI2DRAFT_63145	0.540552	4.53495	3.64746	238	112	AGABI2DRAFT_63145	18085970	NW_006267355.1	774143	775563	1421	-	RefSeq	gene	AGABI2DRAFT_63145	protein_coding	AGABI2DRAFT_63145	hypothetical protein	XM_006457915.1	775563, .	TRUE	., 774143		AGABI2DRAFT_63145
1569	AGABI2DRAFT_190365	1.11275	7.36828	7.5224	1762	1776	AGABI2DRAFT_190365	18081435	NW_006267355.1	777565	779233	1669	+	RefSeq	gene	AGABI2DRAFT_190365	protein_coding	AGABI2DRAFT_190365	hypothetical protein	XM_006457916.1					AGABI2DRAFT_190365
[truncated: 9,032 more rows]

## Sheet: Info
	Information
Seq	Quant-Seq 3'mRNA-Seq
organism	Agaricus_bisporus
[truncated: 21 more rows]
