# Supplementary material for: Transcriptomic insights into common defense mechanisms of Pleurotus ostreatus, Agaricus bisporus, and Lentinula edodes against Pseudomonas tolaasii-induced browning
Source: Front Fungal Biol. 2026 Mar 4;7:1737784. doi: 10.3389/ffunb.2026.1737784 (PMC12997099; doi:10.3389/ffunb.2026.1737784)
Supplement: Supplementary file 1 [file DataSheet1.zip › Supplementary_Data_1/Quantseq_3mRNA-seq_Report_Lentinula_edodes(20220805).xlsx]

## Sheet: Data
		Fold change	Normalized data (log2)		Raw data		Annotation																		Gene information
ID	Gene symbol	B3 /A3	A3	B3	A3	B3	Gene ID	Entrez ID	seqnames	start	end	width	strand	source	type	start_range	end_range	gene_biotype	locus_tag	partial	orig_protein_id	orig_transcript_id	product	transcript_id	NCBI search
1	C8R40DRAFT_1031831	1	0	0	0	0	C8R40DRAFT_1031831	70253570	NW_025764307.1	1746	2803	1058	+	RefSeq	gene	., 1746	2803, .	protein_coding	C8R40DRAFT_1031831	TRUE	gnl|WGS:JABWDW|C8R40DRAFT_1031831	gnl|WGS:JABWDW|C8R40DRAFT_mRNA1031831	uncharacterized protein	XM_046223203.1	C8R40DRAFT_1031831
2	C8R40DRAFT_1032098	2.47672	0	1.30843	0	13	C8R40DRAFT_1032098	70253596	NW_025764307.1	3671	4306	636	+	RefSeq	gene	., 3671	4306, .	protein_coding	C8R40DRAFT_1032098	TRUE	gnl|WGS:JABWDW|C8R40DRAFT_1032098	gnl|WGS:JABWDW|C8R40DRAFT_mRNA1032098	uncharacterized protein	XM_046223229.1	C8R40DRAFT_1032098
3	C8R40DRAFT_1064652	1	0	0	0	0	C8R40DRAFT_1064652	70255936	NW_025764307.1	4855	8119	3265	-	RefSeq	gene	., 4855	8119, .	protein_coding	C8R40DRAFT_1064652	TRUE	gnl|WGS:JABWDW|C8R40DRAFT_1064652	gnl|WGS:JABWDW|C8R40DRAFT_mRNA1064652	uncharacterized protein	XM_046225569.1	C8R40DRAFT_1064652
4	C8R40DRAFT_1164277	1	0	0	0	0	C8R40DRAFT_1164277	70260834	NW_025764307.1	8290	9606	1317	+	RefSeq	gene	., 8290	9606, .	protein_coding	C8R40DRAFT_1164277	TRUE	gnl|WGS:JABWDW|C8R40DRAFT_1164277	gnl|WGS:JABWDW|C8R40DRAFT_mRNA1164277	uncharacterized protein	XM_046230467.1	C8R40DRAFT_1164277
5	C8R40DRAFT_1064654	1	0	0	0	0	C8R40DRAFT_1064654	70255937	NW_025764307.1	10754	11810	1057	+	RefSeq	gene	., 10754	11810, .	protein_coding	C8R40DRAFT_1064654	TRUE	gnl|WGS:JABWDW|C8R40DRAFT_1064654	gnl|WGS:JABWDW|C8R40DRAFT_mRNA1064654	uncharacterized protein	XM_046225570.1	C8R40DRAFT_1064654
6	C8R40DRAFT_1164279	1	0	0	0	0	C8R40DRAFT_1164279	70260835	NW_025764307.1	12066	13376	1311	+	RefSeq	gene	., 12066	13376, .	protein_coding	C8R40DRAFT_1164279	TRUE	gnl|WGS:JABWDW|C8R40DRAFT_1164279	gnl|WGS:JABWDW|C8R40DRAFT_mRNA1164279	uncharacterized protein	XM_046230468.1	C8R40DRAFT_1164279
7	C8R40DRAFT_1164280	1	0	0	0	0	C8R40DRAFT_1164280	70260836	NW_025764307.1	13926	15037	1112	+	RefSeq	gene	., 13926	15037, .	protein_coding	C8R40DRAFT_1164280	TRUE	gnl|WGS:JABWDW|C8R40DRAFT_1164280	gnl|WGS:JABWDW|C8R40DRAFT_mRNA1164280	uncharacterized protein	XM_046230469.1	C8R40DRAFT_1164280
8	C8R40DRAFT_1232923	1	0	0	0	0	C8R40DRAFT_1232923	70263686	NW_025764307.1	15412	19394	3983	+	RefSeq	gene	., 15412	19394, .	protein_coding	C8R40DRAFT_1232923	TRUE	gnl|WGS:JABWDW|C8R40DRAFT_1232923	gnl|WGS:JABWDW|C8R40DRAFT_mRNA1232923	uncharacterized protein	XM_046233319.1	C8R40DRAFT_1232923
9	C8R40DRAFT_36	2.44358	2.50137	3.79036	40	113	C8R40DRAFT_36	70265198	NW_025764307.1	19478	21011	1534	+	RefSeq	gene			protein_coding	C8R40DRAFT_36		gnl|WGS:JABWDW|C8R40DRAFT_36	gnl|WGS:JABWDW|C8R40DRAFT_mRNA36	uncharacterized protein	XM_046234831.1	C8R40DRAFT_36
10	C8R40DRAFT_32	0.596401	3.06057	2.31492	63	35	C8R40DRAFT_32	70265061	NW_025764307.1	21016	22839	1824	-	RefSeq	gene			protein_coding	C8R40DRAFT_32		gnl|WGS:JABWDW|C8R40DRAFT_32	gnl|WGS:JABWDW|C8R40DRAFT_mRNA32	uncharacterized protein	XM_046234694.1	C8R40DRAFT_32
11	C8R40DRAFT_1031754	0.698139	9.67091	9.15249	6985	5001	C8R40DRAFT_1031754	70253561	NW_025764307.1	23015	23489	475	-	RefSeq	gene	., 23015	23489, .	protein_coding	C8R40DRAFT_1031754	TRUE	gnl|WGS:JABWDW|C8R40DRAFT_1031754	gnl|WGS:JABWDW|C8R40DRAFT_mRNA1031754	ribosomal protein S26e	XM_046223194.1	C8R40DRAFT_1031754
12	C8R40DRAFT_1164283	1.3794	4.05471	4.51876	134	193	C8R40DRAFT_1164283	70260837	NW_025764307.1	24867	25534	668	-	RefSeq	gene	., 24867	25534, .	protein_coding	C8R40DRAFT_1164283	TRUE	gnl|WGS:JABWDW|C8R40DRAFT_1164283	gnl|WGS:JABWDW|C8R40DRAFT_mRNA1164283	uncharacterized protein	XM_046230470.1	C8R40DRAFT_1164283
13	C8R40DRAFT_1064658	1.85258	3.7393	4.62884	106	209	C8R40DRAFT_1064658	70255938	NW_025764307.1	25939	26643	705	-	RefSeq	gene	., 25939	26643, .	protein_coding	C8R40DRAFT_1064658	TRUE	gnl|WGS:JABWDW|C8R40DRAFT_1064658	gnl|WGS:JABWDW|C8R40DRAFT_mRNA1064658	uncharacterized protein	XM_046225571.1	C8R40DRAFT_1064658
14	C8R40DRAFT_1075485	5.82186	2.88958	5.43106	55	371	C8R40DRAFT_1075485	70257243	NW_025764307.1	27191	28929	1739	+	RefSeq	gene			protein_coding	C8R40DRAFT_1075485		gnl|WGS:JABWDW|C8R40DRAFT_1075485	gnl|WGS:JABWDW|C8R40DRAFT_mRNA1075485	aldo /keto reductase	XM_046226876.1	C8R40DRAFT_1075485
15	C8R40DRAFT_t1	1.07758	0.432603	0.540399	3	4	C8R40DRAFT_t1	70267184	NW_025764307.1	29550	29637	88	+	RefSeq	gene			tRNA	C8R40DRAFT_t1				tRNA-Tyr		C8R40DRAFT_t1
16	C8R40DRAFT_310	4.74872	3.68803	5.93557	102	530	C8R40DRAFT_310	70265032	NW_025764307.1	29892	32526	2635	-	RefSeq	gene			protein_coding	C8R40DRAFT_310		gnl|WGS:JABWDW|C8R40DRAFT_310	gnl|WGS:JABWDW|C8R40DRAFT_mRNA310	uncharacterized protein	XM_046234665.1	C8R40DRAFT_310
17	C8R40DRAFT_1164287	1.14747	5.2326	5.43106	314	371	C8R40DRAFT_1164287	70260838	NW_025764307.1	32670	33845	1176	+	RefSeq	gene	., 32670	33845, .	protein_coding	C8R40DRAFT_1164287	TRUE	gnl|WGS:JABWDW|C8R40DRAFT_1164287	gnl|WGS:JABWDW|C8R40DRAFT_mRNA1164287	uncharacterized protein	XM_046230471.1	C8R40DRAFT_1164287
18	C8R40DRAFT_314	0.402978	8.00734	6.69611	2199	904	C8R40DRAFT_314	70265046	NW_025764307.1	34465	35631	1167	-	RefSeq	gene			protein_coding	C8R40DRAFT_314		gnl|WGS:JABWDW|C8R40DRAFT_314	gnl|WGS:JABWDW|C8R40DRAFT_mRNA314	vacuolar protein sorting-associated protein 28	XM_046234679.1	C8R40DRAFT_314
19	C8R40DRAFT_1031598	0.821715	4.56144	4.27815	194	162	C8R40DRAFT_1031598	70253550	NW_025764307.1	35847	39439	3593	+	RefSeq	gene	., 35847	39439, .	protein_coding	C8R40DRAFT_1031598	TRUE	gnl|WGS:JABWDW|C8R40DRAFT_1031598	gnl|WGS:JABWDW|C8R40DRAFT_mRNA1031598	uncharacterized protein	XM_046223183.1	C8R40DRAFT_1031598
20	C8R40DRAFT_1075515	0.911722	5.00542	4.87208	267	249	C8R40DRAFT_1075515	70257244	NW_025764307.1	39561	41051	1491	-	RefSeq	gene	., 39561		protein_coding	C8R40DRAFT_1075515	TRUE	gnl|WGS:JABWDW|C8R40DRAFT_1075515	gnl|WGS:JABWDW|C8R40DRAFT_mRNA1075515	uncharacterized protein	XM_046226877.1	C8R40DRAFT_1075515
21	C8R40DRAFT_1075520	0.727957	7.46189	7.00381	1504	1121	C8R40DRAFT_1075520	70257245	NW_025764307.1	41685	43698	2014	+	RefSeq	gene			protein_coding	C8R40DRAFT_1075520		gnl|WGS:JABWDW|C8R40DRAFT_1075520	gnl|WGS:JABWDW|C8R40DRAFT_mRNA1075520	uncharacterized protein	XM_046226878.1	C8R40DRAFT_1075520
22	C8R40DRAFT_1032062	0.824325	7.04576	6.76704	1125	950	C8R40DRAFT_1032062	70253590	NW_025764307.1	44368	45533	1166	-	RefSeq	gene	., 44368	45533, .	protein_coding	C8R40DRAFT_1032062	TRUE	gnl|WGS:JABWDW|C8R40DRAFT_1032062	gnl|WGS:JABWDW|C8R40DRAFT_mRNA1032062	uncharacterized protein	XM_046223223.1	C8R40DRAFT_1032062
23	C8R40DRAFT_1031388	0.701025	3.1767	2.66423	69	47	C8R40DRAFT_1031388	70253534	NW_025764307.1	47083	48020	938	+	RefSeq	gene	., 47083	48020, .	protein_coding	C8R40DRAFT_1031388	TRUE	gnl|WGS:JABWDW|C8R40DRAFT_1031388	gnl|WGS:JABWDW|C8R40DRAFT_mRNA1031388	uncharacterized protein	XM_046223167.1	C8R40DRAFT_1031388
24	C8R40DRAFT_1157454	1.2724	6.43743	6.78499	735	962	C8R40DRAFT_1157454	70259994	NW_025764307.1	48669	50937	2269	-	RefSeq	gene	., 48669	50937, .	protein_coding	C8R40DRAFT_1157454	TRUE	gnl|WGS:JABWDW|C8R40DRAFT_1157454	gnl|WGS:JABWDW|C8R40DRAFT_mRNA1157454	replication factor-A protein 1	XM_046229627.1	C8R40DRAFT_1157454
25	C8R40DRAFT_1157455	2.63598	2.55957	3.95791	42	128	C8R40DRAFT_1157455	70259995	NW_025764307.1	51364	53243	1880	-	RefSeq	gene	., 51364	53243, .	protein_coding	C8R40DRAFT_1157455	TRUE	gnl|WGS:JABWDW|C8R40DRAFT_1157455	gnl|WGS:JABWDW|C8R40DRAFT_mRNA1157455	Indoleamine 2,3-dioxygenase	XM_046229628.1	C8R40DRAFT_1157455
26	C8R40DRAFT_1157456	0.978131	5.29389	5.26199	328	329	C8R40DRAFT_1157456	70259996	NW_025764307.1	54114	55952	1839	-	RefSeq	gene	., 54114	55952, .	protein_coding	C8R40DRAFT_1157456	TRUE	gnl|WGS:JABWDW|C8R40DRAFT_1157456	gnl|WGS:JABWDW|C8R40DRAFT_mRNA1157456	3-hydroxyisobutyryl-CoA hydrolase	XM_046229629.1	C8R40DRAFT_1157456
27	C8R40DRAFT_1031891	0.535578	7.70207	6.80124	1778	973	C8R40DRAFT_1031891	70253577	NW_025764307.1	56099	58128	2030	+	RefSeq	gene	., 56099	58128, .	protein_coding	C8R40DRAFT_1031891	TRUE	gnl|WGS:JABWDW|C8R40DRAFT_1031891	gnl|WGS:JABWDW|C8R40DRAFT_mRNA1031891	uncharacterized protein	XM_046223210.1	C8R40DRAFT_1031891
28	C8R40DRAFT_907	0.633047	6.79024	6.13062	941	608	C8R40DRAFT_907	70267010	NW_025764307.1	58301	60070	1770	-	RefSeq	gene			protein_coding	C8R40DRAFT_907		gnl|WGS:JABWDW|C8R40DRAFT_907	gnl|WGS:JABWDW|C8R40DRAFT_mRNA907	uncharacterized protein	XM_046236643.1	C8R40DRAFT_907
29	C8R40DRAFT_1075567	0.672087	8.23759	7.66431	2581	1777	C8R40DRAFT_1075567	70257246	NW_025764307.1	60076	62390	2315	-	RefSeq	gene			protein_coding	C8R40DRAFT_1075567		gnl|WGS:JABWDW|C8R40DRAFT_1075567	gnl|WGS:JABWDW|C8R40DRAFT_mRNA1075567	pyridoxal phosphate-dependent transferase	XM_046226879.1	C8R40DRAFT_1075567
30	C8R40DRAFT_1075571	0.508738	4.86822	3.89321	242	122	C8R40DRAFT_1075571	70257247	NW_025764307.1	62706	65034	2329	-	RefSeq	gene			protein_coding	C8R40DRAFT_1075571		gnl|WGS:JABWDW|C8R40DRAFT_1075571	gnl|WGS:JABWDW|C8R40DRAFT_mRNA1075571	cellulase CEL6B	XM_046226880.1	C8R40DRAFT_1075571
31	C8R40DRAFT_1550	1.49299	2.81985	3.39806	52	84	C8R40DRAFT_1550	70264560	NW_025764307.1	65416	66046	631	-	RefSeq	gene			protein_coding	C8R40DRAFT_1550		gnl|WGS:JABWDW|C8R40DRAFT_1550	gnl|WGS:JABWDW|C8R40DRAFT_mRNA1550	uncharacterized protein	XM_046234193.1	C8R40DRAFT_1550
32	C8R40DRAFT_1164302	1.06006	4.33854	4.42269	165	180	C8R40DRAFT_1164302	70260839	NW_025764307.1	66283	67190	908	-	RefSeq	gene	., 66283	67190, .	protein_coding	C8R40DRAFT_1164302	TRUE	gnl|WGS:JABWDW|C8R40DRAFT_1164302	gnl|WGS:JABWDW|C8R40DRAFT_mRNA1164302	adaptin ear-binding coat-associated protein 1 NECAP-1	XM_046230472.1	C8R40DRAFT_1164302
33	C8R40DRAFT_1232943	1.22771	5.20551	5.50149	308	390	C8R40DRAFT_1232943	70263687	NW_025764307.1	67269	68578	1310	+	RefSeq	gene			protein_coding	C8R40DRAFT_1232943		gnl|WGS:JABWDW|C8R40DRAFT_1232943	gnl|WGS:JABWDW|C8R40DRAFT_mRNA1232943	COP9 signalosome	XM_046233320.1	C8R40DRAFT_1232943
34	C8R40DRAFT_1075576	5.11382	3.30133	5.65573	76	435	C8R40DRAFT_1075576	70257248	NW_025764307.1	68562	70556	1995	+	RefSeq	gene			protein_coding	C8R40DRAFT_1075576		gnl|WGS:JABWDW|C8R40DRAFT_1075576	gnl|WGS:JABWDW|C8R40DRAFT_mRNA1075576	HAD-like domain-containing protein	XM_046226881.1	C8R40DRAFT_1075576
35	C8R40DRAFT_1031572	1.90711	2.66938	3.60077	46	98	C8R40DRAFT_1031572	70253546	NW_025764307.1	70817	71960	1144	+	RefSeq	gene	., 70817	71960, .	protein_coding	C8R40DRAFT_1031572	TRUE	gnl|WGS:JABWDW|C8R40DRAFT_1031572	gnl|WGS:JABWDW|C8R40DRAFT_mRNA1031572	uncharacterized protein	XM_046223179.1	C8R40DRAFT_1031572
36	C8R40DRAFT_1164306	0.795961	4.98432	4.65509	263	213	C8R40DRAFT_1164306	70260840	NW_025764307.1	75032	76819	1788	+	RefSeq	gene	., 75032	76819, .	protein_coding	C8R40DRAFT_1164306	TRUE	gnl|WGS:JABWDW|C8R40DRAFT_1164306	gnl|WGS:JABWDW|C8R40DRAFT_mRNA1164306	uncharacterized protein	XM_046230473.1	C8R40DRAFT_1164306
37	C8R40DRAFT_1064677	1.653	5.01585	5.74093	269	462	C8R40DRAFT_1064677	70255939	NW_025764307.1	77495	80118	2624	-	RefSeq	gene	., 77495	80118, .	protein_coding	C8R40DRAFT_1064677	TRUE	gnl|WGS:JABWDW|C8R40DRAFT_1064677	gnl|WGS:JABWDW|C8R40DRAFT_mRNA1064677	2-isopropylmalate synthase	XM_046225572.1	C8R40DRAFT_1064677
38	C8R40DRAFT_1137928	1.58852	1.39604	2.06372	14	28	C8R40DRAFT_1137928	70259816	NW_025764307.1	81244	82467	1224	-	RefSeq	gene			protein_coding	C8R40DRAFT_1137928		gnl|WGS:JABWDW|C8R40DRAFT_1137928	gnl|WGS:JABWDW|C8R40DRAFT_mRNA1137928	uncharacterized protein	XM_046229449.1	C8R40DRAFT_1137928
39	C8R40DRAFT_1031654	0.0373496	7.53079	2.78803	1578	52	C8R40DRAFT_1031654	70253556	NW_025764307.1	86649	87380	732	-	RefSeq	gene	., 86649	87380, .	protein_coding	C8R40DRAFT_1031654	TRUE	gnl|WGS:JABWDW|C8R40DRAFT_1031654	gnl|WGS:JABWDW|C8R40DRAFT_mRNA1031654	uncharacterized protein	XM_046223189.1	C8R40DRAFT_1031654
40	C8R40DRAFT_1031251	1.85519	5.71152	6.60309	441	847	C8R40DRAFT_1031251	70253522	NW_025764307.1	91086	93803	2718	-	RefSeq	gene	., 91086	93803, .	protein_coding	C8R40DRAFT_1031251	TRUE	gnl|WGS:JABWDW|C8R40DRAFT_1031251	gnl|WGS:JABWDW|C8R40DRAFT_mRNA1031251	glutamate-tRNA ligase	XM_046223155.1	C8R40DRAFT_1031251
41	C8R40DRAFT_1075619	2.81192	4.10444	5.596	139	417	C8R40DRAFT_1075619	70257249	NW_025764307.1	93872	96808	2937	+	RefSeq	gene			protein_coding	C8R40DRAFT_1075619		gnl|WGS:JABWDW|C8R40DRAFT_1075619	gnl|WGS:JABWDW|C8R40DRAFT_mRNA1075619	MCM-domain-containing protein	XM_046226882.1	C8R40DRAFT_1075619
42	C8R40DRAFT_1983	0.887528	4.76067	4.58854	224	203	C8R40DRAFT_1983	70264680	NW_025764307.1	96839	101489	4651	+	RefSeq	gene			protein_coding	C8R40DRAFT_1983		gnl|WGS:JABWDW|C8R40DRAFT_1983	gnl|WGS:JABWDW|C8R40DRAFT_mRNA1983	S-adenosyl-L-methionine-dependent methyltransferase	XM_046234313.1	C8R40DRAFT_1983
43	C8R40DRAFT_1032127	0.779476	7.25177	6.89235	1299	1037	C8R40DRAFT_1032127	70253600	NW_025764307.1	101647	102716	1070	-	RefSeq	gene	., 101647	102716, .	protein_coding	C8R40DRAFT_1032127	TRUE	gnl|WGS:JABWDW|C8R40DRAFT_1032127	gnl|WGS:JABWDW|C8R40DRAFT_mRNA1032127	20S proteasome subunit	XM_046223233.1	C8R40DRAFT_1032127
44	C8R40DRAFT_1075628	1.57458	3.24923	3.9042	73	123	C8R40DRAFT_1075628	70257250	NW_025764307.1	102838	105644	2807	+	RefSeq	gene			protein_coding	C8R40DRAFT_1075628		gnl|WGS:JABWDW|C8R40DRAFT_1075628	gnl|WGS:JABWDW|C8R40DRAFT_mRNA1075628	uncharacterized protein	XM_046226883.1	C8R40DRAFT_1075628
45	C8R40DRAFT_1064684	0.863471	0.860676	0.648896	7	5	C8R40DRAFT_1064684	70255940	NW_025764307.1	113140	114652	1513	+	RefSeq	gene	., 113140	114652, .	protein_coding	C8R40DRAFT_1064684	TRUE	gnl|WGS:JABWDW|C8R40DRAFT_1064684	gnl|WGS:JABWDW|C8R40DRAFT_mRNA1064684	uncharacterized protein	XM_046225573.1	C8R40DRAFT_1064684
46	C8R40DRAFT_1075633	1.9529	4.29638	5.26199	160	329	C8R40DRAFT_1075633	70257251	NW_025764307.1	114812	116298	1487	-	RefSeq	gene			protein_coding	C8R40DRAFT_1075633		gnl|WGS:JABWDW|C8R40DRAFT_1075633	gnl|WGS:JABWDW|C8R40DRAFT_mRNA1075633	mitochondrial carrier domain-containing protein	XM_046226884.1	C8R40DRAFT_1075633
47	C8R40DRAFT_2158	1.09123	1.11474	1.2407	10	12	C8R40DRAFT_2158	70264738	NW_025764307.1	118427	120650	2224	+	RefSeq	gene			protein_coding	C8R40DRAFT_2158		gnl|WGS:JABWDW|C8R40DRAFT_2158	gnl|WGS:JABWDW|C8R40DRAFT_mRNA2158	kinase-like domain-containing protein	XM_046234371.1	C8R40DRAFT_2158
48	C8R40DRAFT_1075639	1.584	6.50194	7.16551	769	1255	C8R40DRAFT_1075639	70257252	NW_025764307.1	121161	125970	4810	-	RefSeq	gene			protein_coding	C8R40DRAFT_1075639		gnl|WGS:JABWDW|C8R40DRAFT_1075639	gnl|WGS:JABWDW|C8R40DRAFT_mRNA1075639	SNF2 family N-terminal domain-containing protein	XM_046226885.1	C8R40DRAFT_1075639
49	C8R40DRAFT_1075642	0.499022	6.52586	5.52303	782	396	C8R40DRAFT_1075642	70257253	NW_025764307.1	126008	126931	924	-	RefSeq	gene			protein_coding	C8R40DRAFT_1075642		gnl|WGS:JABWDW|C8R40DRAFT_1075642	gnl|WGS:JABWDW|C8R40DRAFT_mRNA1075642	uncharacterized protein	XM_046226886.1	C8R40DRAFT_1075642
50	C8R40DRAFT_1032478	1.45277	4.28779	4.8266	159	241	C8R40DRAFT_1032478	70253629	NW_025764307.1	129885	131652	1768	-	RefSeq	gene	., 129885	131652, .	protein_coding	C8R40DRAFT_1032478	TRUE	gnl|WGS:JABWDW|C8R40DRAFT_1032478	gnl|WGS:JABWDW|C8R40DRAFT_mRNA1032478	uncharacterized protein	XM_046223262.1	C8R40DRAFT_1032478
51	C8R40DRAFT_2364	1.13028	6.14839	6.32508	600	697	C8R40DRAFT_2364	70264803	NW_025764307.1	131885	133137	1253	-	RefSeq	gene			protein_coding	C8R40DRAFT_2364		gnl|WGS:JABWDW|C8R40DRAFT_2364	gnl|WGS:JABWDW|C8R40DRAFT_mRNA2364	ras family-domain-containing protein	XM_046234436.1	C8R40DRAFT_2364
52	C8R40DRAFT_2357	13.0409	0	3.70497	0	106	C8R40DRAFT_2357	70264801	NW_025764307.1	133890	135465	1576	-	RefSeq	gene			protein_coding	C8R40DRAFT_2357		gnl|WGS:JABWDW|C8R40DRAFT_2357	gnl|WGS:JABWDW|C8R40DRAFT_mRNA2357	cytochrome P450	XM_046234434.1	C8R40DRAFT_2357
53	C8R40DRAFT_1075660	2.13594	0	1.09487	0	10	C8R40DRAFT_1075660	70257254	NW_025764307.1	135473	136066	594	-	RefSeq	gene			protein_coding	C8R40DRAFT_1075660		gnl|WGS:JABWDW|C8R40DRAFT_1075660	gnl|WGS:JABWDW|C8R40DRAFT_mRNA1075660	uncharacterized protein	XM_046226887.1	C8R40DRAFT_1075660
54	C8R40DRAFT_1075668	0.487611	2.27689	1.2407	33	12	C8R40DRAFT_1075668	70257255	NW_025764307.1	159675	160994	1320	+	RefSeq	gene			protein_coding	C8R40DRAFT_1075668		gnl|WGS:JABWDW|C8R40DRAFT_1075668	gnl|WGS:JABWDW|C8R40DRAFT_mRNA1075668	uncharacterized protein	XM_046226888.1	C8R40DRAFT_1075668
55	C8R40DRAFT_1164330	0.226183	4.20815	2.06372	150	28	C8R40DRAFT_1164330	70260841	NW_025764307.1	161697	162339	643	+	RefSeq	gene	., 161697	162339, .	protein_coding	C8R40DRAFT_1164330	TRUE	gnl|WGS:JABWDW|C8R40DRAFT_1164330	gnl|WGS:JABWDW|C8R40DRAFT_mRNA1164330	uncharacterized protein	XM_046230474.1	C8R40DRAFT_1164330
56	C8R40DRAFT_1164331	1.36741	2.86671	3.31816	54	79	C8R40DRAFT_1164331	70260842	NW_025764307.1	162709	164762	2054	-	RefSeq	gene	., 162709	164762, .	protein_coding	C8R40DRAFT_1164331	TRUE	gnl|WGS:JABWDW|C8R40DRAFT_1164331	gnl|WGS:JABWDW|C8R40DRAFT_mRNA1164331	uncharacterized protein	XM_046230475.1	C8R40DRAFT_1164331
57	C8R40DRAFT_1164332	1.05973	3.62128	3.70497	97	106	C8R40DRAFT_1164332	70260843	NW_025764307.1	164877	166889	2013	+	RefSeq	gene	., 164877	166889, .	protein_coding	C8R40DRAFT_1164332	TRUE	gnl|WGS:JABWDW|C8R40DRAFT_1164332	gnl|WGS:JABWDW|C8R40DRAFT_mRNA1164332	uncharacterized protein	XM_046230476.1	C8R40DRAFT_1164332
58	C8R40DRAFT_2763	0.586955	1.51848	0.749802	16	6	C8R40DRAFT_2763	70264934	NW_025764307.1	167250	168487	1238	-	RefSeq	gene			protein_coding	C8R40DRAFT_2763		gnl|WGS:JABWDW|C8R40DRAFT_2763	gnl|WGS:JABWDW|C8R40DRAFT_mRNA2763	uncharacterized protein	XM_046234567.1	C8R40DRAFT_2763
59	C8R40DRAFT_1064695	1.17862	4.41147	4.64857	174	212	C8R40DRAFT_1064695	70255941	NW_025764307.1	169972	170783	812	-	RefSeq	gene	., 169972	170783, .	protein_coding	C8R40DRAFT_1064695	TRUE	gnl|WGS:JABWDW|C8R40DRAFT_1064695	gnl|WGS:JABWDW|C8R40DRAFT_mRNA1064695	autophagy-related protein	XM_046225574.1	C8R40DRAFT_1064695
60	C8R40DRAFT_1157474	1.8582	5.85497	6.74887	488	938	C8R40DRAFT_1157474	70259997	NW_025764307.1	172291	173757	1467	+	RefSeq	gene	., 172291	173757, .	protein_coding	C8R40DRAFT_1157474	TRUE	gnl|WGS:JABWDW|C8R40DRAFT_1157474	gnl|WGS:JABWDW|C8R40DRAFT_mRNA1157474	aldo /keto reductase	XM_046229630.1	C8R40DRAFT_1157474
61	C8R40DRAFT_1164335	2.13594	0	1.09487	0	10	C8R40DRAFT_1164335	70260844	NW_025764307.1	174617	175859	1243	-	RefSeq	gene	., 174617	175859, .	protein_coding	C8R40DRAFT_1164335	TRUE	gnl|WGS:JABWDW|C8R40DRAFT_1164335	gnl|WGS:JABWDW|C8R40DRAFT_mRNA1164335	uncharacterized protein	XM_046230477.1	C8R40DRAFT_1164335
62	C8R40DRAFT_1261516	1.4612	3.46255	4.0097	86	133	C8R40DRAFT_1261516	70264197	NW_025764307.1	175987	180621	4635	+	RefSeq	gene		180621, .	protein_coding	C8R40DRAFT_1261516	TRUE	gnl|WGS:JABWDW|C8R40DRAFT_1261516	gnl|WGS:JABWDW|C8R40DRAFT_mRNA1261516	uncharacterized protein	XM_046233830.1	C8R40DRAFT_1261516
63	C8R40DRAFT_t24	0.438191	1.19037	0	11	0	C8R40DRAFT_t24	70267339	NW_025764307.1	181029	181136	108	-	RefSeq	gene			tRNA	C8R40DRAFT_t24				tRNA-Glu		C8R40DRAFT_t24
64	C8R40DRAFT_1164337	0.676374	3.55128	2.98718	92	61	C8R40DRAFT_1164337	70260845	NW_025764307.1	181623	184134	2512	+	RefSeq	gene	., 181623	184134, .	protein_coding	C8R40DRAFT_1164337	TRUE	gnl|WGS:JABWDW|C8R40DRAFT_1164337	gnl|WGS:JABWDW|C8R40DRAFT_mRNA1164337	uncharacterized protein	XM_046230478.1	C8R40DRAFT_1164337
65	C8R40DRAFT_t23	1.34078	0	0.423073	0	3	C8R40DRAFT_t23	70267328	NW_025764307.1	185030	185129	100	-	RefSeq	gene			tRNA	C8R40DRAFT_t23				tRNA-Glu		C8R40DRAFT_t23
66	C8R40DRAFT_2997	1.98322	4.23519	5.22303	153	320	C8R40DRAFT_2997	70265004	NW_025764307.1	185995	186673	679	-	RefSeq	gene			protein_coding	C8R40DRAFT_2997		gnl|WGS:JABWDW|C8R40DRAFT_2997	gnl|WGS:JABWDW|C8R40DRAFT_mRNA2997	uncharacterized protein	XM_046234637.1	C8R40DRAFT_2997
67	C8R40DRAFT_2964	2.51869	3.97141	5.30408	126	339	C8R40DRAFT_2964	70264998	NW_025764307.1	186258	188555	2298	-	RefSeq	gene			protein_coding	C8R40DRAFT_2964		gnl|WGS:JABWDW|C8R40DRAFT_2964	gnl|WGS:JABWDW|C8R40DRAFT_mRNA2964	uncharacterized protein	XM_046234631.1	C8R40DRAFT_2964
68	C8R40DRAFT_1031204	7.00065	3.01968	5.82717	61	491	C8R40DRAFT_1031204	70253518	NW_025764307.1	189901	191107	1207	+	RefSeq	gene	., 189901	191107, .	protein_coding	C8R40DRAFT_1031204	TRUE	gnl|WGS:JABWDW|C8R40DRAFT_1031204	gnl|WGS:JABWDW|C8R40DRAFT_mRNA1031204	nucleoside-diphosphate-sugar epimerase	XM_046223151.1	C8R40DRAFT_1031204
69	C8R40DRAFT_3081	7.86455	3.36799	6.34336	80	706	C8R40DRAFT_3081	70265024	NW_025764307.1	192164	193182	1019	+	RefSeq	gene			protein_coding	C8R40DRAFT_3081		gnl|WGS:JABWDW|C8R40DRAFT_3081	gnl|WGS:JABWDW|C8R40DRAFT_mRNA3081	uncharacterized protein	XM_046234657.1	C8R40DRAFT_3081
70	C8R40DRAFT_1032279	0.964805	5.01064	4.95895	268	265	C8R40DRAFT_1032279	70253612	NW_025764307.1	193411	194435	1025	+	RefSeq	gene	., 193411	194435, .	protein_coding	C8R40DRAFT_1032279	TRUE	gnl|WGS:JABWDW|C8R40DRAFT_1032279	gnl|WGS:JABWDW|C8R40DRAFT_mRNA1032279	spindle checkpoint protein	XM_046223245.1	C8R40DRAFT_1032279
71	C8R40DRAFT_1032463	0.593604	5.83743	5.08501	482	290	C8R40DRAFT_1032463	70253626	NW_025764307.1	194615	196382	1768	-	RefSeq	gene	., 194615	196382, .	protein_coding	C8R40DRAFT_1032463	TRUE	gnl|WGS:JABWDW|C8R40DRAFT_1032463	gnl|WGS:JABWDW|C8R40DRAFT_mRNA1032463	nexin sorting protein	XM_046223259.1	C8R40DRAFT_1032463
72	C8R40DRAFT_1031176	0.682025	0.552104	0	4	0	C8R40DRAFT_1031176	70253515	NW_025764307.1	196475	198424	1950	+	RefSeq	gene	., 196475	198424, .	protein_coding	C8R40DRAFT_1031176	TRUE	gnl|WGS:JABWDW|C8R40DRAFT_1031176	gnl|WGS:JABWDW|C8R40DRAFT_mRNA1031176	lung seven transmembrane receptor-domain-containing protein	XM_046223148.1	C8R40DRAFT_1031176
73	C8R40DRAFT_3009	0.799936	6.69931	6.37727	883	723	C8R40DRAFT_3009	70265008	NW_025764307.1	198425	199028	604	+	RefSeq	gene			protein_coding	C8R40DRAFT_3009		gnl|WGS:JABWDW|C8R40DRAFT_3009	gnl|WGS:JABWDW|C8R40DRAFT_mRNA3009	uncharacterized protein	XM_046234641.1	C8R40DRAFT_3009
74	C8R40DRAFT_1075734	0.677933	6.57959	6.0188	812	562	C8R40DRAFT_1075734	70257256	NW_025764307.1	199065	203423	4359	-	RefSeq	gene			protein_coding	C8R40DRAFT_1075734		gnl|WGS:JABWDW|C8R40DRAFT_1075734	gnl|WGS:JABWDW|C8R40DRAFT_mRNA1075734	DNA-dependent RNA polymerase II second largest subunit	XM_046226889.1	C8R40DRAFT_1075734
75	C8R40DRAFT_1075735	5.56675	1.9686	4.44544	25	183	C8R40DRAFT_1075735	70257257	NW_025764307.1	203509	204822	1314	-	RefSeq	gene			protein_coding	C8R40DRAFT_1075735		gnl|WGS:JABWDW|C8R40DRAFT_1075735	gnl|WGS:JABWDW|C8R40DRAFT_mRNA1075735	fructosamine kinase	XM_046226890.1	C8R40DRAFT_1075735
76	C8R40DRAFT_1075741	3.22485	4.1806	5.86983	147	506	C8R40DRAFT_1075741	70257258	NW_025764307.1	204823	206677	1855	+	RefSeq	gene			protein_coding	C8R40DRAFT_1075741		gnl|WGS:JABWDW|C8R40DRAFT_1075741	gnl|WGS:JABWDW|C8R40DRAFT_mRNA1075741	NADH:flavin oxidoreductase	XM_046226891.1	C8R40DRAFT_1075741
77	C8R40DRAFT_1164345	1.19907	4.11418	4.3761	140	174	C8R40DRAFT_1164345	70260846	NW_025764307.1	206685	208299	1615	+	RefSeq	gene	., 206685	208299, .	protein_coding	C8R40DRAFT_1164345	TRUE	gnl|WGS:JABWDW|C8R40DRAFT_1164345	gnl|WGS:JABWDW|C8R40DRAFT_mRNA1164345	uncharacterized protein	XM_046230479.1	C8R40DRAFT_1164345
78	C8R40DRAFT_1031847	1.73544	3.1198	3.9151	66	124	C8R40DRAFT_1031847	70253572	NW_025764307.1	212973	214065	1093	+	RefSeq	gene	., 212973	214065, .	protein_coding	C8R40DRAFT_1031847	TRUE	gnl|WGS:JABWDW|C8R40DRAFT_1031847	gnl|WGS:JABWDW|C8R40DRAFT_mRNA1031847	protein-tyrosine phosphatase-like protein	XM_046223205.1	C8R40DRAFT_1031847
79	C8R40DRAFT_1164347	1.24985	4.18984	4.51159	148	192	C8R40DRAFT_1164347	70260847	NW_025764307.1	214337	215945	1609	+	RefSeq	gene	., 214337	215945, .	protein_coding	C8R40DRAFT_1164347	TRUE	gnl|WGS:JABWDW|C8R40DRAFT_1164347	gnl|WGS:JABWDW|C8R40DRAFT_mRNA1164347	uncharacterized protein	XM_046230480.1	C8R40DRAFT_1164347
80	C8R40DRAFT_1031338	1.56797	0	0.648896	0	5	C8R40DRAFT_1031338	70253528	NW_025764307.1	216962	218797	1836	+	RefSeq	gene	., 216962	218797, .	protein_coding	C8R40DRAFT_1031338	TRUE	gnl|WGS:JABWDW|C8R40DRAFT_1031338	gnl|WGS:JABWDW|C8R40DRAFT_mRNA1031338	cytochrome P450	XM_046223161.1	C8R40DRAFT_1031338
81	C8R40DRAFT_1064710	0.98699	1.03492	1.01603	9	9	C8R40DRAFT_1064710	70255942	NW_025764307.1	219704	220419	716	-	RefSeq	gene	., 219704	220419, .	protein_coding	C8R40DRAFT_1064710	TRUE	gnl|WGS:JABWDW|C8R40DRAFT_1064710	gnl|WGS:JABWDW|C8R40DRAFT_mRNA1064710	uncharacterized protein	XM_046225575.1	C8R40DRAFT_1064710
82	C8R40DRAFT_3539	3.86621	3.63488	5.5858	98	414	C8R40DRAFT_3539	70265179	NW_025764307.1	222183	224478	2296	+	RefSeq	gene			protein_coding	C8R40DRAFT_3539		gnl|WGS:JABWDW|C8R40DRAFT_3539	gnl|WGS:JABWDW|C8R40DRAFT_mRNA3539	histidine phosphatase	XM_046234812.1	C8R40DRAFT_3539
83	C8R40DRAFT_1064712	0.567888	2.66938	1.85306	46	23	C8R40DRAFT_1064712	70255943	NW_025764307.1	224866	225856	991	+	RefSeq	gene	., 224866	225856, .	protein_coding	C8R40DRAFT_1064712	TRUE	gnl|WGS:JABWDW|C8R40DRAFT_1064712	gnl|WGS:JABWDW|C8R40DRAFT_mRNA1064712	short-chain dehydrogenase /reductase	XM_046225576.1	C8R40DRAFT_1064712
84	C8R40DRAFT_1164351	1.56797	0	0.648896	0	5	C8R40DRAFT_1164351	70260848	NW_025764307.1	226510	227561	1052	-	RefSeq	gene	., 226510	227561, .	protein_coding	C8R40DRAFT_1164351	TRUE	gnl|WGS:JABWDW|C8R40DRAFT_1164351	gnl|WGS:JABWDW|C8R40DRAFT_mRNA1164351	uncharacterized protein	XM_046230481.1	C8R40DRAFT_1164351
85	C8R40DRAFT_1164352	0.67087	2.01094	1.43504	26	15	C8R40DRAFT_1164352	70260849	NW_025764307.1	228133	229129	997	+	RefSeq	gene	., 228133	229129, .	protein_coding	C8R40DRAFT_1164352	TRUE	gnl|WGS:JABWDW|C8R40DRAFT_1164352	gnl|WGS:JABWDW|C8R40DRAFT_mRNA1164352	short-chain dehydrogenase /reductase	XM_046230482.1	C8R40DRAFT_1164352
86	C8R40DRAFT_1232986	1.63778	2.81985	3.53159	52	93	C8R40DRAFT_1232986	70263688	NW_025764307.1	229978	233870	3893	-	RefSeq	gene	., 229978		protein_coding	C8R40DRAFT_1232986	TRUE	gnl|WGS:JABWDW|C8R40DRAFT_1232986	gnl|WGS:JABWDW|C8R40DRAFT_mRNA1232986	uncharacterized protein	XM_046233321.1	C8R40DRAFT_1232986
87	C8R40DRAFT_1032489	0.722158	0.764969	0.295355	6	2	C8R40DRAFT_1032489	70253631	NW_025764307.1	233992	236605	2614	+	RefSeq	gene	., 233992	236605, .	protein_coding	C8R40DRAFT_1032489	TRUE	gnl|WGS:JABWDW|C8R40DRAFT_1032489	gnl|WGS:JABWDW|C8R40DRAFT_mRNA1032489	uncharacterized protein	XM_046223264.1	C8R40DRAFT_1032489
88	C8R40DRAFT_1261534	1.01632	1.736	1.75935	20	21	C8R40DRAFT_1261534	70264198	NW_025764307.1	237750	238552	803	-	RefSeq	gene			protein_coding	C8R40DRAFT_1261534		gnl|WGS:JABWDW|C8R40DRAFT_1261534	gnl|WGS:JABWDW|C8R40DRAFT_mRNA1261534	uncharacterized protein	XM_046233831.1	C8R40DRAFT_1261534
89	C8R40DRAFT_1064717	0.487711	1.88001	0.844109	23	7	C8R40DRAFT_1064717	70255944	NW_025764307.1	238424	239394	971	-	RefSeq	gene	., 238424	239394, .	protein_coding	C8R40DRAFT_1064717	TRUE	gnl|WGS:JABWDW|C8R40DRAFT_1064717	gnl|WGS:JABWDW|C8R40DRAFT_mRNA1064717	uncharacterized protein	XM_046225577.1	C8R40DRAFT_1064717
90	C8R40DRAFT_4317	0.603779	1.9686	1.2407	25	12	C8R40DRAFT_4317	70265415	NW_025764307.1	240220	240941	722	-	RefSeq	gene			protein_coding	C8R40DRAFT_4317		gnl|WGS:JABWDW|C8R40DRAFT_4317	gnl|WGS:JABWDW|C8R40DRAFT_mRNA4317	uncharacterized protein	XM_046235048.1	C8R40DRAFT_4317
91	C8R40DRAFT_1232990	1.24479	9.8657	10.1816	7996	10215	C8R40DRAFT_1232990	70263689	NW_025764307.1	241101	245349	4249	+	RefSeq	gene	., 241101		protein_coding	C8R40DRAFT_1232990	TRUE	gnl|WGS:JABWDW|C8R40DRAFT_1232990	gnl|WGS:JABWDW|C8R40DRAFT_mRNA1232990	uncharacterized protein	XM_046233322.1	C8R40DRAFT_1232990
92	C8R40DRAFT_t22	0.903076	0.302303	0.155223	2	1	C8R40DRAFT_t22	70267317	NW_025764307.1	243587	243687	101	-	RefSeq	gene			tRNA	C8R40DRAFT_t22				tRNA-Lys		C8R40DRAFT_t22
93	C8R40DRAFT_1164358	0.993416	0.432603	0.423073	3	3	C8R40DRAFT_1164358	70260850	NW_025764307.1	246203	246671	469	+	RefSeq	gene	., 246203	246671, .	protein_coding	C8R40DRAFT_1164358	TRUE	gnl|WGS:JABWDW|C8R40DRAFT_1164358	gnl|WGS:JABWDW|C8R40DRAFT_mRNA1164358	uncharacterized protein	XM_046230483.1	C8R40DRAFT_1164358
94	C8R40DRAFT_1164359	0.40987	5.38524	4.09848	350	142	C8R40DRAFT_1164359	70260851	NW_025764307.1	247030	248240	1211	-	RefSeq	gene	., 247030	248240, .	protein_coding	C8R40DRAFT_1164359	TRUE	gnl|WGS:JABWDW|C8R40DRAFT_1164359	gnl|WGS:JABWDW|C8R40DRAFT_mRNA1164359	uncharacterized protein	XM_046230484.1	C8R40DRAFT_1164359
95	C8R40DRAFT_1157490	0.363231	5.88374	4.42269	498	180	C8R40DRAFT_1157490	70259998	NW_025764307.1	251087	254168	3082	+	RefSeq	gene	., 251087	254168, .	protein_coding	C8R40DRAFT_1157490	TRUE	gnl|WGS:JABWDW|C8R40DRAFT_1157490	gnl|WGS:JABWDW|C8R40DRAFT_mRNA1157490	protein kinase	XM_046229631.1	C8R40DRAFT_1157490
96	C8R40DRAFT_1232994	1.06716	3.33505	3.42882	78	86	C8R40DRAFT_1232994	70263690	NW_025764307.1	254481	255951	1471	-	RefSeq	gene		255951, .	protein_coding	C8R40DRAFT_1232994	TRUE	gnl|WGS:JABWDW|C8R40DRAFT_1232994	gnl|WGS:JABWDW|C8R40DRAFT_mRNA1232994	uncharacterized protein	XM_046233323.1	C8R40DRAFT_1232994
97	C8R40DRAFT_t2	1.09908	0.159055	0.295355	1	2	C8R40DRAFT_t2	70267294	NW_025764307.1	256304	256386	83	+	RefSeq	gene			tRNA	C8R40DRAFT_t2				tRNA-Cys		C8R40DRAFT_t2
98	C8R40DRAFT_1031188	0.51423	1.11474	0.155223	10	1	C8R40DRAFT_1031188	70253517	NW_025764307.1	256823	259929	3107	-	RefSeq	gene	., 256823	259929, .	protein_coding	C8R40DRAFT_1031188	TRUE	gnl|WGS:JABWDW|C8R40DRAFT_1031188	gnl|WGS:JABWDW|C8R40DRAFT_mRNA1031188	protein kinase	XM_046223150.1	C8R40DRAFT_1031188
99	C8R40DRAFT_1232995	3.61265	0	1.85306	0	23	C8R40DRAFT_1232995	70263691	NW_025764307.1	261476	262621	1146	+	RefSeq	gene			protein_coding	C8R40DRAFT_1232995		gnl|WGS:JABWDW|C8R40DRAFT_1232995	gnl|WGS:JABWDW|C8R40DRAFT_mRNA1232995	uncharacterized protein	XM_046233324.1	C8R40DRAFT_1232995
100	C8R40DRAFT_1075859	0.284343	7.82804	6.01374	1941	560	C8R40DRAFT_1075859	70257259	NW_025764307.1	264264	266617	2354	+	RefSeq	gene			protein_coding	C8R40DRAFT_1075859		gnl|WGS:JABWDW|C8R40DRAFT_1075859	gnl|WGS:JABWDW|C8R40DRAFT_mRNA1075859	uncharacterized protein	XM_046226892.1	C8R40DRAFT_1075859
101	C8R40DRAFT_1064725	0.191546	9.04839	6.66415	4534	884	C8R40DRAFT_1064725	70255945	NW_025764307.1	266698	267529	832	-	RefSeq	gene	., 266698	267529, .	protein_coding	C8R40DRAFT_1064725	TRUE	gnl|WGS:JABWDW|C8R40DRAFT_1064725	gnl|WGS:JABWDW|C8R40DRAFT_mRNA1064725	uncharacterized protein	XM_046225578.1	C8R40DRAFT_1064725
102	C8R40DRAFT_t3	0.689456	1.63134	1.09487	18	10	C8R40DRAFT_t3	70267405	NW_025764307.1	268077	268174	98	+	RefSeq	gene			tRNA	C8R40DRAFT_t3				tRNA-Cys		C8R40DRAFT_t3
103	C8R40DRAFT_t21	1.40429	0.159055	0.648896	1	5	C8R40DRAFT_t21	70267306	NW_025764307.1	269269	269354	86	-	RefSeq	gene			tRNA	C8R40DRAFT_t21				tRNA-Lys		C8R40DRAFT_t21
104	C8R40DRAFT_1269613	2.72686	0.159055	1.60629	1	18	C8R40DRAFT_1269613	70264391	NW_025764307.1	269356	272495	3140	-	RefSeq	gene			protein_coding	C8R40DRAFT_1269613		gnl|WGS:JABWDW|C8R40DRAFT_1269613	gnl|WGS:JABWDW|C8R40DRAFT_mRNA1269613	Zn(2)-Cys(6) binuclear cluster domain-containing protein	XM_046234024.1	C8R40DRAFT_1269613
105	C8R40DRAFT_1031305	1.01692	5.76197	5.78618	457	477	C8R40DRAFT_1031305	70253525	NW_025764307.1	273440	275201	1762	-	RefSeq	gene	., 273440	275201, .	protein_coding	C8R40DRAFT_1031305	TRUE	gnl|WGS:JABWDW|C8R40DRAFT_1031305	gnl|WGS:JABWDW|C8R40DRAFT_mRNA1031305	RNA polymerase II accessory factor cdc73 family protein	XM_046223158.1	C8R40DRAFT_1031305
106	C8R40DRAFT_1032176	0.394663	5.38121	4.0399	349	136	C8R40DRAFT_1032176	70253603	NW_025764307.1	275808	279128	3321	-	RefSeq	gene	., 275808	279128, .	protein_coding	C8R40DRAFT_1032176	TRUE	gnl|WGS:JABWDW|C8R40DRAFT_1032176	gnl|WGS:JABWDW|C8R40DRAFT_mRNA1032176	glycogenin	XM_046223236.1	C8R40DRAFT_1032176
107	C8R40DRAFT_1075884	1.4754	4.85084	5.41194	239	366	C8R40DRAFT_1075884	70257260	NW_025764307.1	279255	282002	2748	+	RefSeq	gene			protein_coding	C8R40DRAFT_1075884		gnl|WGS:JABWDW|C8R40DRAFT_1075884	gnl|WGS:JABWDW|C8R40DRAFT_mRNA1075884	protein kinase	XM_046226893.1	C8R40DRAFT_1075884
108	C8R40DRAFT_1164370	0.975572	4.69077	4.65509	213	213	C8R40DRAFT_1164370	70260852	NW_025764307.1	282126	284620	2495	-	RefSeq	gene	., 282126	284620, .	protein_coding	C8R40DRAFT_1164370	TRUE	gnl|WGS:JABWDW|C8R40DRAFT_1164370	gnl|WGS:JABWDW|C8R40DRAFT_mRNA1164370	mitochondrial intermediate peptidase	XM_046230485.1	C8R40DRAFT_1164370
109	C8R40DRAFT_5256	1.65691	4.26173	4.99022	156	271	C8R40DRAFT_5256	70265704	NW_025764307.1	284786	287124	2339	-	RefSeq	gene			protein_coding	C8R40DRAFT_5256		gnl|WGS:JABWDW|C8R40DRAFT_5256	gnl|WGS:JABWDW|C8R40DRAFT_mRNA5256	uncharacterized protein	XM_046235337.1	C8R40DRAFT_5256
110	C8R40DRAFT_1075896	0.688516	8.66296	8.12452	3469	2448	C8R40DRAFT_1075896	70257261	NW_025764307.1	287134	287923	790	-	RefSeq	gene			protein_coding	C8R40DRAFT_1075896		gnl|WGS:JABWDW|C8R40DRAFT_1075896	gnl|WGS:JABWDW|C8R40DRAFT_mRNA1075896	uncharacterized protein	XM_046226894.1	C8R40DRAFT_1075896
111	C8R40DRAFT_1075897	0.859672	7.02525	6.80711	1109	977	C8R40DRAFT_1075897	70257262	NW_025764307.1	287925	289495	1571	+	RefSeq	gene			protein_coding	C8R40DRAFT_1075897		gnl|WGS:JABWDW|C8R40DRAFT_1075897	gnl|WGS:JABWDW|C8R40DRAFT_mRNA1075897	eukaryotic integral membrane protein-domain-containing protein	XM_046226895.1	C8R40DRAFT_1075897
112	C8R40DRAFT_1032602	1.47589	3.97141	4.53299	126	195	C8R40DRAFT_1032602	70253641	NW_025764307.1	289993	292749	2757	+	RefSeq	gene	., 289993	292749, .	protein_coding	C8R40DRAFT_1032602	TRUE	gnl|WGS:JABWDW|C8R40DRAFT_1032602	gnl|WGS:JABWDW|C8R40DRAFT_mRNA1032602	uncharacterized protein	XM_046223274.1	C8R40DRAFT_1032602
113	C8R40DRAFT_1075906	1.92945	1.03492	1.98311	9	26	C8R40DRAFT_1075906	70257263	NW_025764307.1	293121	294468	1348	+	RefSeq	gene			protein_coding	C8R40DRAFT_1075906		gnl|WGS:JABWDW|C8R40DRAFT_1075906	gnl|WGS:JABWDW|C8R40DRAFT_mRNA1075906	uncharacterized protein	XM_046226896.1	C8R40DRAFT_1075906
114	C8R40DRAFT_1164375	0.581517	8.0868	7.30469	2324	1383	C8R40DRAFT_1164375	70260853	NW_025764307.1	294546	295235	690	-	RefSeq	gene	., 294546	295235, .	protein_coding	C8R40DRAFT_1164375	TRUE	gnl|WGS:JABWDW|C8R40DRAFT_1164375	gnl|WGS:JABWDW|C8R40DRAFT_mRNA1164375	SecE /Sec61-gamma subunits of protein translocation complex	XM_046230486.1	C8R40DRAFT_1164375
115	C8R40DRAFT_5682	0.935675	3.46255	3.36663	86	82	C8R40DRAFT_5682	70265851	NW_025764307.1	295326	297586	2261	+	RefSeq	gene			protein_coding	C8R40DRAFT_5682		gnl|WGS:JABWDW|C8R40DRAFT_5682	gnl|WGS:JABWDW|C8R40DRAFT_mRNA5682	uncharacterized protein	XM_046235484.1	C8R40DRAFT_5682
116	C8R40DRAFT_4816	2.70538	3.13901	4.57485	67	201	C8R40DRAFT_4816	70265568	NW_025764307.1	297721	301799	4079	-	RefSeq	gene			protein_coding	C8R40DRAFT_4816		gnl|WGS:JABWDW|C8R40DRAFT_4816	gnl|WGS:JABWDW|C8R40DRAFT_mRNA4816	glycine cleavage system P-protein-domain-containing protein	XM_046235201.1	C8R40DRAFT_4816
117	C8R40DRAFT_1164378	3.39924	1.11474	2.87995	10	56	C8R40DRAFT_1164378	70260854	NW_025764307.1	302799	303402	604	-	RefSeq	gene	., 302799	303402, .	protein_coding	C8R40DRAFT_1164378	TRUE	gnl|WGS:JABWDW|C8R40DRAFT_1164378	gnl|WGS:JABWDW|C8R40DRAFT_mRNA1164378	uncharacterized protein	XM_046230487.1	C8R40DRAFT_1164378
118	C8R40DRAFT_6908	1.43473	6.15784	6.67862	604	893	C8R40DRAFT_6908	70266249	NW_025764307.1	304684	306878	2195	+	RefSeq	gene			protein_coding	C8R40DRAFT_6908		gnl|WGS:JABWDW|C8R40DRAFT_6908	gnl|WGS:JABWDW|C8R40DRAFT_mRNA6908	uncharacterized protein	XM_046235882.1	C8R40DRAFT_6908
119	C8R40DRAFT_1031435	1.74333	3.68803	4.48988	102	189	C8R40DRAFT_1031435	70253536	NW_025764307.1	306813	308194	1382	-	RefSeq	gene	., 306813	308194, .	protein_coding	C8R40DRAFT_1031435	TRUE	gnl|WGS:JABWDW|C8R40DRAFT_1031435	gnl|WGS:JABWDW|C8R40DRAFT_mRNA1031435	Clavaminate synthase-like protein	XM_046223169.1	C8R40DRAFT_1031435
120	C8R40DRAFT_6219	1.06136	6.41593	6.50184	724	789	C8R40DRAFT_6219	70266035	NW_025764307.1	308269	309263	995	+	RefSeq	gene			protein_coding	C8R40DRAFT_6219		gnl|WGS:JABWDW|C8R40DRAFT_6219	gnl|WGS:JABWDW|C8R40DRAFT_mRNA6219	ubiquitin-conjugating enzyme /RWD-like protein	XM_046235668.1	C8R40DRAFT_6219
121	C8R40DRAFT_1064738	1.83847	3.77658	4.65509	109	213	C8R40DRAFT_1064738	70255946	NW_025764307.1	309373	309912	540	-	RefSeq	gene	., 309373	309912, .	protein_coding	C8R40DRAFT_1064738	TRUE	gnl|WGS:JABWDW|C8R40DRAFT_1064738	gnl|WGS:JABWDW|C8R40DRAFT_mRNA1064738	transthyretin	XM_046225579.1	C8R40DRAFT_1064738
122	C8R40DRAFT_1164382	1.83252	3.70102	4.57485	103	201	C8R40DRAFT_1164382	70260855	NW_025764307.1	310029	311225	1197	+	RefSeq	gene	., 310029	311225, .	protein_coding	C8R40DRAFT_1164382	TRUE	gnl|WGS:JABWDW|C8R40DRAFT_1164382	gnl|WGS:JABWDW|C8R40DRAFT_mRNA1164382	Nop52-domain-containing protein	XM_046230488.1	C8R40DRAFT_1164382
123	C8R40DRAFT_1164383	1.28834	4.0648	4.43032	135	181	C8R40DRAFT_1164383	70260856	NW_025764307.1	311314	312292	979	-	RefSeq	gene	., 311314	312292, .	protein_coding	C8R40DRAFT_1164383	TRUE	gnl|WGS:JABWDW|C8R40DRAFT_1164383	gnl|WGS:JABWDW|C8R40DRAFT_mRNA1164383	uncharacterized protein	XM_046230489.1	C8R40DRAFT_1164383
124	C8R40DRAFT_1032066	1.16787	5.0967	5.32058	285	343	C8R40DRAFT_1032066	70253592	NW_025764307.1	312695	314807	2113	-	RefSeq	gene	., 312695	314807, .	protein_coding	C8R40DRAFT_1032066	TRUE	gnl|WGS:JABWDW|C8R40DRAFT_1032066	gnl|WGS:JABWDW|C8R40DRAFT_mRNA1032066	Hemimethylated DNA-binding protein YccV like-domain-containing protein	XM_046223225.1	C8R40DRAFT_1032066
125	C8R40DRAFT_1242240	0.935627	5.1016	5.00561	286	274	C8R40DRAFT_1242240	70263937	NW_025764307.1	314826	317070	2245	-	RefSeq	gene			protein_coding	C8R40DRAFT_1242240		gnl|WGS:JABWDW|C8R40DRAFT_1242240	gnl|WGS:JABWDW|C8R40DRAFT_mRNA1242240	uncharacterized protein	XM_046233570.1	C8R40DRAFT_1242240
126	C8R40DRAFT_1233016	1.21092	7.11411	7.39022	1180	1468	C8R40DRAFT_1233016	70263692	NW_025764307.1	317167	319814	2648	-	RefSeq	gene			protein_coding	C8R40DRAFT_1233016		gnl|WGS:JABWDW|C8R40DRAFT_1233016	gnl|WGS:JABWDW|C8R40DRAFT_mRNA1233016	ADC synthase	XM_046233325.1	C8R40DRAFT_1233016
127	C8R40DRAFT_1157508	1.57362	4.41147	5.06556	174	286	C8R40DRAFT_1157508	70259999	NW_025764307.1	319852	323300	3449	+	RefSeq	gene	., 319852	323300, .	protein_coding	C8R40DRAFT_1157508	TRUE	gnl|WGS:JABWDW|C8R40DRAFT_1157508	gnl|WGS:JABWDW|C8R40DRAFT_mRNA1157508	armadillo-type protein	XM_046229632.1	C8R40DRAFT_1157508
128	C8R40DRAFT_1164388	0.83206	4.24409	3.97885	154	130	C8R40DRAFT_1164388	70260857	NW_025764307.1	323328	324780	1453	-	RefSeq	gene	., 323328	324780, .	protein_coding	C8R40DRAFT_1164388	TRUE	gnl|WGS:JABWDW|C8R40DRAFT_1164388	gnl|WGS:JABWDW|C8R40DRAFT_mRNA1164388	cytidine deaminase-like protein	XM_046230490.1	C8R40DRAFT_1164388
129	C8R40DRAFT_1075943	1.45168	5.50116	6.03888	380	570	C8R40DRAFT_1075943	70257264	NW_025764307.1	324827	326059	1233	-	RefSeq	gene		326059, .	protein_coding	C8R40DRAFT_1075943	TRUE	gnl|WGS:JABWDW|C8R40DRAFT_1075943	gnl|WGS:JABWDW|C8R40DRAFT_mRNA1075943	uncharacterized protein	XM_046226897.1	C8R40DRAFT_1075943
130	C8R40DRAFT_1032214	0.545754	3.28417	2.41049	75	38	C8R40DRAFT_1032214	70253606	NW_025764307.1	326305	327751	1447	+	RefSeq	gene	., 326305	327751, .	protein_coding	C8R40DRAFT_1032214	TRUE	gnl|WGS:JABWDW|C8R40DRAFT_1032214	gnl|WGS:JABWDW|C8R40DRAFT_mRNA1032214	uncharacterized protein	XM_046223239.1	C8R40DRAFT_1032214
131	C8R40DRAFT_7048	0.972847	5.66257	5.62285	426	425	C8R40DRAFT_7048	70266287	NW_025764307.1	327358	329346	1989	+	RefSeq	gene			protein_coding	C8R40DRAFT_7048		gnl|WGS:JABWDW|C8R40DRAFT_7048	gnl|WGS:JABWDW|C8R40DRAFT_mRNA7048	uncharacterized protein	XM_046235920.1	C8R40DRAFT_7048
132	C8R40DRAFT_1075955	0.454799	2.79584	1.65914	51	19	C8R40DRAFT_1075955	70257265	NW_025764307.1	330955	331969	1015	-	RefSeq	gene			protein_coding	C8R40DRAFT_1075955		gnl|WGS:JABWDW|C8R40DRAFT_1075955	gnl|WGS:JABWDW|C8R40DRAFT_mRNA1075955	uncharacterized protein	XM_046226898.1	C8R40DRAFT_1075955
133	C8R40DRAFT_7131	1.4305	1.03492	1.55144	9	17	C8R40DRAFT_7131	70266319	NW_025764307.1	332035	332584	550	-	RefSeq	gene			protein_coding	C8R40DRAFT_7131		gnl|WGS:JABWDW|C8R40DRAFT_7131	gnl|WGS:JABWDW|C8R40DRAFT_mRNA7131	uncharacterized protein	XM_046235952.1	C8R40DRAFT_7131
134	C8R40DRAFT_7130	1	0	0	0	0	C8R40DRAFT_7130	70266318	NW_025764307.1	332585	334104	1520	-	RefSeq	gene			protein_coding	C8R40DRAFT_7130		gnl|WGS:JABWDW|C8R40DRAFT_7130	gnl|WGS:JABWDW|C8R40DRAFT_mRNA7130	uncharacterized protein	XM_046235951.1	C8R40DRAFT_7130
135	C8R40DRAFT_1064745	0.495647	5.3568	4.34418	343	170	C8R40DRAFT_1064745	70255947	NW_025764307.1	334697	336210	1514	-	RefSeq	gene	., 334697	336210, .	protein_coding	C8R40DRAFT_1064745	TRUE	gnl|WGS:JABWDW|C8R40DRAFT_1064745	gnl|WGS:JABWDW|C8R40DRAFT_mRNA1064745	Vta1 like-domain-containing protein	XM_046225580.1	C8R40DRAFT_1064745
136	C8R40DRAFT_7147	0.713547	5.59111	5.10419	405	294	C8R40DRAFT_7147	70266323	NW_025764307.1	338112	339287	1176	-	RefSeq	gene			protein_coding	C8R40DRAFT_7147		gnl|WGS:JABWDW|C8R40DRAFT_7147	gnl|WGS:JABWDW|C8R40DRAFT_mRNA7147	uncharacterized protein	XM_046235956.1	C8R40DRAFT_7147
137	C8R40DRAFT_1157509	5.60234	1.11474	3.60077	10	98	C8R40DRAFT_1157509	70260000	NW_025764307.1	339406	340389	984	-	RefSeq	gene	., 339406	340389, .	protein_coding	C8R40DRAFT_1157509	TRUE	gnl|WGS:JABWDW|C8R40DRAFT_1157509	gnl|WGS:JABWDW|C8R40DRAFT_mRNA1157509	SGNH hydrolase	XM_046229633.1	C8R40DRAFT_1157509
138	C8R40DRAFT_1075977	1.10055	3.46255	3.60077	86	98	C8R40DRAFT_1075977	70257266	NW_025764307.1	340560	343104	2545	-	RefSeq	gene			protein_coding	C8R40DRAFT_1075977		gnl|WGS:JABWDW|C8R40DRAFT_1075977	gnl|WGS:JABWDW|C8R40DRAFT_mRNA1075977	uncharacterized protein	XM_046226899.1	C8R40DRAFT_1075977
139	C8R40DRAFT_1075978	1.52519	4.79136	5.40035	229	363	C8R40DRAFT_1075978	70257267	NW_025764307.1	343146	345409	2264	+	RefSeq	gene			protein_coding	C8R40DRAFT_1075978		gnl|WGS:JABWDW|C8R40DRAFT_1075978	gnl|WGS:JABWDW|C8R40DRAFT_mRNA1075978	uncharacterized protein	XM_046226900.1	C8R40DRAFT_1075978
140	C8R40DRAFT_1164396	1.51718	3.60755	4.20894	96	154	C8R40DRAFT_1164396	70260858	NW_025764307.1	345496	348767	3272	+	RefSeq	gene	., 345496	348767, .	protein_coding	C8R40DRAFT_1164396	TRUE	gnl|WGS:JABWDW|C8R40DRAFT_1164396	gnl|WGS:JABWDW|C8R40DRAFT_mRNA1164396	quinon protein alcohol dehydrogenase-like superfamily	XM_046230491.1	C8R40DRAFT_1164396
141	C8R40DRAFT_1064749	0.848277	3.52231	3.28492	90	77	C8R40DRAFT_1064749	70255948	NW_025764307.1	349092	350972	1881	-	RefSeq	gene	., 349092	350972, .	protein_coding	C8R40DRAFT_1064749	TRUE	gnl|WGS:JABWDW|C8R40DRAFT_1064749	gnl|WGS:JABWDW|C8R40DRAFT_mRNA1064749	uncharacterized protein	XM_046225581.1	C8R40DRAFT_1064749
142	C8R40DRAFT_1075989	1.26184	7.13819	7.47372	1200	1556	C8R40DRAFT_1075989	70257268	NW_025764307.1	352098	354935	2838	-	RefSeq	gene		354935, .	protein_coding	C8R40DRAFT_1075989	TRUE	gnl|WGS:JABWDW|C8R40DRAFT_1075989	gnl|WGS:JABWDW|C8R40DRAFT_mRNA1075989	uncharacterized protein	XM_046226901.1	C8R40DRAFT_1075989
143	C8R40DRAFT_1164399	0.821237	5.81072	5.52659	473	397	C8R40DRAFT_1164399	70260859	NW_025764307.1	355766	356815	1050	+	RefSeq	gene	., 355766	356815, .	protein_coding	C8R40DRAFT_1164399	TRUE	gnl|WGS:JABWDW|C8R40DRAFT_1164399	gnl|WGS:JABWDW|C8R40DRAFT_mRNA1164399	putative deacetylase LmbE-like domain-containing protein	XM_046230492.1	C8R40DRAFT_1164399
144	C8R40DRAFT_7374	0.50387	4.58964	3.60077	198	98	C8R40DRAFT_7374	70266415	NW_025764307.1	356880	358665	1786	-	RefSeq	gene			protein_coding	C8R40DRAFT_7374		gnl|WGS:JABWDW|C8R40DRAFT_7374	gnl|WGS:JABWDW|C8R40DRAFT_mRNA7374	putative D-xylose reductase	XM_046236048.1	C8R40DRAFT_7374
145	C8R40DRAFT_8426	0.586297	5.59111	4.82082	405	240	C8R40DRAFT_8426	70266783	NW_025764307.1	358667	360736	2070	+	RefSeq	gene			protein_coding	C8R40DRAFT_8426		gnl|WGS:JABWDW|C8R40DRAFT_8426	gnl|WGS:JABWDW|C8R40DRAFT_mRNA8426	ketopantoate reductase-like protein	XM_046236416.1	C8R40DRAFT_8426
146	C8R40DRAFT_1076000	0.887709	2.6427	2.47086	45	40	C8R40DRAFT_1076000	70257269	NW_025764307.1	360693	362241	1549	+	RefSeq	gene			protein_coding	C8R40DRAFT_1076000		gnl|WGS:JABWDW|C8R40DRAFT_1076000	gnl|WGS:JABWDW|C8R40DRAFT_mRNA1076000	uncharacterized protein	XM_046226902.1	C8R40DRAFT_1076000
147	C8R40DRAFT_1076007	0.4641	5.2896	4.18211	327	151	C8R40DRAFT_1076007	70257270	NW_025764307.1	362891	365449	2559	-	RefSeq	gene			protein_coding	C8R40DRAFT_1076007		gnl|WGS:JABWDW|C8R40DRAFT_1076007	gnl|WGS:JABWDW|C8R40DRAFT_mRNA1076007	uncharacterized protein	XM_046226903.1	C8R40DRAFT_1076007
148	C8R40DRAFT_1164404	0.220217	5.50116	3.31816	380	79	C8R40DRAFT_1164404	70260860	NW_025764307.1	365419	366872	1454	+	RefSeq	gene	., 365419	366872, .	protein_coding	C8R40DRAFT_1164404	TRUE	gnl|WGS:JABWDW|C8R40DRAFT_1164404	gnl|WGS:JABWDW|C8R40DRAFT_mRNA1164404	uncharacterized protein	XM_046230493.1	C8R40DRAFT_1164404
149	C8R40DRAFT_8684	0.759687	5.2853	4.88877	326	252	C8R40DRAFT_8684	70266864	NW_025764307.1	367223	370023	2801	+	RefSeq	gene			protein_coding	C8R40DRAFT_8684		gnl|WGS:JABWDW|C8R40DRAFT_8684	gnl|WGS:JABWDW|C8R40DRAFT_mRNA8684	uncharacterized protein	XM_046236497.1	C8R40DRAFT_8684
150	C8R40DRAFT_1032571	0.776773	3.35161	2.98718	79	61	C8R40DRAFT_1032571	70253637	NW_025764307.1	370017	372217	2201	-	RefSeq	gene	., 370017	372217, .	protein_coding	C8R40DRAFT_1032571	TRUE	gnl|WGS:JABWDW|C8R40DRAFT_1032571	gnl|WGS:JABWDW|C8R40DRAFT_mRNA1032571	rab-GTPase-TBC domain-containing protein	XM_046223270.1	C8R40DRAFT_1032571
151	C8R40DRAFT_1076027	2.44123	3.08058	4.36819	64	173	C8R40DRAFT_1076027	70257271	NW_025764307.1	372251	374703	2453	+	RefSeq	gene			protein_coding	C8R40DRAFT_1076027		gnl|WGS:JABWDW|C8R40DRAFT_1076027	gnl|WGS:JABWDW|C8R40DRAFT_mRNA1076027	gamma-tubulin ring complex protein	XM_046226904.1	C8R40DRAFT_1076027
152	C8R40DRAFT_1031216	0.925522	6.0579	5.94624	563	534	C8R40DRAFT_1031216	70253519	NW_025764307.1	374973	376172	1200	+	RefSeq	gene	., 374973	376172, .	protein_coding	C8R40DRAFT_1031216	TRUE	gnl|WGS:JABWDW|C8R40DRAFT_1031216	gnl|WGS:JABWDW|C8R40DRAFT_mRNA1031216	inorganic pyrophosphatase	XM_046223152.1	C8R40DRAFT_1031216
153	C8R40DRAFT_1031373	1.46447	6.40803	6.95841	720	1086	C8R40DRAFT_1031373	70253532	NW_025764307.1	376443	380944	4502	-	RefSeq	gene	., 376443	380944, .	protein_coding	C8R40DRAFT_1031373	TRUE	gnl|WGS:JABWDW|C8R40DRAFT_1031373	gnl|WGS:JABWDW|C8R40DRAFT_mRNA1031373	uncharacterized protein	XM_046223165.1	C8R40DRAFT_1031373
154	C8R40DRAFT_1076034	1.12917	6.73763	6.9129	907	1052	C8R40DRAFT_1076034	70257272	NW_025764307.1	381068	382621	1554	+	RefSeq	gene			protein_coding	C8R40DRAFT_1076034		gnl|WGS:JABWDW|C8R40DRAFT_1076034	gnl|WGS:JABWDW|C8R40DRAFT_mRNA1076034	uncharacterized protein	XM_046226905.1	C8R40DRAFT_1076034
155	C8R40DRAFT_1076038	1.07879	8.47868	8.58809	3052	3379	C8R40DRAFT_1076038	70257273	NW_025764307.1	382622	383645	1024	-	RefSeq	gene	., 382622		protein_coding	C8R40DRAFT_1076038	TRUE	gnl|WGS:JABWDW|C8R40DRAFT_1076038	gnl|WGS:JABWDW|C8R40DRAFT_mRNA1076038	thioredoxin-like protein	XM_046226906.1	C8R40DRAFT_1076038
156	C8R40DRAFT_1064762	9.74611	1.83359	5.11841	22	297	C8R40DRAFT_1064762	70255949	NW_025764307.1	383860	384999	1140	-	RefSeq	gene	., 383860	384999, .	protein_coding	C8R40DRAFT_1064762	TRUE	gnl|WGS:JABWDW|C8R40DRAFT_1064762	gnl|WGS:JABWDW|C8R40DRAFT_mRNA1064762	uncharacterized protein	XM_046225582.1	C8R40DRAFT_1064762
157	C8R40DRAFT_9820	1.20854	3.43171	3.70497	84	106	C8R40DRAFT_9820	70267068	NW_025764307.1	386524	388740	2217	-	RefSeq	gene			protein_coding	C8R40DRAFT_9820		gnl|WGS:JABWDW|C8R40DRAFT_9820	gnl|WGS:JABWDW|C8R40DRAFT_mRNA9820	uncharacterized protein	XM_046236701.1	C8R40DRAFT_9820
158	C8R40DRAFT_1032224	0.707104	4.53991	4.0399	191	136	C8R40DRAFT_1032224	70253608	NW_025764307.1	389016	391382	2367	+	RefSeq	gene	., 389016	391382, .	protein_coding	C8R40DRAFT_1032224	TRUE	gnl|WGS:JABWDW|C8R40DRAFT_1032224	gnl|WGS:JABWDW|C8R40DRAFT_mRNA1032224	glycosyltransferase family 22 protein	XM_046223241.1	C8R40DRAFT_1032224
159	C8R40DRAFT_9863	0.551991	7.06974	6.21246	1144	644	C8R40DRAFT_9863	70267069	NW_025764307.1	391386	392779	1394	+	RefSeq	gene			protein_coding	C8R40DRAFT_9863		gnl|WGS:JABWDW|C8R40DRAFT_9863	gnl|WGS:JABWDW|C8R40DRAFT_mRNA9863	uncharacterized protein	XM_046236702.1	C8R40DRAFT_9863
160	C8R40DRAFT_9769	1.18863	5.65924	5.90854	425	520	C8R40DRAFT_9769	70267064	NW_025764307.1	393402	396509	3108	+	RefSeq	gene			protein_coding	C8R40DRAFT_9769		gnl|WGS:JABWDW|C8R40DRAFT_9769	gnl|WGS:JABWDW|C8R40DRAFT_mRNA9769	Bromodomain-containing protein	XM_046236697.1	C8R40DRAFT_9769
161	C8R40DRAFT_1164416	2.79393	3.1198	4.60209	66	205	C8R40DRAFT_1164416	70260861	NW_025764307.1	396722	398935	2214	+	RefSeq	gene	., 396722	398935, .	protein_coding	C8R40DRAFT_1164416	TRUE	gnl|WGS:JABWDW|C8R40DRAFT_1164416	gnl|WGS:JABWDW|C8R40DRAFT_mRNA1164416	uncharacterized protein	XM_046230494.1	C8R40DRAFT_1164416
162	C8R40DRAFT_9021	0.816701	6.22232	5.9302	632	528	C8R40DRAFT_9021	70266997	NW_025764307.1	398939	401209	2271	-	RefSeq	gene			protein_coding	C8R40DRAFT_9021		gnl|WGS:JABWDW|C8R40DRAFT_9021	gnl|WGS:JABWDW|C8R40DRAFT_mRNA9021	DHHC palmitoyltransferase-domain-containing protein	XM_046236630.1	C8R40DRAFT_9021
163	C8R40DRAFT_1164418	0.562955	6.14126	5.31235	597	341	C8R40DRAFT_1164418	70260862	NW_025764307.1	401082	402351	1270	+	RefSeq	gene	., 401082	402351, .	protein_coding	C8R40DRAFT_1164418	TRUE	gnl|WGS:JABWDW|C8R40DRAFT_1164418	gnl|WGS:JABWDW|C8R40DRAFT_mRNA1164418	uncharacterized protein	XM_046230495.1	C8R40DRAFT_1164418
164	C8R40DRAFT_1164419	1.53801	3.96065	4.58171	125	202	C8R40DRAFT_1164419	70260863	NW_025764307.1	402576	404817	2242	-	RefSeq	gene	., 402576	404817, .	protein_coding	C8R40DRAFT_1164419	TRUE	gnl|WGS:JABWDW|C8R40DRAFT_1164419	gnl|WGS:JABWDW|C8R40DRAFT_mRNA1164419	uncharacterized protein	XM_046230496.1	C8R40DRAFT_1164419
165	C8R40DRAFT_1261578	1.33628	6.54939	6.9676	795	1093	C8R40DRAFT_1261578	70264199	NW_025764307.1	404922	408176	3255	+	RefSeq	gene			protein_coding	C8R40DRAFT_1261578		gnl|WGS:JABWDW|C8R40DRAFT_1261578	gnl|WGS:JABWDW|C8R40DRAFT_mRNA1261578	uncharacterized protein	XM_046233832.1	C8R40DRAFT_1261578
166	C8R40DRAFT_1233047	0.921432	4.52538	4.40733	189	178	C8R40DRAFT_1233047	70263693	NW_025764307.1	408187	410304	2118	-	RefSeq	gene		410304, .	protein_coding	C8R40DRAFT_1233047	TRUE	gnl|WGS:JABWDW|C8R40DRAFT_1233047	gnl|WGS:JABWDW|C8R40DRAFT_mRNA1233047	Gar1 /Naf1 RNA binding region-domain-containing protein	XM_046233326.1	C8R40DRAFT_1233047
167	C8R40DRAFT_1164422	0.909606	5.70186	5.56518	438	408	C8R40DRAFT_1164422	70260864	NW_025764307.1	410418	411386	969	+	RefSeq	gene	., 410418	411386, .	protein_coding	C8R40DRAFT_1164422	TRUE	gnl|WGS:JABWDW|C8R40DRAFT_1164422	gnl|WGS:JABWDW|C8R40DRAFT_mRNA1164422	elongation factor TS-domain-containing protein	XM_046230497.1	C8R40DRAFT_1164422
168	C8R40DRAFT_1164424	1.77646	1.51848	2.34749	16	36	C8R40DRAFT_1164424	70260865	NW_025764307.1	411976	413139	1164	+	RefSeq	gene	., 411976	413139, .	protein_coding	C8R40DRAFT_1164424	TRUE	gnl|WGS:JABWDW|C8R40DRAFT_1164424	gnl|WGS:JABWDW|C8R40DRAFT_mRNA1164424	Lactonase, 7-bladed beta-propeller-domain-containing protein	XM_046230498.1	C8R40DRAFT_1164424
169	C8R40DRAFT_1064772	0.297718	4.30491	2.55693	161	43	C8R40DRAFT_1064772	70255950	NW_025764307.1	413357	413949	593	-	RefSeq	gene	., 413357	413949, .	protein_coding	C8R40DRAFT_1064772	TRUE	gnl|WGS:JABWDW|C8R40DRAFT_1064772	gnl|WGS:JABWDW|C8R40DRAFT_mRNA1064772	uncharacterized protein	XM_046225583.1	C8R40DRAFT_1064772
170	C8R40DRAFT_9703	1.98621	3.01968	4.0097	61	133	C8R40DRAFT_9703	70267063	NW_025764307.1	414495	415957	1463	+	RefSeq	gene			protein_coding	C8R40DRAFT_9703		gnl|WGS:JABWDW|C8R40DRAFT_9703	gnl|WGS:JABWDW|C8R40DRAFT_mRNA9703	ceramidase	XM_046236696.1	C8R40DRAFT_9703
171	C8R40DRAFT_10120	1.12948	4.37141	4.54708	169	197	C8R40DRAFT_10120	70253234	NW_025764307.1	416516	418337	1822	+	RefSeq	gene			protein_coding	C8R40DRAFT_10120		gnl|WGS:JABWDW|C8R40DRAFT_10120	gnl|WGS:JABWDW|C8R40DRAFT_mRNA10120	uncharacterized protein	XM_046222867.1	C8R40DRAFT_10120
172	C8R40DRAFT_9889	1.80265	2.69557	3.5457	47	94	C8R40DRAFT_9889	70267070	NW_025764307.1	418620	419587	968	-	RefSeq	gene			protein_coding	C8R40DRAFT_9889		gnl|WGS:JABWDW|C8R40DRAFT_9889	gnl|WGS:JABWDW|C8R40DRAFT_mRNA9889	uncharacterized protein	XM_046236703.1	C8R40DRAFT_9889
173	C8R40DRAFT_1164428	0.442883	6.62118	5.44618	836	375	C8R40DRAFT_1164428	70260866	NW_025764307.1	419976	420952	977	+	RefSeq	gene	., 419976	420952, .	protein_coding	C8R40DRAFT_1164428	TRUE	gnl|WGS:JABWDW|C8R40DRAFT_1164428	gnl|WGS:JABWDW|C8R40DRAFT_mRNA1164428	uncharacterized protein	XM_046230499.1	C8R40DRAFT_1164428
174	C8R40DRAFT_10359	0.792053	6.35766	6.02133	695	563	C8R40DRAFT_10359	70253908	NW_025764307.1	421033	421697	665	+	RefSeq	gene			protein_coding	C8R40DRAFT_10359		gnl|WGS:JABWDW|C8R40DRAFT_10359	gnl|WGS:JABWDW|C8R40DRAFT_mRNA10359	uncharacterized protein	XM_046223541.1	C8R40DRAFT_10359
175	C8R40DRAFT_1076118	1.56556	3.1198	3.76648	66	111	C8R40DRAFT_1076118	70257274	NW_025764307.1	421377	424429	3053	-	RefSeq	gene			protein_coding	C8R40DRAFT_1076118		gnl|WGS:JABWDW|C8R40DRAFT_1076118	gnl|WGS:JABWDW|C8R40DRAFT_mRNA1076118	alpha /beta-hydrolase	XM_046226907.1	C8R40DRAFT_1076118
176	C8R40DRAFT_1064778	0.84474	5.32359	5.08017	335	289	C8R40DRAFT_1064778	70255951	NW_025764307.1	424489	426232	1744	+	RefSeq	gene	., 424489	426232, .	protein_coding	C8R40DRAFT_1064778	TRUE	gnl|WGS:JABWDW|C8R40DRAFT_1064778	gnl|WGS:JABWDW|C8R40DRAFT_mRNA1064778	LuxS /MPP-like metallohydrolase	XM_046225584.1	C8R40DRAFT_1064778
177	C8R40DRAFT_1032221	0.844083	6.45479	6.21025	744	643	C8R40DRAFT_1032221	70253607	NW_025764307.1	426626	428155	1530	+	RefSeq	gene	., 426626	428155, .	protein_coding	C8R40DRAFT_1032221	TRUE	gnl|WGS:JABWDW|C8R40DRAFT_1032221	gnl|WGS:JABWDW|C8R40DRAFT_mRNA1032221	UDP-N-acetylglucosamine diphosphorylase	XM_046223240.1	C8R40DRAFT_1032221
178	C8R40DRAFT_10304	0.61949	6.72973	6.03888	902	570	C8R40DRAFT_10304	70253504	NW_025764307.1	428286	430593	2308	-	RefSeq	gene			protein_coding	C8R40DRAFT_10304		gnl|WGS:JABWDW|C8R40DRAFT_10304	gnl|WGS:JABWDW|C8R40DRAFT_mRNA10304	uncharacterized protein	XM_046223137.1	C8R40DRAFT_10304
179	C8R40DRAFT_1032258	2.88205	2.9988	4.52589	60	194	C8R40DRAFT_1032258	70253611	NW_025764307.1	432955	434795	1841	+	RefSeq	gene	., 432955	434795, .	protein_coding	C8R40DRAFT_1032258	TRUE	gnl|WGS:JABWDW|C8R40DRAFT_1032258	gnl|WGS:JABWDW|C8R40DRAFT_mRNA1032258	uncharacterized protein	XM_046223244.1	C8R40DRAFT_1032258
180	C8R40DRAFT_10644	0.129859	8.81481	5.86983	3855	506	C8R40DRAFT_10644	70255929	NW_025764307.1	435236	436059	824	-	RefSeq	gene			protein_coding	C8R40DRAFT_10644		gnl|WGS:JABWDW|C8R40DRAFT_10644	gnl|WGS:JABWDW|C8R40DRAFT_mRNA10644	uncharacterized protein	XM_046225562.1	C8R40DRAFT_10644
181	C8R40DRAFT_1076140	1.71213	3.21342	3.98921	71	131	C8R40DRAFT_1076140	70257275	NW_025764307.1	438491	440312	1822	-	RefSeq	gene			protein_coding	C8R40DRAFT_1076140		gnl|WGS:JABWDW|C8R40DRAFT_1076140	gnl|WGS:JABWDW|C8R40DRAFT_mRNA1076140	oxaloacetate carrier	XM_046226908.1	C8R40DRAFT_1076140
182	C8R40DRAFT_1076144	0.866057	6.19044	5.98298	618	548	C8R40DRAFT_1076144	70257276	NW_025764307.1	440313	444803	4491	+	RefSeq	gene			protein_coding	C8R40DRAFT_1076144		gnl|WGS:JABWDW|C8R40DRAFT_1076144	gnl|WGS:JABWDW|C8R40DRAFT_mRNA1076144	PhoX domain-containing protein	XM_046226909.1	C8R40DRAFT_1076144
183	C8R40DRAFT_10651	0.932507	4.86245	4.76163	241	230	C8R40DRAFT_10651	70255984	NW_025764307.1	444444	444880	437	-	RefSeq	gene			protein_coding	C8R40DRAFT_10651		gnl|WGS:JABWDW|C8R40DRAFT_10651	gnl|WGS:JABWDW|C8R40DRAFT_mRNA10651	uncharacterized protein	XM_046225617.1	C8R40DRAFT_10651
184	C8R40DRAFT_1076147	0.637293	1.19037	0.540399	11	4	C8R40DRAFT_1076147	70257277	NW_025764307.1	444804	446367	1564	-	RefSeq	gene			protein_coding	C8R40DRAFT_1076147		gnl|WGS:JABWDW|C8R40DRAFT_1076147	gnl|WGS:JABWDW|C8R40DRAFT_mRNA1076147	Gcd10p family-domain-containing protein	XM_046226910.1	C8R40DRAFT_1076147
185	C8R40DRAFT_1164437	0.911812	6.24023	6.10704	640	598	C8R40DRAFT_1164437	70260867	NW_025764307.1	446423	453279	6857	+	RefSeq	gene	., 446423	453279, .	protein_coding	C8R40DRAFT_1164437	TRUE	gnl|WGS:JABWDW|C8R40DRAFT_1164437	gnl|WGS:JABWDW|C8R40DRAFT_mRNA1164437	P-loop containing nucleoside triphosphate hydrolase protein	XM_046230500.1	C8R40DRAFT_1164437
186	C8R40DRAFT_1064786	0.810739	3.84839	3.5457	115	94	C8R40DRAFT_1064786	70255952	NW_025764307.1	454211	455212	1002	+	RefSeq	gene	., 454211	455212, .	protein_coding	C8R40DRAFT_1064786	TRUE	gnl|WGS:JABWDW|C8R40DRAFT_1064786	gnl|WGS:JABWDW|C8R40DRAFT_mRNA1064786	Intradiol ring-cleavage dioxygenase	XM_046225585.1	C8R40DRAFT_1064786
187	C8R40DRAFT_1076166	1.20954	5.12589	5.40035	291	363	C8R40DRAFT_1076166	70257278	NW_025764307.1	455471	457401	1931	+	RefSeq	gene			protein_coding	C8R40DRAFT_1076166		gnl|WGS:JABWDW|C8R40DRAFT_1076166	gnl|WGS:JABWDW|C8R40DRAFT_mRNA1076166	uncharacterized protein	XM_046226911.1	C8R40DRAFT_1076166
188	C8R40DRAFT_1076168	1.72221	5.23707	6.02133	315	563	C8R40DRAFT_1076168	70257279	NW_025764307.1	457402	458617	1216	+	RefSeq	gene			protein_coding	C8R40DRAFT_1076168		gnl|WGS:JABWDW|C8R40DRAFT_1076168	gnl|WGS:JABWDW|C8R40DRAFT_mRNA1076168	uncharacterized protein	XM_046226912.1	C8R40DRAFT_1076168
189	C8R40DRAFT_1076169	0.955006	5.82562	5.7592	478	468	C8R40DRAFT_1076169	70257280	NW_025764307.1	458619	460681	2063	+	RefSeq	gene			protein_coding	C8R40DRAFT_1076169		gnl|WGS:JABWDW|C8R40DRAFT_1076169	gnl|WGS:JABWDW|C8R40DRAFT_mRNA1076169	uncharacterized protein	XM_046226913.1	C8R40DRAFT_1076169
190	C8R40DRAFT_1076172	0.756883	6.02471	5.62285	550	425	C8R40DRAFT_1076172	70257281	NW_025764307.1	460689	463991	3303	+	RefSeq	gene			protein_coding	C8R40DRAFT_1076172		gnl|WGS:JABWDW|C8R40DRAFT_1076172	gnl|WGS:JABWDW|C8R40DRAFT_mRNA1076172	uncharacterized protein	XM_046226914.1	C8R40DRAFT_1076172
191	C8R40DRAFT_1164443	1.02729	3.96065	3.99949	125	132	C8R40DRAFT_1164443	70260868	NW_025764307.1	464242	467505	3264	+	RefSeq	gene	., 464242	467505, .	protein_coding	C8R40DRAFT_1164443	TRUE	gnl|WGS:JABWDW|C8R40DRAFT_1164443	gnl|WGS:JABWDW|C8R40DRAFT_mRNA1164443	uncharacterized protein	XM_046230501.1	C8R40DRAFT_1164443
192	C8R40DRAFT_1164445	0.809442	5.62558	5.32058	415	343	C8R40DRAFT_1164445	70260869	NW_025764307.1	469596	470399	804	+	RefSeq	gene	., 469596	470399, .	protein_coding	C8R40DRAFT_1164445	TRUE	gnl|WGS:JABWDW|C8R40DRAFT_1164445	gnl|WGS:JABWDW|C8R40DRAFT_mRNA1164445	aminotransferase	XM_046230502.1	C8R40DRAFT_1164445
193	C8R40DRAFT_1031817	0.823715	6.38206	6.10228	707	596	C8R40DRAFT_1031817	70253567	NW_025764307.1	470440	473452	3013	-	RefSeq	gene	., 470440	473452, .	protein_coding	C8R40DRAFT_1031817	TRUE	gnl|WGS:JABWDW|C8R40DRAFT_1031817	gnl|WGS:JABWDW|C8R40DRAFT_mRNA1031817	U3 small nucleolar RNA-associated protein	XM_046223200.1	C8R40DRAFT_1031817
194	C8R40DRAFT_1157540	0.912896	6.15784	6.02637	604	565	C8R40DRAFT_1157540	70260001	NW_025764307.1	473731	474995	1265	-	RefSeq	gene	., 473731	474995, .	protein_coding	C8R40DRAFT_1157540	TRUE	gnl|WGS:JABWDW|C8R40DRAFT_1157540	gnl|WGS:JABWDW|C8R40DRAFT_mRNA1157540	uncharacterized protein	XM_046229634.1	C8R40DRAFT_1157540
195	C8R40DRAFT_1032587	1.33661	4.83914	5.25772	237	328	C8R40DRAFT_1032587	70253640	NW_025764307.1	475305	479447	4143	-	RefSeq	gene	., 475305	479447, .	protein_coding	C8R40DRAFT_1032587	TRUE	gnl|WGS:JABWDW|C8R40DRAFT_1032587	gnl|WGS:JABWDW|C8R40DRAFT_mRNA1032587	fungal-specific transcription factor domain-containing protein	XM_046223273.1	C8R40DRAFT_1032587
196	C8R40DRAFT_1242319	0.510763	7.87535	6.90608	2006	1047	C8R40DRAFT_1242319	70263938	NW_025764307.1	479715	481145	1431	-	RefSeq	gene			protein_coding	C8R40DRAFT_1242319		gnl|WGS:JABWDW|C8R40DRAFT_1242319	gnl|WGS:JABWDW|C8R40DRAFT_mRNA1242319	NIPSNAP-domain-containing protein	XM_046233571.1	C8R40DRAFT_1242319
197	C8R40DRAFT_1076224	0.992755	4.72296	4.71247	218	222	C8R40DRAFT_1076224	70257282	NW_025764307.1	481146	482977	1832	-	RefSeq	gene			protein_coding	C8R40DRAFT_1076224		gnl|WGS:JABWDW|C8R40DRAFT_1076224	gnl|WGS:JABWDW|C8R40DRAFT_mRNA1076224	uncharacterized protein	XM_046226915.1	C8R40DRAFT_1076224
198	C8R40DRAFT_1157542	1.04791	5.34443	5.41194	340	366	C8R40DRAFT_1157542	70260002	NW_025764307.1	483092	485315	2224	+	RefSeq	gene	., 483092	485315, .	protein_coding	C8R40DRAFT_1157542	TRUE	gnl|WGS:JABWDW|C8R40DRAFT_1157542	gnl|WGS:JABWDW|C8R40DRAFT_mRNA1157542	uncharacterized protein	XM_046229635.1	C8R40DRAFT_1157542
199	C8R40DRAFT_1164451	3.90006	5.01064	6.97414	268	1098	C8R40DRAFT_1164451	70260870	NW_025764307.1	485424	485938	515	-	RefSeq	gene	., 485424	485938, .	protein_coding	C8R40DRAFT_1164451	TRUE	gnl|WGS:JABWDW|C8R40DRAFT_1164451	gnl|WGS:JABWDW|C8R40DRAFT_mRNA1164451	uncharacterized protein	XM_046230503.1	C8R40DRAFT_1164451
200	C8R40DRAFT_1164452	0.624932	9.79515	9.11692	7614	4879	C8R40DRAFT_1164452	70260871	NW_025764307.1	486709	488946	2238	-	RefSeq	gene	., 486709	488946, .	protein_coding	C8R40DRAFT_1164452	TRUE	gnl|WGS:JABWDW|C8R40DRAFT_1164452	gnl|WGS:JABWDW|C8R40DRAFT_mRNA1164452	uncharacterized protein	XM_046230504.1	C8R40DRAFT_1164452
201	C8R40DRAFT_1031227	0.968205	6.07047	6.02385	568	564	C8R40DRAFT_1031227	70253520	NW_025764307.1	489510	492620	3111	-	RefSeq	gene	., 489510	492620, .	protein_coding	C8R40DRAFT_1031227	TRUE	gnl|WGS:JABWDW|C8R40DRAFT_1031227	gnl|WGS:JABWDW|C8R40DRAFT_mRNA1031227	mitochondrial carrier domain-containing protein	XM_046223153.1	C8R40DRAFT_1031227
202	C8R40DRAFT_1076244	1.23803	5.18255	5.49059	303	387	C8R40DRAFT_1076244	70257283	NW_025764307.1	492732	494797	2066	-	RefSeq	gene			protein_coding	C8R40DRAFT_1076244		gnl|WGS:JABWDW|C8R40DRAFT_1076244	gnl|WGS:JABWDW|C8R40DRAFT_mRNA1076244	uncharacterized protein	XM_046226916.1	C8R40DRAFT_1076244
203	C8R40DRAFT_1031774	0.773303	5.4559	5.08501	368	290	C8R40DRAFT_1031774	70253564	NW_025764307.1	494932	496074	1143	+	RefSeq	gene	., 494932	496074, .	protein_coding	C8R40DRAFT_1031774	TRUE	gnl|WGS:JABWDW|C8R40DRAFT_1031774	gnl|WGS:JABWDW|C8R40DRAFT_mRNA1031774	uncharacterized protein	XM_046223197.1	C8R40DRAFT_1031774
204	C8R40DRAFT_1031548	0.822014	6.5831	6.30034	814	685	C8R40DRAFT_1031548	70253543	NW_025764307.1	496134	497060	927	-	RefSeq	gene	., 496134	497060, .	protein_coding	C8R40DRAFT_1031548	TRUE	gnl|WGS:JABWDW|C8R40DRAFT_1031548	gnl|WGS:JABWDW|C8R40DRAFT_mRNA1031548	v-SNARE protein	XM_046223176.1	C8R40DRAFT_1031548
205	C8R40DRAFT_1076251	1.34337	4.91912	5.34498	251	349	C8R40DRAFT_1076251	70257284	NW_025764307.1	497691	502040	4350	-	RefSeq	gene			protein_coding	C8R40DRAFT_1076251		gnl|WGS:JABWDW|C8R40DRAFT_1076251	gnl|WGS:JABWDW|C8R40DRAFT_mRNA1076251	lethal giant larvae like, C-terminal-domain-containing protein	XM_046226917.1	C8R40DRAFT_1076251
206	C8R40DRAFT_13411	0.735132	1.68462	1.2407	19	12	C8R40DRAFT_13411	70264501	NW_025764307.1	506142	507410	1269	+	RefSeq	gene			protein_coding	C8R40DRAFT_13411		gnl|WGS:JABWDW|C8R40DRAFT_13411	gnl|WGS:JABWDW|C8R40DRAFT_mRNA13411	uncharacterized protein	XM_046234134.1	C8R40DRAFT_13411
207	C8R40DRAFT_13465	0.31283	2.77142	1.09487	50	10	C8R40DRAFT_13465	70264503	NW_025764307.1	507016	508072	1057	-	RefSeq	gene			protein_coding	C8R40DRAFT_13465		gnl|WGS:JABWDW|C8R40DRAFT_13465	gnl|WGS:JABWDW|C8R40DRAFT_mRNA13465	uncharacterized protein	XM_046234136.1	C8R40DRAFT_13465
208	C8R40DRAFT_1157547	1.79883	5.71152	6.55858	441	821	C8R40DRAFT_1157547	70260003	NW_025764307.1	507856	509717	1862	+	RefSeq	gene	., 507856	509717, .	protein_coding	C8R40DRAFT_1157547	TRUE	gnl|WGS:JABWDW|C8R40DRAFT_1157547	gnl|WGS:JABWDW|C8R40DRAFT_mRNA1157547	uncharacterized protein	XM_046229636.1	C8R40DRAFT_1157547
209	C8R40DRAFT_1179547	0.830602	6.28405	6.01627	660	561	C8R40DRAFT_1179547	70263313	NW_025764307.1	512014	517885	5872	+	RefSeq	gene	., 512014	517885, .	protein_coding	C8R40DRAFT_1179547	TRUE	gnl|WGS:JABWDW|C8R40DRAFT_1179547	gnl|WGS:JABWDW|C8R40DRAFT_mRNA1179547	pleiotropic drug resistance ABC transporter	XM_046232946.1	C8R40DRAFT_1179547
210	C8R40DRAFT_1076290	18.2627	3.10032	7.29115	65	1370	C8R40DRAFT_1076290	70257285	NW_025764307.1	517986	519024	1039	+	RefSeq	gene			protein_coding	C8R40DRAFT_1076290		gnl|WGS:JABWDW|C8R40DRAFT_1076290	gnl|WGS:JABWDW|C8R40DRAFT_mRNA1076290	uncharacterized protein	XM_046226918.1	C8R40DRAFT_1076290
211	C8R40DRAFT_1064802	2.8175	0	1.49441	0	16	C8R40DRAFT_1064802	70255953	NW_025764307.1	519718	520435	718	+	RefSeq	gene	., 519718	520435, .	protein_coding	C8R40DRAFT_1064802	TRUE	gnl|WGS:JABWDW|C8R40DRAFT_1064802	gnl|WGS:JABWDW|C8R40DRAFT_mRNA1064802	uncharacterized protein	XM_046225586.1	C8R40DRAFT_1064802
212	C8R40DRAFT_1032523	1.81206	4.00321	4.86084	129	247	C8R40DRAFT_1032523	70253635	NW_025764307.1	521276	526318	5043	-	RefSeq	gene	., 521276	526318, .	protein_coding	C8R40DRAFT_1032523	TRUE	gnl|WGS:JABWDW|C8R40DRAFT_1032523	gnl|WGS:JABWDW|C8R40DRAFT_mRNA1032523	P-loop containing nucleoside triphosphate hydrolase protein	XM_046223268.1	C8R40DRAFT_1032523
213	C8R40DRAFT_1076303	1.07166	6.09035	6.19019	576	634	C8R40DRAFT_1076303	70257286	NW_025764307.1	526390	530183	3794	+	RefSeq	gene			protein_coding	C8R40DRAFT_1076303		gnl|WGS:JABWDW|C8R40DRAFT_1076303	gnl|WGS:JABWDW|C8R40DRAFT_mRNA1076303	P-loop containing nucleoside triphosphate hydrolase protein	XM_046226919.1	C8R40DRAFT_1076303
214	C8R40DRAFT_1076305	1.32392	5.72112	6.12593	444	606	C8R40DRAFT_1076305	70257287	NW_025764307.1	530179	530910	732	-	RefSeq	gene			protein_coding	C8R40DRAFT_1076305		gnl|WGS:JABWDW|C8R40DRAFT_1076305	gnl|WGS:JABWDW|C8R40DRAFT_mRNA1076305	uncharacterized protein	XM_046226920.1	C8R40DRAFT_1076305
215	C8R40DRAFT_1138148	0.777729	8.31988	7.95722	2733	2179	C8R40DRAFT_1138148	70259817	NW_025764307.1	530966	532996	2031	+	RefSeq	gene			protein_coding	C8R40DRAFT_1138148		gnl|WGS:JABWDW|C8R40DRAFT_1138148	gnl|WGS:JABWDW|C8R40DRAFT_mRNA1138148	peptidase M24A, methionine aminopeptidase	XM_046229450.1	C8R40DRAFT_1138148
216	C8R40DRAFT_13855	0.990333	7.32491	7.3109	1367	1389	C8R40DRAFT_13855	70264513	NW_025764307.1	532797	535592	2796	+	RefSeq	gene			protein_coding	C8R40DRAFT_13855		gnl|WGS:JABWDW|C8R40DRAFT_13855	gnl|WGS:JABWDW|C8R40DRAFT_mRNA13855	Alpha /Beta hydrolase protein	XM_046234146.1	C8R40DRAFT_13855
217	C8R40DRAFT_1032008	1.82767	5.0467	5.9167	275	523	C8R40DRAFT_1032008	70253585	NW_025764307.1	535648	537208	1561	-	RefSeq	gene	., 535648	537208, .	protein_coding	C8R40DRAFT_1032008	TRUE	gnl|WGS:JABWDW|C8R40DRAFT_1032008	gnl|WGS:JABWDW|C8R40DRAFT_mRNA1032008	Endonuclease /exonuclease /phosphatase	XM_046223218.1	C8R40DRAFT_1032008
218	C8R40DRAFT_13962	0.69621	9.18032	8.65791	4969	3547	C8R40DRAFT_13962	70264514	NW_025764307.1	537283	539999	2717	+	RefSeq	gene			protein_coding	C8R40DRAFT_13962		gnl|WGS:JABWDW|C8R40DRAFT_13962	gnl|WGS:JABWDW|C8R40DRAFT_mRNA13962	FAD /NAD-P-binding domain-containing protein	XM_046234147.1	C8R40DRAFT_13962
219	C8R40DRAFT_1164470	0.63818	7.29096	6.64299	1335	871	C8R40DRAFT_1164470	70260872	NW_025764307.1	539884	544129	4246	-	RefSeq	gene	., 539884	544129, .	protein_coding	C8R40DRAFT_1164470	TRUE	gnl|WGS:JABWDW|C8R40DRAFT_1164470	gnl|WGS:JABWDW|C8R40DRAFT_mRNA1164470	uncharacterized protein	XM_046230505.1	C8R40DRAFT_1164470
220	C8R40DRAFT_1269668	1.10751	5.17326	5.32058	301	343	C8R40DRAFT_1269668	70264392	NW_025764307.1	544270	546532	2263	+	RefSeq	gene			protein_coding	C8R40DRAFT_1269668		gnl|WGS:JABWDW|C8R40DRAFT_1269668	gnl|WGS:JABWDW|C8R40DRAFT_mRNA1269668	exonuclease V a 5' deoxyribonuclease-domain-containing protein	XM_046234025.1	C8R40DRAFT_1269668
221	C8R40DRAFT_1076327	0.689039	7.76759	7.23025	1861	1313	C8R40DRAFT_1076327	70257288	NW_025764307.1	546534	547671	1138	+	RefSeq	gene			protein_coding	C8R40DRAFT_1076327		gnl|WGS:JABWDW|C8R40DRAFT_1076327	gnl|WGS:JABWDW|C8R40DRAFT_mRNA1076327	copper transporter	XM_046226921.1	C8R40DRAFT_1076327
222	C8R40DRAFT_1164473	0.766515	6.55118	6.16757	796	624	C8R40DRAFT_1164473	70260873	NW_025764307.1	547754	551694	3941	-	RefSeq	gene	., 547754	551694, .	protein_coding	C8R40DRAFT_1164473	TRUE	gnl|WGS:JABWDW|C8R40DRAFT_1164473	gnl|WGS:JABWDW|C8R40DRAFT_mRNA1164473	uncharacterized protein	XM_046230506.1	C8R40DRAFT_1164473
223	C8R40DRAFT_1164474	1.27994	6.569	6.92508	806	1061	C8R40DRAFT_1164474	70260874	NW_025764307.1	551882	553768	1887	+	RefSeq	gene	., 551882	553768, .	protein_coding	C8R40DRAFT_1164474	TRUE	gnl|WGS:JABWDW|C8R40DRAFT_1164474	gnl|WGS:JABWDW|C8R40DRAFT_mRNA1164474	NAD(P)-binding protein	XM_046230507.1	C8R40DRAFT_1164474
224	C8R40DRAFT_1164475	1.0056	4.5107	4.51876	187	193	C8R40DRAFT_1164475	70260875	NW_025764307.1	553905	554483	579	-	RefSeq	gene	., 553905	554483, .	protein_coding	C8R40DRAFT_1164475	TRUE	gnl|WGS:JABWDW|C8R40DRAFT_1164475	gnl|WGS:JABWDW|C8R40DRAFT_mRNA1164475	Endoribonuclease L-PSP	XM_046230508.1	C8R40DRAFT_1164475
225	C8R40DRAFT_1076338	0.727633	8.87084	8.41213	4008	2990	C8R40DRAFT_1076338	70257289	NW_025764307.1	555491	558326	2836	+	RefSeq	gene			protein_coding	C8R40DRAFT_1076338		gnl|WGS:JABWDW|C8R40DRAFT_1076338	gnl|WGS:JABWDW|C8R40DRAFT_mRNA1076338	general substrate transporter	XM_046226922.1	C8R40DRAFT_1076338
226	C8R40DRAFT_1031864	0.675805	0.860676	0.295355	7	2	C8R40DRAFT_1031864	70253574	NW_025764307.1	559063	559384	322	-	RefSeq	gene	., 559063	559384, .	protein_coding	C8R40DRAFT_1031864	TRUE	gnl|WGS:JABWDW|C8R40DRAFT_1031864	gnl|WGS:JABWDW|C8R40DRAFT_mRNA1031864	uncharacterized protein	XM_046223207.1	C8R40DRAFT_1031864
227	C8R40DRAFT_1157563	1.24787	4.13347	4.45294	142	184	C8R40DRAFT_1157563	70260004	NW_025764307.1	560180	562750	2571	-	RefSeq	gene	., 560180	562750, .	protein_coding	C8R40DRAFT_1157563	TRUE	gnl|WGS:JABWDW|C8R40DRAFT_1157563	gnl|WGS:JABWDW|C8R40DRAFT_mRNA1157563	armadillo-type protein	XM_046229637.1	C8R40DRAFT_1157563
228	C8R40DRAFT_14913	0.596677	2.6427	1.89772	45	24	C8R40DRAFT_14913	70264540	NW_025764307.1	564207	565856	1650	-	RefSeq	gene			protein_coding	C8R40DRAFT_14913		gnl|WGS:JABWDW|C8R40DRAFT_14913	gnl|WGS:JABWDW|C8R40DRAFT_mRNA14913	uncharacterized protein	XM_046234173.1	C8R40DRAFT_14913
229	C8R40DRAFT_1157564	1.10648	5.7896	5.93557	466	530	C8R40DRAFT_1157564	70260005	NW_025764307.1	566120	570537	4418	-	RefSeq	gene	., 566120	570537, .	protein_coding	C8R40DRAFT_1157564	TRUE	gnl|WGS:JABWDW|C8R40DRAFT_1157564	gnl|WGS:JABWDW|C8R40DRAFT_mRNA1157564	uncharacterized protein	XM_046229638.1	C8R40DRAFT_1157564
230	C8R40DRAFT_1076373	0.655312	0.764969	0.155223	6	1	C8R40DRAFT_1076373	70257290	NW_025764307.1	571642	572223	582	-	RefSeq	gene			protein_coding	C8R40DRAFT_1076373		gnl|WGS:JABWDW|C8R40DRAFT_1076373	gnl|WGS:JABWDW|C8R40DRAFT_mRNA1076373	uncharacterized protein	XM_046226923.1	C8R40DRAFT_1076373
231	C8R40DRAFT_1032492	0.746574	4.71658	4.29494	217	164	C8R40DRAFT_1032492	70253632	NW_025764307.1	572580	574257	1678	+	RefSeq	gene	., 572580	574257, .	protein_coding	C8R40DRAFT_1032492	TRUE	gnl|WGS:JABWDW|C8R40DRAFT_1032492	gnl|WGS:JABWDW|C8R40DRAFT_mRNA1032492	SUR7 /PalI family-domain-containing protein	XM_046223265.1	C8R40DRAFT_1032492
232	C8R40DRAFT_1031915	0.78085	5.03136	4.67447	272	216	C8R40DRAFT_1031915	70253579	NW_025764307.1	574451	576269	1819	-	RefSeq	gene	., 574451	576269, .	protein_coding	C8R40DRAFT_1031915	TRUE	gnl|WGS:JABWDW|C8R40DRAFT_1031915	gnl|WGS:JABWDW|C8R40DRAFT_mRNA1031915	Arginase /deacetylase	XM_046223212.1	C8R40DRAFT_1031915
233	C8R40DRAFT_1064820	1	0	0	0	0	C8R40DRAFT_1064820	70255954	NW_025764307.1	576768	577464	697	+	RefSeq	gene	., 576768	577464, .	protein_coding	C8R40DRAFT_1064820	TRUE	gnl|WGS:JABWDW|C8R40DRAFT_1064820	gnl|WGS:JABWDW|C8R40DRAFT_mRNA1064820	uncharacterized protein	XM_046225587.1	C8R40DRAFT_1064820
234	C8R40DRAFT_15109	1	0	0	0	0	C8R40DRAFT_15109	70264547	NW_025764307.1	577384	578397	1014	-	RefSeq	gene			protein_coding	C8R40DRAFT_15109		gnl|WGS:JABWDW|C8R40DRAFT_15109	gnl|WGS:JABWDW|C8R40DRAFT_mRNA15109	uncharacterized protein	XM_046234180.1	C8R40DRAFT_15109
235	C8R40DRAFT_1164484	1.63402	2.55957	3.268	42	76	C8R40DRAFT_1164484	70260876	NW_025764307.1	578927	579612	686	-	RefSeq	gene	., 578927	579612, .	protein_coding	C8R40DRAFT_1164484	TRUE	gnl|WGS:JABWDW|C8R40DRAFT_1164484	gnl|WGS:JABWDW|C8R40DRAFT_mRNA1164484	uncharacterized protein	XM_046230509.1	C8R40DRAFT_1164484
236	C8R40DRAFT_1076381	1.28447	4.78527	5.14645	228	303	C8R40DRAFT_1076381	70257291	NW_025764307.1	579788	581115	1328	-	RefSeq	gene			protein_coding	C8R40DRAFT_1076381		gnl|WGS:JABWDW|C8R40DRAFT_1076381	gnl|WGS:JABWDW|C8R40DRAFT_mRNA1076381	uncharacterized protein	XM_046226924.1	C8R40DRAFT_1076381
237	C8R40DRAFT_t20	1.05114	0.860676	0.932627	7	8	C8R40DRAFT_t20	70267295	NW_025764307.1	581098	581182	85	-	RefSeq	gene			tRNA	C8R40DRAFT_t20				tRNA-Gly		C8R40DRAFT_t20
238	C8R40DRAFT_1076385	1.58548	3.91678	4.58171	121	202	C8R40DRAFT_1076385	70257292	NW_025764307.1	581109	584467	3359	+	RefSeq	gene			protein_coding	C8R40DRAFT_1076385		gnl|WGS:JABWDW|C8R40DRAFT_1076385	gnl|WGS:JABWDW|C8R40DRAFT_mRNA1076385	P-loop containing nucleoside triphosphate hydrolase protein	XM_046226925.1	C8R40DRAFT_1076385
239	C8R40DRAFT_t4	0.517479	0.950427	0	8	0	C8R40DRAFT_t4	70267432	NW_025764307.1	585023	585104	82	+	RefSeq	gene			tRNA	C8R40DRAFT_t4				tRNA-Gly		C8R40DRAFT_t4
240	C8R40DRAFT_15195	0.586488	7.07224	6.30241	1146	686	C8R40DRAFT_15195	70264551	NW_025764307.1	585527	586625	1099	-	RefSeq	gene			protein_coding	C8R40DRAFT_15195		gnl|WGS:JABWDW|C8R40DRAFT_15195	gnl|WGS:JABWDW|C8R40DRAFT_mRNA15195	uncharacterized protein	XM_046234184.1	C8R40DRAFT_15195
241	C8R40DRAFT_1032044	0.892425	4.77302	4.60883	226	206	C8R40DRAFT_1032044	70253588	NW_025764307.1	586619	587791	1173	-	RefSeq	gene	., 586619	587791, .	protein_coding	C8R40DRAFT_1032044	TRUE	gnl|WGS:JABWDW|C8R40DRAFT_1032044	gnl|WGS:JABWDW|C8R40DRAFT_mRNA1032044	inhibitor of apoptosis-promoting Bax1-domain-containing protein	XM_046223221.1	C8R40DRAFT_1032044
242	C8R40DRAFT_1032201	2.3287	2.69557	3.9151	47	124	C8R40DRAFT_1032201	70253604	NW_025764307.1	588209	592379	4171	-	RefSeq	gene	., 588209	592379, .	protein_coding	C8R40DRAFT_1032201	TRUE	gnl|WGS:JABWDW|C8R40DRAFT_1032201	gnl|WGS:JABWDW|C8R40DRAFT_mRNA1032201	Dna2-domain-containing protein	XM_046223237.1	C8R40DRAFT_1032201
243	C8R40DRAFT_1076406	1.20269	5.16859	5.43486	300	372	C8R40DRAFT_1076406	70257293	NW_025764307.1	592508	594891	2384	-	RefSeq	gene			protein_coding	C8R40DRAFT_1076406		gnl|WGS:JABWDW|C8R40DRAFT_1076406	gnl|WGS:JABWDW|C8R40DRAFT_mRNA1076406	WD40-repeat-containing domain protein	XM_046226926.1	C8R40DRAFT_1076406
244	C8R40DRAFT_1269682	0.605575	6.88433	6.16071	1005	621	C8R40DRAFT_1269682	70264393	NW_025764307.1	594892	597796	2905	+	RefSeq	gene			protein_coding	C8R40DRAFT_1269682		gnl|WGS:JABWDW|C8R40DRAFT_1269682	gnl|WGS:JABWDW|C8R40DRAFT_mRNA1269682	WD40-repeat-containing domain protein	XM_046234026.1	C8R40DRAFT_1269682
245	C8R40DRAFT_1138194	0.963328	9.67049	9.61659	6983	6902	C8R40DRAFT_1138194	70259818	NW_025764307.1	597798	598681	884	+	RefSeq	gene			protein_coding	C8R40DRAFT_1138194		gnl|WGS:JABWDW|C8R40DRAFT_1138194	gnl|WGS:JABWDW|C8R40DRAFT_mRNA1138194	60s acidic ribosomal protein-domain-containing protein	XM_046229451.1	C8R40DRAFT_1138194
246	C8R40DRAFT_1076411	0.795276	4.41935	4.08888	175	141	C8R40DRAFT_1076411	70257294	NW_025764307.1	598692	600668	1977	+	RefSeq	gene			protein_coding	C8R40DRAFT_1076411		gnl|WGS:JABWDW|C8R40DRAFT_1076411	gnl|WGS:JABWDW|C8R40DRAFT_mRNA1076411	uncharacterized protein	XM_046226927.1	C8R40DRAFT_1076411
247	C8R40DRAFT_1076413	1.24617	6.47194	6.78944	753	965	C8R40DRAFT_1076413	70257295	NW_025764307.1	600653	601431	779	+	RefSeq	gene			protein_coding	C8R40DRAFT_1076413		gnl|WGS:JABWDW|C8R40DRAFT_1076413	gnl|WGS:JABWDW|C8R40DRAFT_mRNA1076413	uncharacterized protein	XM_046226928.1	C8R40DRAFT_1076413
248	C8R40DRAFT_1076415	0.921827	6.62289	6.50546	837	791	C8R40DRAFT_1076415	70257296	NW_025764307.1	602181	605028	2848	+	RefSeq	gene			protein_coding	C8R40DRAFT_1076415		gnl|WGS:JABWDW|C8R40DRAFT_1076415	gnl|WGS:JABWDW|C8R40DRAFT_mRNA1076415	SLY1 protein	XM_046226929.1	C8R40DRAFT_1076415
249	C8R40DRAFT_1164495	0.579456	1.63134	0.844109	18	7	C8R40DRAFT_1164495	70260877	NW_025764307.1	605571	607348	1778	+	RefSeq	gene	., 605571	607348, .	protein_coding	C8R40DRAFT_1164495	TRUE	gnl|WGS:JABWDW|C8R40DRAFT_1164495	gnl|WGS:JABWDW|C8R40DRAFT_mRNA1164495	uncharacterized protein	XM_046230510.1	C8R40DRAFT_1164495
250	C8R40DRAFT_1076420	0.508418	5.23707	4.26115	315	160	C8R40DRAFT_1076420	70257297	NW_025764307.1	607328	608066	739	-	RefSeq	gene			protein_coding	C8R40DRAFT_1076420		gnl|WGS:JABWDW|C8R40DRAFT_1076420	gnl|WGS:JABWDW|C8R40DRAFT_mRNA1076420	uncharacterized protein	XM_046226930.1	C8R40DRAFT_1076420
251	C8R40DRAFT_1076427	0.810957	0.302303	0	2	0	C8R40DRAFT_1076427	70257298	NW_025764307.1	609326	611881	2556	+	RefSeq	gene			protein_coding	C8R40DRAFT_1076427		gnl|WGS:JABWDW|C8R40DRAFT_1076427	gnl|WGS:JABWDW|C8R40DRAFT_mRNA1076427	uncharacterized protein	XM_046226931.1	C8R40DRAFT_1076427
252	C8R40DRAFT_995172	1	0	0	0	0	C8R40DRAFT_995172	70267130	NW_025764307.1	613265	613612	348	+	RefSeq	gene	., 613265	613612, .	protein_coding	C8R40DRAFT_995172	TRUE	gnl|WGS:JABWDW|C8R40DRAFT_995172	gnl|WGS:JABWDW|C8R40DRAFT_mRNA995172	uncharacterized protein	XM_046236763.1	C8R40DRAFT_995172
253	C8R40DRAFT_1242407	1.08354	4.77302	4.88877	226	252	C8R40DRAFT_1242407	70263939	NW_025764307.1	613947	618630	4684	+	RefSeq	gene	., 613947		protein_coding	C8R40DRAFT_1242407	TRUE	gnl|WGS:JABWDW|C8R40DRAFT_1242407	gnl|WGS:JABWDW|C8R40DRAFT_mRNA1242407	uncharacterized protein	XM_046233572.1	C8R40DRAFT_1242407
254	C8R40DRAFT_1076430	0.219581	3.1198	0.932627	66	8	C8R40DRAFT_1076430	70257299	NW_025764307.1	618854	619682	829	+	RefSeq	gene			protein_coding	C8R40DRAFT_1076430		gnl|WGS:JABWDW|C8R40DRAFT_1076430	gnl|WGS:JABWDW|C8R40DRAFT_mRNA1076430	uncharacterized protein	XM_046226932.1	C8R40DRAFT_1076430
255	C8R40DRAFT_1164499	0.568475	6.83364	6.0188	970	562	C8R40DRAFT_1164499	70260878	NW_025764307.1	620712	623930	3219	+	RefSeq	gene	., 620712	623930, .	protein_coding	C8R40DRAFT_1164499	TRUE	gnl|WGS:JABWDW|C8R40DRAFT_1164499	gnl|WGS:JABWDW|C8R40DRAFT_mRNA1164499	Metallo-dependent phosphatase-like protein	XM_046230511.1	C8R40DRAFT_1164499
256	C8R40DRAFT_16185	1.20122	4.71017	4.97467	216	268	C8R40DRAFT_16185	70264582	NW_025764307.1	623995	624918	924	-	RefSeq	gene			protein_coding	C8R40DRAFT_16185		gnl|WGS:JABWDW|C8R40DRAFT_16185	gnl|WGS:JABWDW|C8R40DRAFT_mRNA16185	uncharacterized protein	XM_046234215.1	C8R40DRAFT_16185
257	C8R40DRAFT_16520	5.66068	6.31183	8.8128	673	3950	C8R40DRAFT_16520	70264589	NW_025764307.1	626848	628662	1815	-	RefSeq	gene			protein_coding	C8R40DRAFT_16520		gnl|WGS:JABWDW|C8R40DRAFT_16520	gnl|WGS:JABWDW|C8R40DRAFT_mRNA16520	ribonuclease T2	XM_046234222.1	C8R40DRAFT_16520
258	C8R40DRAFT_1032203	1.72626	4.1713	4.95895	146	265	C8R40DRAFT_1032203	70253605	NW_025764307.1	628938	629651	714	-	RefSeq	gene	., 628938	629651, .	protein_coding	C8R40DRAFT_1032203	TRUE	gnl|WGS:JABWDW|C8R40DRAFT_1032203	gnl|WGS:JABWDW|C8R40DRAFT_mRNA1032203	diadenosine hydrolase	XM_046223238.1	C8R40DRAFT_1032203
259	C8R40DRAFT_1032022	1.34021	2.24177	2.66423	32	47	C8R40DRAFT_1032022	70253586	NW_025764307.1	629828	631529	1702	+	RefSeq	gene	., 629828	631529, .	protein_coding	C8R40DRAFT_1032022	TRUE	gnl|WGS:JABWDW|C8R40DRAFT_1032022	gnl|WGS:JABWDW|C8R40DRAFT_mRNA1032022	FAD /NAD-P-binding domain-containing protein	XM_046223219.1	C8R40DRAFT_1032022
260	C8R40DRAFT_1032546	2.56955	0.662459	2.02397	5	27	C8R40DRAFT_1032546	70253636	NW_025764307.1	631656	632375	720	-	RefSeq	gene	., 631656	632375, .	protein_coding	C8R40DRAFT_1032546	TRUE	gnl|WGS:JABWDW|C8R40DRAFT_1032546	gnl|WGS:JABWDW|C8R40DRAFT_mRNA1032546	uncharacterized protein	XM_046223269.1	C8R40DRAFT_1032546
261	C8R40DRAFT_1157583	2.24746	2.3774	3.5457	36	94	C8R40DRAFT_1157583	70260006	NW_025764307.1	632857	633824	968	-	RefSeq	gene	., 632857	633824, .	protein_coding	C8R40DRAFT_1157583	TRUE	gnl|WGS:JABWDW|C8R40DRAFT_1157583	gnl|WGS:JABWDW|C8R40DRAFT_mRNA1157583	uncharacterized protein	XM_046229639.1	C8R40DRAFT_1157583
262	C8R40DRAFT_1157584	0.594616	4.25294	3.50297	155	91	C8R40DRAFT_1157584	70260007	NW_025764307.1	634019	635403	1385	-	RefSeq	gene	., 634019	635403, .	protein_coding	C8R40DRAFT_1157584	TRUE	gnl|WGS:JABWDW|C8R40DRAFT_1157584	gnl|WGS:JABWDW|C8R40DRAFT_mRNA1157584	uncharacterized protein	XM_046229640.1	C8R40DRAFT_1157584
263	C8R40DRAFT_16143	1.43702	4.53266	5.05574	190	284	C8R40DRAFT_16143	70264579	NW_025764307.1	635276	637469	2194	-	RefSeq	gene			protein_coding	C8R40DRAFT_16143		gnl|WGS:JABWDW|C8R40DRAFT_16143	gnl|WGS:JABWDW|C8R40DRAFT_mRNA16143	WW domain binding protein 11-domain-containing protein	XM_046234212.1	C8R40DRAFT_16143
264	C8R40DRAFT_1012340	0.855977	4.56854	4.34418	195	170	C8R40DRAFT_1012340	70253240	NW_025764307.1	637609	639663	2055	+	RefSeq	gene	., 637609	639663, .	protein_coding	C8R40DRAFT_1012340	TRUE	gnl|WGS:JABWDW|C8R40DRAFT_1012340	gnl|WGS:JABWDW|C8R40DRAFT_mRNA1012340	uncharacterized protein	XM_046222873.1	C8R40DRAFT_1012340
265	C8R40DRAFT_16165	2.23095	4.03433	5.19199	132	313	C8R40DRAFT_16165	70264581	NW_025764307.1	640272	641400	1129	+	RefSeq	gene			protein_coding	C8R40DRAFT_16165		gnl|WGS:JABWDW|C8R40DRAFT_16165	gnl|WGS:JABWDW|C8R40DRAFT_mRNA16165	uncharacterized protein	XM_046234214.1	C8R40DRAFT_16165
266	C8R40DRAFT_1032466	0.811712	1.736	1.43504	20	15	C8R40DRAFT_1032466	70253627	NW_025764307.1	641884	643112	1229	-	RefSeq	gene	., 641884	643112, .	protein_coding	C8R40DRAFT_1032466	TRUE	gnl|WGS:JABWDW|C8R40DRAFT_1032466	gnl|WGS:JABWDW|C8R40DRAFT_mRNA1032466	uncharacterized protein	XM_046223260.1	C8R40DRAFT_1032466
267	C8R40DRAFT_1064843	1.26154	4.31339	4.64857	162	212	C8R40DRAFT_1064843	70255955	NW_025764307.1	645033	645891	859	-	RefSeq	gene	., 645033	645891, .	protein_coding	C8R40DRAFT_1064843	TRUE	gnl|WGS:JABWDW|C8R40DRAFT_1064843	gnl|WGS:JABWDW|C8R40DRAFT_mRNA1064843	acyl-CoA N-acyltransferase	XM_046225588.1	C8R40DRAFT_1064843
268	C8R40DRAFT_1157588	1.35642	8.38823	8.82803	2866	3992	C8R40DRAFT_1157588	70260008	NW_025764307.1	646170	649226	3057	+	RefSeq	gene	., 646170	649226, .	protein_coding	C8R40DRAFT_1157588	TRUE	gnl|WGS:JABWDW|C8R40DRAFT_1157588	gnl|WGS:JABWDW|C8R40DRAFT_mRNA1157588	P-loop containing nucleoside triphosphate hydrolase protein	XM_046229641.1	C8R40DRAFT_1157588
269	C8R40DRAFT_1242443	2.35794	6.19504	7.43257	620	1512	C8R40DRAFT_1242443	70263940	NW_025764307.1	649469	654400	4932	+	RefSeq	gene			protein_coding	C8R40DRAFT_1242443		gnl|WGS:JABWDW|C8R40DRAFT_1242443	gnl|WGS:JABWDW|C8R40DRAFT_mRNA1242443	uncharacterized protein	XM_046233573.1	C8R40DRAFT_1242443
270	C8R40DRAFT_1164515	19.208	0.159055	4.42269	1	180	C8R40DRAFT_1164515	70260879	NW_025764307.1	654572	657594	3023	-	RefSeq	gene	., 654572	657594, .	protein_coding	C8R40DRAFT_1164515	TRUE	gnl|WGS:JABWDW|C8R40DRAFT_1164515	gnl|WGS:JABWDW|C8R40DRAFT_mRNA1164515	uncharacterized protein	XM_046230512.1	C8R40DRAFT_1164515
271	C8R40DRAFT_1064847	1.0967	3.38419	3.51735	81	92	C8R40DRAFT_1064847	70255956	NW_025764307.1	657868	658922	1055	+	RefSeq	gene	., 657868	658922, .	protein_coding	C8R40DRAFT_1064847	TRUE	gnl|WGS:JABWDW|C8R40DRAFT_1064847	gnl|WGS:JABWDW|C8R40DRAFT_mRNA1064847	peptidase of plants and bacteria-domain-containing protein	XM_046225589.1	C8R40DRAFT_1064847
272	C8R40DRAFT_1164517	0.893538	3.91678	3.75439	121	110	C8R40DRAFT_1164517	70260880	NW_025764307.1	660077	660909	833	-	RefSeq	gene	., 660077	660909, .	protein_coding	C8R40DRAFT_1164517	TRUE	gnl|WGS:JABWDW|C8R40DRAFT_1164517	gnl|WGS:JABWDW|C8R40DRAFT_mRNA1164517	uncharacterized protein	XM_046230513.1	C8R40DRAFT_1164517
273	C8R40DRAFT_1032081	1.79088	4.34683	5.1875	166	312	C8R40DRAFT_1032081	70253594	NW_025764307.1	661176	662012	837	+	RefSeq	gene	., 661176	662012, .	protein_coding	C8R40DRAFT_1032081	TRUE	gnl|WGS:JABWDW|C8R40DRAFT_1032081	gnl|WGS:JABWDW|C8R40DRAFT_mRNA1032081	putative HLH transcription factor	XM_046223227.1	C8R40DRAFT_1032081
274	C8R40DRAFT_1031445	2.12058	3.1767	4.26115	69	160	C8R40DRAFT_1031445	70253537	NW_025764307.1	662694	664664	1971	-	RefSeq	gene	., 662694	664664, .	protein_coding	C8R40DRAFT_1031445	TRUE	gnl|WGS:JABWDW|C8R40DRAFT_1031445	gnl|WGS:JABWDW|C8R40DRAFT_mRNA1031445	MFS general substrate transporter	XM_046223170.1	C8R40DRAFT_1031445
275	C8R40DRAFT_1076561	2.30826	5.2896	6.49641	327	786	C8R40DRAFT_1076561	70257300	NW_025764307.1	665243	667003	1761	-	RefSeq	gene			protein_coding	C8R40DRAFT_1076561		gnl|WGS:JABWDW|C8R40DRAFT_1076561	gnl|WGS:JABWDW|C8R40DRAFT_mRNA1076561	uncharacterized protein	XM_046226933.1	C8R40DRAFT_1076561
276	C8R40DRAFT_1064852	1	0	0	0	0	C8R40DRAFT_1064852	70255957	NW_025764307.1	668643	670861	2219	+	RefSeq	gene	., 668643	670861, .	protein_coding	C8R40DRAFT_1064852	TRUE	gnl|WGS:JABWDW|C8R40DRAFT_1064852	gnl|WGS:JABWDW|C8R40DRAFT_mRNA1064852	uncharacterized protein	XM_046225590.1	C8R40DRAFT_1064852
277	C8R40DRAFT_1031234	1	0	0	0	0	C8R40DRAFT_1031234	70253521	NW_025764307.1	671183	671767	585	-	RefSeq	gene	., 671183	671767, .	protein_coding	C8R40DRAFT_1031234	TRUE	gnl|WGS:JABWDW|C8R40DRAFT_1031234	gnl|WGS:JABWDW|C8R40DRAFT_mRNA1031234	uncharacterized protein	XM_046223154.1	C8R40DRAFT_1031234
278	C8R40DRAFT_1164523	1	0	0	0	0	C8R40DRAFT_1164523	70260881	NW_025764307.1	674356	675764	1409	+	RefSeq	gene	., 674356	675764, .	protein_coding	C8R40DRAFT_1164523	TRUE	gnl|WGS:JABWDW|C8R40DRAFT_1164523	gnl|WGS:JABWDW|C8R40DRAFT_mRNA1164523	uncharacterized protein	XM_046230514.1	C8R40DRAFT_1164523
279	C8R40DRAFT_1064855	1	0	0	0	0	C8R40DRAFT_1064855	70255958	NW_025764307.1	677545	678171	627	-	RefSeq	gene	., 677545	678171, .	protein_coding	C8R40DRAFT_1064855	TRUE	gnl|WGS:JABWDW|C8R40DRAFT_1064855	gnl|WGS:JABWDW|C8R40DRAFT_mRNA1064855	uncharacterized protein	XM_046225591.1	C8R40DRAFT_1064855
280	C8R40DRAFT_1164524	1	0	0	0	0	C8R40DRAFT_1164524	70260882	NW_025764307.1	678754	681103	2350	+	RefSeq	gene	., 678754	681103, .	protein_coding	C8R40DRAFT_1164524	TRUE	gnl|WGS:JABWDW|C8R40DRAFT_1164524	gnl|WGS:JABWDW|C8R40DRAFT_mRNA1164524	uncharacterized protein	XM_046230515.1	C8R40DRAFT_1164524
281	C8R40DRAFT_1164525	1	0	0	0	0	C8R40DRAFT_1164525	70260883	NW_025764307.1	681419	682151	733	-	RefSeq	gene	., 681419	682151, .	protein_coding	C8R40DRAFT_1164525	TRUE	gnl|WGS:JABWDW|C8R40DRAFT_1164525	gnl|WGS:JABWDW|C8R40DRAFT_mRNA1164525	uncharacterized protein	XM_046230516.1	C8R40DRAFT_1164525
282	C8R40DRAFT_1164526	1	0	0	0	0	C8R40DRAFT_1164526	70260884	NW_025764307.1	682185	683606	1422	+	RefSeq	gene	., 682185	683606, .	protein_coding	C8R40DRAFT_1164526	TRUE	gnl|WGS:JABWDW|C8R40DRAFT_1164526	gnl|WGS:JABWDW|C8R40DRAFT_mRNA1164526	uncharacterized protein	XM_046230517.1	C8R40DRAFT_1164526
283	C8R40DRAFT_1064858	1	0	0	0	0	C8R40DRAFT_1064858	70255959	NW_025764307.1	685222	686520	1299	-	RefSeq	gene	., 685222	686520, .	protein_coding	C8R40DRAFT_1064858	TRUE	gnl|WGS:JABWDW|C8R40DRAFT_1064858	gnl|WGS:JABWDW|C8R40DRAFT_mRNA1064858	uncharacterized protein	XM_046225592.1	C8R40DRAFT_1064858
284	C8R40DRAFT_1138251	1	0	0	0	0	C8R40DRAFT_1138251	70259819	NW_025764307.1	688531	690058	1528	+	RefSeq	gene	., 688531		protein_coding	C8R40DRAFT_1138251	TRUE	gnl|WGS:JABWDW|C8R40DRAFT_1138251	gnl|WGS:JABWDW|C8R40DRAFT_mRNA1138251	uncharacterized protein	XM_046229452.1	C8R40DRAFT_1138251
285	C8R40DRAFT_1076565	1	0	0	0	0	C8R40DRAFT_1076565	70257301	NW_025764307.1	690229	691429	1201	+	RefSeq	gene			protein_coding	C8R40DRAFT_1076565		gnl|WGS:JABWDW|C8R40DRAFT_1076565	gnl|WGS:JABWDW|C8R40DRAFT_mRNA1076565	uncharacterized protein	XM_046226934.1	C8R40DRAFT_1076565
286	C8R40DRAFT_1076568	1.23015	4.12386	4.42269	141	180	C8R40DRAFT_1076568	70257302	NW_025764307.1	691511	696301	4791	-	RefSeq	gene			protein_coding	C8R40DRAFT_1076568		gnl|WGS:JABWDW|C8R40DRAFT_1076568	gnl|WGS:JABWDW|C8R40DRAFT_mRNA1076568	SNF2 family N-terminal domain-containing protein	XM_046226935.1	C8R40DRAFT_1076568
287	C8R40DRAFT_1031564	1.23785	6.29693	6.60477	666	848	C8R40DRAFT_1031564	70253544	NW_025764307.1	696385	698323	1939	+	RefSeq	gene	., 696385	698323, .	protein_coding	C8R40DRAFT_1031564	TRUE	gnl|WGS:JABWDW|C8R40DRAFT_1031564	gnl|WGS:JABWDW|C8R40DRAFT_mRNA1031564	chaperonin Cpn60 /TCP-1 family	XM_046223177.1	C8R40DRAFT_1031564
288	C8R40DRAFT_17498	1.05149	4.28779	4.36023	159	172	C8R40DRAFT_17498	70264617	NW_025764307.1	698461	701342	2882	+	RefSeq	gene			protein_coding	C8R40DRAFT_17498		gnl|WGS:JABWDW|C8R40DRAFT_17498	gnl|WGS:JABWDW|C8R40DRAFT_mRNA17498	major facilitator superfamily domain-containing protein	XM_046234250.1	C8R40DRAFT_17498
289	C8R40DRAFT_1164533	1.7034	3.49274	4.26115	88	160	C8R40DRAFT_1164533	70260885	NW_025764307.1	701372	702881	1510	-	RefSeq	gene	., 701372	702881, .	protein_coding	C8R40DRAFT_1164533	TRUE	gnl|WGS:JABWDW|C8R40DRAFT_1164533	gnl|WGS:JABWDW|C8R40DRAFT_mRNA1164533	eukaryotic mitochondrial regulator protein-domain-containing protein	XM_046230518.1	C8R40DRAFT_1164533
290	C8R40DRAFT_1164534	1.04961	5.60845	5.67831	410	442	C8R40DRAFT_1164534	70260886	NW_025764307.1	702991	704456	1466	+	RefSeq	gene	., 702991	704456, .	protein_coding	C8R40DRAFT_1164534	TRUE	gnl|WGS:JABWDW|C8R40DRAFT_1164534	gnl|WGS:JABWDW|C8R40DRAFT_mRNA1164534	putative methyltransferase-domain-containing protein	XM_046230519.1	C8R40DRAFT_1164534
291	C8R40DRAFT_1031780	0.672981	5.62217	5.05081	414	283	C8R40DRAFT_1031780	70253565	NW_025764307.1	704520	705831	1312	-	RefSeq	gene	., 704520	705831, .	protein_coding	C8R40DRAFT_1031780	TRUE	gnl|WGS:JABWDW|C8R40DRAFT_1031780	gnl|WGS:JABWDW|C8R40DRAFT_mRNA1031780	WLM domain-containing protein	XM_046223198.1	C8R40DRAFT_1031780
292	C8R40DRAFT_1164536	0.522447	4.39558	3.45894	172	88	C8R40DRAFT_1164536	70260887	NW_025764307.1	706452	709618	3167	-	RefSeq	gene	., 706452	709618, .	protein_coding	C8R40DRAFT_1164536	TRUE	gnl|WGS:JABWDW|C8R40DRAFT_1164536	gnl|WGS:JABWDW|C8R40DRAFT_mRNA1164536	uncharacterized protein	XM_046230520.1	C8R40DRAFT_1164536
293	C8R40DRAFT_17808	0.894712	6.84392	6.68341	977	896	C8R40DRAFT_17808	70264630	NW_025764307.1	709780	710692	913	-	RefSeq	gene			protein_coding	C8R40DRAFT_17808		gnl|WGS:JABWDW|C8R40DRAFT_17808	gnl|WGS:JABWDW|C8R40DRAFT_mRNA17808	splicing factor 3B subunit 5 /RDS3 complex subunit 10	XM_046234263.1	C8R40DRAFT_17808
294	C8R40DRAFT_1076590	0.254044	11.5379	9.56105	25502	6641	C8R40DRAFT_1076590	70257303	NW_025764307.1	710723	712670	1948	-	RefSeq	gene			protein_coding	C8R40DRAFT_1076590		gnl|WGS:JABWDW|C8R40DRAFT_1076590	gnl|WGS:JABWDW|C8R40DRAFT_mRNA1076590	uncharacterized protein	XM_046226936.1	C8R40DRAFT_1076590
295	C8R40DRAFT_1164538	0.242182	5.5196	3.47377	385	89	C8R40DRAFT_1164538	70260888	NW_025764307.1	712810	713439	630	-	RefSeq	gene	., 712810	713439, .	protein_coding	C8R40DRAFT_1164538	TRUE	gnl|WGS:JABWDW|C8R40DRAFT_1164538	gnl|WGS:JABWDW|C8R40DRAFT_mRNA1164538	uncharacterized protein	XM_046230521.1	C8R40DRAFT_1164538
296	C8R40DRAFT_17790	1.0644	5.86942	5.95947	493	539	C8R40DRAFT_17790	70264626	NW_025764307.1	713645	716954	3310	-	RefSeq	gene			protein_coding	C8R40DRAFT_17790		gnl|WGS:JABWDW|C8R40DRAFT_17790	gnl|WGS:JABWDW|C8R40DRAFT_mRNA17790	uncharacterized protein	XM_046234259.1	C8R40DRAFT_17790
297	C8R40DRAFT_1076596	0.820268	6.77496	6.48913	931	782	C8R40DRAFT_1076596	70257304	NW_025764307.1	717778	718743	966	-	RefSeq	gene			protein_coding	C8R40DRAFT_1076596		gnl|WGS:JABWDW|C8R40DRAFT_1076596	gnl|WGS:JABWDW|C8R40DRAFT_mRNA1076596	uncharacterized protein	XM_046226937.1	C8R40DRAFT_1076596
298	C8R40DRAFT_1032302	0.995963	4.4884	4.48256	184	188	C8R40DRAFT_1032302	70253616	NW_025764307.1	719320	721978	2659	-	RefSeq	gene	., 719320	721978, .	protein_coding	C8R40DRAFT_1032302	TRUE	gnl|WGS:JABWDW|C8R40DRAFT_1032302	gnl|WGS:JABWDW|C8R40DRAFT_mRNA1032302	Sec1-like protein	XM_046223249.1	C8R40DRAFT_1032302
299	C8R40DRAFT_1076599	0.316215	8.41901	6.75799	2928	944	C8R40DRAFT_1076599	70257305	NW_025764307.1	721892	727903	6012	-	RefSeq	gene			protein_coding	C8R40DRAFT_1076599		gnl|WGS:JABWDW|C8R40DRAFT_1076599	gnl|WGS:JABWDW|C8R40DRAFT_mRNA1076599	patatin-domain-containing protein	XM_046226938.1	C8R40DRAFT_1076599
300	C8R40DRAFT_1164542	0.452481	4.87396	3.72989	243	108	C8R40DRAFT_1164542	70260889	NW_025764307.1	728028	729029	1002	-	RefSeq	gene	., 728028	729029, .	protein_coding	C8R40DRAFT_1164542	TRUE	gnl|WGS:JABWDW|C8R40DRAFT_1164542	gnl|WGS:JABWDW|C8R40DRAFT_mRNA1164542	uncharacterized protein	XM_046230522.1	C8R40DRAFT_1164542
301	C8R40DRAFT_17876	0.750636	3.91678	3.50297	121	91	C8R40DRAFT_17876	70264635	NW_025764307.1	729993	733208	3216	-	RefSeq	gene			protein_coding	C8R40DRAFT_17876		gnl|WGS:JABWDW|C8R40DRAFT_17876	gnl|WGS:JABWDW|C8R40DRAFT_mRNA17876	uncharacterized protein	XM_046234268.1	C8R40DRAFT_17876
302	C8R40DRAFT_1031940	0.612165	6.7765	6.06849	932	582	C8R40DRAFT_1031940	70253581	NW_025764307.1	733339	735646	2308	+	RefSeq	gene	., 733339	735646, .	protein_coding	C8R40DRAFT_1031940	TRUE	gnl|WGS:JABWDW|C8R40DRAFT_1031940	gnl|WGS:JABWDW|C8R40DRAFT_mRNA1031940	isocitrate lyase	XM_046223214.1	C8R40DRAFT_1031940
303	C8R40DRAFT_1032320	0.318143	4.5543	2.90204	193	57	C8R40DRAFT_1032320	70253619	NW_025764307.1	735788	737505	1718	+	RefSeq	gene	., 735788	737505, .	protein_coding	C8R40DRAFT_1032320	TRUE	gnl|WGS:JABWDW|C8R40DRAFT_1032320	gnl|WGS:JABWDW|C8R40DRAFT_mRNA1032320	uncharacterized protein	XM_046223252.1	C8R40DRAFT_1032320
304	C8R40DRAFT_19096	0.516072	4.68425	3.72989	212	108	C8R40DRAFT_19096	70264661	NW_025764307.1	737444	739588	2145	+	RefSeq	gene			protein_coding	C8R40DRAFT_19096		gnl|WGS:JABWDW|C8R40DRAFT_19096	gnl|WGS:JABWDW|C8R40DRAFT_mRNA19096	uncharacterized protein	XM_046234294.1	C8R40DRAFT_19096
305	C8R40DRAFT_1157608	0.914446	0.552104	0.423073	4	3	C8R40DRAFT_1157608	70260009	NW_025764307.1	740129	741734	1606	-	RefSeq	gene	., 740129	741734, .	protein_coding	C8R40DRAFT_1157608	TRUE	gnl|WGS:JABWDW|C8R40DRAFT_1157608	gnl|WGS:JABWDW|C8R40DRAFT_mRNA1157608	uncharacterized protein	XM_046229642.1	C8R40DRAFT_1157608
306	C8R40DRAFT_1076612	0.403261	7.24846	5.93824	1296	531	C8R40DRAFT_1076612	70257306	NW_025764307.1	741902	744391	2490	-	RefSeq	gene			protein_coding	C8R40DRAFT_1076612		gnl|WGS:JABWDW|C8R40DRAFT_1076612	gnl|WGS:JABWDW|C8R40DRAFT_mRNA1076612	fumble-domain-containing protein	XM_046226939.1	C8R40DRAFT_1076612
307	C8R40DRAFT_18202	1.42095	4.87396	5.38082	243	358	C8R40DRAFT_18202	70264643	NW_025764307.1	744911	746711	1801	-	RefSeq	gene			protein_coding	C8R40DRAFT_18202		gnl|WGS:JABWDW|C8R40DRAFT_18202	gnl|WGS:JABWDW|C8R40DRAFT_mRNA18202	uncharacterized protein	XM_046234276.1	C8R40DRAFT_18202
308	C8R40DRAFT_1164550	0.462703	6.20647	5.09463	625	292	C8R40DRAFT_1164550	70260890	NW_025764307.1	747215	748546	1332	+	RefSeq	gene	., 747215	748546, .	protein_coding	C8R40DRAFT_1164550	TRUE	gnl|WGS:JABWDW|C8R40DRAFT_1164550	gnl|WGS:JABWDW|C8R40DRAFT_mRNA1164550	uncharacterized protein	XM_046230523.1	C8R40DRAFT_1164550
309	C8R40DRAFT_18618	0.588186	5.12589	4.36023	291	172	C8R40DRAFT_18618	70264659	NW_025764307.1	749557	754501	4945	-	RefSeq	gene			protein_coding	C8R40DRAFT_18618		gnl|WGS:JABWDW|C8R40DRAFT_18618	gnl|WGS:JABWDW|C8R40DRAFT_mRNA18618	uncharacterized protein	XM_046234292.1	C8R40DRAFT_18618
310	C8R40DRAFT_1031833	0.776646	6.1269	5.76223	591	469	C8R40DRAFT_1031833	70253571	NW_025764307.1	754894	758261	3368	-	RefSeq	gene	., 754894	758261, .	protein_coding	C8R40DRAFT_1031833	TRUE	gnl|WGS:JABWDW|C8R40DRAFT_1031833	gnl|WGS:JABWDW|C8R40DRAFT_mRNA1031833	chitin synthase	XM_046223204.1	C8R40DRAFT_1031833
311	C8R40DRAFT_1032047	0.438191	1.19037	0	11	0	C8R40DRAFT_1032047	70253589	NW_025764307.1	760014	761126	1113	+	RefSeq	gene	., 760014	761126, .	protein_coding	C8R40DRAFT_1032047	TRUE	gnl|WGS:JABWDW|C8R40DRAFT_1032047	gnl|WGS:JABWDW|C8R40DRAFT_mRNA1032047	kinase-like domain-containing protein	XM_046223222.1	C8R40DRAFT_1032047
312	C8R40DRAFT_19939	1.14148	9.50053	9.69144	6206	7270	C8R40DRAFT_19939	70264681	NW_025764307.1	762032	765796	3765	+	RefSeq	gene			protein_coding	C8R40DRAFT_19939		gnl|WGS:JABWDW|C8R40DRAFT_19939	gnl|WGS:JABWDW|C8R40DRAFT_mRNA19939	coatomer subunit gamma	XM_046234314.1	C8R40DRAFT_19939
313	C8R40DRAFT_1157614	1.208	4.74821	5.02083	222	277	C8R40DRAFT_1157614	70260010	NW_025764307.1	765849	767041	1193	-	RefSeq	gene	., 765849	767041, .	protein_coding	C8R40DRAFT_1157614	TRUE	gnl|WGS:JABWDW|C8R40DRAFT_1157614	gnl|WGS:JABWDW|C8R40DRAFT_mRNA1157614	uncharacterized protein	XM_046229643.1	C8R40DRAFT_1157614
314	C8R40DRAFT_20378	2.60441	2.40941	3.79036	37	113	C8R40DRAFT_20378	70264702	NW_025764307.1	766726	768487	1762	+	RefSeq	gene			protein_coding	C8R40DRAFT_20378		gnl|WGS:JABWDW|C8R40DRAFT_20378	gnl|WGS:JABWDW|C8R40DRAFT_mRNA20378	uncharacterized protein	XM_046234335.1	C8R40DRAFT_20378
315	C8R40DRAFT_20125	1.2251	3.77658	4.06949	109	139	C8R40DRAFT_20125	70264691	NW_025764307.1	768442	770091	1650	+	RefSeq	gene			protein_coding	C8R40DRAFT_20125		gnl|WGS:JABWDW|C8R40DRAFT_20125	gnl|WGS:JABWDW|C8R40DRAFT_mRNA20125	origin recognition complex, subunit 2	XM_046234324.1	C8R40DRAFT_20125
316	C8R40DRAFT_1164558	0.213779	6.25572	4.02991	647	135	C8R40DRAFT_1164558	70260891	NW_025764307.1	770228	771143	916	+	RefSeq	gene	., 770228	771143, .	protein_coding	C8R40DRAFT_1164558	TRUE	gnl|WGS:JABWDW|C8R40DRAFT_1164558	gnl|WGS:JABWDW|C8R40DRAFT_mRNA1164558	uncharacterized protein	XM_046230524.1	C8R40DRAFT_1164558
317	C8R40DRAFT_1064878	1.17386	3.72665	3.95791	105	128	C8R40DRAFT_1064878	70255960	NW_025764307.1	771526	772435	910	-	RefSeq	gene	., 771526	772435, .	protein_coding	C8R40DRAFT_1064878	TRUE	gnl|WGS:JABWDW|C8R40DRAFT_1064878	gnl|WGS:JABWDW|C8R40DRAFT_mRNA1064878	uncharacterized protein	XM_046225593.1	C8R40DRAFT_1064878
318	C8R40DRAFT_1164560	1.73411	5.63914	6.43333	419	752	C8R40DRAFT_1164560	70260892	NW_025764307.1	774066	777566	3501	+	RefSeq	gene	., 774066	777566, .	protein_coding	C8R40DRAFT_1164560	TRUE	gnl|WGS:JABWDW|C8R40DRAFT_1164560	gnl|WGS:JABWDW|C8R40DRAFT_mRNA1164560	heterokaryon incompatibility protein Het-C-domain-containing protein	XM_046230525.1	C8R40DRAFT_1164560
319	C8R40DRAFT_20112	1.47216	3.36799	3.92592	80	125	C8R40DRAFT_20112	70264689	NW_025764307.1	777663	778523	861	+	RefSeq	gene			protein_coding	C8R40DRAFT_20112		gnl|WGS:JABWDW|C8R40DRAFT_20112	gnl|WGS:JABWDW|C8R40DRAFT_mRNA20112	uncharacterized protein	XM_046234322.1	C8R40DRAFT_20112
320	C8R40DRAFT_1164562	2.21642	3.2668	4.41503	74	179	C8R40DRAFT_1164562	70260893	NW_025764307.1	779070	780206	1137	-	RefSeq	gene	., 779070	780206, .	protein_coding	C8R40DRAFT_1164562	TRUE	gnl|WGS:JABWDW|C8R40DRAFT_1164562	gnl|WGS:JABWDW|C8R40DRAFT_mRNA1164562	DASH complex subunit Dam1-domain-containing protein	XM_046230526.1	C8R40DRAFT_1164562
321	C8R40DRAFT_1076694	0.762091	5.96405	5.57208	527	410	C8R40DRAFT_1076694	70257307	NW_025764307.1	780375	783197	2823	+	RefSeq	gene			protein_coding	C8R40DRAFT_1076694		gnl|WGS:JABWDW|C8R40DRAFT_1076694	gnl|WGS:JABWDW|C8R40DRAFT_mRNA1076694	uncharacterized protein	XM_046226940.1	C8R40DRAFT_1076694
322	C8R40DRAFT_1076699	1.03026	5.68562	5.72862	433	458	C8R40DRAFT_1076699	70257308	NW_025764307.1	783198	783984	787	-	RefSeq	gene			protein_coding	C8R40DRAFT_1076699		gnl|WGS:JABWDW|C8R40DRAFT_1076699	gnl|WGS:JABWDW|C8R40DRAFT_mRNA1076699	tubulin binding cofactor A-domain-containing protein	XM_046226941.1	C8R40DRAFT_1076699
323	C8R40DRAFT_21184	0.397455	7.32701	5.99588	1369	553	C8R40DRAFT_21184	70264726	NW_025764307.1	785075	786717	1643	+	RefSeq	gene			protein_coding	C8R40DRAFT_21184		gnl|WGS:JABWDW|C8R40DRAFT_21184	gnl|WGS:JABWDW|C8R40DRAFT_mRNA21184	uncharacterized protein	XM_046234359.1	C8R40DRAFT_21184
324	C8R40DRAFT_1032120	0.637861	9.39359	8.7449	5762	3768	C8R40DRAFT_1032120	70253598	NW_025764307.1	790073	791229	1157	+	RefSeq	gene	., 790073	791229, .	protein_coding	C8R40DRAFT_1032120	TRUE	gnl|WGS:JABWDW|C8R40DRAFT_1032120	gnl|WGS:JABWDW|C8R40DRAFT_mRNA1032120	uncharacterized protein	XM_046223231.1	C8R40DRAFT_1032120
325	C8R40DRAFT_1164565	0.225329	3.86001	1.71012	116	20	C8R40DRAFT_1164565	70260894	NW_025764307.1	792544	793603	1060	+	RefSeq	gene	., 792544	793603, .	protein_coding	C8R40DRAFT_1164565	TRUE	gnl|WGS:JABWDW|C8R40DRAFT_1164565	gnl|WGS:JABWDW|C8R40DRAFT_mRNA1164565	uncharacterized protein	XM_046230527.1	C8R40DRAFT_1164565
326	C8R40DRAFT_1076728	1.44537	6.18352	6.71496	615	916	C8R40DRAFT_1076728	70257309	NW_025764307.1	797110	800315	3206	+	RefSeq	gene			protein_coding	C8R40DRAFT_1076728		gnl|WGS:JABWDW|C8R40DRAFT_1076728	gnl|WGS:JABWDW|C8R40DRAFT_mRNA1076728	tRNA synthetases class I (M)-domain-containing protein	XM_046226942.1	C8R40DRAFT_1076728
327	C8R40DRAFT_1076730	1.00284	6.02729	6.03139	551	567	C8R40DRAFT_1076730	70257310	NW_025764307.1	801230	803557	2328	-	RefSeq	gene			protein_coding	C8R40DRAFT_1076730		gnl|WGS:JABWDW|C8R40DRAFT_1076730	gnl|WGS:JABWDW|C8R40DRAFT_mRNA1076730	Low temperature viability protein-domain-containing protein	XM_046226943.1	C8R40DRAFT_1076730
328	C8R40DRAFT_1164568	1.26704	6.1293	6.47077	592	772	C8R40DRAFT_1164568	70260895	NW_025764307.1	803754	810244	6491	+	RefSeq	gene	., 803754	810244, .	protein_coding	C8R40DRAFT_1164568	TRUE	gnl|WGS:JABWDW|C8R40DRAFT_1164568	gnl|WGS:JABWDW|C8R40DRAFT_mRNA1164568	TATA-binding protein associated factor Taf2	XM_046230528.1	C8R40DRAFT_1164568
329	C8R40DRAFT_1242512	0.786842	6.40208	6.05623	717	577	C8R40DRAFT_1242512	70263941	NW_025764307.1	810815	818537	7723	+	RefSeq	gene			protein_coding	C8R40DRAFT_1242512		gnl|WGS:JABWDW|C8R40DRAFT_1242512	gnl|WGS:JABWDW|C8R40DRAFT_mRNA1242512	uncharacterized protein	XM_046233574.1	C8R40DRAFT_1242512
330	C8R40DRAFT_20718	0.845764	6.96596	6.72429	1064	922	C8R40DRAFT_20718	70264710	NW_025764307.1	818544	822517	3974	+	RefSeq	gene			protein_coding	C8R40DRAFT_20718		gnl|WGS:JABWDW|C8R40DRAFT_20718	gnl|WGS:JABWDW|C8R40DRAFT_mRNA20718	uncharacterized protein	XM_046234343.1	C8R40DRAFT_20718
331	C8R40DRAFT_20700	0.85916	7.36729	7.14828	1408	1240	C8R40DRAFT_20700	70264709	NW_025764307.1	822391	823618	1228	-	RefSeq	gene			protein_coding	C8R40DRAFT_20700		gnl|WGS:JABWDW|C8R40DRAFT_20700	gnl|WGS:JABWDW|C8R40DRAFT_mRNA20700	uncharacterized protein	XM_046234342.1	C8R40DRAFT_20700
332	C8R40DRAFT_21612	1.94696	4.18984	5.15107	148	304	C8R40DRAFT_21612	70264740	NW_025764307.1	823880	826490	2611	+	RefSeq	gene			protein_coding	C8R40DRAFT_21612		gnl|WGS:JABWDW|C8R40DRAFT_21612	gnl|WGS:JABWDW|C8R40DRAFT_mRNA21612	uncharacterized protein	XM_046234373.1	C8R40DRAFT_21612
333	C8R40DRAFT_1261674	1.16409	5.58762	5.80682	404	484	C8R40DRAFT_1261674	70264200	NW_025764307.1	826571	828961	2391	-	RefSeq	gene	., 826571		protein_coding	C8R40DRAFT_1261674	TRUE	gnl|WGS:JABWDW|C8R40DRAFT_1261674	gnl|WGS:JABWDW|C8R40DRAFT_mRNA1261674	isoprenoid synthase domain-containing protein	XM_046233833.1	C8R40DRAFT_1261674
334	C8R40DRAFT_1076755	0.763888	8.65129	8.26273	3441	2695	C8R40DRAFT_1076755	70257311	NW_025764307.1	828962	831274	2313	+	RefSeq	gene			protein_coding	C8R40DRAFT_1076755		gnl|WGS:JABWDW|C8R40DRAFT_1076755	gnl|WGS:JABWDW|C8R40DRAFT_mRNA1076755	PCI domain-containing protein	XM_046226944.1	C8R40DRAFT_1076755
335	C8R40DRAFT_21713	0.535815	7.42713	6.52694	1468	803	C8R40DRAFT_21713	70264742	NW_025764307.1	831504	834225	2722	+	RefSeq	gene			protein_coding	C8R40DRAFT_21713		gnl|WGS:JABWDW|C8R40DRAFT_21713	gnl|WGS:JABWDW|C8R40DRAFT_mRNA21713	uncharacterized protein	XM_046234375.1	C8R40DRAFT_21713
336	C8R40DRAFT_21771	0.551228	6.7122	5.85292	891	500	C8R40DRAFT_21771	70264745	NW_025764307.1	833931	836930	3000	-	RefSeq	gene			protein_coding	C8R40DRAFT_21771		gnl|WGS:JABWDW|C8R40DRAFT_21771	gnl|WGS:JABWDW|C8R40DRAFT_mRNA21771	uncharacterized protein	XM_046234378.1	C8R40DRAFT_21771
337	C8R40DRAFT_1076784	0.0899929	6.61776	3.14371	834	69	C8R40DRAFT_1076784	70257312	NW_025764307.1	837019	840902	3884	-	RefSeq	gene			protein_coding	C8R40DRAFT_1076784		gnl|WGS:JABWDW|C8R40DRAFT_1076784	gnl|WGS:JABWDW|C8R40DRAFT_mRNA1076784	uncharacterized protein	XM_046226945.1	C8R40DRAFT_1076784
338	C8R40DRAFT_1157624	1.12732	5.07192	5.24481	280	325	C8R40DRAFT_1157624	70260011	NW_025764307.1	841908	844114	2207	-	RefSeq	gene	., 841908	844114, .	protein_coding	C8R40DRAFT_1157624	TRUE	gnl|WGS:JABWDW|C8R40DRAFT_1157624	gnl|WGS:JABWDW|C8R40DRAFT_mRNA1157624	uncharacterized protein	XM_046229644.1	C8R40DRAFT_1157624
339	C8R40DRAFT_21854	1.2486	1.11474	1.43504	10	15	C8R40DRAFT_21854	70264746	NW_025764307.1	844053	845483	1431	-	RefSeq	gene			protein_coding	C8R40DRAFT_21854		gnl|WGS:JABWDW|C8R40DRAFT_21854	gnl|WGS:JABWDW|C8R40DRAFT_mRNA21854	uncharacterized protein	XM_046234379.1	C8R40DRAFT_21854
340	C8R40DRAFT_1242521	0.769351	9.077	8.69872	4625	3649	C8R40DRAFT_1242521	70263942	NW_025764307.1	845471	847399	1929	-	RefSeq	gene			protein_coding	C8R40DRAFT_1242521		gnl|WGS:JABWDW|C8R40DRAFT_1242521	gnl|WGS:JABWDW|C8R40DRAFT_mRNA1242521	guanine nucleotide binding protein beta subunit 2	XM_046233575.1	C8R40DRAFT_1242521
341	C8R40DRAFT_1076818	1	0	0	0	0	C8R40DRAFT_1076818	70257313	NW_025764307.1	850622	851516	895	+	RefSeq	gene			protein_coding	C8R40DRAFT_1076818		gnl|WGS:JABWDW|C8R40DRAFT_1076818	gnl|WGS:JABWDW|C8R40DRAFT_mRNA1076818	uncharacterized protein	XM_046226946.1	C8R40DRAFT_1076818
342	C8R40DRAFT_1138324	1.45611	5.65924	6.20137	425	639	C8R40DRAFT_1138324	70259820	NW_025764307.1	851610	854039	2430	-	RefSeq	gene		854039, .	protein_coding	C8R40DRAFT_1138324	TRUE	gnl|WGS:JABWDW|C8R40DRAFT_1138324	gnl|WGS:JABWDW|C8R40DRAFT_mRNA1138324	uncharacterized protein	XM_046229453.1	C8R40DRAFT_1138324
343	C8R40DRAFT_1076830	0.987315	5.79566	5.77725	468	474	C8R40DRAFT_1076830	70257314	NW_025764307.1	854060	856648	2589	+	RefSeq	gene			protein_coding	C8R40DRAFT_1076830		gnl|WGS:JABWDW|C8R40DRAFT_1076830	gnl|WGS:JABWDW|C8R40DRAFT_mRNA1076830	mitochondrial small ribosomal subunit Rsm22-domain-containing protein	XM_046226947.1	C8R40DRAFT_1076830
344	C8R40DRAFT_1076833	0.987672	5.75576	5.73787	455	461	C8R40DRAFT_1076833	70257315	NW_025764307.1	855887	857439	1553	-	RefSeq	gene			protein_coding	C8R40DRAFT_1076833		gnl|WGS:JABWDW|C8R40DRAFT_1076833	gnl|WGS:JABWDW|C8R40DRAFT_mRNA1076833	ribosomal protein L1-like protein	XM_046226948.1	C8R40DRAFT_1076833
345	C8R40DRAFT_1076834	0.950533	5.37312	5.29993	347	338	C8R40DRAFT_1076834	70257316	NW_025764307.1	857465	863870	6406	+	RefSeq	gene			protein_coding	C8R40DRAFT_1076834		gnl|WGS:JABWDW|C8R40DRAFT_1076834	gnl|WGS:JABWDW|C8R40DRAFT_mRNA1076834	nucleoporin subcomplex protein binding to Pom34-domain-containing protein	XM_046226949.1	C8R40DRAFT_1076834
346	C8R40DRAFT_1031946	0.949505	4.43498	4.36023	177	172	C8R40DRAFT_1031946	70253582	NW_025764307.1	863860	864423	564	+	RefSeq	gene	., 863860	864423, .	protein_coding	C8R40DRAFT_1031946	TRUE	gnl|WGS:JABWDW|C8R40DRAFT_1031946	gnl|WGS:JABWDW|C8R40DRAFT_mRNA1031946	uncharacterized protein	XM_046223215.1	C8R40DRAFT_1031946
347	C8R40DRAFT_22447	0.723736	6.53495	6.06849	787	582	C8R40DRAFT_22447	70264757	NW_025764307.1	864602	867703	3102	-	RefSeq	gene			protein_coding	C8R40DRAFT_22447		gnl|WGS:JABWDW|C8R40DRAFT_22447	gnl|WGS:JABWDW|C8R40DRAFT_mRNA22447	uncharacterized protein	XM_046234390.1	C8R40DRAFT_22447
348	C8R40DRAFT_1076840	0.717091	7.78447	7.30469	1883	1383	C8R40DRAFT_1076840	70257317	NW_025764307.1	867754	868998	1245	+	RefSeq	gene			protein_coding	C8R40DRAFT_1076840		gnl|WGS:JABWDW|C8R40DRAFT_1076840	gnl|WGS:JABWDW|C8R40DRAFT_mRNA1076840	GTP-binding protein RAB5	XM_046226950.1	C8R40DRAFT_1076840
349	C8R40DRAFT_1242540	1.01424	5.92583	5.94624	513	534	C8R40DRAFT_1242540	70263943	NW_025764307.1	868999	871866	2868	-	RefSeq	gene			protein_coding	C8R40DRAFT_1242540		gnl|WGS:JABWDW|C8R40DRAFT_1242540	gnl|WGS:JABWDW|C8R40DRAFT_mRNA1242540	ras guanine nucleotide exchange factor domain-containing protein	XM_046233576.1	C8R40DRAFT_1242540
350	C8R40DRAFT_1076843	1.0378	6.21102	6.26455	627	668	C8R40DRAFT_1076843	70257318	NW_025764307.1	871950	873562	1613	+	RefSeq	gene			protein_coding	C8R40DRAFT_1076843		gnl|WGS:JABWDW|C8R40DRAFT_1076843	gnl|WGS:JABWDW|C8R40DRAFT_mRNA1076843	DUF292-domain-containing protein	XM_046226951.1	C8R40DRAFT_1076843
351	C8R40DRAFT_1076885	0.786712	5.91473	5.56863	509	409	C8R40DRAFT_1076885	70257319	NW_025764307.1	876254	878060	1807	+	RefSeq	gene			protein_coding	C8R40DRAFT_1076885		gnl|WGS:JABWDW|C8R40DRAFT_1076885	gnl|WGS:JABWDW|C8R40DRAFT_mRNA1076885	uncharacterized protein	XM_046226952.1	C8R40DRAFT_1076885
352	C8R40DRAFT_1076890	0.818634	4.33854	4.04983	165	137	C8R40DRAFT_1076890	70257320	NW_025764307.1	878061	883139	5079	+	RefSeq	gene			protein_coding	C8R40DRAFT_1076890		gnl|WGS:JABWDW|C8R40DRAFT_1076890	gnl|WGS:JABWDW|C8R40DRAFT_mRNA1076890	ATP-dependent RNA helicase	XM_046226953.1	C8R40DRAFT_1076890
353	C8R40DRAFT_1076894	0.45619	6.35971	5.22742	696	321	C8R40DRAFT_1076894	70257321	NW_025764307.1	883140	884853	1714	-	RefSeq	gene			protein_coding	C8R40DRAFT_1076894		gnl|WGS:JABWDW|C8R40DRAFT_1076894	gnl|WGS:JABWDW|C8R40DRAFT_mRNA1076894	uncharacterized protein	XM_046226954.1	C8R40DRAFT_1076894
354	C8R40DRAFT_23510	1.01768	5.8723	5.89759	494	516	C8R40DRAFT_23510	70264797	NW_025764307.1	885663	886764	1102	-	RefSeq	gene			protein_coding	C8R40DRAFT_23510		gnl|WGS:JABWDW|C8R40DRAFT_23510	gnl|WGS:JABWDW|C8R40DRAFT_mRNA23510	uncharacterized protein	XM_046234430.1	C8R40DRAFT_23510
355	C8R40DRAFT_23757	0.801718	3.46255	3.14371	86	69	C8R40DRAFT_23757	70264806	NW_025764307.1	886920	888175	1256	-	RefSeq	gene			protein_coding	C8R40DRAFT_23757		gnl|WGS:JABWDW|C8R40DRAFT_23757	gnl|WGS:JABWDW|C8R40DRAFT_mRNA23757	uncharacterized protein	XM_046234439.1	C8R40DRAFT_23757
356	C8R40DRAFT_1164593	0.769727	5.605	5.22742	409	321	C8R40DRAFT_1164593	70260896	NW_025764307.1	888246	889705	1460	+	RefSeq	gene	., 888246	889705, .	protein_coding	C8R40DRAFT_1164593	TRUE	gnl|WGS:JABWDW|C8R40DRAFT_1164593	gnl|WGS:JABWDW|C8R40DRAFT_mRNA1164593	uncharacterized protein	XM_046230529.1	C8R40DRAFT_1164593
357	C8R40DRAFT_23390	0.751484	6.64658	6.23439	851	654	C8R40DRAFT_23390	70264787	NW_025764307.1	889760	891735	1976	-	RefSeq	gene			protein_coding	C8R40DRAFT_23390		gnl|WGS:JABWDW|C8R40DRAFT_23390	gnl|WGS:JABWDW|C8R40DRAFT_mRNA23390	uncharacterized protein	XM_046234420.1	C8R40DRAFT_23390
358	C8R40DRAFT_1076910	3.0728	1.63134	3.25089	18	75	C8R40DRAFT_1076910	70257322	NW_025764307.1	891964	894390	2427	+	RefSeq	gene			protein_coding	C8R40DRAFT_1076910		gnl|WGS:JABWDW|C8R40DRAFT_1076910	gnl|WGS:JABWDW|C8R40DRAFT_mRNA1076910	glycosyltransferase family 15 protein	XM_046226955.1	C8R40DRAFT_1076910
359	C8R40DRAFT_t5	0.979371	2.40941	2.37933	37	37	C8R40DRAFT_t5	70267443	NW_025764307.1	894804	894875	72	+	RefSeq	gene			tRNA	C8R40DRAFT_t5				tRNA-Arg		C8R40DRAFT_t5
360	C8R40DRAFT_1076912	1.45859	4.28779	4.83237	159	242	C8R40DRAFT_1076912	70257323	NW_025764307.1	894848	897108	2261	-	RefSeq	gene			protein_coding	C8R40DRAFT_1076912		gnl|WGS:JABWDW|C8R40DRAFT_1076912	gnl|WGS:JABWDW|C8R40DRAFT_mRNA1076912	uncharacterized protein	XM_046226956.1	C8R40DRAFT_1076912
361	C8R40DRAFT_1076919	1.04683	6.11966	6.18569	588	632	C8R40DRAFT_1076919	70257324	NW_025764307.1	897110	898197	1088	+	RefSeq	gene			protein_coding	C8R40DRAFT_1076919		gnl|WGS:JABWDW|C8R40DRAFT_1076919	gnl|WGS:JABWDW|C8R40DRAFT_mRNA1076919	Prefoldin	XM_046226957.1	C8R40DRAFT_1076919
362	C8R40DRAFT_1031714	0.952195	6.1269	6.05623	591	577	C8R40DRAFT_1031714	70253560	NW_025764307.1	898389	902098	3710	+	RefSeq	gene	., 898389	902098, .	protein_coding	C8R40DRAFT_1031714	TRUE	gnl|WGS:JABWDW|C8R40DRAFT_1031714	gnl|WGS:JABWDW|C8R40DRAFT_mRNA1031714	P-loop containing nucleoside triphosphate hydrolase protein	XM_046223193.1	C8R40DRAFT_1031714
363	C8R40DRAFT_1157640	0.812022	3.46255	3.16214	86	70	C8R40DRAFT_1157640	70260012	NW_025764307.1	902234	903992	1759	-	RefSeq	gene	., 902234	903992, .	protein_coding	C8R40DRAFT_1157640	TRUE	gnl|WGS:JABWDW|C8R40DRAFT_1157640	gnl|WGS:JABWDW|C8R40DRAFT_mRNA1157640	uncharacterized protein	XM_046229645.1	C8R40DRAFT_1157640
364	C8R40DRAFT_23802	0.229322	8.3125	6.18794	2719	633	C8R40DRAFT_23802	70264810	NW_025764307.1	904132	904949	818	-	RefSeq	gene			protein_coding	C8R40DRAFT_23802		gnl|WGS:JABWDW|C8R40DRAFT_23802	gnl|WGS:JABWDW|C8R40DRAFT_mRNA23802	uncharacterized protein	XM_046234443.1	C8R40DRAFT_23802
365	C8R40DRAFT_24029	0.287554	4.78527	2.98718	228	61	C8R40DRAFT_24029	70264825	NW_025764307.1	906666	908136	1471	+	RefSeq	gene			protein_coding	C8R40DRAFT_24029		gnl|WGS:JABWDW|C8R40DRAFT_24029	gnl|WGS:JABWDW|C8R40DRAFT_mRNA24029	uncharacterized protein	XM_046234458.1	C8R40DRAFT_24029
366	C8R40DRAFT_24082	0.278165	4.91355	3.06757	250	65	C8R40DRAFT_24082	70264828	NW_025764307.1	907739	908604	866	+	RefSeq	gene			protein_coding	C8R40DRAFT_24082		gnl|WGS:JABWDW|C8R40DRAFT_24082	gnl|WGS:JABWDW|C8R40DRAFT_mRNA24082	uncharacterized protein	XM_046234461.1	C8R40DRAFT_24082
367	C8R40DRAFT_24178	77.5213	3.13901	9.41554	67	6003	C8R40DRAFT_24178	70264834	NW_025764307.1	909203	909996	794	+	RefSeq	gene			protein_coding	C8R40DRAFT_24178		gnl|WGS:JABWDW|C8R40DRAFT_24178	gnl|WGS:JABWDW|C8R40DRAFT_mRNA24178	uncharacterized protein	XM_046234467.1	C8R40DRAFT_24178
368	C8R40DRAFT_1076940	1.59475	9.80722	10.4805	7678	12569	C8R40DRAFT_1076940	70257325	NW_025764307.1	909808	910478	671	+	RefSeq	gene			protein_coding	C8R40DRAFT_1076940		gnl|WGS:JABWDW|C8R40DRAFT_1076940	gnl|WGS:JABWDW|C8R40DRAFT_mRNA1076940	uncharacterized protein	XM_046226958.1	C8R40DRAFT_1076940
369	C8R40DRAFT_1032135	1.10773	6.06042	6.20803	564	642	C8R40DRAFT_1032135	70253601	NW_025764307.1	910287	912352	2066	-	RefSeq	gene	., 910287	912352, .	protein_coding	C8R40DRAFT_1032135	TRUE	gnl|WGS:JABWDW|C8R40DRAFT_1032135	gnl|WGS:JABWDW|C8R40DRAFT_mRNA1032135	Calreticulin family-domain-containing protein	XM_046223234.1	C8R40DRAFT_1032135
370	C8R40DRAFT_24221	2.16338	0.950427	2.06372	8	28	C8R40DRAFT_24221	70264837	NW_025764307.1	914038	915965	1928	+	RefSeq	gene			protein_coding	C8R40DRAFT_24221		gnl|WGS:JABWDW|C8R40DRAFT_24221	gnl|WGS:JABWDW|C8R40DRAFT_mRNA24221	heterotrimeric G-protein alpha subunit, GPA3-like protein	XM_046234470.1	C8R40DRAFT_24221
371	C8R40DRAFT_24644	1.03346	6.04522	6.0927	558	592	C8R40DRAFT_24644	70264843	NW_025764307.1	917464	922566	5103	+	RefSeq	gene			protein_coding	C8R40DRAFT_24644		gnl|WGS:JABWDW|C8R40DRAFT_24644	gnl|WGS:JABWDW|C8R40DRAFT_mRNA24644	S-adenosyl-L-methionine-dependent methyltransferase	XM_046234476.1	C8R40DRAFT_24644
372	C8R40DRAFT_24582	0.884858	7.4359	7.25942	1477	1340	C8R40DRAFT_24582	70264841	NW_025764307.1	922215	924043	1829	-	RefSeq	gene			protein_coding	C8R40DRAFT_24582		gnl|WGS:JABWDW|C8R40DRAFT_24582	gnl|WGS:JABWDW|C8R40DRAFT_mRNA24582	chaperonin 10-like protein	XM_046234474.1	C8R40DRAFT_24582
373	C8R40DRAFT_1157644	0.630813	3.24923	2.58451	73	44	C8R40DRAFT_1157644	70260013	NW_025764307.1	924167	925573	1407	-	RefSeq	gene	., 924167	925573, .	protein_coding	C8R40DRAFT_1157644	TRUE	gnl|WGS:JABWDW|C8R40DRAFT_1157644	gnl|WGS:JABWDW|C8R40DRAFT_mRNA1157644	HCP-like protein	XM_046229646.1	C8R40DRAFT_1157644
374	C8R40DRAFT_1157645	0.681609	4.27047	3.71749	157	107	C8R40DRAFT_1157645	70260014	NW_025764307.1	926271	927080	810	-	RefSeq	gene	., 926271	927080, .	protein_coding	C8R40DRAFT_1157645	TRUE	gnl|WGS:JABWDW|C8R40DRAFT_1157645	gnl|WGS:JABWDW|C8R40DRAFT_mRNA1157645	flavoprotein	XM_046229647.1	C8R40DRAFT_1157645
375	C8R40DRAFT_1064921	1.31552	4.25294	4.64857	155	212	C8R40DRAFT_1064921	70255961	NW_025764307.1	927707	930859	3153	+	RefSeq	gene	., 927707	930859, .	protein_coding	C8R40DRAFT_1064921	TRUE	gnl|WGS:JABWDW|C8R40DRAFT_1064921	gnl|WGS:JABWDW|C8R40DRAFT_mRNA1064921	Sodium /hydrogen exchanger family-domain-containing protein	XM_046225594.1	C8R40DRAFT_1064921
376	C8R40DRAFT_1076963	1.44755	5.32778	5.8614	336	503	C8R40DRAFT_1076963	70257326	NW_025764307.1	931753	932769	1017	+	RefSeq	gene			protein_coding	C8R40DRAFT_1076963		gnl|WGS:JABWDW|C8R40DRAFT_1076963	gnl|WGS:JABWDW|C8R40DRAFT_mRNA1076963	uncharacterized protein	XM_046226959.1	C8R40DRAFT_1076963
377	C8R40DRAFT_1032147	1.18506	4.07481	4.31977	136	167	C8R40DRAFT_1032147	70253602	NW_025764307.1	932862	934623	1762	-	RefSeq	gene	., 932862	934623, .	protein_coding	C8R40DRAFT_1032147	TRUE	gnl|WGS:JABWDW|C8R40DRAFT_1032147	gnl|WGS:JABWDW|C8R40DRAFT_mRNA1032147	squalene epoxidase	XM_046223235.1	C8R40DRAFT_1032147
378	C8R40DRAFT_1076968	0.838362	5.77739	5.52303	462	396	C8R40DRAFT_1076968	70257327	NW_025764307.1	934873	937311	2439	-	RefSeq	gene			protein_coding	C8R40DRAFT_1076968		gnl|WGS:JABWDW|C8R40DRAFT_1076968	gnl|WGS:JABWDW|C8R40DRAFT_mRNA1076968	uncharacterized protein	XM_046226960.1	C8R40DRAFT_1076968
379	C8R40DRAFT_1076980	1.09916	5.00542	5.14181	267	302	C8R40DRAFT_1076980	70257328	NW_025764307.1	938219	939178	960	+	RefSeq	gene			protein_coding	C8R40DRAFT_1076980		gnl|WGS:JABWDW|C8R40DRAFT_1076980	gnl|WGS:JABWDW|C8R40DRAFT_mRNA1076980	cytidine deaminase	XM_046226961.1	C8R40DRAFT_1076980
380	C8R40DRAFT_1076982	1.00901	6.26011	6.27305	649	672	C8R40DRAFT_1076982	70257329	NW_025764307.1	939179	940935	1757	-	RefSeq	gene			protein_coding	C8R40DRAFT_1076982		gnl|WGS:JABWDW|C8R40DRAFT_1076982	gnl|WGS:JABWDW|C8R40DRAFT_mRNA1076982	uncharacterized protein	XM_046226962.1	C8R40DRAFT_1076982
381	C8R40DRAFT_1064926	0.714363	4.90796	4.42269	249	180	C8R40DRAFT_1064926	70255962	NW_025764307.1	941548	944014	2467	+	RefSeq	gene	., 941548	944014, .	protein_coding	C8R40DRAFT_1064926	TRUE	gnl|WGS:JABWDW|C8R40DRAFT_1064926	gnl|WGS:JABWDW|C8R40DRAFT_mRNA1064926	uncharacterized protein	XM_046225595.1	C8R40DRAFT_1064926
382	C8R40DRAFT_1064927	1.86301	2.81985	3.71749	52	107	C8R40DRAFT_1064927	70255963	NW_025764307.1	945746	947793	2048	-	RefSeq	gene	., 945746	947793, .	protein_coding	C8R40DRAFT_1064927	TRUE	gnl|WGS:JABWDW|C8R40DRAFT_1064927	gnl|WGS:JABWDW|C8R40DRAFT_mRNA1064927	uncharacterized protein	XM_046225596.1	C8R40DRAFT_1064927
383	C8R40DRAFT_1032506	0.361173	4.13347	2.66423	142	47	C8R40DRAFT_1032506	70253634	NW_025764307.1	951582	953062	1481	+	RefSeq	gene	., 951582	953062, .	protein_coding	C8R40DRAFT_1032506	TRUE	gnl|WGS:JABWDW|C8R40DRAFT_1032506	gnl|WGS:JABWDW|C8R40DRAFT_mRNA1032506	rab-GTPase-TBC domain-containing protein	XM_046223267.1	C8R40DRAFT_1032506
384	C8R40DRAFT_25543	0.950037	6.09527	6.02133	578	563	C8R40DRAFT_25543	70264869	NW_025764307.1	953456	956476	3021	+	RefSeq	gene			protein_coding	C8R40DRAFT_25543		gnl|WGS:JABWDW|C8R40DRAFT_25543	gnl|WGS:JABWDW|C8R40DRAFT_mRNA25543	uncharacterized protein	XM_046234502.1	C8R40DRAFT_25543
385	C8R40DRAFT_1233215	0.822126	5.24152	4.95895	316	265	C8R40DRAFT_1233215	70263695	NW_025764307.1	956610	958080	1471	-	RefSeq	gene	., 956610		protein_coding	C8R40DRAFT_1233215	TRUE	gnl|WGS:JABWDW|C8R40DRAFT_1233215	gnl|WGS:JABWDW|C8R40DRAFT_mRNA1233215	uncharacterized protein	XM_046233328.1	C8R40DRAFT_1233215
386	C8R40DRAFT_1031805	0.735843	1.45856	1.01603	15	9	C8R40DRAFT_1031805	70253566	NW_025764307.1	958213	958671	459	+	RefSeq	gene	., 958213	958671, .	protein_coding	C8R40DRAFT_1031805	TRUE	gnl|WGS:JABWDW|C8R40DRAFT_1031805	gnl|WGS:JABWDW|C8R40DRAFT_mRNA1031805	uncharacterized protein	XM_046223199.1	C8R40DRAFT_1031805
387	C8R40DRAFT_1180157	0.550694	0.860676	0	7	0	C8R40DRAFT_1180157	70263314	NW_025764307.1	961382	964055	2674	-	RefSeq	gene	., 961382	964055, .	protein_coding	C8R40DRAFT_1180157	TRUE	gnl|WGS:JABWDW|C8R40DRAFT_1180157	gnl|WGS:JABWDW|C8R40DRAFT_mRNA1180157	FAD /NAD-P-binding domain-containing protein	XM_046232947.1	C8R40DRAFT_1180157
388	C8R40DRAFT_1064933	1.73787	7.28126	8.07858	1326	2371	C8R40DRAFT_1064933	70255964	NW_025764307.1	964748	965490	743	-	RefSeq	gene	., 964748	965490, .	protein_coding	C8R40DRAFT_1064933	TRUE	gnl|WGS:JABWDW|C8R40DRAFT_1064933	gnl|WGS:JABWDW|C8R40DRAFT_mRNA1064933	uncharacterized protein	XM_046225597.1	C8R40DRAFT_1064933
389	C8R40DRAFT_1164624	77.5146	5.7243	12.0007	445	36067	C8R40DRAFT_1164624	70260897	NW_025764307.1	966471	967554	1084	-	RefSeq	gene	., 966471	967554, .	protein_coding	C8R40DRAFT_1164624	TRUE	gnl|WGS:JABWDW|C8R40DRAFT_1164624	gnl|WGS:JABWDW|C8R40DRAFT_mRNA1164624	uncharacterized protein	XM_046230530.1	C8R40DRAFT_1164624
390	C8R40DRAFT_26351	0.270512	3.7393	1.85306	106	23	C8R40DRAFT_26351	70264896	NW_025764307.1	967857	968492	636	-	RefSeq	gene			protein_coding	C8R40DRAFT_26351		gnl|WGS:JABWDW|C8R40DRAFT_26351	gnl|WGS:JABWDW|C8R40DRAFT_mRNA26351	uncharacterized protein	XM_046234529.1	C8R40DRAFT_26351
391	C8R40DRAFT_26066	1.02799	2.24177	2.2816	32	34	C8R40DRAFT_26066	70264887	NW_025764307.1	968525	971111	2587	+	RefSeq	gene			protein_coding	C8R40DRAFT_26066		gnl|WGS:JABWDW|C8R40DRAFT_26066	gnl|WGS:JABWDW|C8R40DRAFT_mRNA26066	CDF-like metal transporter	XM_046234520.1	C8R40DRAFT_26066
392	C8R40DRAFT_26445	0.821514	4.46575	4.18211	181	151	C8R40DRAFT_26445	70264900	NW_025764307.1	972140	974526	2387	+	RefSeq	gene			protein_coding	C8R40DRAFT_26445		gnl|WGS:JABWDW|C8R40DRAFT_26445	gnl|WGS:JABWDW|C8R40DRAFT_mRNA26445	uncharacterized protein	XM_046234533.1	C8R40DRAFT_26445
393	C8R40DRAFT_26471	0.637104	8.10463	7.45423	2353	1535	C8R40DRAFT_26471	70264901	NW_025764307.1	974593	977015	2423	+	RefSeq	gene			protein_coding	C8R40DRAFT_26471		gnl|WGS:JABWDW|C8R40DRAFT_26471	gnl|WGS:JABWDW|C8R40DRAFT_mRNA26471	uncharacterized protein	XM_046234534.1	C8R40DRAFT_26471
394	C8R40DRAFT_1242603	0.883941	7.65446	7.47648	1720	1559	C8R40DRAFT_1242603	70263944	NW_025764307.1	977013	978421	1409	-	RefSeq	gene			protein_coding	C8R40DRAFT_1242603		gnl|WGS:JABWDW|C8R40DRAFT_1242603	gnl|WGS:JABWDW|C8R40DRAFT_mRNA1242603	uncharacterized protein	XM_046233577.1	C8R40DRAFT_1242603
395	C8R40DRAFT_1157658	0.881413	6.75797	6.57586	920	831	C8R40DRAFT_1157658	70260015	NW_025764307.1	978467	980096	1630	+	RefSeq	gene	., 978467	980096, .	protein_coding	C8R40DRAFT_1157658	TRUE	gnl|WGS:JABWDW|C8R40DRAFT_1157658	gnl|WGS:JABWDW|C8R40DRAFT_mRNA1157658	nuclear matrix protein NMP200	XM_046229648.1	C8R40DRAFT_1157658
396	C8R40DRAFT_1157672	0.755957	2.34467	1.94105	35	25	C8R40DRAFT_1157672	70260017	NW_025764307.1	980807	983533	2727	-	RefSeq	gene	., 980807	983533, .	protein_coding	C8R40DRAFT_1157672	TRUE	gnl|WGS:JABWDW|C8R40DRAFT_1157672	gnl|WGS:JABWDW|C8R40DRAFT_mRNA1157672	OPT oligopeptide transporter	XM_046229650.1	C8R40DRAFT_1157672
397	C8R40DRAFT_1031583	2.28095	0.950427	2.14006	8	30	C8R40DRAFT_1031583	70253548	NW_025764307.1	984387	985713	1327	+	RefSeq	gene	., 984387	985713, .	protein_coding	C8R40DRAFT_1031583	TRUE	gnl|WGS:JABWDW|C8R40DRAFT_1031583	gnl|WGS:JABWDW|C8R40DRAFT_mRNA1031583	uncharacterized protein	XM_046223181.1	C8R40DRAFT_1031583
398	C8R40DRAFT_1157661	7.88042	0.662459	3.64073	5	101	C8R40DRAFT_1157661	70260016	NW_025764307.1	985870	987031	1162	-	RefSeq	gene	., 985870	987031, .	protein_coding	C8R40DRAFT_1157661	TRUE	gnl|WGS:JABWDW|C8R40DRAFT_1157661	gnl|WGS:JABWDW|C8R40DRAFT_mRNA1157661	uncharacterized protein	XM_046229649.1	C8R40DRAFT_1157661
399	C8R40DRAFT_1164633	2.35425	0.662459	1.89772	5	24	C8R40DRAFT_1164633	70260898	NW_025764307.1	988032	988942	911	-	RefSeq	gene	., 988032	988942, .	protein_coding	C8R40DRAFT_1164633	TRUE	gnl|WGS:JABWDW|C8R40DRAFT_1164633	gnl|WGS:JABWDW|C8R40DRAFT_mRNA1164633	uncharacterized protein	XM_046230531.1	C8R40DRAFT_1164633
400	C8R40DRAFT_1164634	1	0	0	0	0	C8R40DRAFT_1164634	70260899	NW_025764307.1	990393	991294	902	+	RefSeq	gene	., 990393	991294, .	protein_coding	C8R40DRAFT_1164634	TRUE	gnl|WGS:JABWDW|C8R40DRAFT_1164634	gnl|WGS:JABWDW|C8R40DRAFT_mRNA1164634	uncharacterized protein	XM_046230532.1	C8R40DRAFT_1164634
401	C8R40DRAFT_1077048	0.900574	5.3609	5.20981	344	317	C8R40DRAFT_1077048	70257330	NW_025764307.1	991624	993594	1971	+	RefSeq	gene			protein_coding	C8R40DRAFT_1077048		gnl|WGS:JABWDW|C8R40DRAFT_1077048	gnl|WGS:JABWDW|C8R40DRAFT_mRNA1077048	glucosyltransferase	XM_046226963.1	C8R40DRAFT_1077048
402	C8R40DRAFT_1077050	0.831501	5.63914	5.37293	419	356	C8R40DRAFT_1077050	70257331	NW_025764307.1	993595	996250	2656	+	RefSeq	gene	., 993595		protein_coding	C8R40DRAFT_1077050	TRUE	gnl|WGS:JABWDW|C8R40DRAFT_1077050	gnl|WGS:JABWDW|C8R40DRAFT_mRNA1077050	uncharacterized protein	XM_046226964.1	C8R40DRAFT_1077050
403	C8R40DRAFT_1164636	0.59892	1.03492	0.295355	9	2	C8R40DRAFT_1164636	70260900	NW_025764307.1	996699	998793	2095	-	RefSeq	gene	., 996699	998793, .	protein_coding	C8R40DRAFT_1164636	TRUE	gnl|WGS:JABWDW|C8R40DRAFT_1164636	gnl|WGS:JABWDW|C8R40DRAFT_mRNA1164636	esterase 1	XM_046230533.1	C8R40DRAFT_1164636
404	C8R40DRAFT_1164637	1.31897	4.42719	4.8266	176	241	C8R40DRAFT_1164637	70260901	NW_025764307.1	1001007	1002398	1392	+	RefSeq	gene	., 1001007	1002398, .	protein_coding	C8R40DRAFT_1164637	TRUE	gnl|WGS:JABWDW|C8R40DRAFT_1164637	gnl|WGS:JABWDW|C8R40DRAFT_mRNA1164637	uncharacterized protein	XM_046230534.1	C8R40DRAFT_1164637
405	C8R40DRAFT_1164638	1.45437	0	0.540399	0	4	C8R40DRAFT_1164638	70260902	NW_025764307.1	1003039	1003985	947	+	RefSeq	gene	., 1003039	1003985, .	protein_coding	C8R40DRAFT_1164638	TRUE	gnl|WGS:JABWDW|C8R40DRAFT_1164638	gnl|WGS:JABWDW|C8R40DRAFT_mRNA1164638	uncharacterized protein	XM_046230535.1	C8R40DRAFT_1164638
406	C8R40DRAFT_27042	1.10461	4.27916	4.42269	158	180	C8R40DRAFT_27042	70264918	NW_025764307.1	1004709	1006071	1363	+	RefSeq	gene			protein_coding	C8R40DRAFT_27042		gnl|WGS:JABWDW|C8R40DRAFT_27042	gnl|WGS:JABWDW|C8R40DRAFT_mRNA27042	ATP11 protein-domain-containing protein	XM_046234551.1	C8R40DRAFT_27042
407	C8R40DRAFT_1157675	0.45684	4.48089	3.35065	183	81	C8R40DRAFT_1157675	70260018	NW_025764307.1	1006126	1009472	3347	-	RefSeq	gene	., 1006126	1009472, .	protein_coding	C8R40DRAFT_1157675	TRUE	gnl|WGS:JABWDW|C8R40DRAFT_1157675	gnl|WGS:JABWDW|C8R40DRAFT_mRNA1157675	P-loop containing nucleoside triphosphate hydrolase protein	XM_046229651.1	C8R40DRAFT_1157675
408	C8R40DRAFT_1064950	0.502218	6.32237	5.32876	678	345	C8R40DRAFT_1064950	70255965	NW_025764307.1	1011292	1013409	2118	+	RefSeq	gene	., 1011292	1013409, .	protein_coding	C8R40DRAFT_1064950	TRUE	gnl|WGS:JABWDW|C8R40DRAFT_1064950	gnl|WGS:JABWDW|C8R40DRAFT_mRNA1064950	uncharacterized protein	XM_046225598.1	C8R40DRAFT_1064950
409	C8R40DRAFT_1077098	0.682629	7.93222	7.3814	2087	1459	C8R40DRAFT_1077098	70257332	NW_025764307.1	1015273	1016060	788	-	RefSeq	gene			protein_coding	C8R40DRAFT_1077098		gnl|WGS:JABWDW|C8R40DRAFT_1077098	gnl|WGS:JABWDW|C8R40DRAFT_mRNA1077098	uncharacterized protein	XM_046226965.1	C8R40DRAFT_1077098
410	C8R40DRAFT_1157677	1.72855	2.66938	3.45894	46	88	C8R40DRAFT_1157677	70260019	NW_025764307.1	1016259	1018010	1752	-	RefSeq	gene	., 1016259	1018010, .	protein_coding	C8R40DRAFT_1157677	TRUE	gnl|WGS:JABWDW|C8R40DRAFT_1157677	gnl|WGS:JABWDW|C8R40DRAFT_mRNA1157677	Spc7 kinetochore protein-domain-containing protein	XM_046229652.1	C8R40DRAFT_1157677
411	C8R40DRAFT_1077104	0.827644	5.8723	5.59938	494	418	C8R40DRAFT_1077104	70257333	NW_025764307.1	1020694	1022306	1613	-	RefSeq	gene			protein_coding	C8R40DRAFT_1077104		gnl|WGS:JABWDW|C8R40DRAFT_1077104	gnl|WGS:JABWDW|C8R40DRAFT_mRNA1077104	uncharacterized protein	XM_046226966.1	C8R40DRAFT_1077104
412	C8R40DRAFT_1077108	0.950183	6.72815	6.65442	901	878	C8R40DRAFT_1077108	70257334	NW_025764307.1	1022307	1024485	2179	-	RefSeq	gene			protein_coding	C8R40DRAFT_1077108		gnl|WGS:JABWDW|C8R40DRAFT_1077108	gnl|WGS:JABWDW|C8R40DRAFT_mRNA1077108	uncharacterized protein	XM_046226967.1	C8R40DRAFT_1077108
413	C8R40DRAFT_1032363	1.01667	6.76263	6.78647	923	963	C8R40DRAFT_1032363	70253620	NW_025764307.1	1024623	1026448	1826	+	RefSeq	gene	., 1024623	1026448, .	protein_coding	C8R40DRAFT_1032363	TRUE	gnl|WGS:JABWDW|C8R40DRAFT_1032363	gnl|WGS:JABWDW|C8R40DRAFT_mRNA1032363	cytochrome P450	XM_046223253.1	C8R40DRAFT_1032363
414	C8R40DRAFT_1164647	95.8424	1.03492	7.61751	9	1720	C8R40DRAFT_1164647	70260903	NW_025764307.1	1026990	1029035	2046	-	RefSeq	gene	., 1026990	1029035, .	protein_coding	C8R40DRAFT_1164647	TRUE	gnl|WGS:JABWDW|C8R40DRAFT_1164647	gnl|WGS:JABWDW|C8R40DRAFT_mRNA1164647	cytochrome P450	XM_046230536.1	C8R40DRAFT_1164647
415	C8R40DRAFT_1031340	1.0494	5.25919	5.32876	320	345	C8R40DRAFT_1031340	70253529	NW_025764307.1	1030997	1033250	2254	+	RefSeq	gene	., 1030997	1033250, .	protein_coding	C8R40DRAFT_1031340	TRUE	gnl|WGS:JABWDW|C8R40DRAFT_1031340	gnl|WGS:JABWDW|C8R40DRAFT_mRNA1031340	acetyl-coenzyme A transporter 1-domain-containing protein	XM_046223162.1	C8R40DRAFT_1031340
416	C8R40DRAFT_1077120	0.664338	6.08788	5.49787	575	389	C8R40DRAFT_1077120	70257335	NW_025764307.1	1033399	1037606	4208	+	RefSeq	gene			protein_coding	C8R40DRAFT_1077120		gnl|WGS:JABWDW|C8R40DRAFT_1077120	gnl|WGS:JABWDW|C8R40DRAFT_mRNA1077120	uncharacterized protein	XM_046226968.1	C8R40DRAFT_1077120
417	C8R40DRAFT_27478	0.808082	4.24409	3.93667	154	126	C8R40DRAFT_27478	70264927	NW_025764307.1	1037839	1039294	1456	+	RefSeq	gene			protein_coding	C8R40DRAFT_27478		gnl|WGS:JABWDW|C8R40DRAFT_27478	gnl|WGS:JABWDW|C8R40DRAFT_mRNA27478	uncharacterized protein	XM_046234560.1	C8R40DRAFT_27478
418	C8R40DRAFT_t19	2.13594	0	1.09487	0	10	C8R40DRAFT_t19	70267283	NW_025764307.1	1039353	1039436	84	-	RefSeq	gene			tRNA	C8R40DRAFT_t19				tRNA-Tyr		C8R40DRAFT_t19
419	C8R40DRAFT_1077142	4.95355	3.47772	5.78618	87	477	C8R40DRAFT_1077142	70257336	NW_025764307.1	1039548	1042411	2864	+	RefSeq	gene			protein_coding	C8R40DRAFT_1077142		gnl|WGS:JABWDW|C8R40DRAFT_1077142	gnl|WGS:JABWDW|C8R40DRAFT_mRNA1077142	uncharacterized protein	XM_046226969.1	C8R40DRAFT_1077142
420	C8R40DRAFT_1077146	0.581199	6.45479	5.67189	744	440	C8R40DRAFT_1077146	70257337	NW_025764307.1	1042686	1045137	2452	-	RefSeq	gene			protein_coding	C8R40DRAFT_1077146		gnl|WGS:JABWDW|C8R40DRAFT_1077146	gnl|WGS:JABWDW|C8R40DRAFT_mRNA1077146	concanavalin A-like lectin /glucanase domain-containing protein	XM_046226970.1	C8R40DRAFT_1077146
421	C8R40DRAFT_1269778	0.680297	8.7191	8.16334	3607	2515	C8R40DRAFT_1269778	70264394	NW_025764307.1	1045140	1048005	2866	-	RefSeq	gene			protein_coding	C8R40DRAFT_1269778		gnl|WGS:JABWDW|C8R40DRAFT_1269778	gnl|WGS:JABWDW|C8R40DRAFT_mRNA1269778	vacuolar protein 8	XM_046234027.1	C8R40DRAFT_1269778
422	C8R40DRAFT_1269779	0.745904	6.74392	6.32098	911	695	C8R40DRAFT_1269779	70264395	NW_025764307.1	1048073	1050287	2215	-	RefSeq	gene			protein_coding	C8R40DRAFT_1269779		gnl|WGS:JABWDW|C8R40DRAFT_1269779	gnl|WGS:JABWDW|C8R40DRAFT_mRNA1269779	Nop domain-containing protein	XM_046234028.1	C8R40DRAFT_1269779
423	C8R40DRAFT_1032298	1.23128	3.23143	3.53159	72	93	C8R40DRAFT_1032298	70253615	NW_025764307.1	1050485	1052523	2039	+	RefSeq	gene	., 1050485	1052523, .	protein_coding	C8R40DRAFT_1032298	TRUE	gnl|WGS:JABWDW|C8R40DRAFT_1032298	gnl|WGS:JABWDW|C8R40DRAFT_mRNA1032298	uncharacterized protein	XM_046223248.1	C8R40DRAFT_1032298
424	C8R40DRAFT_27879	0.653271	3.7393	3.12505	106	68	C8R40DRAFT_27879	70264938	NW_025764307.1	1052631	1054269	1639	-	RefSeq	gene			protein_coding	C8R40DRAFT_27879		gnl|WGS:JABWDW|C8R40DRAFT_27879	gnl|WGS:JABWDW|C8R40DRAFT_mRNA27879	uncharacterized protein	XM_046234571.1	C8R40DRAFT_27879
425	C8R40DRAFT_1077157	1.98767	3.77658	4.76766	109	231	C8R40DRAFT_1077157	70257338	NW_025764307.1	1054276	1056741	2466	-	RefSeq	gene			protein_coding	C8R40DRAFT_1077157		gnl|WGS:JABWDW|C8R40DRAFT_1077157	gnl|WGS:JABWDW|C8R40DRAFT_mRNA1077157	P-loop containing nucleoside triphosphate hydrolase protein	XM_046226971.1	C8R40DRAFT_1077157
426	C8R40DRAFT_27950	0.694296	3.49274	2.96636	88	60	C8R40DRAFT_27950	70264942	NW_025764307.1	1056810	1059152	2343	+	RefSeq	gene			protein_coding	C8R40DRAFT_27950		gnl|WGS:JABWDW|C8R40DRAFT_27950	gnl|WGS:JABWDW|C8R40DRAFT_mRNA27950	Arabinanase /levansucrase /invertase	XM_046234575.1	C8R40DRAFT_27950
427	C8R40DRAFT_1164658	1.16279	6.63985	6.85744	847	1012	C8R40DRAFT_1164658	70260904	NW_025764307.1	1059477	1064564	5088	+	RefSeq	gene	., 1059477	1064564, .	protein_coding	C8R40DRAFT_1164658	TRUE	gnl|WGS:JABWDW|C8R40DRAFT_1164658	gnl|WGS:JABWDW|C8R40DRAFT_mRNA1164658	uncharacterized protein	XM_046230537.1	C8R40DRAFT_1164658
428	C8R40DRAFT_28068	0.673768	4.67769	4.10801	211	143	C8R40DRAFT_28068	70264945	NW_025764307.1	1065730	1067680	1951	-	RefSeq	gene			protein_coding	C8R40DRAFT_28068		gnl|WGS:JABWDW|C8R40DRAFT_28068	gnl|WGS:JABWDW|C8R40DRAFT_mRNA28068	dicarboxylic acid transporter	XM_046234578.1	C8R40DRAFT_28068
429	C8R40DRAFT_1031896	0.973551	6.41001	6.37134	721	720	C8R40DRAFT_1031896	70253578	NW_025764307.1	1068006	1070961	2956	+	RefSeq	gene	., 1068006	1070961, .	protein_coding	C8R40DRAFT_1031896	TRUE	gnl|WGS:JABWDW|C8R40DRAFT_1031896	gnl|WGS:JABWDW|C8R40DRAFT_mRNA1031896	von Willebrand factor type A domain-containing protein	XM_046223211.1	C8R40DRAFT_1031896
430	C8R40DRAFT_1031348	1.16511	6.79479	7.01526	944	1130	C8R40DRAFT_1031348	70253531	NW_025764307.1	1071012	1072851	1840	-	RefSeq	gene	., 1071012	1072851, .	protein_coding	C8R40DRAFT_1031348	TRUE	gnl|WGS:JABWDW|C8R40DRAFT_1031348	gnl|WGS:JABWDW|C8R40DRAFT_mRNA1031348	uncharacterized protein	XM_046223164.1	C8R40DRAFT_1031348
431	C8R40DRAFT_1077189	0.923207	8.9505	8.83522	4236	4012	C8R40DRAFT_1077189	70257339	NW_025764307.1	1073393	1075689	2297	+	RefSeq	gene			protein_coding	C8R40DRAFT_1077189		gnl|WGS:JABWDW|C8R40DRAFT_1077189	gnl|WGS:JABWDW|C8R40DRAFT_mRNA1077189	P-loop containing nucleoside triphosphate hydrolase protein	XM_046226972.1	C8R40DRAFT_1077189
432	C8R40DRAFT_28479	1.1125	7.21376	7.36757	1265	1445	C8R40DRAFT_28479	70264959	NW_025764307.1	1075796	1086160	10365	+	RefSeq	gene			protein_coding	C8R40DRAFT_28479		gnl|WGS:JABWDW|C8R40DRAFT_28479	gnl|WGS:JABWDW|C8R40DRAFT_mRNA28479	histidine kinase	XM_046234592.1	C8R40DRAFT_28479
433	C8R40DRAFT_1242664	1.67187	5.24152	5.98298	316	548	C8R40DRAFT_1242664	70263945	NW_025764307.1	1086332	1087870	1539	-	RefSeq	gene	., 1086332		protein_coding	C8R40DRAFT_1242664	TRUE	gnl|WGS:JABWDW|C8R40DRAFT_1242664	gnl|WGS:JABWDW|C8R40DRAFT_mRNA1242664	cyclin-dependent kinase 5	XM_046233578.1	C8R40DRAFT_1242664
434	C8R40DRAFT_1164664	0.88855	5.60154	5.43106	408	371	C8R40DRAFT_1164664	70260905	NW_025764307.1	1088028	1090479	2452	+	RefSeq	gene	., 1088028	1090479, .	protein_coding	C8R40DRAFT_1164664	TRUE	gnl|WGS:JABWDW|C8R40DRAFT_1164664	gnl|WGS:JABWDW|C8R40DRAFT_mRNA1164664	WD40-repeat-containing domain protein	XM_046230538.1	C8R40DRAFT_1164664
435	C8R40DRAFT_1233253	1.12977	5.11137	5.28739	288	335	C8R40DRAFT_1233253	70263696	NW_025764307.1	1090389	1092166	1778	-	RefSeq	gene			protein_coding	C8R40DRAFT_1233253		gnl|WGS:JABWDW|C8R40DRAFT_1233253	gnl|WGS:JABWDW|C8R40DRAFT_mRNA1233253	uncharacterized protein	XM_046233329.1	C8R40DRAFT_1233253
436	C8R40DRAFT_1164666	1.57101	3.63488	4.28657	98	163	C8R40DRAFT_1164666	70260906	NW_025764307.1	1094517	1096302	1786	+	RefSeq	gene	., 1094517	1096302, .	protein_coding	C8R40DRAFT_1164666	TRUE	gnl|WGS:JABWDW|C8R40DRAFT_1164666	gnl|WGS:JABWDW|C8R40DRAFT_mRNA1164666	uncharacterized protein	XM_046230539.1	C8R40DRAFT_1164666
437	C8R40DRAFT_1164667	0.501654	4.31339	3.31816	162	79	C8R40DRAFT_1164667	70260907	NW_025764307.1	1097383	1098084	702	-	RefSeq	gene	., 1097383	1098084, .	protein_coding	C8R40DRAFT_1164667	TRUE	gnl|WGS:JABWDW|C8R40DRAFT_1164667	gnl|WGS:JABWDW|C8R40DRAFT_mRNA1164667	histidine phosphatase superfamily	XM_046230540.1	C8R40DRAFT_1164667
438	C8R40DRAFT_t6	1.53424	0.552104	1.16962	4	11	C8R40DRAFT_t6	70267454	NW_025764307.1	1098183	1098255	73	+	RefSeq	gene			tRNA	C8R40DRAFT_t6				tRNA-Thr		C8R40DRAFT_t6
439	C8R40DRAFT_1164668	0.788474	4.4884	4.14554	184	147	C8R40DRAFT_1164668	70260908	NW_025764307.1	1098220	1099135	916	+	RefSeq	gene	., 1098220	1099135, .	protein_coding	C8R40DRAFT_1164668	TRUE	gnl|WGS:JABWDW|C8R40DRAFT_1164668	gnl|WGS:JABWDW|C8R40DRAFT_mRNA1164668	RNA polymerase Rpb4-domain-containing protein	XM_046230541.1	C8R40DRAFT_1164668
440	C8R40DRAFT_28898	0.449335	9.56144	8.40731	6474	2980	C8R40DRAFT_28898	70264973	NW_025764307.1	1099210	1102448	3239	-	RefSeq	gene			protein_coding	C8R40DRAFT_28898		gnl|WGS:JABWDW|C8R40DRAFT_28898	gnl|WGS:JABWDW|C8R40DRAFT_mRNA28898	uncharacterized protein	XM_046234606.1	C8R40DRAFT_28898
441	C8R40DRAFT_1031867	0.538073	7.21716	6.32303	1268	696	C8R40DRAFT_1031867	70253575	NW_025764307.1	1102583	1103085	503	-	RefSeq	gene	., 1102583	1103085, .	protein_coding	C8R40DRAFT_1031867	TRUE	gnl|WGS:JABWDW|C8R40DRAFT_1031867	gnl|WGS:JABWDW|C8R40DRAFT_mRNA1031867	thioredoxin-like protein	XM_046223208.1	C8R40DRAFT_1031867
442	C8R40DRAFT_1164671	0.621977	5.29389	4.60883	328	206	C8R40DRAFT_1164671	70260909	NW_025764307.1	1103904	1106323	2420	+	RefSeq	gene	., 1103904	1106323, .	protein_coding	C8R40DRAFT_1164671	TRUE	gnl|WGS:JABWDW|C8R40DRAFT_1164671	gnl|WGS:JABWDW|C8R40DRAFT_mRNA1164671	uncharacterized protein	XM_046230542.1	C8R40DRAFT_1164671
443	C8R40DRAFT_1064975	0.939192	4.44274	4.35223	178	171	C8R40DRAFT_1064975	70255966	NW_025764307.1	1106813	1107237	425	-	RefSeq	gene	., 1106813	1107237, .	protein_coding	C8R40DRAFT_1064975	TRUE	gnl|WGS:JABWDW|C8R40DRAFT_1064975	gnl|WGS:JABWDW|C8R40DRAFT_mRNA1064975	reactive mitochondrial oxygen species modulator 1-domain-containing protein	XM_046225599.1	C8R40DRAFT_1064975
444	C8R40DRAFT_1031345	0.764378	6.66492	6.27728	862	674	C8R40DRAFT_1031345	70253530	NW_025764307.1	1107555	1108795	1241	+	RefSeq	gene	., 1107555	1108795, .	protein_coding	C8R40DRAFT_1031345	TRUE	gnl|WGS:JABWDW|C8R40DRAFT_1031345	gnl|WGS:JABWDW|C8R40DRAFT_mRNA1031345	Pex12 amino terminal region-domain-containing protein	XM_046223163.1	C8R40DRAFT_1031345
445	C8R40DRAFT_1031168	0.774046	6.35766	5.98815	695	550	C8R40DRAFT_1031168	70253514	NW_025764307.1	1108866	1109425	560	-	RefSeq	gene	., 1108866	1109425, .	protein_coding	C8R40DRAFT_1031168	TRUE	gnl|WGS:JABWDW|C8R40DRAFT_1031168	gnl|WGS:JABWDW|C8R40DRAFT_mRNA1031168	Sm-like ribonucleoprotein	XM_046223147.1	C8R40DRAFT_1031168
446	C8R40DRAFT_1164675	1.13178	5.68562	5.86422	433	504	C8R40DRAFT_1164675	70260910	NW_025764307.1	1109530	1120991	11462	+	RefSeq	gene	., 1109530	1120991, .	protein_coding	C8R40DRAFT_1164675	TRUE	gnl|WGS:JABWDW|C8R40DRAFT_1164675	gnl|WGS:JABWDW|C8R40DRAFT_mRNA1164675	dynein heavy chain	XM_046230543.1	C8R40DRAFT_1164675
447	C8R40DRAFT_1164676	2.86825	5.93686	7.45703	517	1538	C8R40DRAFT_1164676	70260911	NW_025764307.1	1121359	1122890	1532	-	RefSeq	gene	., 1121359	1122890, .	protein_coding	C8R40DRAFT_1164676	TRUE	gnl|WGS:JABWDW|C8R40DRAFT_1164676	gnl|WGS:JABWDW|C8R40DRAFT_mRNA1164676	uncharacterized protein	XM_046230544.1	C8R40DRAFT_1164676
448	C8R40DRAFT_1164677	1.72617	5.22363	6.0112	312	559	C8R40DRAFT_1164677	70260912	NW_025764307.1	1125014	1126985	1972	+	RefSeq	gene	., 1125014	1126985, .	protein_coding	C8R40DRAFT_1164677	TRUE	gnl|WGS:JABWDW|C8R40DRAFT_1164677	gnl|WGS:JABWDW|C8R40DRAFT_mRNA1164677	uncharacterized protein	XM_046230545.1	C8R40DRAFT_1164677
449	C8R40DRAFT_1164678	11.8664	1.68462	5.25343	19	327	C8R40DRAFT_1164678	70260913	NW_025764307.1	1128394	1130330	1937	+	RefSeq	gene	., 1128394	1130330, .	protein_coding	C8R40DRAFT_1164678	TRUE	gnl|WGS:JABWDW|C8R40DRAFT_1164678	gnl|WGS:JABWDW|C8R40DRAFT_mRNA1164678	uncharacterized protein	XM_046230546.1	C8R40DRAFT_1164678
450	C8R40DRAFT_1164679	3.15366	3.15798	4.81501	68	239	C8R40DRAFT_1164679	70260914	NW_025764307.1	1131644	1133890	2247	+	RefSeq	gene	., 1131644	1133890, .	protein_coding	C8R40DRAFT_1164679	TRUE	gnl|WGS:JABWDW|C8R40DRAFT_1164679	gnl|WGS:JABWDW|C8R40DRAFT_mRNA1164679	cytochrome P450	XM_046230547.1	C8R40DRAFT_1164679
451	C8R40DRAFT_1031451	0.658579	3.2668	2.66423	74	47	C8R40DRAFT_1031451	70253538	NW_025764307.1	1134450	1136297	1848	-	RefSeq	gene	., 1134450	1136297, .	protein_coding	C8R40DRAFT_1031451	TRUE	gnl|WGS:JABWDW|C8R40DRAFT_1031451	gnl|WGS:JABWDW|C8R40DRAFT_mRNA1031451	beta-1,4-mannosyltransferase	XM_046223171.1	C8R40DRAFT_1031451
452	C8R40DRAFT_1064982	1.492	2.86671	3.44396	54	87	C8R40DRAFT_1064982	70255967	NW_025764307.1	1136570	1138157	1588	+	RefSeq	gene	., 1136570	1138157, .	protein_coding	C8R40DRAFT_1064982	TRUE	gnl|WGS:JABWDW|C8R40DRAFT_1064982	gnl|WGS:JABWDW|C8R40DRAFT_mRNA1064982	uncharacterized protein	XM_046225600.1	C8R40DRAFT_1064982
453	C8R40DRAFT_30321	1.00899	6.54219	6.5551	791	819	C8R40DRAFT_30321	70265014	NW_025764307.1	1138658	1140426	1769	+	RefSeq	gene			protein_coding	C8R40DRAFT_30321		gnl|WGS:JABWDW|C8R40DRAFT_30321	gnl|WGS:JABWDW|C8R40DRAFT_mRNA30321	uncharacterized protein	XM_046234647.1	C8R40DRAFT_30321
454	C8R40DRAFT_1269794	0.995859	7.38147	7.37549	1422	1453	C8R40DRAFT_1269794	70264396	NW_025764307.1	1140496	1141749	1254	-	RefSeq	gene	., 1140496		protein_coding	C8R40DRAFT_1269794	TRUE	gnl|WGS:JABWDW|C8R40DRAFT_1269794	gnl|WGS:JABWDW|C8R40DRAFT_mRNA1269794	ubiquitin-conjugating enzyme /RWD-like protein	XM_046234029.1	C8R40DRAFT_1269794
455	C8R40DRAFT_1032575	2.51125	4.49587	5.82428	185	490	C8R40DRAFT_1032575	70253638	NW_025764307.1	1142077	1143217	1141	-	RefSeq	gene	., 1142077	1143217, .	protein_coding	C8R40DRAFT_1032575	TRUE	gnl|WGS:JABWDW|C8R40DRAFT_1032575	gnl|WGS:JABWDW|C8R40DRAFT_mRNA1032575	porphobilinogen deaminase, dipyromethane cofactor binding domain-containing protein	XM_046223271.1	C8R40DRAFT_1032575
456	C8R40DRAFT_1157702	0.377912	6.18352	4.77964	615	233	C8R40DRAFT_1157702	70260020	NW_025764307.1	1143475	1144258	784	-	RefSeq	gene	., 1143475	1144258, .	protein_coding	C8R40DRAFT_1157702	TRUE	gnl|WGS:JABWDW|C8R40DRAFT_1157702	gnl|WGS:JABWDW|C8R40DRAFT_mRNA1157702	scaffold protein Nfu /NifU N terminal-domain-containing protein	XM_046229653.1	C8R40DRAFT_1157702
457	C8R40DRAFT_30220	0.921268	3.62128	3.50297	97	91	C8R40DRAFT_30220	70265011	NW_025764307.1	1144411	1148387	3977	+	RefSeq	gene			protein_coding	C8R40DRAFT_30220		gnl|WGS:JABWDW|C8R40DRAFT_30220	gnl|WGS:JABWDW|C8R40DRAFT_mRNA30220	UV radiation resistance protein and autophagy-related subunit 14-domain-containing protein	XM_046234644.1	C8R40DRAFT_30220
458	C8R40DRAFT_1077376	0.629379	8.23369	7.56569	2574	1659	C8R40DRAFT_1077376	70257340	NW_025764307.1	1149319	1153703	4385	+	RefSeq	gene			protein_coding	C8R40DRAFT_1077376		gnl|WGS:JABWDW|C8R40DRAFT_1077376	gnl|WGS:JABWDW|C8R40DRAFT_mRNA1077376	ARM repeat-containing protein	XM_046226973.1	C8R40DRAFT_1077376
459	C8R40DRAFT_1077379	0.814304	9.59835	9.30199	6642	5548	C8R40DRAFT_1077379	70257341	NW_025764307.1	1153705	1154360	656	-	RefSeq	gene			protein_coding	C8R40DRAFT_1077379		gnl|WGS:JABWDW|C8R40DRAFT_1077379	gnl|WGS:JABWDW|C8R40DRAFT_mRNA1077379	ribosomal protein S14	XM_046226974.1	C8R40DRAFT_1077379
460	C8R40DRAFT_1077383	3.87079	2.6427	4.59533	45	204	C8R40DRAFT_1077383	70257342	NW_025764307.1	1154401	1156978	2578	+	RefSeq	gene			protein_coding	C8R40DRAFT_1077383		gnl|WGS:JABWDW|C8R40DRAFT_1077383	gnl|WGS:JABWDW|C8R40DRAFT_mRNA1077383	cytochrome P450	XM_046226975.1	C8R40DRAFT_1077383
461	C8R40DRAFT_1077384	6.19164	1.45856	4.08888	15	141	C8R40DRAFT_1077384	70257343	NW_025764307.1	1156979	1159428	2450	-	RefSeq	gene			protein_coding	C8R40DRAFT_1077384		gnl|WGS:JABWDW|C8R40DRAFT_1077384	gnl|WGS:JABWDW|C8R40DRAFT_mRNA1077384	SprT-like family-domain-containing protein	XM_046226976.1	C8R40DRAFT_1077384
462	C8R40DRAFT_1077385	0.688468	5.10649	4.56795	287	200	C8R40DRAFT_1077385	70257344	NW_025764307.1	1159464	1160584	1121	-	RefSeq	gene			protein_coding	C8R40DRAFT_1077385		gnl|WGS:JABWDW|C8R40DRAFT_1077385	gnl|WGS:JABWDW|C8R40DRAFT_mRNA1077385	uncharacterized protein	XM_046226977.1	C8R40DRAFT_1077385
463	C8R40DRAFT_1064990	0.858046	1.88001	1.65914	23	19	C8R40DRAFT_1064990	70255968	NW_025764307.1	1161671	1162669	999	+	RefSeq	gene	., 1161671	1162669, .	protein_coding	C8R40DRAFT_1064990	TRUE	gnl|WGS:JABWDW|C8R40DRAFT_1064990	gnl|WGS:JABWDW|C8R40DRAFT_mRNA1064990	uncharacterized protein	XM_046225601.1	C8R40DRAFT_1064990
464	C8R40DRAFT_1242708	1.85175	2.88958	3.77847	55	112	C8R40DRAFT_1242708	70263946	NW_025764307.1	1163226	1165401	2176	+	RefSeq	gene		1165401, .	protein_coding	C8R40DRAFT_1242708	TRUE	gnl|WGS:JABWDW|C8R40DRAFT_1242708	gnl|WGS:JABWDW|C8R40DRAFT_mRNA1242708	major facilitator superfamily domain-containing protein	XM_046233579.1	C8R40DRAFT_1242708
465	C8R40DRAFT_1031698	0.276827	9.5951	7.74215	6627	1876	C8R40DRAFT_1031698	70253559	NW_025764307.1	1165923	1168027	2105	-	RefSeq	gene	., 1165923	1168027, .	protein_coding	C8R40DRAFT_1031698	TRUE	gnl|WGS:JABWDW|C8R40DRAFT_1031698	gnl|WGS:JABWDW|C8R40DRAFT_mRNA1031698	uncharacterized protein	XM_046223192.1	C8R40DRAFT_1031698
466	C8R40DRAFT_1164693	1.05813	5.21006	5.29158	309	336	C8R40DRAFT_1164693	70260915	NW_025764307.1	1168562	1170877	2316	-	RefSeq	gene	., 1168562	1170877, .	protein_coding	C8R40DRAFT_1164693	TRUE	gnl|WGS:JABWDW|C8R40DRAFT_1164693	gnl|WGS:JABWDW|C8R40DRAFT_mRNA1164693	WD40 repeat-like protein	XM_046230548.1	C8R40DRAFT_1164693
467	C8R40DRAFT_1077411	0.813198	6.97534	6.67702	1071	892	C8R40DRAFT_1077411	70257345	NW_025764307.1	1171243	1172216	974	-	RefSeq	gene			protein_coding	C8R40DRAFT_1077411		gnl|WGS:JABWDW|C8R40DRAFT_1077411	gnl|WGS:JABWDW|C8R40DRAFT_mRNA1077411	uncharacterized protein	XM_046226978.1	C8R40DRAFT_1077411
468	C8R40DRAFT_1077413	1.14903	8.0473	8.24771	2261	2667	C8R40DRAFT_1077413	70257346	NW_025764307.1	1172218	1173386	1169	+	RefSeq	gene			protein_coding	C8R40DRAFT_1077413		gnl|WGS:JABWDW|C8R40DRAFT_1077413	gnl|WGS:JABWDW|C8R40DRAFT_mRNA1077413	HSP20-like chaperone	XM_046226979.1	C8R40DRAFT_1077413
469	C8R40DRAFT_30896	0.643491	5.12589	4.48988	291	189	C8R40DRAFT_30896	70265027	NW_025764307.1	1173563	1175814	2252	-	RefSeq	gene			protein_coding	C8R40DRAFT_30896		gnl|WGS:JABWDW|C8R40DRAFT_30896	gnl|WGS:JABWDW|C8R40DRAFT_mRNA30896	uncharacterized protein	XM_046234660.1	C8R40DRAFT_30896
470	C8R40DRAFT_1164697	0.463402	11.553	10.4434	25771	12249	C8R40DRAFT_1164697	70260916	NW_025764307.1	1179141	1180696	1556	+	RefSeq	gene	., 1179141	1180696, .	protein_coding	C8R40DRAFT_1164697	TRUE	gnl|WGS:JABWDW|C8R40DRAFT_1164697	gnl|WGS:JABWDW|C8R40DRAFT_mRNA1164697	uncharacterized protein	XM_046230549.1	C8R40DRAFT_1164697
471	C8R40DRAFT_1032406	1.59509	3.76426	4.4379	108	182	C8R40DRAFT_1032406	70253623	NW_025764307.1	1181081	1182204	1124	+	RefSeq	gene	., 1181081	1182204, .	protein_coding	C8R40DRAFT_1032406	TRUE	gnl|WGS:JABWDW|C8R40DRAFT_1032406	gnl|WGS:JABWDW|C8R40DRAFT_mRNA1032406	Thg1 C terminal domain-containing protein	XM_046223256.1	C8R40DRAFT_1032406
472	C8R40DRAFT_31504	1.95693	4.58964	5.55824	198	406	C8R40DRAFT_31504	70265051	NW_025764307.1	1182261	1184717	2457	-	RefSeq	gene			protein_coding	C8R40DRAFT_31504		gnl|WGS:JABWDW|C8R40DRAFT_31504	gnl|WGS:JABWDW|C8R40DRAFT_mRNA31504	cysteine proteinase	XM_046234684.1	C8R40DRAFT_31504
473	C8R40DRAFT_1031569	1.48936	2.9988	3.57349	60	96	C8R40DRAFT_1031569	70253545	NW_025764307.1	1184679	1185835	1157	+	RefSeq	gene	., 1184679	1185835, .	protein_coding	C8R40DRAFT_1031569	TRUE	gnl|WGS:JABWDW|C8R40DRAFT_1031569	gnl|WGS:JABWDW|C8R40DRAFT_mRNA1031569	GHMP kinase	XM_046223178.1	C8R40DRAFT_1031569
474	C8R40DRAFT_1077435	10.1159	7.93635	11.2749	2093	21805	C8R40DRAFT_1077435	70257347	NW_025764307.1	1186202	1187797	1596	-	RefSeq	gene			protein_coding	C8R40DRAFT_1077435		gnl|WGS:JABWDW|C8R40DRAFT_1077435	gnl|WGS:JABWDW|C8R40DRAFT_mRNA1077435	uncharacterized protein	XM_046226980.1	C8R40DRAFT_1077435
475	C8R40DRAFT_1032375	7.50227	3.13901	6.04634	67	573	C8R40DRAFT_1032375	70253621	NW_025764307.1	1188312	1190306	1995	+	RefSeq	gene	., 1188312	1190306, .	protein_coding	C8R40DRAFT_1032375	TRUE	gnl|WGS:JABWDW|C8R40DRAFT_1032375	gnl|WGS:JABWDW|C8R40DRAFT_mRNA1032375	major facilitator superfamily domain-containing protein	XM_046223254.1	C8R40DRAFT_1032375
476	C8R40DRAFT_1077457	2.6857	2.09206	3.51735	28	92	C8R40DRAFT_1077457	70257348	NW_025764307.1	1192634	1194365	1732	+	RefSeq	gene			protein_coding	C8R40DRAFT_1077457		gnl|WGS:JABWDW|C8R40DRAFT_1077457	gnl|WGS:JABWDW|C8R40DRAFT_mRNA1077457	uncharacterized protein	XM_046226981.1	C8R40DRAFT_1077457
477	C8R40DRAFT_1077462	1.43285	5.67578	6.19467	430	636	C8R40DRAFT_1077462	70257349	NW_025764307.1	1194355	1195695	1341	-	RefSeq	gene			protein_coding	C8R40DRAFT_1077462		gnl|WGS:JABWDW|C8R40DRAFT_1077462	gnl|WGS:JABWDW|C8R40DRAFT_mRNA1077462	Shwachman-Bodian-diamond syndrome protein	XM_046226982.1	C8R40DRAFT_1077462
478	C8R40DRAFT_1077466	1.28666	6.01953	6.38317	548	726	C8R40DRAFT_1077466	70257350	NW_025764307.1	1195696	1197912	2217	+	RefSeq	gene			protein_coding	C8R40DRAFT_1077466		gnl|WGS:JABWDW|C8R40DRAFT_1077466	gnl|WGS:JABWDW|C8R40DRAFT_mRNA1077466	uncharacterized protein	XM_046226983.1	C8R40DRAFT_1077466
479	C8R40DRAFT_32077	2.09555	2.13097	3.1983	29	72	C8R40DRAFT_32077	70265062	NW_025764307.1	1199173	1200434	1262	+	RefSeq	gene			protein_coding	C8R40DRAFT_32077		gnl|WGS:JABWDW|C8R40DRAFT_32077	gnl|WGS:JABWDW|C8R40DRAFT_mRNA32077	uncharacterized protein	XM_046234695.1	C8R40DRAFT_32077
480	C8R40DRAFT_1032292	1.07666	5.07192	5.17848	280	310	C8R40DRAFT_1032292	70253614	NW_025764307.1	1200917	1201277	361	+	RefSeq	gene	., 1200917	1201277, .	protein_coding	C8R40DRAFT_1032292	TRUE	gnl|WGS:JABWDW|C8R40DRAFT_1032292	gnl|WGS:JABWDW|C8R40DRAFT_mRNA1032292	uncharacterized protein	XM_046223247.1	C8R40DRAFT_1032292
481	C8R40DRAFT_1065005	0.693437	6.20647	5.67831	625	442	C8R40DRAFT_1065005	70255969	NW_025764307.1	1201667	1204286	2620	-	RefSeq	gene	., 1201667	1204286, .	protein_coding	C8R40DRAFT_1065005	TRUE	gnl|WGS:JABWDW|C8R40DRAFT_1065005	gnl|WGS:JABWDW|C8R40DRAFT_mRNA1065005	uncharacterized protein	XM_046225602.1	C8R40DRAFT_1065005
482	C8R40DRAFT_32271	0.680211	7.41339	6.85744	1454	1012	C8R40DRAFT_32271	70265067	NW_025764307.1	1204414	1205349	936	+	RefSeq	gene			protein_coding	C8R40DRAFT_32271		gnl|WGS:JABWDW|C8R40DRAFT_32271	gnl|WGS:JABWDW|C8R40DRAFT_mRNA32271	proteasome maturation factor UMP1-domain-containing protein	XM_046234700.1	C8R40DRAFT_32271
483	C8R40DRAFT_1077482	0.523597	7.10559	6.17212	1173	626	C8R40DRAFT_1077482	70257351	NW_025764307.1	1205324	1207535	2212	+	RefSeq	gene			protein_coding	C8R40DRAFT_1077482		gnl|WGS:JABWDW|C8R40DRAFT_1077482	gnl|WGS:JABWDW|C8R40DRAFT_mRNA1077482	splicing factor, Prp19-binding domain-containing protein	XM_046226984.1	C8R40DRAFT_1077482
484	C8R40DRAFT_32341	0.444543	6.73131	5.56171	903	407	C8R40DRAFT_32341	70265073	NW_025764307.1	1207548	1209664	2117	+	RefSeq	gene			protein_coding	C8R40DRAFT_32341		gnl|WGS:JABWDW|C8R40DRAFT_32341	gnl|WGS:JABWDW|C8R40DRAFT_mRNA32341	uncharacterized protein	XM_046234706.1	C8R40DRAFT_32341
485	C8R40DRAFT_1164712	1.20828	4.25294	4.52589	155	194	C8R40DRAFT_1164712	70260917	NW_025764307.1	1209794	1212745	2952	-	RefSeq	gene	., 1209794	1212745, .	protein_coding	C8R40DRAFT_1164712	TRUE	gnl|WGS:JABWDW|C8R40DRAFT_1164712	gnl|WGS:JABWDW|C8R40DRAFT_mRNA1164712	PARP-domain-containing protein	XM_046230550.1	C8R40DRAFT_1164712
486	C8R40DRAFT_1164713	0.310646	2.53076	0.844109	41	7	C8R40DRAFT_1164713	70260918	NW_025764307.1	1213648	1215113	1466	+	RefSeq	gene	., 1213648	1215113, .	protein_coding	C8R40DRAFT_1164713	TRUE	gnl|WGS:JABWDW|C8R40DRAFT_1164713	gnl|WGS:JABWDW|C8R40DRAFT_mRNA1164713	uncharacterized protein	XM_046230551.1	C8R40DRAFT_1164713
487	C8R40DRAFT_1164714	0.82505	4.54712	4.26967	192	161	C8R40DRAFT_1164714	70260919	NW_025764307.1	1215572	1219365	3794	-	RefSeq	gene	., 1215572	1219365, .	protein_coding	C8R40DRAFT_1164714	TRUE	gnl|WGS:JABWDW|C8R40DRAFT_1164714	gnl|WGS:JABWDW|C8R40DRAFT_mRNA1164714	uncharacterized protein	XM_046230552.1	C8R40DRAFT_1164714
488	C8R40DRAFT_33204	0.991919	0.552104	0.540399	4	4	C8R40DRAFT_33204	70265101	NW_025764307.1	1219611	1220736	1126	+	RefSeq	gene			protein_coding	C8R40DRAFT_33204		gnl|WGS:JABWDW|C8R40DRAFT_33204	gnl|WGS:JABWDW|C8R40DRAFT_mRNA33204	uncharacterized protein	XM_046234734.1	C8R40DRAFT_33204
489	C8R40DRAFT_33205	0.804988	6.1602	5.84724	605	498	C8R40DRAFT_33205	70265102	NW_025764307.1	1220737	1223650	2914	+	RefSeq	gene			protein_coding	C8R40DRAFT_33205		gnl|WGS:JABWDW|C8R40DRAFT_33205	gnl|WGS:JABWDW|C8R40DRAFT_mRNA33205	uncharacterized protein	XM_046234735.1	C8R40DRAFT_33205
490	C8R40DRAFT_1031318	0.712651	5.82562	5.33689	478	347	C8R40DRAFT_1031318	70253527	NW_025764307.1	1223972	1226453	2482	+	RefSeq	gene	., 1223972	1226453, .	protein_coding	C8R40DRAFT_1031318	TRUE	gnl|WGS:JABWDW|C8R40DRAFT_1031318	gnl|WGS:JABWDW|C8R40DRAFT_mRNA1031318	permease for cytosine /purines, uracil, thiamine, allantoin-domain-containing protein	XM_046223160.1	C8R40DRAFT_1031318
491	C8R40DRAFT_1157723	1.21522	7.20809	7.48931	1260	1573	C8R40DRAFT_1157723	70260021	NW_025764307.1	1227320	1230693	3374	+	RefSeq	gene	., 1227320	1230693, .	protein_coding	C8R40DRAFT_1157723	TRUE	gnl|WGS:JABWDW|C8R40DRAFT_1157723	gnl|WGS:JABWDW|C8R40DRAFT_mRNA1157723	Metallo-peptidase family M12-domain-containing protein	XM_046229654.1	C8R40DRAFT_1157723
492	C8R40DRAFT_1180690	0.427018	6.77189	5.54426	929	402	C8R40DRAFT_1180690	70263315	NW_025764307.1	1231035	1235045	4011	-	RefSeq	gene	., 1231035		protein_coding	C8R40DRAFT_1180690	TRUE	gnl|WGS:JABWDW|C8R40DRAFT_1180690	gnl|WGS:JABWDW|C8R40DRAFT_mRNA1180690	uncharacterized protein	XM_046232948.1	C8R40DRAFT_1180690
493	C8R40DRAFT_1164719	2.17636	5.5946	6.71652	406	917	C8R40DRAFT_1164719	70260920	NW_025764307.1	1235586	1235933	348	+	RefSeq	gene	., 1235586	1235933, .	protein_coding	C8R40DRAFT_1164719	TRUE	gnl|WGS:JABWDW|C8R40DRAFT_1164719	gnl|WGS:JABWDW|C8R40DRAFT_mRNA1164719	uncharacterized protein	XM_046230553.1	C8R40DRAFT_1164719
494	C8R40DRAFT_1032496	0.960692	3.86001	3.80216	116	114	C8R40DRAFT_1032496	70253633	NW_025764307.1	1237896	1239300	1405	-	RefSeq	gene	., 1237896	1239300, .	protein_coding	C8R40DRAFT_1032496	TRUE	gnl|WGS:JABWDW|C8R40DRAFT_1032496	gnl|WGS:JABWDW|C8R40DRAFT_mRNA1032496	Di-sulfide bridge nucleocytoplasmic transport domain-containing protein	XM_046223266.1	C8R40DRAFT_1032496
495	C8R40DRAFT_1077524	1.22057	5.33196	5.61952	337	424	C8R40DRAFT_1077524	70257352	NW_025764307.1	1239376	1241005	1630	+	RefSeq	gene			protein_coding	C8R40DRAFT_1077524		gnl|WGS:JABWDW|C8R40DRAFT_1077524	gnl|WGS:JABWDW|C8R40DRAFT_mRNA1077524	Clp protease-domain-containing protein	XM_046226985.1	C8R40DRAFT_1077524
496	C8R40DRAFT_1233304	0.181086	3.63488	1.16962	98	11	C8R40DRAFT_1233304	70263697	NW_025764307.1	1241005	1243473	2469	+	RefSeq	gene			protein_coding	C8R40DRAFT_1233304		gnl|WGS:JABWDW|C8R40DRAFT_1233304	gnl|WGS:JABWDW|C8R40DRAFT_mRNA1233304	aspartic peptidase domain-containing protein	XM_046233330.1	C8R40DRAFT_1233304
497	C8R40DRAFT_1077527	1.0681	5.14977	5.24481	296	325	C8R40DRAFT_1077527	70257353	NW_025764307.1	1243474	1245009	1536	+	RefSeq	gene			protein_coding	C8R40DRAFT_1077527		gnl|WGS:JABWDW|C8R40DRAFT_1077527	gnl|WGS:JABWDW|C8R40DRAFT_mRNA1077527	Golgin subfamily A member 7 /ERF4 family-domain-containing protein	XM_046226986.1	C8R40DRAFT_1077527
498	C8R40DRAFT_33153	1.25743	5.5196	5.85008	385	499	C8R40DRAFT_33153	70265097	NW_025764307.1	1244967	1247298	2332	+	RefSeq	gene			protein_coding	C8R40DRAFT_33153		gnl|WGS:JABWDW|C8R40DRAFT_33153	gnl|WGS:JABWDW|C8R40DRAFT_mRNA33153	uncharacterized protein	XM_046234730.1	C8R40DRAFT_33153
499	C8R40DRAFT_1242769	1.64511	6.4945	7.21268	765	1297	C8R40DRAFT_1242769	70263947	NW_025764307.1	1247458	1252441	4984	-	RefSeq	gene			protein_coding	C8R40DRAFT_1242769		gnl|WGS:JABWDW|C8R40DRAFT_1242769	gnl|WGS:JABWDW|C8R40DRAFT_mRNA1242769	SNF2-family ATP dependent chromatin remodeling factor snf21	XM_046233580.1	C8R40DRAFT_1242769
500	C8R40DRAFT_1157729	0.60209	5.68562	4.95367	433	264	C8R40DRAFT_1157729	70260022	NW_025764307.1	1252528	1253309	782	+	RefSeq	gene	., 1252528	1253309, .	protein_coding	C8R40DRAFT_1157729	TRUE	gnl|WGS:JABWDW|C8R40DRAFT_1157729	gnl|WGS:JABWDW|C8R40DRAFT_mRNA1157729	Mago nashi protein	XM_046229655.1	C8R40DRAFT_1157729
501	C8R40DRAFT_1180738	1.01868	5.38524	5.41194	350	366	C8R40DRAFT_1180738	70263316	NW_025764307.1	1254406	1257121	2716	+	RefSeq	gene	., 1254406		protein_coding	C8R40DRAFT_1180738	TRUE	gnl|WGS:JABWDW|C8R40DRAFT_1180738	gnl|WGS:JABWDW|C8R40DRAFT_mRNA1180738	uncharacterized protein	XM_046232949.1	C8R40DRAFT_1180738
502	C8R40DRAFT_1077538	0.933721	6.78872	6.68978	940	900	C8R40DRAFT_1077538	70257354	NW_025764307.1	1257063	1259280	2218	-	RefSeq	gene			protein_coding	C8R40DRAFT_1077538		gnl|WGS:JABWDW|C8R40DRAFT_1077538	gnl|WGS:JABWDW|C8R40DRAFT_mRNA1077538	Dor1-like family-domain-containing protein	XM_046226987.1	C8R40DRAFT_1077538
503	C8R40DRAFT_1077539	0.344264	6.89143	5.35302	1010	351	C8R40DRAFT_1077539	70257355	NW_025764307.1	1259282	1264726	5445	-	RefSeq	gene			protein_coding	C8R40DRAFT_1077539		gnl|WGS:JABWDW|C8R40DRAFT_1077539	gnl|WGS:JABWDW|C8R40DRAFT_mRNA1077539	uncharacterized protein	XM_046226988.1	C8R40DRAFT_1077539
504	C8R40DRAFT_1157731	0.787301	5.79869	5.45368	469	377	C8R40DRAFT_1157731	70260023	NW_025764307.1	1264790	1265602	813	+	RefSeq	gene	., 1264790	1265602, .	protein_coding	C8R40DRAFT_1157731	TRUE	gnl|WGS:JABWDW|C8R40DRAFT_1157731	gnl|WGS:JABWDW|C8R40DRAFT_mRNA1157731	NO signaling /Golgi transport ligand-binding domain-containing protein	XM_046229656.1	C8R40DRAFT_1157731
505	C8R40DRAFT_t18	1.17944	0.302303	0.540399	2	4	C8R40DRAFT_t18	70267272	NW_025764307.1	1273982	1274055	74	-	RefSeq	gene			tRNA	C8R40DRAFT_t18				tRNA-Ile		C8R40DRAFT_t18
506	C8R40DRAFT_1065024	1.34078	0	0.423073	0	3	C8R40DRAFT_1065024	70255970	NW_025764307.1	1290777	1291260	484	-	RefSeq	gene	., 1290777	1291260, .	protein_coding	C8R40DRAFT_1065024	TRUE	gnl|WGS:JABWDW|C8R40DRAFT_1065024	gnl|WGS:JABWDW|C8R40DRAFT_mRNA1065024	uncharacterized protein	XM_046225603.1	C8R40DRAFT_1065024
507	C8R40DRAFT_1065025	1	0	0	0	0	C8R40DRAFT_1065025	70255971	NW_025764307.1	1291826	1292275	450	-	RefSeq	gene	., 1291826	1292275, .	protein_coding	C8R40DRAFT_1065025	TRUE	gnl|WGS:JABWDW|C8R40DRAFT_1065025	gnl|WGS:JABWDW|C8R40DRAFT_mRNA1065025	uncharacterized protein	XM_046225604.1	C8R40DRAFT_1065025
508	C8R40DRAFT_1065026	1	0	0	0	0	C8R40DRAFT_1065026	70255972	NW_025764307.1	1293404	1294404	1001	+	RefSeq	gene	., 1293404	1294404, .	protein_coding	C8R40DRAFT_1065026	TRUE	gnl|WGS:JABWDW|C8R40DRAFT_1065026	gnl|WGS:JABWDW|C8R40DRAFT_mRNA1065026	uncharacterized protein	XM_046225605.1	C8R40DRAFT_1065026
509	C8R40DRAFT_t7	1.68156	0	0.749802	0	6	C8R40DRAFT_t7	70267465	NW_025764307.1	1299660	1299733	74	+	RefSeq	gene			tRNA	C8R40DRAFT_t7				tRNA-Ile		C8R40DRAFT_t7
510	C8R40DRAFT_t8	1.7095	0.159055	0.932627	1	8	C8R40DRAFT_t8	70267476	NW_025764307.1	1303845	1303918	74	+	RefSeq	gene			tRNA	C8R40DRAFT_t8				tRNA-Ile		C8R40DRAFT_t8
511	C8R40DRAFT_1164743	1	0	0	0	0	C8R40DRAFT_1164743	70260921	NW_025764307.1	1305491	1305952	462	-	RefSeq	gene	., 1305491	1305952, .	protein_coding	C8R40DRAFT_1164743	TRUE	gnl|WGS:JABWDW|C8R40DRAFT_1164743	gnl|WGS:JABWDW|C8R40DRAFT_mRNA1164743	uncharacterized protein	XM_046230554.1	C8R40DRAFT_1164743
512	C8R40DRAFT_1065027	1	0	0	0	0	C8R40DRAFT_1065027	70255973	NW_025764307.1	1354107	1355057	951	-	RefSeq	gene	., 1354107	1355057, .	protein_coding	C8R40DRAFT_1065027	TRUE	gnl|WGS:JABWDW|C8R40DRAFT_1065027	gnl|WGS:JABWDW|C8R40DRAFT_mRNA1065027	uncharacterized protein	XM_046225606.1	C8R40DRAFT_1065027
513	C8R40DRAFT_1164755	1.24587	3.6617	3.97885	100	130	C8R40DRAFT_1164755	70260922	NW_025764307.1	1356476	1357506	1031	+	RefSeq	gene	., 1356476	1357506, .	protein_coding	C8R40DRAFT_1164755	TRUE	gnl|WGS:JABWDW|C8R40DRAFT_1164755	gnl|WGS:JABWDW|C8R40DRAFT_mRNA1164755	thymidylate synthase /dCMP hydroxymethylase domain-containing protein	XM_046230555.1	C8R40DRAFT_1164755
514	C8R40DRAFT_1065029	12.6313	1.11474	4.77367	10	232	C8R40DRAFT_1065029	70255974	NW_025764307.1	1357730	1358639	910	-	RefSeq	gene	., 1357730	1358639, .	protein_coding	C8R40DRAFT_1065029	TRUE	gnl|WGS:JABWDW|C8R40DRAFT_1065029	gnl|WGS:JABWDW|C8R40DRAFT_mRNA1065029	uncharacterized protein	XM_046225607.1	C8R40DRAFT_1065029
515	C8R40DRAFT_1077583	0.864629	7.58435	7.3745	1638	1452	C8R40DRAFT_1077583	70257356	NW_025764307.1	1358717	1359963	1247	+	RefSeq	gene			protein_coding	C8R40DRAFT_1077583		gnl|WGS:JABWDW|C8R40DRAFT_1077583	gnl|WGS:JABWDW|C8R40DRAFT_mRNA1077583	clathrin light chain-domain-containing protein	XM_046226989.1	C8R40DRAFT_1077583
516	C8R40DRAFT_1261798	0.929549	7.16187	7.05647	1220	1163	C8R40DRAFT_1261798	70264201	NW_025764307.1	1359964	1361450	1487	-	RefSeq	gene			protein_coding	C8R40DRAFT_1261798		gnl|WGS:JABWDW|C8R40DRAFT_1261798	gnl|WGS:JABWDW|C8R40DRAFT_mRNA1261798	uncharacterized protein	XM_046233834.1	C8R40DRAFT_1261798
517	C8R40DRAFT_1077598	0.691727	9.46004	8.92831	6034	4280	C8R40DRAFT_1077598	70257357	NW_025764307.1	1361451	1362977	1527	+	RefSeq	gene			protein_coding	C8R40DRAFT_1077598		gnl|WGS:JABWDW|C8R40DRAFT_1077598	gnl|WGS:JABWDW|C8R40DRAFT_mRNA1077598	ribosomal protein L4 domain-containing protein	XM_046226990.1	C8R40DRAFT_1077598
518	C8R40DRAFT_1164760	0.640925	5.88658	5.24481	499	325	C8R40DRAFT_1164760	70260923	NW_025764307.1	1362991	1363441	451	-	RefSeq	gene	., 1362991	1363441, .	protein_coding	C8R40DRAFT_1164760	TRUE	gnl|WGS:JABWDW|C8R40DRAFT_1164760	gnl|WGS:JABWDW|C8R40DRAFT_mRNA1164760	uncharacterized protein	XM_046230556.1	C8R40DRAFT_1164760
519	C8R40DRAFT_35142	1.12838	6.63139	6.80565	842	976	C8R40DRAFT_35142	70265173	NW_025764307.1	1363530	1369503	5974	-	RefSeq	gene			protein_coding	C8R40DRAFT_35142		gnl|WGS:JABWDW|C8R40DRAFT_35142	gnl|WGS:JABWDW|C8R40DRAFT_mRNA35142	uncharacterized protein	XM_046234806.1	C8R40DRAFT_35142
520	C8R40DRAFT_35079	0.51423	1.11474	0.155223	10	1	C8R40DRAFT_35079	70265167	NW_025764307.1	1369504	1370969	1466	-	RefSeq	gene			protein_coding	C8R40DRAFT_35079		gnl|WGS:JABWDW|C8R40DRAFT_35079	gnl|WGS:JABWDW|C8R40DRAFT_mRNA35079	uncharacterized protein	XM_046234800.1	C8R40DRAFT_35079
521	C8R40DRAFT_1157739	1.51847	5.5558	6.15842	395	620	C8R40DRAFT_1157739	70260024	NW_025764307.1	1371182	1373746	2565	-	RefSeq	gene	., 1371182	1373746, .	protein_coding	C8R40DRAFT_1157739	TRUE	gnl|WGS:JABWDW|C8R40DRAFT_1157739	gnl|WGS:JABWDW|C8R40DRAFT_mRNA1157739	P-loop containing nucleoside triphosphate hydrolase protein	XM_046229657.1	C8R40DRAFT_1157739
522	C8R40DRAFT_1065034	1.70729	1.33069	2.10239	13	29	C8R40DRAFT_1065034	70255975	NW_025764307.1	1374355	1376373	2019	+	RefSeq	gene	., 1374355	1376373, .	protein_coding	C8R40DRAFT_1065034	TRUE	gnl|WGS:JABWDW|C8R40DRAFT_1065034	gnl|WGS:JABWDW|C8R40DRAFT_mRNA1065034	aspartic peptidase domain-containing protein	XM_046225608.1	C8R40DRAFT_1065034
523	C8R40DRAFT_1032288	0.876036	6.00652	5.81558	543	487	C8R40DRAFT_1032288	70253613	NW_025764307.1	1376998	1377460	463	-	RefSeq	gene	., 1376998	1377460, .	protein_coding	C8R40DRAFT_1032288	TRUE	gnl|WGS:JABWDW|C8R40DRAFT_1032288	gnl|WGS:JABWDW|C8R40DRAFT_mRNA1032288	uncharacterized protein	XM_046223246.1	C8R40DRAFT_1032288
524	C8R40DRAFT_1077613	2.49778	0.662459	1.98311	5	26	C8R40DRAFT_1077613	70257358	NW_025764307.1	1377514	1377900	387	+	RefSeq	gene			protein_coding	C8R40DRAFT_1077613		gnl|WGS:JABWDW|C8R40DRAFT_1077613	gnl|WGS:JABWDW|C8R40DRAFT_mRNA1077613	uncharacterized protein	XM_046226991.1	C8R40DRAFT_1077613
525	C8R40DRAFT_1242805	1.51842	4.75445	5.35702	223	352	C8R40DRAFT_1242805	70263948	NW_025764307.1	1379517	1385033	5517	-	RefSeq	gene			protein_coding	C8R40DRAFT_1242805		gnl|WGS:JABWDW|C8R40DRAFT_1242805	gnl|WGS:JABWDW|C8R40DRAFT_mRNA1242805	DNA topoisomerase II	XM_046233581.1	C8R40DRAFT_1242805
526	C8R40DRAFT_1032039	1.40719	5.73065	6.22347	447	649	C8R40DRAFT_1032039	70253587	NW_025764307.1	1385406	1386490	1085	-	RefSeq	gene	., 1385406	1386490, .	protein_coding	C8R40DRAFT_1032039	TRUE	gnl|WGS:JABWDW|C8R40DRAFT_1032039	gnl|WGS:JABWDW|C8R40DRAFT_mRNA1032039	CRAL-TRIO domain-containing protein	XM_046223220.1	C8R40DRAFT_1032039
527	C8R40DRAFT_1031612	0.842142	2.9121	2.66423	56	47	C8R40DRAFT_1031612	70253552	NW_025764307.1	1387187	1389132	1946	-	RefSeq	gene	., 1387187	1389132, .	protein_coding	C8R40DRAFT_1031612	TRUE	gnl|WGS:JABWDW|C8R40DRAFT_1031612	gnl|WGS:JABWDW|C8R40DRAFT_mRNA1031612	uncharacterized protein	XM_046223185.1	C8R40DRAFT_1031612
528	C8R40DRAFT_1180791	1.42925	5.20095	5.71621	307	454	C8R40DRAFT_1180791	70263317	NW_025764307.1	1389272	1390208	937	+	RefSeq	gene	., 1389272		protein_coding	C8R40DRAFT_1180791	TRUE	gnl|WGS:JABWDW|C8R40DRAFT_1180791	gnl|WGS:JABWDW|C8R40DRAFT_mRNA1180791	uncharacterized protein	XM_046232950.1	C8R40DRAFT_1180791
529	C8R40DRAFT_1164766	0.301764	2.3774	0.648896	36	5	C8R40DRAFT_1164766	70260924	NW_025764307.1	1390239	1391526	1288	-	RefSeq	gene	., 1390239	1391526, .	protein_coding	C8R40DRAFT_1164766	TRUE	gnl|WGS:JABWDW|C8R40DRAFT_1164766	gnl|WGS:JABWDW|C8R40DRAFT_mRNA1164766	uncharacterized protein	XM_046230557.1	C8R40DRAFT_1164766
530	C8R40DRAFT_1077640	1.21476	6.15076	6.43144	601	751	C8R40DRAFT_1077640	70257359	NW_025764307.1	1392200	1396049	3850	+	RefSeq	gene			protein_coding	C8R40DRAFT_1077640		gnl|WGS:JABWDW|C8R40DRAFT_1077640	gnl|WGS:JABWDW|C8R40DRAFT_mRNA1077640	P-loop containing nucleoside triphosphate hydrolase protein	XM_046226992.1	C8R40DRAFT_1077640
531	C8R40DRAFT_1065040	0.182892	6.57783	4.1269	811	145	C8R40DRAFT_1065040	70255976	NW_025764307.1	1397002	1398234	1233	+	RefSeq	gene	., 1397002	1398234, .	protein_coding	C8R40DRAFT_1065040	TRUE	gnl|WGS:JABWDW|C8R40DRAFT_1065040	gnl|WGS:JABWDW|C8R40DRAFT_mRNA1065040	uncharacterized protein	XM_046225609.1	C8R40DRAFT_1065040
532	C8R40DRAFT_t9	0.631801	0.662459	0	5	0	C8R40DRAFT_t9	70267487	NW_025764307.1	1398455	1398538	84	+	RefSeq	gene			tRNA	C8R40DRAFT_t9				tRNA-Gly		C8R40DRAFT_t9
533	C8R40DRAFT_t17	1.27155	0.302303	0.648896	2	5	C8R40DRAFT_t17	70267261	NW_025764307.1	1400728	1400832	105	-	RefSeq	gene			tRNA	C8R40DRAFT_t17				tRNA-His		C8R40DRAFT_t17
534	C8R40DRAFT_1077649	1.23616	6.3453	6.65117	689	876	C8R40DRAFT_1077649	70257360	NW_025764307.1	1401503	1404823	3321	+	RefSeq	gene			protein_coding	C8R40DRAFT_1077649		gnl|WGS:JABWDW|C8R40DRAFT_1077649	gnl|WGS:JABWDW|C8R40DRAFT_mRNA1077649	uncharacterized protein	XM_046226993.1	C8R40DRAFT_1077649
535	C8R40DRAFT_t10	0.671594	1.11474	0.540399	10	4	C8R40DRAFT_t10	70267185	NW_025764307.1	1404930	1405028	99	+	RefSeq	gene			tRNA	C8R40DRAFT_t10				tRNA-Arg		C8R40DRAFT_t10
536	C8R40DRAFT_1164769	1	0	0	0	0	C8R40DRAFT_1164769	70260925	NW_025764307.1	1406058	1406920	863	+	RefSeq	gene	., 1406058	1406920, .	protein_coding	C8R40DRAFT_1164769	TRUE	gnl|WGS:JABWDW|C8R40DRAFT_1164769	gnl|WGS:JABWDW|C8R40DRAFT_mRNA1164769	uncharacterized protein	XM_046230558.1	C8R40DRAFT_1164769
537	C8R40DRAFT_1164770	2.24953	0	1.16962	0	11	C8R40DRAFT_1164770	70260926	NW_025764307.1	1407479	1408337	859	+	RefSeq	gene	., 1407479	1408337, .	protein_coding	C8R40DRAFT_1164770	TRUE	gnl|WGS:JABWDW|C8R40DRAFT_1164770	gnl|WGS:JABWDW|C8R40DRAFT_mRNA1164770	uncharacterized protein	XM_046230559.1	C8R40DRAFT_1164770
538	C8R40DRAFT_1164771	2.16911	1.26223	2.37933	12	37	C8R40DRAFT_1164771	70260927	NW_025764307.1	1409895	1410653	759	+	RefSeq	gene	., 1409895	1410653, .	protein_coding	C8R40DRAFT_1164771	TRUE	gnl|WGS:JABWDW|C8R40DRAFT_1164771	gnl|WGS:JABWDW|C8R40DRAFT_mRNA1164771	uncharacterized protein	XM_046230560.1	C8R40DRAFT_1164771
539	C8R40DRAFT_1065045	1.34078	0	0.423073	0	3	C8R40DRAFT_1065045	70255977	NW_025764307.1	1412701	1413444	744	+	RefSeq	gene	., 1412701	1413444, .	protein_coding	C8R40DRAFT_1065045	TRUE	gnl|WGS:JABWDW|C8R40DRAFT_1065045	gnl|WGS:JABWDW|C8R40DRAFT_mRNA1065045	uncharacterized protein	XM_046225610.1	C8R40DRAFT_1065045
540	C8R40DRAFT_1164773	1.68918	0.552104	1.30843	4	13	C8R40DRAFT_1164773	70260928	NW_025764307.1	1415495	1415989	495	+	RefSeq	gene	., 1415495	1415989, .	protein_coding	C8R40DRAFT_1164773	TRUE	gnl|WGS:JABWDW|C8R40DRAFT_1164773	gnl|WGS:JABWDW|C8R40DRAFT_mRNA1164773	uncharacterized protein	XM_046230561.1	C8R40DRAFT_1164773
541	C8R40DRAFT_1164774	7.92921	0	2.98718	0	61	C8R40DRAFT_1164774	70260929	NW_025764307.1	1417408	1418177	770	+	RefSeq	gene	., 1417408	1418177, .	protein_coding	C8R40DRAFT_1164774	TRUE	gnl|WGS:JABWDW|C8R40DRAFT_1164774	gnl|WGS:JABWDW|C8R40DRAFT_mRNA1164774	uncharacterized protein	XM_046230562.1	C8R40DRAFT_1164774
542	C8R40DRAFT_1157747	1	0	0	0	0	C8R40DRAFT_1157747	70260025	NW_025764307.1	1448232	1449509	1278	+	RefSeq	gene	., 1448232	1449509, .	protein_coding	C8R40DRAFT_1157747	TRUE	gnl|WGS:JABWDW|C8R40DRAFT_1157747	gnl|WGS:JABWDW|C8R40DRAFT_mRNA1157747	uncharacterized protein	XM_046229658.1	C8R40DRAFT_1157747
543	C8R40DRAFT_1164791	1	0	0	0	0	C8R40DRAFT_1164791	70260930	NW_025764307.1	1466958	1468307	1350	+	RefSeq	gene	., 1466958	1468307, .	protein_coding	C8R40DRAFT_1164791	TRUE	gnl|WGS:JABWDW|C8R40DRAFT_1164791	gnl|WGS:JABWDW|C8R40DRAFT_mRNA1164791	uncharacterized protein	XM_046230563.1	C8R40DRAFT_1164791
544	C8R40DRAFT_1164792	1	0	0	0	0	C8R40DRAFT_1164792	70260931	NW_025764307.1	1472123	1472880	758	+	RefSeq	gene	., 1472123	1472880, .	protein_coding	C8R40DRAFT_1164792	TRUE	gnl|WGS:JABWDW|C8R40DRAFT_1164792	gnl|WGS:JABWDW|C8R40DRAFT_mRNA1164792	uncharacterized protein	XM_046230564.1	C8R40DRAFT_1164792
545	C8R40DRAFT_35746	1.97254	2.9988	3.97885	60	130	C8R40DRAFT_35746	70265189	NW_025764307.1	1475123	1476234	1112	+	RefSeq	gene			protein_coding	C8R40DRAFT_35746		gnl|WGS:JABWDW|C8R40DRAFT_35746	gnl|WGS:JABWDW|C8R40DRAFT_mRNA35746	uncharacterized protein	XM_046234822.1	C8R40DRAFT_35746
546	C8R40DRAFT_1032476	3.24452	1.83359	3.53159	22	93	C8R40DRAFT_1032476	70253628	NW_025764307.1	1476323	1477592	1270	-	RefSeq	gene	., 1476323	1477592, .	protein_coding	C8R40DRAFT_1032476	TRUE	gnl|WGS:JABWDW|C8R40DRAFT_1032476	gnl|WGS:JABWDW|C8R40DRAFT_mRNA1032476	uncharacterized protein	XM_046223261.1	C8R40DRAFT_1032476
547	C8R40DRAFT_1031160	1.63434	0.950427	1.65914	8	19	C8R40DRAFT_1031160	70253513	NW_025764307.1	1477850	1480151	2302	-	RefSeq	gene	., 1477850	1480151, .	protein_coding	C8R40DRAFT_1031160	TRUE	gnl|WGS:JABWDW|C8R40DRAFT_1031160	gnl|WGS:JABWDW|C8R40DRAFT_mRNA1031160	cytochrome P450	XM_046223146.1	C8R40DRAFT_1031160
548	C8R40DRAFT_35848	1.53464	3.53687	4.15477	91	148	C8R40DRAFT_35848	70265191	NW_025764307.1	1482626	1483753	1128	+	RefSeq	gene			protein_coding	C8R40DRAFT_35848		gnl|WGS:JABWDW|C8R40DRAFT_35848	gnl|WGS:JABWDW|C8R40DRAFT_mRNA35848	RmlC-like cupin domain-containing protein	XM_046234824.1	C8R40DRAFT_35848
549	C8R40DRAFT_35877	1.11738	4.76686	4.92698	225	259	C8R40DRAFT_35877	70265192	NW_025764307.1	1483755	1486398	2644	-	RefSeq	gene			protein_coding	C8R40DRAFT_35877		gnl|WGS:JABWDW|C8R40DRAFT_35877	gnl|WGS:JABWDW|C8R40DRAFT_mRNA35877	cytochrome P450	XM_046234825.1	C8R40DRAFT_35877
550	C8R40DRAFT_1157751	1.19459	2.77142	3.02793	50	63	C8R40DRAFT_1157751	70260026	NW_025764307.1	1486651	1487368	718	-	RefSeq	gene	., 1486651	1487368, .	protein_coding	C8R40DRAFT_1157751	TRUE	gnl|WGS:JABWDW|C8R40DRAFT_1157751	gnl|WGS:JABWDW|C8R40DRAFT_mRNA1157751	uncharacterized protein	XM_046229659.1	C8R40DRAFT_1157751
551	C8R40DRAFT_1031378	1.48193	4.65117	5.21864	207	319	C8R40DRAFT_1031378	70253533	NW_025764307.1	1487598	1489090	1493	+	RefSeq	gene	., 1487598	1489090, .	protein_coding	C8R40DRAFT_1031378	TRUE	gnl|WGS:JABWDW|C8R40DRAFT_1031378	gnl|WGS:JABWDW|C8R40DRAFT_mRNA1031378	chorismate synthase	XM_046223166.1	C8R40DRAFT_1031378
552	C8R40DRAFT_1065057	1.28438	1.19037	1.55144	11	17	C8R40DRAFT_1065057	70255978	NW_025764307.1	1489348	1493277	3930	-	RefSeq	gene	., 1489348	1493277, .	protein_coding	C8R40DRAFT_1065057	TRUE	gnl|WGS:JABWDW|C8R40DRAFT_1065057	gnl|WGS:JABWDW|C8R40DRAFT_mRNA1065057	uncharacterized protein	XM_046225611.1	C8R40DRAFT_1065057
553	C8R40DRAFT_36192	1.04287	5.50116	5.56171	380	407	C8R40DRAFT_36192	70265208	NW_025764307.1	1493453	1496841	3389	+	RefSeq	gene			protein_coding	C8R40DRAFT_36192		gnl|WGS:JABWDW|C8R40DRAFT_36192	gnl|WGS:JABWDW|C8R40DRAFT_mRNA36192	uncharacterized protein	XM_046234841.1	C8R40DRAFT_36192
554	C8R40DRAFT_1164801	1.87155	1.78562	2.68986	21	48	C8R40DRAFT_1164801	70260932	NW_025764307.1	1496953	1500005	3053	+	RefSeq	gene	., 1496953	1500005, .	protein_coding	C8R40DRAFT_1164801	TRUE	gnl|WGS:JABWDW|C8R40DRAFT_1164801	gnl|WGS:JABWDW|C8R40DRAFT_mRNA1164801	uncharacterized protein	XM_046230565.1	C8R40DRAFT_1164801
555	C8R40DRAFT_37107	1.46664	5.0967	5.64921	285	433	C8R40DRAFT_37107	70265226	NW_025764307.1	1500610	1501871	1262	+	RefSeq	gene			protein_coding	C8R40DRAFT_37107		gnl|WGS:JABWDW|C8R40DRAFT_37107	gnl|WGS:JABWDW|C8R40DRAFT_mRNA37107	uncharacterized protein	XM_046234859.1	C8R40DRAFT_37107
556	C8R40DRAFT_1164803	0.705814	2.6427	2.14006	45	30	C8R40DRAFT_1164803	70260933	NW_025764307.1	1502311	1502856	546	+	RefSeq	gene	., 1502311	1502856, .	protein_coding	C8R40DRAFT_1164803	TRUE	gnl|WGS:JABWDW|C8R40DRAFT_1164803	gnl|WGS:JABWDW|C8R40DRAFT_mRNA1164803	uncharacterized protein	XM_046230566.1	C8R40DRAFT_1164803
557	C8R40DRAFT_1164804	0.402768	10.7927	9.48075	15211	6281	C8R40DRAFT_1164804	70260934	NW_025764307.1	1503338	1504881	1544	-	RefSeq	gene	., 1503338	1504881, .	protein_coding	C8R40DRAFT_1164804	TRUE	gnl|WGS:JABWDW|C8R40DRAFT_1164804	gnl|WGS:JABWDW|C8R40DRAFT_mRNA1164804	uncharacterized protein	XM_046230567.1	C8R40DRAFT_1164804
558	C8R40DRAFT_38656	0.438339	4.85665	3.66677	240	103	C8R40DRAFT_38656	70265257	NW_025764307.1	1506634	1508395	1762	+	RefSeq	gene			protein_coding	C8R40DRAFT_38656		gnl|WGS:JABWDW|C8R40DRAFT_38656	gnl|WGS:JABWDW|C8R40DRAFT_mRNA38656	uncharacterized protein	XM_046234890.1	C8R40DRAFT_38656
559	C8R40DRAFT_39275	0.857272	6.376	6.15382	704	618	C8R40DRAFT_39275	70265273	NW_025764307.1	1509870	1510866	997	+	RefSeq	gene			protein_coding	C8R40DRAFT_39275		gnl|WGS:JABWDW|C8R40DRAFT_39275	gnl|WGS:JABWDW|C8R40DRAFT_mRNA39275	uncharacterized protein	XM_046234906.1	C8R40DRAFT_39275
560	C8R40DRAFT_1031622	0.656786	4.5107	3.9042	187	123	C8R40DRAFT_1031622	70253554	NW_025764307.1	1510983	1511591	609	+	RefSeq	gene	., 1510983	1511591, .	protein_coding	C8R40DRAFT_1031622	TRUE	gnl|WGS:JABWDW|C8R40DRAFT_1031622	gnl|WGS:JABWDW|C8R40DRAFT_mRNA1031622	uncharacterized protein	XM_046223187.1	C8R40DRAFT_1031622
561	C8R40DRAFT_1164807	1.31603	2.81985	3.21604	52	73	C8R40DRAFT_1164807	70260935	NW_025764307.1	1511985	1513646	1662	+	RefSeq	gene	., 1511985	1513646, .	protein_coding	C8R40DRAFT_1164807	TRUE	gnl|WGS:JABWDW|C8R40DRAFT_1164807	gnl|WGS:JABWDW|C8R40DRAFT_mRNA1164807	uncharacterized protein	XM_046230568.1	C8R40DRAFT_1164807
562	C8R40DRAFT_1077730	0.15128	10.7577	8.03301	14846	2297	C8R40DRAFT_1077730	70257361	NW_025764307.1	1515276	1516524	1249	-	RefSeq	gene			protein_coding	C8R40DRAFT_1077730		gnl|WGS:JABWDW|C8R40DRAFT_1077730	gnl|WGS:JABWDW|C8R40DRAFT_mRNA1077730	uncharacterized protein	XM_046226994.1	C8R40DRAFT_1077730
563	C8R40DRAFT_1077735	1.00317	5.34443	5.349	340	350	C8R40DRAFT_1077735	70257362	NW_025764307.1	1518004	1521616	3613	+	RefSeq	gene			protein_coding	C8R40DRAFT_1077735		gnl|WGS:JABWDW|C8R40DRAFT_1077735	gnl|WGS:JABWDW|C8R40DRAFT_mRNA1077735	P-loop containing nucleoside triphosphate hydrolase protein	XM_046226995.1	C8R40DRAFT_1077735
564	C8R40DRAFT_1004036	16.0993	0.552104	4.56103	4	199	C8R40DRAFT_1004036	70253152	NW_025764307.1	1521800	1522538	739	-	RefSeq	gene	., 1521800	1522538, .	protein_coding	C8R40DRAFT_1004036	TRUE	gnl|WGS:JABWDW|C8R40DRAFT_1004036	gnl|WGS:JABWDW|C8R40DRAFT_mRNA1004036	alginate lyase 2	XM_046222785.1	C8R40DRAFT_1004036
565	C8R40DRAFT_1164811	4.22142	1.39604	3.47377	14	89	C8R40DRAFT_1164811	70260936	NW_025764307.1	1523649	1525239	1591	-	RefSeq	gene	., 1523649	1525239, .	protein_coding	C8R40DRAFT_1164811	TRUE	gnl|WGS:JABWDW|C8R40DRAFT_1164811	gnl|WGS:JABWDW|C8R40DRAFT_mRNA1164811	acid protease	XM_046230569.1	C8R40DRAFT_1164811
566	C8R40DRAFT_1065067	5.62254	1.51848	4.0097	16	133	C8R40DRAFT_1065067	70255979	NW_025764307.1	1526081	1528005	1925	-	RefSeq	gene	., 1526081	1528005, .	protein_coding	C8R40DRAFT_1065067	TRUE	gnl|WGS:JABWDW|C8R40DRAFT_1065067	gnl|WGS:JABWDW|C8R40DRAFT_mRNA1065067	aspartic peptidase domain-containing protein	XM_046225612.1	C8R40DRAFT_1065067
567	C8R40DRAFT_1164813	1.04571	3.06057	3.12505	63	68	C8R40DRAFT_1164813	70260937	NW_025764307.1	1528986	1530528	1543	+	RefSeq	gene	., 1528986	1530528, .	protein_coding	C8R40DRAFT_1164813	TRUE	gnl|WGS:JABWDW|C8R40DRAFT_1164813	gnl|WGS:JABWDW|C8R40DRAFT_mRNA1164813	uncharacterized protein	XM_046230570.1	C8R40DRAFT_1164813
568	C8R40DRAFT_1164814	0.905198	4.69077	4.54708	213	197	C8R40DRAFT_1164814	70260938	NW_025764307.1	1530743	1531433	691	-	RefSeq	gene	., 1530743	1531433, .	protein_coding	C8R40DRAFT_1164814	TRUE	gnl|WGS:JABWDW|C8R40DRAFT_1164814	gnl|WGS:JABWDW|C8R40DRAFT_mRNA1164814	uncharacterized protein	XM_046230571.1	C8R40DRAFT_1164814
569	C8R40DRAFT_39554	0.9458	7.72927	7.64888	1812	1758	C8R40DRAFT_39554	70265286	NW_025764307.1	1531886	1533470	1585	-	RefSeq	gene			protein_coding	C8R40DRAFT_39554		gnl|WGS:JABWDW|C8R40DRAFT_39554	gnl|WGS:JABWDW|C8R40DRAFT_mRNA39554	uncharacterized protein	XM_046234919.1	C8R40DRAFT_39554
570	C8R40DRAFT_t11	0.312437	1.83359	0.155223	22	1	C8R40DRAFT_t11	70267196	NW_025764307.1	1534548	1534648	101	+	RefSeq	gene			tRNA	C8R40DRAFT_t11				tRNA-Asp		C8R40DRAFT_t11
571	C8R40DRAFT_1077785	0.365332	7.88606	6.43333	2021	752	C8R40DRAFT_1077785	70257363	NW_025764307.1	1534772	1536949	2178	+	RefSeq	gene			protein_coding	C8R40DRAFT_1077785		gnl|WGS:JABWDW|C8R40DRAFT_1077785	gnl|WGS:JABWDW|C8R40DRAFT_mRNA1077785	cyclohydrolase	XM_046226996.1	C8R40DRAFT_1077785
572	C8R40DRAFT_t16	0.167005	4.13347	1.55144	142	17	C8R40DRAFT_t16	70267250	NW_025764307.1	1537035	1537134	100	-	RefSeq	gene			tRNA	C8R40DRAFT_t16				tRNA-Asp		C8R40DRAFT_t16
573	C8R40DRAFT_39626	1.72781	1.45856	2.2475	15	33	C8R40DRAFT_39626	70265288	NW_025764307.1	1537431	1540396	2966	-	RefSeq	gene			protein_coding	C8R40DRAFT_39626		gnl|WGS:JABWDW|C8R40DRAFT_39626	gnl|WGS:JABWDW|C8R40DRAFT_mRNA39626	cytochrome P450	XM_046234921.1	C8R40DRAFT_39626
574	C8R40DRAFT_1077805	4.76634	2.44072	4.6936	38	219	C8R40DRAFT_1077805	70257364	NW_025764307.1	1542638	1544356	1719	+	RefSeq	gene			protein_coding	C8R40DRAFT_1077805		gnl|WGS:JABWDW|C8R40DRAFT_1077805	gnl|WGS:JABWDW|C8R40DRAFT_mRNA1077805	uncharacterized protein	XM_046226997.1	C8R40DRAFT_1077805
575	C8R40DRAFT_39797	1.35155	3.63488	4.06949	98	139	C8R40DRAFT_39797	70265294	NW_025764307.1	1546170	1547447	1278	-	RefSeq	gene			protein_coding	C8R40DRAFT_39797		gnl|WGS:JABWDW|C8R40DRAFT_39797	gnl|WGS:JABWDW|C8R40DRAFT_mRNA39797	uncharacterized protein	XM_046234927.1	C8R40DRAFT_39797
576	C8R40DRAFT_1065074	1.40654	1.68462	2.17677	19	31	C8R40DRAFT_1065074	70255980	NW_025764307.1	1547576	1548271	696	+	RefSeq	gene	., 1547576	1548271, .	protein_coding	C8R40DRAFT_1065074	TRUE	gnl|WGS:JABWDW|C8R40DRAFT_1065074	gnl|WGS:JABWDW|C8R40DRAFT_mRNA1065074	uncharacterized protein	XM_046225613.1	C8R40DRAFT_1065074
577	C8R40DRAFT_1065075	0.0925309	4.60354	1.16962	200	11	C8R40DRAFT_1065075	70255981	NW_025764307.1	1548485	1551298	2814	-	RefSeq	gene	., 1548485	1551298, .	protein_coding	C8R40DRAFT_1065075	TRUE	gnl|WGS:JABWDW|C8R40DRAFT_1065075	gnl|WGS:JABWDW|C8R40DRAFT_mRNA1065075	cytochrome P450	XM_046225614.1	C8R40DRAFT_1065075
578	C8R40DRAFT_1180904	0.82069	2.09206	1.80697	28	22	C8R40DRAFT_1180904	70263318	NW_025764307.1	1553883	1555759	1877	+	RefSeq	gene	., 1553883		protein_coding	C8R40DRAFT_1180904	TRUE	gnl|WGS:JABWDW|C8R40DRAFT_1180904	gnl|WGS:JABWDW|C8R40DRAFT_mRNA1180904	uncharacterized protein	XM_046232951.1	C8R40DRAFT_1180904
579	C8R40DRAFT_1022281	0.815758	2.27689	1.98311	33	26	C8R40DRAFT_1022281	70253391	NW_025764307.1	1560568	1561542	975	-	RefSeq	gene	., 1560568	1561542, .	protein_coding	C8R40DRAFT_1022281	TRUE	gnl|WGS:JABWDW|C8R40DRAFT_1022281	gnl|WGS:JABWDW|C8R40DRAFT_mRNA1022281	DNA glycosylase	XM_046223024.1	C8R40DRAFT_1022281
580	C8R40DRAFT_1077855	1.34078	0	0.423073	0	3	C8R40DRAFT_1077855	70257365	NW_025764307.1	1561873	1562152	280	-	RefSeq	gene			protein_coding	C8R40DRAFT_1077855		gnl|WGS:JABWDW|C8R40DRAFT_1077855	gnl|WGS:JABWDW|C8R40DRAFT_mRNA1077855	uncharacterized protein	XM_046226998.1	C8R40DRAFT_1077855
581	C8R40DRAFT_1138682	1	0	0	0	0	C8R40DRAFT_1138682	70259821	NW_025764307.1	1578968	1581603	2636	-	RefSeq	gene			protein_coding	C8R40DRAFT_1138682		gnl|WGS:JABWDW|C8R40DRAFT_1138682	gnl|WGS:JABWDW|C8R40DRAFT_mRNA1138682	cytochrome P450	XM_046229454.1	C8R40DRAFT_1138682
582	C8R40DRAFT_1077910	0.478357	3.64835	2.58451	99	44	C8R40DRAFT_1077910	70257366	NW_025764307.1	1582718	1585596	2879	-	RefSeq	gene			protein_coding	C8R40DRAFT_1077910		gnl|WGS:JABWDW|C8R40DRAFT_1077910	gnl|WGS:JABWDW|C8R40DRAFT_mRNA1077910	cytochrome P450	XM_046226999.1	C8R40DRAFT_1077910
583	C8R40DRAFT_1065080	1.30066	1.51848	1.89772	16	24	C8R40DRAFT_1065080	70255982	NW_025764307.1	1586372	1587402	1031	-	RefSeq	gene	., 1586372	1587402, .	protein_coding	C8R40DRAFT_1065080	TRUE	gnl|WGS:JABWDW|C8R40DRAFT_1065080	gnl|WGS:JABWDW|C8R40DRAFT_mRNA1065080	uncharacterized protein	XM_046225615.1	C8R40DRAFT_1065080
584	C8R40DRAFT_40325	1.90875	0	0.932627	0	8	C8R40DRAFT_40325	70265315	NW_025764307.1	1588320	1590605	2286	+	RefSeq	gene			protein_coding	C8R40DRAFT_40325		gnl|WGS:JABWDW|C8R40DRAFT_40325	gnl|WGS:JABWDW|C8R40DRAFT_mRNA40325	cysteine proteinase	XM_046234948.1	C8R40DRAFT_40325
585	C8R40DRAFT_40245	1.43483	5.08188	5.60276	282	419	C8R40DRAFT_40245	70265313	NW_025764307.1	1590623	1591564	942	+	RefSeq	gene			protein_coding	C8R40DRAFT_40245		gnl|WGS:JABWDW|C8R40DRAFT_40245	gnl|WGS:JABWDW|C8R40DRAFT_mRNA40245	uncharacterized protein	XM_046234946.1	C8R40DRAFT_40245
586	C8R40DRAFT_1077929	0.688865	5.98012	5.44241	533	374	C8R40DRAFT_1077929	70257367	NW_025764307.1	1591586	1595221	3636	-	RefSeq	gene			protein_coding	C8R40DRAFT_1077929		gnl|WGS:JABWDW|C8R40DRAFT_1077929	gnl|WGS:JABWDW|C8R40DRAFT_mRNA1077929	uncharacterized protein	XM_046227000.1	C8R40DRAFT_1077929
587	C8R40DRAFT_1077932	0.922696	0.764969	0.648896	6	5	C8R40DRAFT_1077932	70257368	NW_025764307.1	1596233	1597304	1072	+	RefSeq	gene			protein_coding	C8R40DRAFT_1077932		gnl|WGS:JABWDW|C8R40DRAFT_1077932	gnl|WGS:JABWDW|C8R40DRAFT_mRNA1077932	uncharacterized protein	XM_046227001.1	C8R40DRAFT_1077932
588	C8R40DRAFT_1077937	1.69313	0.950427	1.71012	8	20	C8R40DRAFT_1077937	70257369	NW_025764307.1	1597305	1598971	1667	-	RefSeq	gene			protein_coding	C8R40DRAFT_1077937		gnl|WGS:JABWDW|C8R40DRAFT_1077937	gnl|WGS:JABWDW|C8R40DRAFT_mRNA1077937	uncharacterized protein	XM_046227002.1	C8R40DRAFT_1077937
589	C8R40DRAFT_40903	1.90596	1.83359	2.76411	22	51	C8R40DRAFT_40903	70265330	NW_025764307.1	1601033	1603018	1986	+	RefSeq	gene			protein_coding	C8R40DRAFT_40903		gnl|WGS:JABWDW|C8R40DRAFT_40903	gnl|WGS:JABWDW|C8R40DRAFT_mRNA40903	uncharacterized protein	XM_046234963.1	C8R40DRAFT_40903
590	C8R40DRAFT_1077955	1.23726	4.77302	5.08017	226	289	C8R40DRAFT_1077955	70257370	NW_025764307.1	1602936	1605693	2758	-	RefSeq	gene			protein_coding	C8R40DRAFT_1077955		gnl|WGS:JABWDW|C8R40DRAFT_1077955	gnl|WGS:JABWDW|C8R40DRAFT_mRNA1077955	glutamyl-tRNA synthetase	XM_046227003.1	C8R40DRAFT_1077955
591	C8R40DRAFT_t12	0.997347	0.159055	0.155223	1	1	C8R40DRAFT_t12	70267207	NW_025764307.1	1605609	1605692	84	+	RefSeq	gene			tRNA	C8R40DRAFT_t12				tRNA-Glu		C8R40DRAFT_t12
592	C8R40DRAFT_1233359	3.26912	1.57601	3.28492	17	77	C8R40DRAFT_1233359	70263698	NW_025764307.1	1605670	1607116	1447	-	RefSeq	gene			protein_coding	C8R40DRAFT_1233359		gnl|WGS:JABWDW|C8R40DRAFT_1233359	gnl|WGS:JABWDW|C8R40DRAFT_mRNA1233359	uncharacterized protein	XM_046233331.1	C8R40DRAFT_1233359
593	C8R40DRAFT_1164837	3.86367	2.31118	4.26115	34	160	C8R40DRAFT_1164837	70260939	NW_025764307.1	1607959	1609210	1252	+	RefSeq	gene	., 1607959	1609210, .	protein_coding	C8R40DRAFT_1164837	TRUE	gnl|WGS:JABWDW|C8R40DRAFT_1164837	gnl|WGS:JABWDW|C8R40DRAFT_mRNA1164837	uncharacterized protein	XM_046230572.1	C8R40DRAFT_1164837
594	C8R40DRAFT_1031184	0.56051	5.38926	4.55407	351	198	C8R40DRAFT_1031184	70253516	NW_025764307.1	1609885	1611597	1713	+	RefSeq	gene	., 1609885	1611597, .	protein_coding	C8R40DRAFT_1031184	TRUE	gnl|WGS:JABWDW|C8R40DRAFT_1031184	gnl|WGS:JABWDW|C8R40DRAFT_mRNA1031184	uncharacterized protein	XM_046223149.1	C8R40DRAFT_1031184
595	C8R40DRAFT_40862	0.935914	6.90412	6.80857	1019	978	C8R40DRAFT_40862	70265329	NW_025764307.1	1611517	1613249	1733	-	RefSeq	gene			protein_coding	C8R40DRAFT_40862		gnl|WGS:JABWDW|C8R40DRAFT_40862	gnl|WGS:JABWDW|C8R40DRAFT_mRNA40862	D-lactaldehyde dehydrogenase	XM_046234962.1	C8R40DRAFT_40862
596	C8R40DRAFT_40468	0.280585	6.31606	4.48256	675	188	C8R40DRAFT_40468	70265316	NW_025764307.1	1613960	1615729	1770	-	RefSeq	gene			protein_coding	C8R40DRAFT_40468		gnl|WGS:JABWDW|C8R40DRAFT_40468	gnl|WGS:JABWDW|C8R40DRAFT_mRNA40468	Indoleamine 2,3-dioxygenase	XM_046234949.1	C8R40DRAFT_40468
597	C8R40DRAFT_1077972	0.555955	7.63936	6.7924	1702	967	C8R40DRAFT_1077972	70257371	NW_025764307.1	1616410	1617887	1478	+	RefSeq	gene			protein_coding	C8R40DRAFT_1077972		gnl|WGS:JABWDW|C8R40DRAFT_1077972	gnl|WGS:JABWDW|C8R40DRAFT_mRNA1077972	uncharacterized protein	XM_046227004.1	C8R40DRAFT_1077972
598	C8R40DRAFT_1032405	1.54333	4.64446	5.27051	206	331	C8R40DRAFT_1032405	70253622	NW_025764307.1	1620364	1622252	1889	+	RefSeq	gene	., 1620364	1622252, .	protein_coding	C8R40DRAFT_1032405	TRUE	gnl|WGS:JABWDW|C8R40DRAFT_1032405	gnl|WGS:JABWDW|C8R40DRAFT_mRNA1032405	P-loop containing nucleoside triphosphate hydrolase protein	XM_046223255.1	C8R40DRAFT_1032405
599	C8R40DRAFT_41159	3.60977	4.0648	5.9167	135	523	C8R40DRAFT_41159	70265342	NW_025764307.1	1622359	1623480	1122	-	RefSeq	gene			protein_coding	C8R40DRAFT_41159		gnl|WGS:JABWDW|C8R40DRAFT_41159	gnl|WGS:JABWDW|C8R40DRAFT_mRNA41159	uncharacterized protein	XM_046234975.1	C8R40DRAFT_41159
600	C8R40DRAFT_1164843	3.03206	0.159055	1.75935	1	21	C8R40DRAFT_1164843	70260940	NW_025764307.1	1628002	1628856	855	+	RefSeq	gene	., 1628002	1628856, .	protein_coding	C8R40DRAFT_1164843	TRUE	gnl|WGS:JABWDW|C8R40DRAFT_1164843	gnl|WGS:JABWDW|C8R40DRAFT_mRNA1164843	uncharacterized protein	XM_046230573.1	C8R40DRAFT_1164843
601	C8R40DRAFT_41329	2.39979	3.28417	4.54708	75	197	C8R40DRAFT_41329	70265352	NW_025764307.1	1628944	1632094	3151	-	RefSeq	gene			protein_coding	C8R40DRAFT_41329		gnl|WGS:JABWDW|C8R40DRAFT_41329	gnl|WGS:JABWDW|C8R40DRAFT_mRNA41329	SPOC like C-terminal domain-containing protein	XM_046234985.1	C8R40DRAFT_41329
602	C8R40DRAFT_41355	0.624494	9.70132	9.02208	7134	4568	C8R40DRAFT_41355	70265353	NW_025764307.1	1632133	1633590	1458	+	RefSeq	gene			protein_coding	C8R40DRAFT_41355		gnl|WGS:JABWDW|C8R40DRAFT_41355	gnl|WGS:JABWDW|C8R40DRAFT_mRNA41355	rab-type small GTP-binding protein	XM_046234986.1	C8R40DRAFT_41355
603	C8R40DRAFT_41556	0.530168	9.96225	9.04677	8550	4647	C8R40DRAFT_41556	70265362	NW_025764307.1	1633571	1634752	1182	-	RefSeq	gene			protein_coding	C8R40DRAFT_41556		gnl|WGS:JABWDW|C8R40DRAFT_41556	gnl|WGS:JABWDW|C8R40DRAFT_mRNA41556	ribosomal protein L14-domain-containing protein	XM_046234995.1	C8R40DRAFT_41556
604	C8R40DRAFT_1065097	0.812085	4.37951	4.07922	170	140	C8R40DRAFT_1065097	70255983	NW_025764307.1	1634981	1638118	3138	+	RefSeq	gene	., 1634981	1638118, .	protein_coding	C8R40DRAFT_1065097	TRUE	gnl|WGS:JABWDW|C8R40DRAFT_1065097	gnl|WGS:JABWDW|C8R40DRAFT_mRNA1065097	chromatin remodeling complex subunit	XM_046225616.1	C8R40DRAFT_1065097
605	C8R40DRAFT_1157774	1.93051	1.11474	2.06372	10	28	C8R40DRAFT_1157774	70260027	NW_025764307.1	1638725	1640997	2273	-	RefSeq	gene	., 1638725	1640997, .	protein_coding	C8R40DRAFT_1157774	TRUE	gnl|WGS:JABWDW|C8R40DRAFT_1157774	gnl|WGS:JABWDW|C8R40DRAFT_mRNA1157774	amidase signature enzyme	XM_046229660.1	C8R40DRAFT_1157774
606	C8R40DRAFT_1032002	1.02671	2.27689	2.31492	33	35	C8R40DRAFT_1032002	70253584	NW_025764307.1	1642019	1643442	1424	-	RefSeq	gene	., 1642019	1643442, .	protein_coding	C8R40DRAFT_1032002	TRUE	gnl|WGS:JABWDW|C8R40DRAFT_1032002	gnl|WGS:JABWDW|C8R40DRAFT_mRNA1032002	TauD-domain-containing protein	XM_046223217.1	C8R40DRAFT_1032002
607	C8R40DRAFT_1164850	1.8018	0.860676	1.71012	7	20	C8R40DRAFT_1164850	70260941	NW_025764307.1	1643922	1645376	1455	-	RefSeq	gene	., 1643922	1645376, .	protein_coding	C8R40DRAFT_1164850	TRUE	gnl|WGS:JABWDW|C8R40DRAFT_1164850	gnl|WGS:JABWDW|C8R40DRAFT_mRNA1164850	Clavaminate synthase-like protein	XM_046230574.1	C8R40DRAFT_1164850
608	C8R40DRAFT_42006	0.640065	6.7122	6.06849	891	582	C8R40DRAFT_42006	70265384	NW_025764307.1	1646874	1649752	2879	+	RefSeq	gene			protein_coding	C8R40DRAFT_42006		gnl|WGS:JABWDW|C8R40DRAFT_42006	gnl|WGS:JABWDW|C8R40DRAFT_mRNA42006	cytochrome P450	XM_046235017.1	C8R40DRAFT_42006
609	C8R40DRAFT_1164852	11.6778	0	3.5457	0	94	C8R40DRAFT_1164852	70260942	NW_025764307.1	1649992	1651245	1254	+	RefSeq	gene	., 1649992	1651245, .	protein_coding	C8R40DRAFT_1164852	TRUE	gnl|WGS:JABWDW|C8R40DRAFT_1164852	gnl|WGS:JABWDW|C8R40DRAFT_mRNA1164852	uncharacterized protein	XM_046230575.1	C8R40DRAFT_1164852
610	C8R40DRAFT_1078042	1.37036	5.74012	6.19467	450	636	C8R40DRAFT_1078042	70257372	NW_025764307.1	1651496	1653598	2103	-	RefSeq	gene			protein_coding	C8R40DRAFT_1078042		gnl|WGS:JABWDW|C8R40DRAFT_1078042	gnl|WGS:JABWDW|C8R40DRAFT_mRNA1078042	arsenical pump-driving ATPase	XM_046227005.1	C8R40DRAFT_1078042
611	C8R40DRAFT_42061	0.70668	3.13901	2.63814	67	46	C8R40DRAFT_42061	70265386	NW_025764307.1	1654090	1655274	1185	+	RefSeq	gene			protein_coding	C8R40DRAFT_42061		gnl|WGS:JABWDW|C8R40DRAFT_42061	gnl|WGS:JABWDW|C8R40DRAFT_mRNA42061	uncharacterized protein	XM_046235019.1	C8R40DRAFT_42061
612	C8R40DRAFT_1078046	1.24907	5.79566	6.11652	468	602	C8R40DRAFT_1078046	70257373	NW_025764307.1	1655243	1657998	2756	+	RefSeq	gene			protein_coding	C8R40DRAFT_1078046		gnl|WGS:JABWDW|C8R40DRAFT_1078046	gnl|WGS:JABWDW|C8R40DRAFT_mRNA1078046	uncharacterized protein	XM_046227006.1	C8R40DRAFT_1078046
613	C8R40DRAFT_1032457	2.28095	0.950427	2.14006	8	30	C8R40DRAFT_1032457	70253625	NW_025764307.1	1658065	1659084	1020	+	RefSeq	gene	., 1658065	1659084, .	protein_coding	C8R40DRAFT_1032457	TRUE	gnl|WGS:JABWDW|C8R40DRAFT_1032457	gnl|WGS:JABWDW|C8R40DRAFT_mRNA1032457	uncharacterized protein	XM_046223258.1	C8R40DRAFT_1032457
614	C8R40DRAFT_1031604	0.746633	3.93888	3.51735	123	92	C8R40DRAFT_1031604	70253551	NW_025764307.1	1659194	1661138	1945	-	RefSeq	gene	., 1659194	1661138, .	protein_coding	C8R40DRAFT_1031604	TRUE	gnl|WGS:JABWDW|C8R40DRAFT_1031604	gnl|WGS:JABWDW|C8R40DRAFT_mRNA1031604	MFS general substrate transporter	XM_046223184.1	C8R40DRAFT_1031604
615	C8R40DRAFT_1065106	1.2635	3.52231	3.85974	90	119	C8R40DRAFT_1065106	70255985	NW_025764307.1	1661884	1663917	2034	+	RefSeq	gene	., 1661884	1663917, .	protein_coding	C8R40DRAFT_1065106	TRUE	gnl|WGS:JABWDW|C8R40DRAFT_1065106	gnl|WGS:JABWDW|C8R40DRAFT_mRNA1065106	uncharacterized protein	XM_046225618.1	C8R40DRAFT_1065106
616	C8R40DRAFT_1164857	1.46567	3.70102	4.25258	103	159	C8R40DRAFT_1164857	70260943	NW_025764307.1	1664873	1665963	1091	-	RefSeq	gene	., 1664873	1665963, .	protein_coding	C8R40DRAFT_1164857	TRUE	gnl|WGS:JABWDW|C8R40DRAFT_1164857	gnl|WGS:JABWDW|C8R40DRAFT_mRNA1164857	uncharacterized protein	XM_046230576.1	C8R40DRAFT_1164857
617	C8R40DRAFT_1065108	1.13418	0.662459	0.844109	5	7	C8R40DRAFT_1065108	70255986	NW_025764307.1	1667720	1668866	1147	+	RefSeq	gene	., 1667720	1668866, .	protein_coding	C8R40DRAFT_1065108	TRUE	gnl|WGS:JABWDW|C8R40DRAFT_1065108	gnl|WGS:JABWDW|C8R40DRAFT_mRNA1065108	concanavalin A-like lectin /glucanase domain-containing protein	XM_046225619.1	C8R40DRAFT_1065108
618	C8R40DRAFT_1164859	1.24322	5.2853	5.59938	326	418	C8R40DRAFT_1164859	70260944	NW_025764307.1	1669235	1671156	1922	-	RefSeq	gene	., 1669235	1671156, .	protein_coding	C8R40DRAFT_1164859	TRUE	gnl|WGS:JABWDW|C8R40DRAFT_1164859	gnl|WGS:JABWDW|C8R40DRAFT_mRNA1164859	uncharacterized protein	XM_046230577.1	C8R40DRAFT_1164859
619	C8R40DRAFT_1164860	1.27323	3.31829	3.66677	77	103	C8R40DRAFT_1164860	70260945	NW_025764307.1	1677042	1678403	1362	-	RefSeq	gene	., 1677042	1678403, .	protein_coding	C8R40DRAFT_1164860	TRUE	gnl|WGS:JABWDW|C8R40DRAFT_1164860	gnl|WGS:JABWDW|C8R40DRAFT_mRNA1164860	uncharacterized protein	XM_046230578.1	C8R40DRAFT_1164860
620	C8R40DRAFT_1024217	0.835964	1.9686	1.71012	25	20	C8R40DRAFT_1024217	70253417	NW_025764307.1	1688791	1689969	1179	-	RefSeq	gene	., 1688791	1689969, .	protein_coding	C8R40DRAFT_1024217	TRUE	gnl|WGS:JABWDW|C8R40DRAFT_1024217	gnl|WGS:JABWDW|C8R40DRAFT_mRNA1024217	interferon-inducible GTPase-domain-containing protein	XM_046223050.1	C8R40DRAFT_1024217
621	C8R40DRAFT_1261861	0.84254	4.01366	3.76648	130	111	C8R40DRAFT_1261861	70264202	NW_025764307.1	1692226	1694449	2224	+	RefSeq	gene	., 1692226		protein_coding	C8R40DRAFT_1261861	TRUE	gnl|WGS:JABWDW|C8R40DRAFT_1261861	gnl|WGS:JABWDW|C8R40DRAFT_mRNA1261861	uncharacterized protein	XM_046233835.1	C8R40DRAFT_1261861
622	C8R40DRAFT_1261862	1.65243	2.24177	2.96636	32	60	C8R40DRAFT_1261862	70264203	NW_025764307.1	1694643	1695563	921	-	RefSeq	gene			protein_coding	C8R40DRAFT_1261862		gnl|WGS:JABWDW|C8R40DRAFT_1261862	gnl|WGS:JABWDW|C8R40DRAFT_mRNA1261862	uncharacterized protein	XM_046233836.1	C8R40DRAFT_1261862
623	C8R40DRAFT_1078169	3.28062	4.74194	6.45591	221	764	C8R40DRAFT_1078169	70257374	NW_025764307.1	1696534	1698953	2420	-	RefSeq	gene			protein_coding	C8R40DRAFT_1078169		gnl|WGS:JABWDW|C8R40DRAFT_1078169	gnl|WGS:JABWDW|C8R40DRAFT_mRNA1078169	calpactin I heavy chain, calcium ion binding protein	XM_046227007.1	C8R40DRAFT_1078169
624	C8R40DRAFT_43220	2.01422	3.01968	4.02991	61	135	C8R40DRAFT_43220	70265417	NW_025764307.1	1699141	1700373	1233	+	RefSeq	gene			protein_coding	C8R40DRAFT_43220		gnl|WGS:JABWDW|C8R40DRAFT_43220	gnl|WGS:JABWDW|C8R40DRAFT_mRNA43220	uncharacterized protein	XM_046235050.1	C8R40DRAFT_43220
625	C8R40DRAFT_43306	3.83984	0	1.94105	0	25	C8R40DRAFT_43306	70265419	NW_025764307.1	1700524	1701500	977	-	RefSeq	gene			protein_coding	C8R40DRAFT_43306		gnl|WGS:JABWDW|C8R40DRAFT_43306	gnl|WGS:JABWDW|C8R40DRAFT_mRNA43306	uncharacterized protein	XM_046235052.1	C8R40DRAFT_43306
626	C8R40DRAFT_1031616	2.54389	2.50137	3.8484	40	118	C8R40DRAFT_1031616	70253553	NW_025764307.1	1702597	1704041	1445	-	RefSeq	gene	., 1702597	1704041, .	protein_coding	C8R40DRAFT_1031616	TRUE	gnl|WGS:JABWDW|C8R40DRAFT_1031616	gnl|WGS:JABWDW|C8R40DRAFT_mRNA1031616	aryl-alcohol dehydrogenase	XM_046223186.1	C8R40DRAFT_1031616
627	C8R40DRAFT_1164868	1.60776	0.159055	0.844109	1	7	C8R40DRAFT_1164868	70260946	NW_025764307.1	1704951	1706398	1448	-	RefSeq	gene	., 1704951	1706398, .	protein_coding	C8R40DRAFT_1164868	TRUE	gnl|WGS:JABWDW|C8R40DRAFT_1164868	gnl|WGS:JABWDW|C8R40DRAFT_mRNA1164868	Aldo /keto reductase	XM_046230579.1	C8R40DRAFT_1164868
628	C8R40DRAFT_43605	2.83759	0.302303	1.80697	2	22	C8R40DRAFT_43605	70265427	NW_025764307.1	1706895	1708469	1575	-	RefSeq	gene			protein_coding	C8R40DRAFT_43605		gnl|WGS:JABWDW|C8R40DRAFT_43605	gnl|WGS:JABWDW|C8R40DRAFT_mRNA43605	uncharacterized protein	XM_046235060.1	C8R40DRAFT_43605
629	C8R40DRAFT_1065119	1.927	2.79584	3.74219	51	109	C8R40DRAFT_1065119	70255987	NW_025764307.1	1708516	1710852	2337	+	RefSeq	gene	., 1708516	1710852, .	protein_coding	C8R40DRAFT_1065119	TRUE	gnl|WGS:JABWDW|C8R40DRAFT_1065119	gnl|WGS:JABWDW|C8R40DRAFT_mRNA1065119	uncharacterized protein	XM_046225620.1	C8R40DRAFT_1065119
630	C8R40DRAFT_1164871	1.12048	4.60354	4.76766	200	231	C8R40DRAFT_1164871	70260947	NW_025764307.1	1711315	1714535	3221	-	RefSeq	gene	., 1711315	1714535, .	protein_coding	C8R40DRAFT_1164871	TRUE	gnl|WGS:JABWDW|C8R40DRAFT_1164871	gnl|WGS:JABWDW|C8R40DRAFT_mRNA1164871	uncharacterized protein	XM_046230580.1	C8R40DRAFT_1164871
631	C8R40DRAFT_1269875	1.94397	2.9561	3.9151	58	124	C8R40DRAFT_1269875	70264397	NW_025764307.1	1714765	1716498	1734	+	RefSeq	gene	., 1714765		protein_coding	C8R40DRAFT_1269875	TRUE	gnl|WGS:JABWDW|C8R40DRAFT_1269875	gnl|WGS:JABWDW|C8R40DRAFT_mRNA1269875	S-adenosyl-L-methionine-dependent methyltransferase	XM_046234030.1	C8R40DRAFT_1269875
632	C8R40DRAFT_1065122	3.63294	0.950427	2.81157	8	53	C8R40DRAFT_1065122	70255988	NW_025764307.1	1717316	1717624	309	-	RefSeq	gene	., 1717316	1717624, .	protein_coding	C8R40DRAFT_1065122	TRUE	gnl|WGS:JABWDW|C8R40DRAFT_1065122	gnl|WGS:JABWDW|C8R40DRAFT_mRNA1065122	uncharacterized protein	XM_046225621.1	C8R40DRAFT_1065122
633	C8R40DRAFT_43629	1.11369	0.860676	1.01603	7	9	C8R40DRAFT_43629	70265428	NW_025764307.1	1718374	1719255	882	-	RefSeq	gene			protein_coding	C8R40DRAFT_43629		gnl|WGS:JABWDW|C8R40DRAFT_43629	gnl|WGS:JABWDW|C8R40DRAFT_mRNA43629	uncharacterized protein	XM_046235061.1	C8R40DRAFT_43629
634	C8R40DRAFT_1078227	0.513194	3.46255	2.50012	86	41	C8R40DRAFT_1078227	70257375	NW_025764307.1	1719991	1721988	1998	-	RefSeq	gene		1721988, .	protein_coding	C8R40DRAFT_1078227	TRUE	gnl|WGS:JABWDW|C8R40DRAFT_1078227	gnl|WGS:JABWDW|C8R40DRAFT_mRNA1078227	uncharacterized protein	XM_046227008.1	C8R40DRAFT_1078227
635	C8R40DRAFT_1078233	1.10679	5.85206	5.99844	487	554	C8R40DRAFT_1078233	70257376	NW_025764307.1	1722660	1724186	1527	+	RefSeq	gene			protein_coding	C8R40DRAFT_1078233		gnl|WGS:JABWDW|C8R40DRAFT_1078233	gnl|WGS:JABWDW|C8R40DRAFT_mRNA1078233	uncharacterized protein	XM_046227009.1	C8R40DRAFT_1078233
636	C8R40DRAFT_43831	0.843633	5.07192	4.8266	280	241	C8R40DRAFT_43831	70265435	NW_025764307.1	1724002	1725681	1680	-	RefSeq	gene			protein_coding	C8R40DRAFT_43831		gnl|WGS:JABWDW|C8R40DRAFT_43831	gnl|WGS:JABWDW|C8R40DRAFT_mRNA43831	uncharacterized protein	XM_046235068.1	C8R40DRAFT_43831
637	C8R40DRAFT_43927	0.893199	8.29333	8.13038	2683	2458	C8R40DRAFT_43927	70265441	NW_025764307.1	1726315	1728626	2312	+	RefSeq	gene			protein_coding	C8R40DRAFT_43927		gnl|WGS:JABWDW|C8R40DRAFT_43927	gnl|WGS:JABWDW|C8R40DRAFT_mRNA43927	AGC /NDR protein kinase	XM_046235074.1	C8R40DRAFT_43927
638	C8R40DRAFT_1065125	1.08732	0.302303	0.423073	2	3	C8R40DRAFT_1065125	70255989	NW_025764307.1	1729058	1729871	814	-	RefSeq	gene	., 1729058	1729871, .	protein_coding	C8R40DRAFT_1065125	TRUE	gnl|WGS:JABWDW|C8R40DRAFT_1065125	gnl|WGS:JABWDW|C8R40DRAFT_mRNA1065125	uncharacterized protein	XM_046225622.1	C8R40DRAFT_1065125
639	C8R40DRAFT_43887	1.15788	3.41604	3.62753	83	100	C8R40DRAFT_43887	70265438	NW_025764307.1	1730180	1731143	964	+	RefSeq	gene			protein_coding	C8R40DRAFT_43887		gnl|WGS:JABWDW|C8R40DRAFT_43887	gnl|WGS:JABWDW|C8R40DRAFT_mRNA43887	DNA-directed RNA polymerase I kDa polypeptide	XM_046235071.1	C8R40DRAFT_43887
640	C8R40DRAFT_43896	0.983194	4.01366	3.98921	130	131	C8R40DRAFT_43896	70265440	NW_025764307.1	1731067	1731697	631	+	RefSeq	gene			protein_coding	C8R40DRAFT_43896		gnl|WGS:JABWDW|C8R40DRAFT_43896	gnl|WGS:JABWDW|C8R40DRAFT_mRNA43896	uncharacterized protein	XM_046235073.1	C8R40DRAFT_43896
641	C8R40DRAFT_1157788	0.522775	4.85084	3.9151	239	124	C8R40DRAFT_1157788	70260028	NW_025764307.1	1732546	1735205	2660	-	RefSeq	gene	., 1732546	1735205, .	protein_coding	C8R40DRAFT_1157788	TRUE	gnl|WGS:JABWDW|C8R40DRAFT_1157788	gnl|WGS:JABWDW|C8R40DRAFT_mRNA1157788	insulin-like growth factor binding protein	XM_046229661.1	C8R40DRAFT_1157788
642	C8R40DRAFT_t15	0.825088	0.432603	0.155223	3	1	C8R40DRAFT_t15	70267239	NW_025764307.1	1738036	1738137	102	-	RefSeq	gene			tRNA	C8R40DRAFT_t15				tRNA-Met		C8R40DRAFT_t15
643	C8R40DRAFT_43995	0.343041	2.55957	1.01603	42	9	C8R40DRAFT_43995	70265444	NW_025764307.1	1739349	1740969	1621	+	RefSeq	gene			protein_coding	C8R40DRAFT_43995		gnl|WGS:JABWDW|C8R40DRAFT_43995	gnl|WGS:JABWDW|C8R40DRAFT_mRNA43995	uncharacterized protein	XM_046235077.1	C8R40DRAFT_43995
644	C8R40DRAFT_1078261	1.28459	2.88958	3.25089	55	75	C8R40DRAFT_1078261	70257377	NW_025764307.1	1741124	1743029	1906	+	RefSeq	gene	., 1741124		protein_coding	C8R40DRAFT_1078261	TRUE	gnl|WGS:JABWDW|C8R40DRAFT_1078261	gnl|WGS:JABWDW|C8R40DRAFT_mRNA1078261	ferredoxin adrenodoxin reductase	XM_046227010.1	C8R40DRAFT_1078261
645	C8R40DRAFT_1032064	0.599344	7.28665	6.54811	1331	815	C8R40DRAFT_1032064	70253591	NW_025764307.1	1744182	1744914	733	-	RefSeq	gene	., 1744182	1744914, .	protein_coding	C8R40DRAFT_1032064	TRUE	gnl|WGS:JABWDW|C8R40DRAFT_1032064	gnl|WGS:JABWDW|C8R40DRAFT_mRNA1032064	TB2 /DP1, HVA22 family-domain-containing protein	XM_046223224.1	C8R40DRAFT_1032064
646	C8R40DRAFT_1078265	0.616804	7.76218	7.06506	1854	1170	C8R40DRAFT_1078265	70257378	NW_025764307.1	1745184	1745795	612	+	RefSeq	gene			protein_coding	C8R40DRAFT_1078265		gnl|WGS:JABWDW|C8R40DRAFT_1078265	gnl|WGS:JABWDW|C8R40DRAFT_mRNA1078265	uncharacterized protein	XM_046227011.1	C8R40DRAFT_1078265
647	C8R40DRAFT_1031156	1.31932	3.53687	3.93667	91	126	C8R40DRAFT_1031156	70253512	NW_025764307.1	1746185	1748420	2236	-	RefSeq	gene	., 1746185	1748420, .	protein_coding	C8R40DRAFT_1031156	TRUE	gnl|WGS:JABWDW|C8R40DRAFT_1031156	gnl|WGS:JABWDW|C8R40DRAFT_mRNA1031156	S-adenosyl-L-methionine-dependent methyltransferase	XM_046223145.1	C8R40DRAFT_1031156
648	C8R40DRAFT_1031849	1.8623	4.80345	5.70054	231	449	C8R40DRAFT_1031849	70253573	NW_025764307.1	1748725	1749418	694	-	RefSeq	gene	., 1748725	1749418, .	protein_coding	C8R40DRAFT_1031849	TRUE	gnl|WGS:JABWDW|C8R40DRAFT_1031849	gnl|WGS:JABWDW|C8R40DRAFT_mRNA1031849	uncharacterized protein	XM_046223206.1	C8R40DRAFT_1031849
649	C8R40DRAFT_1031630	2.16093	1.83359	2.94524	22	59	C8R40DRAFT_1031630	70253555	NW_025764307.1	1751816	1752867	1052	+	RefSeq	gene	., 1751816	1752867, .	protein_coding	C8R40DRAFT_1031630	TRUE	gnl|WGS:JABWDW|C8R40DRAFT_1031630	gnl|WGS:JABWDW|C8R40DRAFT_mRNA1031630	carbohydrate esterase family 12 protein	XM_046223188.1	C8R40DRAFT_1031630
650	C8R40DRAFT_1164888	0.487664	2.05207	1.01603	27	9	C8R40DRAFT_1164888	70260948	NW_025764307.1	1753186	1753823	638	-	RefSeq	gene	., 1753186	1753823, .	protein_coding	C8R40DRAFT_1164888	TRUE	gnl|WGS:JABWDW|C8R40DRAFT_1164888	gnl|WGS:JABWDW|C8R40DRAFT_mRNA1164888	uncharacterized protein	XM_046230581.1	C8R40DRAFT_1164888
651	C8R40DRAFT_1164889	1.90875	0	0.932627	0	8	C8R40DRAFT_1164889	70260949	NW_025764307.1	1754706	1755330	625	-	RefSeq	gene	., 1754706	1755330, .	protein_coding	C8R40DRAFT_1164889	TRUE	gnl|WGS:JABWDW|C8R40DRAFT_1164889	gnl|WGS:JABWDW|C8R40DRAFT_mRNA1164889	uncharacterized protein	XM_046230582.1	C8R40DRAFT_1164889
652	C8R40DRAFT_44236	1.31996	5.47493	5.87543	373	508	C8R40DRAFT_44236	70265447	NW_025764307.1	1755773	1761122	5350	-	RefSeq	gene			protein_coding	C8R40DRAFT_44236		gnl|WGS:JABWDW|C8R40DRAFT_44236	gnl|WGS:JABWDW|C8R40DRAFT_mRNA44236	pre-mRNA splicing factor	XM_046235080.1	C8R40DRAFT_44236
653	C8R40DRAFT_45360	1.05685	3.31829	3.39806	77	84	C8R40DRAFT_45360	70265473	NW_025764307.1	1761296	1762337	1042	+	RefSeq	gene			protein_coding	C8R40DRAFT_45360		gnl|WGS:JABWDW|C8R40DRAFT_45360	gnl|WGS:JABWDW|C8R40DRAFT_mRNA45360	uncharacterized protein	XM_046235106.1	C8R40DRAFT_45360
654	C8R40DRAFT_1031535	2.50837	0.432603	1.75935	3	21	C8R40DRAFT_1031535	70253542	NW_025764307.1	1763326	1764772	1447	+	RefSeq	gene	., 1763326	1764772, .	protein_coding	C8R40DRAFT_1031535	TRUE	gnl|WGS:JABWDW|C8R40DRAFT_1031535	gnl|WGS:JABWDW|C8R40DRAFT_mRNA1031535	aryl-alcohol dehydrogenase	XM_046223175.1	C8R40DRAFT_1031535
655	C8R40DRAFT_45825	4.75087	3.36799	5.61618	80	423	C8R40DRAFT_45825	70265493	NW_025764307.1	1764654	1767029	2376	-	RefSeq	gene			protein_coding	C8R40DRAFT_45825		gnl|WGS:JABWDW|C8R40DRAFT_45825	gnl|WGS:JABWDW|C8R40DRAFT_mRNA45825	sterol carrier protein 2	XM_046235126.1	C8R40DRAFT_45825
656	C8R40DRAFT_1157797	0.941237	5.55222	5.46485	394	380	C8R40DRAFT_1157797	70260029	NW_025764307.1	1767306	1768446	1141	+	RefSeq	gene	., 1767306	1768446, .	protein_coding	C8R40DRAFT_1157797	TRUE	gnl|WGS:JABWDW|C8R40DRAFT_1157797	gnl|WGS:JABWDW|C8R40DRAFT_mRNA1157797	anthranilate phosphoribosyltransferase, TrpD	XM_046229662.1	C8R40DRAFT_1157797
657	C8R40DRAFT_45965	1.05602	2.16886	2.2475	30	33	C8R40DRAFT_45965	70265500	NW_025764307.1	1769116	1771036	1921	-	RefSeq	gene			protein_coding	C8R40DRAFT_45965		gnl|WGS:JABWDW|C8R40DRAFT_45965	gnl|WGS:JABWDW|C8R40DRAFT_mRNA45965	uncharacterized protein	XM_046235133.1	C8R40DRAFT_45965
658	C8R40DRAFT_1164895	1.53259	8.54456	9.16053	3195	5029	C8R40DRAFT_1164895	70260950	NW_025764307.1	1771458	1773572	2115	-	RefSeq	gene	., 1771458	1773572, .	protein_coding	C8R40DRAFT_1164895	TRUE	gnl|WGS:JABWDW|C8R40DRAFT_1164895	gnl|WGS:JABWDW|C8R40DRAFT_mRNA1164895	major facilitator superfamily domain-containing protein	XM_046230583.1	C8R40DRAFT_1164895
659	C8R40DRAFT_1164896	0.753309	6.0579	5.64921	563	433	C8R40DRAFT_1164896	70260951	NW_025764307.1	1775350	1776595	1246	-	RefSeq	gene	., 1775350	1776595, .	protein_coding	C8R40DRAFT_1164896	TRUE	gnl|WGS:JABWDW|C8R40DRAFT_1164896	gnl|WGS:JABWDW|C8R40DRAFT_mRNA1164896	glycosyltransferase family 2 protein	XM_046230584.1	C8R40DRAFT_1164896
660	C8R40DRAFT_46131	0.69123	2.9121	2.37933	56	37	C8R40DRAFT_46131	70265503	NW_025764307.1	1776615	1777313	699	+	RefSeq	gene			protein_coding	C8R40DRAFT_46131		gnl|WGS:JABWDW|C8R40DRAFT_46131	gnl|WGS:JABWDW|C8R40DRAFT_mRNA46131	uncharacterized protein	XM_046235136.1	C8R40DRAFT_46131
661	C8R40DRAFT_1164898	0.799649	5.60154	5.27898	408	333	C8R40DRAFT_1164898	70260952	NW_025764307.1	1778089	1779965	1877	+	RefSeq	gene	., 1778089	1779965, .	protein_coding	C8R40DRAFT_1164898	TRUE	gnl|WGS:JABWDW|C8R40DRAFT_1164898	gnl|WGS:JABWDW|C8R40DRAFT_mRNA1164898	uncharacterized protein	XM_046230585.1	C8R40DRAFT_1164898
662	C8R40DRAFT_t14	0.937825	1.26223	1.16962	12	11	C8R40DRAFT_t14	70267229	NW_025764307.1	1780338	1780445	108	-	RefSeq	gene			tRNA	C8R40DRAFT_t14				tRNA-Leu		C8R40DRAFT_t14
663	C8R40DRAFT_45378	0.794778	6.10263	5.77126	581	472	C8R40DRAFT_45378	70265474	NW_025764307.1	1780747	1782251	1505	+	RefSeq	gene			protein_coding	C8R40DRAFT_45378		gnl|WGS:JABWDW|C8R40DRAFT_45378	gnl|WGS:JABWDW|C8R40DRAFT_mRNA45378	uncharacterized protein	XM_046235107.1	C8R40DRAFT_45378
664	C8R40DRAFT_1078354	0.778317	7.12258	6.76101	1187	946	C8R40DRAFT_1078354	70257379	NW_025764307.1	1782133	1784121	1989	-	RefSeq	gene			protein_coding	C8R40DRAFT_1078354		gnl|WGS:JABWDW|C8R40DRAFT_1078354	gnl|WGS:JABWDW|C8R40DRAFT_mRNA1078354	uncharacterized protein	XM_046227012.1	C8R40DRAFT_1078354
665	C8R40DRAFT_1164901	0.345488	2.3774	0.844109	36	7	C8R40DRAFT_1164901	70260953	NW_025764307.1	1785320	1785635	316	+	RefSeq	gene	., 1785320	1785635, .	protein_coding	C8R40DRAFT_1164901	TRUE	gnl|WGS:JABWDW|C8R40DRAFT_1164901	gnl|WGS:JABWDW|C8R40DRAFT_mRNA1164901	uncharacterized protein	XM_046230586.1	C8R40DRAFT_1164901
666	C8R40DRAFT_44881	0.70941	1.736	1.2407	20	12	C8R40DRAFT_44881	70265459	NW_025764307.1	1786123	1787692	1570	-	RefSeq	gene			protein_coding	C8R40DRAFT_44881		gnl|WGS:JABWDW|C8R40DRAFT_44881	gnl|WGS:JABWDW|C8R40DRAFT_mRNA44881	uncharacterized protein	XM_046235092.1	C8R40DRAFT_44881
667	C8R40DRAFT_44880	0.574021	7.98561	7.18479	2166	1272	C8R40DRAFT_44880	70265458	NW_025764307.1	1787693	1789419	1727	-	RefSeq	gene			protein_coding	C8R40DRAFT_44880		gnl|WGS:JABWDW|C8R40DRAFT_44880	gnl|WGS:JABWDW|C8R40DRAFT_mRNA44880	uncharacterized protein	XM_046235091.1	C8R40DRAFT_44880
668	C8R40DRAFT_45343	0.894011	1.9686	1.80697	25	22	C8R40DRAFT_45343	70265472	NW_025764307.1	1789764	1790778	1015	-	RefSeq	gene			protein_coding	C8R40DRAFT_45343		gnl|WGS:JABWDW|C8R40DRAFT_45343	gnl|WGS:JABWDW|C8R40DRAFT_mRNA45343	uncharacterized protein	XM_046235105.1	C8R40DRAFT_45343
669	C8R40DRAFT_45754	0.803407	2.16886	1.85306	30	23	C8R40DRAFT_45754	70265492	NW_025764307.1	1790991	1795485	4495	-	RefSeq	gene			protein_coding	C8R40DRAFT_45754		gnl|WGS:JABWDW|C8R40DRAFT_45754	gnl|WGS:JABWDW|C8R40DRAFT_mRNA45754	uncharacterized protein	XM_046235125.1	C8R40DRAFT_45754
670	C8R40DRAFT_1065147	1.24864	6.17424	6.49459	611	785	C8R40DRAFT_1065147	70255990	NW_025764307.1	1795527	1796291	765	+	RefSeq	gene	., 1795527	1796291, .	protein_coding	C8R40DRAFT_1065147	TRUE	gnl|WGS:JABWDW|C8R40DRAFT_1065147	gnl|WGS:JABWDW|C8R40DRAFT_mRNA1065147	uncharacterized protein	XM_046225623.1	C8R40DRAFT_1065147
671	C8R40DRAFT_1164905	1.96034	4.0648	5.0359	135	280	C8R40DRAFT_1164905	70260954	NW_025764307.1	1796687	1798727	2041	+	RefSeq	gene	., 1796687	1798727, .	protein_coding	C8R40DRAFT_1164905	TRUE	gnl|WGS:JABWDW|C8R40DRAFT_1164905	gnl|WGS:JABWDW|C8R40DRAFT_mRNA1164905	YL1 nuclear protein-domain-containing protein	XM_046230587.1	C8R40DRAFT_1164905
672	C8R40DRAFT_1164906	1.17434	4.05471	4.28657	134	163	C8R40DRAFT_1164906	70260955	NW_025764307.1	1799206	1800174	969	-	RefSeq	gene	., 1799206	1800174, .	protein_coding	C8R40DRAFT_1164906	TRUE	gnl|WGS:JABWDW|C8R40DRAFT_1164906	gnl|WGS:JABWDW|C8R40DRAFT_mRNA1164906	uncharacterized protein	XM_046230588.1	C8R40DRAFT_1164906
673	C8R40DRAFT_1164907	0.999352	4.58264	4.58171	197	202	C8R40DRAFT_1164907	70260956	NW_025764307.1	1800385	1802273	1889	+	RefSeq	gene	., 1800385	1802273, .	protein_coding	C8R40DRAFT_1164907	TRUE	gnl|WGS:JABWDW|C8R40DRAFT_1164907	gnl|WGS:JABWDW|C8R40DRAFT_mRNA1164907	serine palmitoyltransferase	XM_046230589.1	C8R40DRAFT_1164907
674	C8R40DRAFT_1032586	0.623632	3.06057	2.37933	63	37	C8R40DRAFT_1032586	70253639	NW_025764307.1	1802956	1804323	1368	+	RefSeq	gene	., 1802956	1804323, .	protein_coding	C8R40DRAFT_1032586	TRUE	gnl|WGS:JABWDW|C8R40DRAFT_1032586	gnl|WGS:JABWDW|C8R40DRAFT_mRNA1032586	chaperonin 10-like protein	XM_046223272.1	C8R40DRAFT_1032586
675	C8R40DRAFT_1065152	1.00131	8.00013	8.00202	2188	2248	C8R40DRAFT_1065152	70255991	NW_025764307.1	1807991	1811003	3013	+	RefSeq	gene	., 1807991	1811003, .	protein_coding	C8R40DRAFT_1065152	TRUE	gnl|WGS:JABWDW|C8R40DRAFT_1065152	gnl|WGS:JABWDW|C8R40DRAFT_mRNA1065152	uncharacterized protein	XM_046225624.1	C8R40DRAFT_1065152
676	C8R40DRAFT_1078395	1.15427	5.55222	5.7592	394	468	C8R40DRAFT_1078395	70257380	NW_025764307.1	1811794	1813950	2157	-	RefSeq	gene			protein_coding	C8R40DRAFT_1078395		gnl|WGS:JABWDW|C8R40DRAFT_1078395	gnl|WGS:JABWDW|C8R40DRAFT_mRNA1078395	Abscisic acid G-protein coupled receptor-domain-containing protein	XM_046227013.1	C8R40DRAFT_1078395
677	C8R40DRAFT_47685	0.979775	6.53132	6.50184	785	789	C8R40DRAFT_47685	70265551	NW_025764307.1	1814357	1817017	2661	+	RefSeq	gene			protein_coding	C8R40DRAFT_47685		gnl|WGS:JABWDW|C8R40DRAFT_47685	gnl|WGS:JABWDW|C8R40DRAFT_mRNA47685	uncharacterized protein	XM_046235184.1	C8R40DRAFT_47685
678	C8R40DRAFT_1157805	0.373363	8.40717	6.98582	2904	1107	C8R40DRAFT_1157805	70260030	NW_025764307.1	1817299	1817903	605	+	RefSeq	gene	., 1817299	1817903, .	protein_coding	C8R40DRAFT_1157805	TRUE	gnl|WGS:JABWDW|C8R40DRAFT_1157805	gnl|WGS:JABWDW|C8R40DRAFT_mRNA1157805	carbohydrate-binding module family 13 protein	XM_046229663.1	C8R40DRAFT_1157805
679	C8R40DRAFT_1157806	0.771288	5.63238	5.25772	417	328	C8R40DRAFT_1157806	70260031	NW_025764307.1	1819067	1820456	1390	+	RefSeq	gene	., 1819067	1820456, .	protein_coding	C8R40DRAFT_1157806	TRUE	gnl|WGS:JABWDW|C8R40DRAFT_1157806	gnl|WGS:JABWDW|C8R40DRAFT_mRNA1157806	uncharacterized protein	XM_046229664.1	C8R40DRAFT_1157806
680	C8R40DRAFT_1031486	0.594915	6.03244	5.28319	553	334	C8R40DRAFT_1031486	70253540	NW_025764307.1	1820548	1821355	808	-	RefSeq	gene	., 1820548	1821355, .	protein_coding	C8R40DRAFT_1031486	TRUE	gnl|WGS:JABWDW|C8R40DRAFT_1031486	gnl|WGS:JABWDW|C8R40DRAFT_mRNA1031486	ubiquitin C-terminal hydrolase L3	XM_046223173.1	C8R40DRAFT_1031486
681	C8R40DRAFT_1065158	1.36404	1.26223	1.71012	12	20	C8R40DRAFT_1065158	70255992	NW_025764307.1	1824736	1825479	744	+	RefSeq	gene	., 1824736	1825479, .	protein_coding	C8R40DRAFT_1065158	TRUE	gnl|WGS:JABWDW|C8R40DRAFT_1065158	gnl|WGS:JABWDW|C8R40DRAFT_mRNA1065158	uncharacterized protein	XM_046225625.1	C8R40DRAFT_1065158
682	C8R40DRAFT_1233427	3.30567	1.26223	2.98718	12	61	C8R40DRAFT_1233427	70263699	NW_025764307.1	1825243	1826437	1195	-	RefSeq	gene			protein_coding	C8R40DRAFT_1233427		gnl|WGS:JABWDW|C8R40DRAFT_1233427	gnl|WGS:JABWDW|C8R40DRAFT_mRNA1233427	uncharacterized protein	XM_046233332.1	C8R40DRAFT_1233427
683	C8R40DRAFT_1164917	1.68156	0	0.749802	0	6	C8R40DRAFT_1164917	70260957	NW_025764307.1	1826445	1827119	675	+	RefSeq	gene	., 1826445	1827119, .	protein_coding	C8R40DRAFT_1164917	TRUE	gnl|WGS:JABWDW|C8R40DRAFT_1164917	gnl|WGS:JABWDW|C8R40DRAFT_mRNA1164917	uncharacterized protein	XM_046230590.1	C8R40DRAFT_1164917
684	C8R40DRAFT_1157808	1.22654	6.25351	6.54811	646	815	C8R40DRAFT_1157808	70260032	NW_025764307.1	1829435	1832174	2740	-	RefSeq	gene	., 1829435	1832174, .	protein_coding	C8R40DRAFT_1157808	TRUE	gnl|WGS:JABWDW|C8R40DRAFT_1157808	gnl|WGS:JABWDW|C8R40DRAFT_mRNA1157808	peptidase family M1-domain-containing protein	XM_046229665.1	C8R40DRAFT_1157808
685	C8R40DRAFT_1032126	0.990766	6.53676	6.52338	788	801	C8R40DRAFT_1032126	70253599	NW_025764307.1	1832363	1835647	3285	-	RefSeq	gene	., 1832363	1835647, .	protein_coding	C8R40DRAFT_1032126	TRUE	gnl|WGS:JABWDW|C8R40DRAFT_1032126	gnl|WGS:JABWDW|C8R40DRAFT_mRNA1032126	vacuolar protein sorting-associated protein 35	XM_046223232.1	C8R40DRAFT_1032126
686	C8R40DRAFT_48304	0.366447	6.09035	4.64202	576	211	C8R40DRAFT_48304	70265573	NW_025764307.1	1837033	1839384	2352	+	RefSeq	gene			protein_coding	C8R40DRAFT_48304		gnl|WGS:JABWDW|C8R40DRAFT_48304	gnl|WGS:JABWDW|C8R40DRAFT_mRNA48304	cytochrome P450	XM_046235206.1	C8R40DRAFT_48304
687	C8R40DRAFT_1138797	10.6111	2.77142	6.17892	50	629	C8R40DRAFT_1138797	70259822	NW_025764307.1	1839343	1843359	4017	+	RefSeq	gene			protein_coding	C8R40DRAFT_1138797		gnl|WGS:JABWDW|C8R40DRAFT_1138797	gnl|WGS:JABWDW|C8R40DRAFT_mRNA1138797	muts domain V-domain-containing protein	XM_046229455.1	C8R40DRAFT_1138797
688	C8R40DRAFT_1078442	11.8002	5.69214	9.25288	435	5362	C8R40DRAFT_1078442	70257381	NW_025764307.1	1843362	1845289	1928	-	RefSeq	gene			protein_coding	C8R40DRAFT_1078442		gnl|WGS:JABWDW|C8R40DRAFT_1078442	gnl|WGS:JABWDW|C8R40DRAFT_mRNA1078442	uncharacterized protein	XM_046227014.1	C8R40DRAFT_1078442
689	C8R40DRAFT_47920	0.791914	5.19178	4.85519	305	246	C8R40DRAFT_47920	70265556	NW_025764307.1	1845398	1845914	517	-	RefSeq	gene			protein_coding	C8R40DRAFT_47920		gnl|WGS:JABWDW|C8R40DRAFT_47920	gnl|WGS:JABWDW|C8R40DRAFT_mRNA47920	uncharacterized protein	XM_046235189.1	C8R40DRAFT_47920
690	C8R40DRAFT_1032306	0.687803	3.82485	3.28492	113	77	C8R40DRAFT_1032306	70253618	NW_025764307.1	1846035	1852037	6003	-	RefSeq	gene	., 1846035	1852037, .	protein_coding	C8R40DRAFT_1032306	TRUE	gnl|WGS:JABWDW|C8R40DRAFT_1032306	gnl|WGS:JABWDW|C8R40DRAFT_mRNA1032306	uncharacterized protein	XM_046223251.1	C8R40DRAFT_1032306
691	C8R40DRAFT_1032432	1.18239	4.34683	4.58854	166	203	C8R40DRAFT_1032432	70253624	NW_025764307.1	1852511	1855129	2619	+	RefSeq	gene	., 1852511	1855129, .	protein_coding	C8R40DRAFT_1032432	TRUE	gnl|WGS:JABWDW|C8R40DRAFT_1032432	gnl|WGS:JABWDW|C8R40DRAFT_mRNA1032432	uncharacterized protein	XM_046223257.1	C8R40DRAFT_1032432
692	C8R40DRAFT_1164925	1.83544	3.93888	4.81501	123	239	C8R40DRAFT_1164925	70260958	NW_025764307.1	1855815	1856399	585	+	RefSeq	gene	., 1855815	1856399, .	protein_coding	C8R40DRAFT_1164925	TRUE	gnl|WGS:JABWDW|C8R40DRAFT_1164925	gnl|WGS:JABWDW|C8R40DRAFT_mRNA1164925	cytochrome-c from the OXPHOS pathway	XM_046230591.1	C8R40DRAFT_1164925
693	C8R40DRAFT_48403	0.655312	0.764969	0.155223	6	1	C8R40DRAFT_48403	70265580	NW_025764307.1	1858721	1860073	1353	+	RefSeq	gene			protein_coding	C8R40DRAFT_48403		gnl|WGS:JABWDW|C8R40DRAFT_48403	gnl|WGS:JABWDW|C8R40DRAFT_mRNA48403	uncharacterized protein	XM_046235213.1	C8R40DRAFT_48403
694	C8R40DRAFT_1164927	4.97422	2.13097	4.44544	29	183	C8R40DRAFT_1164927	70260959	NW_025764307.1	1862111	1863021	911	+	RefSeq	gene	., 1862111	1863021, .	protein_coding	C8R40DRAFT_1164927	TRUE	gnl|WGS:JABWDW|C8R40DRAFT_1164927	gnl|WGS:JABWDW|C8R40DRAFT_mRNA1164927	uncharacterized protein	XM_046230592.1	C8R40DRAFT_1164927
695	C8R40DRAFT_48170	0.670656	4.0648	3.48844	135	90	C8R40DRAFT_48170	70265569	NW_025764307.1	1863097	1864144	1048	-	RefSeq	gene			protein_coding	C8R40DRAFT_48170		gnl|WGS:JABWDW|C8R40DRAFT_48170	gnl|WGS:JABWDW|C8R40DRAFT_mRNA48170	uncharacterized protein	XM_046235202.1	C8R40DRAFT_48170
696	C8R40DRAFT_1078488	0.845813	1.736	1.49441	20	16	C8R40DRAFT_1078488	70257382	NW_025764307.1	1864489	1866912	2424	+	RefSeq	gene	., 1864489		protein_coding	C8R40DRAFT_1078488	TRUE	gnl|WGS:JABWDW|C8R40DRAFT_1078488	gnl|WGS:JABWDW|C8R40DRAFT_mRNA1078488	PLP-dependent transferase	XM_046227015.1	C8R40DRAFT_1078488
697	C8R40DRAFT_1078491	0.944118	6.05031	5.96735	560	542	C8R40DRAFT_1078491	70257383	NW_025764307.1	1866960	1870234	3275	+	RefSeq	gene			protein_coding	C8R40DRAFT_1078491		gnl|WGS:JABWDW|C8R40DRAFT_1078491	gnl|WGS:JABWDW|C8R40DRAFT_mRNA1078491	uncharacterized protein	XM_046227016.1	C8R40DRAFT_1078491
698	C8R40DRAFT_1078493	1.00988	7.62239	7.63658	1682	1743	C8R40DRAFT_1078493	70257384	NW_025764307.1	1870276	1871248	973	+	RefSeq	gene			protein_coding	C8R40DRAFT_1078493		gnl|WGS:JABWDW|C8R40DRAFT_1078493	gnl|WGS:JABWDW|C8R40DRAFT_mRNA1078493	uncharacterized protein	XM_046227017.1	C8R40DRAFT_1078493
699	C8R40DRAFT_t13	0.995196	0.302303	0.295355	2	2	C8R40DRAFT_t13	70267218	NW_025764307.1	1870283	1870363	81	-	RefSeq	gene			tRNA	C8R40DRAFT_t13				tRNA-Arg		C8R40DRAFT_t13
700	C8R40DRAFT_48899	1.11059	7.46284	7.61417	1505	1716	C8R40DRAFT_48899	70265591	NW_025764307.1	1870893	1873497	2605	-	RefSeq	gene			protein_coding	C8R40DRAFT_48899		gnl|WGS:JABWDW|C8R40DRAFT_48899	gnl|WGS:JABWDW|C8R40DRAFT_mRNA48899	cytochrome P450	XM_046235224.1	C8R40DRAFT_48899
701	C8R40DRAFT_1031872	33.6171	1.83359	6.90471	22	1046	C8R40DRAFT_1031872	70253576	NW_025764307.1	1874093	1876407	2315	-	RefSeq	gene	., 1874093	1876407, .	protein_coding	C8R40DRAFT_1031872	TRUE	gnl|WGS:JABWDW|C8R40DRAFT_1031872	gnl|WGS:JABWDW|C8R40DRAFT_mRNA1031872	extracellular triacylglycerol lipase precursor	XM_046223209.1	C8R40DRAFT_1031872
702	C8R40DRAFT_49119	54.9098	1.11474	6.89373	10	1038	C8R40DRAFT_49119	70265602	NW_025764307.1	1878331	1881590	3260	-	RefSeq	gene			protein_coding	C8R40DRAFT_49119		gnl|WGS:JABWDW|C8R40DRAFT_49119	gnl|WGS:JABWDW|C8R40DRAFT_mRNA49119	kinase-like domain-containing protein	XM_046235235.1	C8R40DRAFT_49119
703	C8R40DRAFT_1078516	1.36744	5.71152	6.163	441	622	C8R40DRAFT_1078516	70257385	NW_025764307.1	1881637	1883987	2351	-	RefSeq	gene			protein_coding	C8R40DRAFT_1078516		gnl|WGS:JABWDW|C8R40DRAFT_1078516	gnl|WGS:JABWDW|C8R40DRAFT_mRNA1078516	acyl-CoA N-acyltransferase	XM_046227018.1	C8R40DRAFT_1078516
704	C8R40DRAFT_49440	1.22877	4.9302	5.22742	253	321	C8R40DRAFT_49440	70265610	NW_025764307.1	1885060	1886168	1109	+	RefSeq	gene			protein_coding	C8R40DRAFT_49440		gnl|WGS:JABWDW|C8R40DRAFT_49440	gnl|WGS:JABWDW|C8R40DRAFT_mRNA49440	phosphoribosylglycinamide formyltransferase	XM_046235243.1	C8R40DRAFT_49440
705	C8R40DRAFT_1031592	3.84724	4.67769	6.62151	211	858	C8R40DRAFT_1031592	70253549	NW_025764307.1	1887245	1889119	1875	+	RefSeq	gene	., 1887245	1889119, .	protein_coding	C8R40DRAFT_1031592	TRUE	gnl|WGS:JABWDW|C8R40DRAFT_1031592	gnl|WGS:JABWDW|C8R40DRAFT_mRNA1031592	permease for cytosine /purines, uracil, thiamine, allantoin-domain-containing protein	XM_046223182.1	C8R40DRAFT_1031592
706	C8R40DRAFT_49211	4.3756	1.78562	3.9151	21	124	C8R40DRAFT_49211	70265604	NW_025764307.1	1889241	1890089	849	+	RefSeq	gene			protein_coding	C8R40DRAFT_49211		gnl|WGS:JABWDW|C8R40DRAFT_49211	gnl|WGS:JABWDW|C8R40DRAFT_mRNA49211	uncharacterized protein	XM_046235237.1	C8R40DRAFT_49211
707	C8R40DRAFT_1164938	0.46371	6.82179	5.71309	962	453	C8R40DRAFT_1164938	70260960	NW_025764307.1	1890154	1891212	1059	-	RefSeq	gene	., 1890154	1891212, .	protein_coding	C8R40DRAFT_1164938	TRUE	gnl|WGS:JABWDW|C8R40DRAFT_1164938	gnl|WGS:JABWDW|C8R40DRAFT_mRNA1164938	uncharacterized protein	XM_046230593.1	C8R40DRAFT_1164938
708	C8R40DRAFT_1164940	2.04576	3.89434	4.92698	119	259	C8R40DRAFT_1164940	70260961	NW_025764307.1	1892628	1894292	1665	-	RefSeq	gene	., 1892628	1894292, .	protein_coding	C8R40DRAFT_1164940	TRUE	gnl|WGS:JABWDW|C8R40DRAFT_1164940	gnl|WGS:JABWDW|C8R40DRAFT_mRNA1164940	katanin p60 ATPase domain-containing protein	XM_046230594.1	C8R40DRAFT_1164940
709	C8R40DRAFT_1065177	2.72787	1.19037	2.63814	11	46	C8R40DRAFT_1065177	70255993	NW_025764307.1	1895697	1896252	556	+	RefSeq	gene	., 1895697	1896252, .	protein_coding	C8R40DRAFT_1065177	TRUE	gnl|WGS:JABWDW|C8R40DRAFT_1065177	gnl|WGS:JABWDW|C8R40DRAFT_mRNA1065177	uncharacterized protein	XM_046225626.1	C8R40DRAFT_1065177
710	C8R40DRAFT_1164941	1.91922	0.432603	1.37313	3	14	C8R40DRAFT_1164941	70260962	NW_025764307.1	1898204	1901747	3544	+	RefSeq	gene	., 1898204	1901747, .	protein_coding	C8R40DRAFT_1164941	TRUE	gnl|WGS:JABWDW|C8R40DRAFT_1164941	gnl|WGS:JABWDW|C8R40DRAFT_mRNA1164941	pyridoxal phosphate-dependent transferase	XM_046230595.1	C8R40DRAFT_1164941
711	C8R40DRAFT_1032067	0.63571	6.32866	5.6751	681	441	C8R40DRAFT_1032067	70253593	NW_025764307.1	1902414	1903828	1415	-	RefSeq	gene	., 1902414	1903828, .	protein_coding	C8R40DRAFT_1032067	TRUE	gnl|WGS:JABWDW|C8R40DRAFT_1032067	gnl|WGS:JABWDW|C8R40DRAFT_mRNA1032067	kinase-like domain-containing protein	XM_046223226.1	C8R40DRAFT_1032067
712	C8R40DRAFT_1157826	0.706138	8.95863	8.45665	4260	3084	C8R40DRAFT_1157826	70260033	NW_025764307.1	1906664	1907984	1321	-	RefSeq	gene	., 1906664	1907984, .	protein_coding	C8R40DRAFT_1157826	TRUE	gnl|WGS:JABWDW|C8R40DRAFT_1157826	gnl|WGS:JABWDW|C8R40DRAFT_mRNA1157826	ribosomal protein L19e-domain-containing protein	XM_046229666.1	C8R40DRAFT_1157826
713	C8R40DRAFT_50301	1.41615	5.93136	6.43333	515	752	C8R40DRAFT_50301	70265636	NW_025764307.1	1909187	1913999	4813	-	RefSeq	gene			protein_coding	C8R40DRAFT_50301		gnl|WGS:JABWDW|C8R40DRAFT_50301	gnl|WGS:JABWDW|C8R40DRAFT_mRNA50301	armadillo-type protein	XM_046235269.1	C8R40DRAFT_50301
714	C8R40DRAFT_1031923	1.07734	5.32359	5.43106	335	371	C8R40DRAFT_1031923	70253580	NW_025764307.1	1914055	1915014	960	+	RefSeq	gene	., 1914055	1915014, .	protein_coding	C8R40DRAFT_1031923	TRUE	gnl|WGS:JABWDW|C8R40DRAFT_1031923	gnl|WGS:JABWDW|C8R40DRAFT_mRNA1031923	p21-C-terminal region-binding protein-domain-containing protein	XM_046223213.1	C8R40DRAFT_1031923
715	C8R40DRAFT_1065182	0.226148	6.23354	4.08888	637	141	C8R40DRAFT_1065182	70255994	NW_025764307.1	1915447	1916171	725	-	RefSeq	gene	., 1915447	1916171, .	protein_coding	C8R40DRAFT_1065182	TRUE	gnl|WGS:JABWDW|C8R40DRAFT_1065182	gnl|WGS:JABWDW|C8R40DRAFT_mRNA1065182	uncharacterized protein	XM_046225627.1	C8R40DRAFT_1065182
716	C8R40DRAFT_1261919	0.506643	7.43687	6.45591	1478	764	C8R40DRAFT_1261919	70264204	NW_025764307.1	1917716	1920463	2748	+	RefSeq	gene			protein_coding	C8R40DRAFT_1261919		gnl|WGS:JABWDW|C8R40DRAFT_1261919	gnl|WGS:JABWDW|C8R40DRAFT_mRNA1261919	FAD-linked oxidoreductase-like protein	XM_046233837.1	C8R40DRAFT_1261919
717	C8R40DRAFT_1243046	0.762841	6.3941	6.00356	713	556	C8R40DRAFT_1243046	70263949	NW_025764307.1	1920466	1930438	9973	-	RefSeq	gene			protein_coding	C8R40DRAFT_1243046		gnl|WGS:JABWDW|C8R40DRAFT_1243046	gnl|WGS:JABWDW|C8R40DRAFT_mRNA1243046	uncharacterized protein	XM_046233582.1	C8R40DRAFT_1243046
718	C8R40DRAFT_50583	0.422023	4.18984	2.94524	148	59	C8R40DRAFT_50583	70265643	NW_025764307.1	1934631	1936034	1404	-	RefSeq	gene			protein_coding	C8R40DRAFT_50583		gnl|WGS:JABWDW|C8R40DRAFT_50583	gnl|WGS:JABWDW|C8R40DRAFT_mRNA50583	uncharacterized protein	XM_046235276.1	C8R40DRAFT_50583
719	C8R40DRAFT_1078676	1	0	0	0	0	C8R40DRAFT_1078676	70257386	NW_025764307.1	1936815	1937495	681	+	RefSeq	gene			protein_coding	C8R40DRAFT_1078676		gnl|WGS:JABWDW|C8R40DRAFT_1078676	gnl|WGS:JABWDW|C8R40DRAFT_mRNA1078676	uncharacterized protein	XM_046227019.1	C8R40DRAFT_1078676
720	C8R40DRAFT_1065187	3.38547	0	1.75935	0	21	C8R40DRAFT_1065187	70255995	NW_025764307.1	1939412	1940037	626	+	RefSeq	gene	., 1939412	1940037, .	protein_coding	C8R40DRAFT_1065187	TRUE	gnl|WGS:JABWDW|C8R40DRAFT_1065187	gnl|WGS:JABWDW|C8R40DRAFT_mRNA1065187	uncharacterized protein	XM_046225628.1	C8R40DRAFT_1065187
721	C8R40DRAFT_1065188	0.687624	2.6427	2.10239	45	29	C8R40DRAFT_1065188	70255996	NW_025764307.1	1940866	1943056	2191	+	RefSeq	gene	., 1940866	1943056, .	protein_coding	C8R40DRAFT_1065188	TRUE	gnl|WGS:JABWDW|C8R40DRAFT_1065188	gnl|WGS:JABWDW|C8R40DRAFT_mRNA1065188	uncharacterized protein	XM_046225629.1	C8R40DRAFT_1065188
722	C8R40DRAFT_1078691	3.91549	1.68462	3.65381	19	102	C8R40DRAFT_1078691	70257387	NW_025764307.1	1944120	1946591	2472	-	RefSeq	gene			protein_coding	C8R40DRAFT_1078691		gnl|WGS:JABWDW|C8R40DRAFT_1078691	gnl|WGS:JABWDW|C8R40DRAFT_mRNA1078691	uncharacterized protein	XM_046227020.1	C8R40DRAFT_1078691
723	C8R40DRAFT_1065190	1	0	0	0	0	C8R40DRAFT_1065190	70255997	NW_025764307.1	1948292	1948791	500	-	RefSeq	gene	., 1948292	1948791, .	protein_coding	C8R40DRAFT_1065190	TRUE	gnl|WGS:JABWDW|C8R40DRAFT_1065190	gnl|WGS:JABWDW|C8R40DRAFT_mRNA1065190	uncharacterized protein	XM_046225630.1	C8R40DRAFT_1065190
724	C8R40DRAFT_1065191	1	0	0	0	0	C8R40DRAFT_1065191	70255998	NW_025764307.1	1951699	1952812	1114	-	RefSeq	gene	., 1951699	1952812, .	protein_coding	C8R40DRAFT_1065191	TRUE	gnl|WGS:JABWDW|C8R40DRAFT_1065191	gnl|WGS:JABWDW|C8R40DRAFT_mRNA1065191	uncharacterized protein	XM_046225631.1	C8R40DRAFT_1065191
725	C8R40DRAFT_1065192	1	0	0	0	0	C8R40DRAFT_1065192	70255999	NW_025764307.1	1953011	1954243	1233	+	RefSeq	gene	., 1953011	1954243, .	protein_coding	C8R40DRAFT_1065192	TRUE	gnl|WGS:JABWDW|C8R40DRAFT_1065192	gnl|WGS:JABWDW|C8R40DRAFT_mRNA1065192	uncharacterized protein	XM_046225632.1	C8R40DRAFT_1065192
726	C8R40DRAFT_1065193	1	0	0	0	0	C8R40DRAFT_1065193	70256000	NW_025764307.1	1954632	1960424	5793	+	RefSeq	gene	., 1954632	1960424, .	protein_coding	C8R40DRAFT_1065193	TRUE	gnl|WGS:JABWDW|C8R40DRAFT_1065193	gnl|WGS:JABWDW|C8R40DRAFT_mRNA1065193	uncharacterized protein	XM_046225633.1	C8R40DRAFT_1065193
727	C8R40DRAFT_1164955	1	0	0	0	0	C8R40DRAFT_1164955	70260963	NW_025764307.1	1960806	1966196	5391	+	RefSeq	gene	., 1960806	1966196, .	protein_coding	C8R40DRAFT_1164955	TRUE	gnl|WGS:JABWDW|C8R40DRAFT_1164955	gnl|WGS:JABWDW|C8R40DRAFT_mRNA1164955	uncharacterized protein	XM_046230596.1	C8R40DRAFT_1164955
728	C8R40DRAFT_1065196	1	0	0	0	0	C8R40DRAFT_1065196	70256001	NW_025764307.1	1966945	1967406	462	+	RefSeq	gene	., 1966945	1967406, .	protein_coding	C8R40DRAFT_1065196	TRUE	gnl|WGS:JABWDW|C8R40DRAFT_1065196	gnl|WGS:JABWDW|C8R40DRAFT_mRNA1065196	uncharacterized protein	XM_046225634.1	C8R40DRAFT_1065196
729	C8R40DRAFT_1065197	1	0	0	0	0	C8R40DRAFT_1065197	70256002	NW_025764307.1	1968465	1969097	633	+	RefSeq	gene	., 1968465	1969097, .	protein_coding	C8R40DRAFT_1065197	TRUE	gnl|WGS:JABWDW|C8R40DRAFT_1065197	gnl|WGS:JABWDW|C8R40DRAFT_mRNA1065197	uncharacterized protein	XM_046225635.1	C8R40DRAFT_1065197
730	C8R40DRAFT_1164958	1	0	0	0	0	C8R40DRAFT_1164958	70260964	NW_025764307.1	1971203	1972316	1114	-	RefSeq	gene	., 1971203	1972316, .	protein_coding	C8R40DRAFT_1164958	TRUE	gnl|WGS:JABWDW|C8R40DRAFT_1164958	gnl|WGS:JABWDW|C8R40DRAFT_mRNA1164958	uncharacterized protein	XM_046230597.1	C8R40DRAFT_1164958
731	C8R40DRAFT_1164959	1	0	0	0	0	C8R40DRAFT_1164959	70260965	NW_025764307.1	1972515	1973747	1233	+	RefSeq	gene	., 1972515	1973747, .	protein_coding	C8R40DRAFT_1164959	TRUE	gnl|WGS:JABWDW|C8R40DRAFT_1164959	gnl|WGS:JABWDW|C8R40DRAFT_mRNA1164959	uncharacterized protein	XM_046230598.1	C8R40DRAFT_1164959
732	C8R40DRAFT_1164960	1	0	0	0	0	C8R40DRAFT_1164960	70260966	NW_025764307.1	1974999	1979160	4162	+	RefSeq	gene	., 1974999	1979160, .	protein_coding	C8R40DRAFT_1164960	TRUE	gnl|WGS:JABWDW|C8R40DRAFT_1164960	gnl|WGS:JABWDW|C8R40DRAFT_mRNA1164960	uncharacterized protein	XM_046230599.1	C8R40DRAFT_1164960
733	C8R40DRAFT_1065201	1.65703	3.1198	3.8484	66	118	C8R40DRAFT_1065201	70256003	NW_025764307.1	1980521	1981744	1224	+	RefSeq	gene	., 1980521	1981744, .	protein_coding	C8R40DRAFT_1065201	TRUE	gnl|WGS:JABWDW|C8R40DRAFT_1065201	gnl|WGS:JABWDW|C8R40DRAFT_mRNA1065201	uncharacterized protein	XM_046225636.1	C8R40DRAFT_1065201
734	C8R40DRAFT_1243050	1.17209	2.24177	2.47086	32	40	C8R40DRAFT_1243050	70263950	NW_025764307.1	1983268	1986929	3662	+	RefSeq	gene	., 1983268		protein_coding	C8R40DRAFT_1243050	TRUE	gnl|WGS:JABWDW|C8R40DRAFT_1243050	gnl|WGS:JABWDW|C8R40DRAFT_mRNA1243050	pyridoxal phosphate-dependent transferase	XM_046233583.1	C8R40DRAFT_1243050
735	C8R40DRAFT_1031256	1.22719	0	0.295355	0	2	C8R40DRAFT_1031256	70253524	NW_025764307.1	1987690	1988630	941	+	RefSeq	gene	., 1987690	1988630, .	protein_coding	C8R40DRAFT_1031256	TRUE	gnl|WGS:JABWDW|C8R40DRAFT_1031256	gnl|WGS:JABWDW|C8R40DRAFT_mRNA1031256	kinase-like domain-containing protein	XM_046223157.1	C8R40DRAFT_1031256
736	C8R40DRAFT_1164964	0.85133	2.6427	2.41049	45	38	C8R40DRAFT_1164964	70260967	NW_025764307.1	1990504	1992230	1727	+	RefSeq	gene	., 1990504	1992230, .	protein_coding	C8R40DRAFT_1164964	TRUE	gnl|WGS:JABWDW|C8R40DRAFT_1164964	gnl|WGS:JABWDW|C8R40DRAFT_mRNA1164964	phosphatase 2C-like domain-containing protein	XM_046230600.1	C8R40DRAFT_1164964
737	C8R40DRAFT_1164965	2.77381	0.552104	2.02397	4	27	C8R40DRAFT_1164965	70260968	NW_025764307.1	1992551	1994327	1777	+	RefSeq	gene	., 1992551	1994327, .	protein_coding	C8R40DRAFT_1164965	TRUE	gnl|WGS:JABWDW|C8R40DRAFT_1164965	gnl|WGS:JABWDW|C8R40DRAFT_mRNA1164965	uncharacterized protein	XM_046230601.1	C8R40DRAFT_1164965
738	C8R40DRAFT_1078734	0.87279	1.63134	1.43504	18	15	C8R40DRAFT_1078734	70257388	NW_025764307.1	1995646	1996189	544	+	RefSeq	gene			protein_coding	C8R40DRAFT_1078734		gnl|WGS:JABWDW|C8R40DRAFT_1078734	gnl|WGS:JABWDW|C8R40DRAFT_mRNA1078734	uncharacterized protein	XM_046227021.1	C8R40DRAFT_1078734
739	C8R40DRAFT_51256	1.28835	5.34443	5.70996	340	452	C8R40DRAFT_51256	70265662	NW_025764307.1	1996066	1997431	1366	-	RefSeq	gene			protein_coding	C8R40DRAFT_51256		gnl|WGS:JABWDW|C8R40DRAFT_51256	gnl|WGS:JABWDW|C8R40DRAFT_mRNA51256	uncharacterized protein	XM_046235295.1	C8R40DRAFT_51256
740	C8R40DRAFT_1164968	23.7187	0	4.56795	0	200	C8R40DRAFT_1164968	70260969	NW_025764307.1	1997534	1998116	583	-	RefSeq	gene	., 1997534	1998116, .	protein_coding	C8R40DRAFT_1164968	TRUE	gnl|WGS:JABWDW|C8R40DRAFT_1164968	gnl|WGS:JABWDW|C8R40DRAFT_mRNA1164968	Ribonuclease /ribotoxin	XM_046230602.1	C8R40DRAFT_1164968
741	C8R40DRAFT_1032107	1.36367	0.302303	0.749802	2	6	C8R40DRAFT_1032107	70253597	NW_025764307.1	1999910	2000439	530	+	RefSeq	gene	., 1999910	2000439, .	protein_coding	C8R40DRAFT_1032107	TRUE	gnl|WGS:JABWDW|C8R40DRAFT_1032107	gnl|WGS:JABWDW|C8R40DRAFT_mRNA1032107	uncharacterized protein	XM_046223230.1	C8R40DRAFT_1032107
742	C8R40DRAFT_1078747	1.72015	2.61552	3.39806	44	84	C8R40DRAFT_1078747	70257389	NW_025764307.1	2000300	2001304	1005	+	RefSeq	gene			protein_coding	C8R40DRAFT_1078747		gnl|WGS:JABWDW|C8R40DRAFT_1078747	gnl|WGS:JABWDW|C8R40DRAFT_mRNA1078747	uncharacterized protein	XM_046227022.1	C8R40DRAFT_1078747
743	C8R40DRAFT_51320	2.14265	2.50137	3.60077	40	98	C8R40DRAFT_51320	70265664	NW_025764307.1	2000915	2003137	2223	+	RefSeq	gene			protein_coding	C8R40DRAFT_51320		gnl|WGS:JABWDW|C8R40DRAFT_51320	gnl|WGS:JABWDW|C8R40DRAFT_mRNA51320	uncharacterized protein	XM_046235297.1	C8R40DRAFT_51320
744	C8R40DRAFT_1065208	12.3918	0.159055	3.79036	1	113	C8R40DRAFT_1065208	70256004	NW_025764307.1	2004194	2005820	1627	+	RefSeq	gene	., 2004194	2005820, .	protein_coding	C8R40DRAFT_1065208	TRUE	gnl|WGS:JABWDW|C8R40DRAFT_1065208	gnl|WGS:JABWDW|C8R40DRAFT_mRNA1065208	uncharacterized protein	XM_046225637.1	C8R40DRAFT_1065208
745	C8R40DRAFT_1065209	1.11359	0	0.155223	0	1	C8R40DRAFT_1065209	70256005	NW_025764307.1	2005879	2007748	1870	-	RefSeq	gene	., 2005879	2007748, .	protein_coding	C8R40DRAFT_1065209	TRUE	gnl|WGS:JABWDW|C8R40DRAFT_1065209	gnl|WGS:JABWDW|C8R40DRAFT_mRNA1065209	uncharacterized protein	XM_046225638.1	C8R40DRAFT_1065209
746	C8R40DRAFT_1261933	1	0	0	0	0	C8R40DRAFT_1261933	70264205	NW_025764307.1	2008490	2010079	1590	-	RefSeq	gene	., 2008490		protein_coding	C8R40DRAFT_1261933	TRUE	gnl|WGS:JABWDW|C8R40DRAFT_1261933	gnl|WGS:JABWDW|C8R40DRAFT_mRNA1261933	uncharacterized protein	XM_046233838.1	C8R40DRAFT_1261933
747	C8R40DRAFT_1164972	0.862636	2.27689	2.06372	33	28	C8R40DRAFT_1164972	70260970	NW_025764307.1	2012134	2012843	710	-	RefSeq	gene	., 2012134	2012843, .	protein_coding	C8R40DRAFT_1164972	TRUE	gnl|WGS:JABWDW|C8R40DRAFT_1164972	gnl|WGS:JABWDW|C8R40DRAFT_mRNA1164972	uncharacterized protein	XM_046230603.1	C8R40DRAFT_1164972
748	C8R40DRAFT_1181402	0.677098	2.16886	1.60629	30	18	C8R40DRAFT_1181402	70263319	NW_025764307.1	2013340	2016266	2927	-	RefSeq	gene		2016266, .	protein_coding	C8R40DRAFT_1181402	TRUE	gnl|WGS:JABWDW|C8R40DRAFT_1181402	gnl|WGS:JABWDW|C8R40DRAFT_mRNA1181402	uncharacterized protein	XM_046232952.1	C8R40DRAFT_1181402
749	C8R40DRAFT_51618	0.983202	4.87396	4.84952	243	245	C8R40DRAFT_51618	70265678	NW_025764307.1	2016922	2018546	1625	+	RefSeq	gene			protein_coding	C8R40DRAFT_51618		gnl|WGS:JABWDW|C8R40DRAFT_51618	gnl|WGS:JABWDW|C8R40DRAFT_mRNA51618	uncharacterized protein	XM_046235311.1	C8R40DRAFT_51618
750	C8R40DRAFT_51608	0.829346	7.18285	6.9129	1238	1052	C8R40DRAFT_51608	70265677	NW_025764307.1	2019480	2022065	2586	+	RefSeq	gene			protein_coding	C8R40DRAFT_51608		gnl|WGS:JABWDW|C8R40DRAFT_51608	gnl|WGS:JABWDW|C8R40DRAFT_mRNA51608	uncharacterized protein	XM_046235310.1	C8R40DRAFT_51608
751	C8R40DRAFT_51680	0.883137	6.49822	6.31893	767	694	C8R40DRAFT_51680	70265679	NW_025764307.1	2022004	2023634	1631	-	RefSeq	gene			protein_coding	C8R40DRAFT_51680		gnl|WGS:JABWDW|C8R40DRAFT_51680	gnl|WGS:JABWDW|C8R40DRAFT_mRNA51680	uncharacterized protein	XM_046235312.1	C8R40DRAFT_51680
752	C8R40DRAFT_1031421	1.20874	1.03492	1.30843	9	13	C8R40DRAFT_1031421	70253535	NW_025764307.1	2024473	2025628	1156	+	RefSeq	gene	., 2024473	2025628, .	protein_coding	C8R40DRAFT_1031421	TRUE	gnl|WGS:JABWDW|C8R40DRAFT_1031421	gnl|WGS:JABWDW|C8R40DRAFT_mRNA1031421	polysaccharide lyase family 1 protein	XM_046223168.1	C8R40DRAFT_1031421
753	C8R40DRAFT_51982	0.627764	6.16957	5.49787	609	389	C8R40DRAFT_51982	70265688	NW_025764307.1	2025897	2027376	1480	+	RefSeq	gene			protein_coding	C8R40DRAFT_51982		gnl|WGS:JABWDW|C8R40DRAFT_51982	gnl|WGS:JABWDW|C8R40DRAFT_mRNA51982	polysaccharide lyase family 1 protein	XM_046235321.1	C8R40DRAFT_51982
754	C8R40DRAFT_1031685	0.660405	6.09281	5.49423	577	388	C8R40DRAFT_1031685	70253557	NW_025764307.1	2027286	2028316	1031	-	RefSeq	gene	., 2027286	2028316, .	protein_coding	C8R40DRAFT_1031685	TRUE	gnl|WGS:JABWDW|C8R40DRAFT_1031685	gnl|WGS:JABWDW|C8R40DRAFT_mRNA1031685	NAD-binding protein	XM_046223190.1	C8R40DRAFT_1031685
755	C8R40DRAFT_1164980	2.77381	0.552104	2.02397	4	27	C8R40DRAFT_1164980	70260971	NW_025764307.1	2028624	2029523	900	-	RefSeq	gene	., 2028624	2029523, .	protein_coding	C8R40DRAFT_1164980	TRUE	gnl|WGS:JABWDW|C8R40DRAFT_1164980	gnl|WGS:JABWDW|C8R40DRAFT_mRNA1164980	uncharacterized protein	XM_046230604.1	C8R40DRAFT_1164980
756	C8R40DRAFT_1181422	0.763628	6.035	5.64595	554	432	C8R40DRAFT_1181422	70263320	NW_025764307.1	2030222	2031395	1174	+	RefSeq	gene	., 2030222		protein_coding	C8R40DRAFT_1181422	TRUE	gnl|WGS:JABWDW|C8R40DRAFT_1181422	gnl|WGS:JABWDW|C8R40DRAFT_mRNA1181422	S-adenosyl-L-methionine-dependent methyltransferase	XM_046232953.1	C8R40DRAFT_1181422
757	C8R40DRAFT_1164982	0.334514	4.24409	2.66423	154	47	C8R40DRAFT_1164982	70260972	NW_025764307.1	2034990	2035671	682	-	RefSeq	gene	., 2034990	2035671, .	protein_coding	C8R40DRAFT_1164982	TRUE	gnl|WGS:JABWDW|C8R40DRAFT_1164982	gnl|WGS:JABWDW|C8R40DRAFT_mRNA1164982	uncharacterized protein	XM_046230605.1	C8R40DRAFT_1164982
758	C8R40DRAFT_52449	1.34768	4.90235	5.33283	248	346	C8R40DRAFT_52449	70265700	NW_025764307.1	2036301	2037336	1036	+	RefSeq	gene			protein_coding	C8R40DRAFT_52449		gnl|WGS:JABWDW|C8R40DRAFT_52449	gnl|WGS:JABWDW|C8R40DRAFT_mRNA52449	phosphatidylethanolamine-binding protein	XM_046235333.1	C8R40DRAFT_52449
759	C8R40DRAFT_52862	0.463741	3.84839	2.73978	115	50	C8R40DRAFT_52862	70265718	NW_025764307.1	2037509	2039310	1802	-	RefSeq	gene			protein_coding	C8R40DRAFT_52862		gnl|WGS:JABWDW|C8R40DRAFT_52862	gnl|WGS:JABWDW|C8R40DRAFT_mRNA52862	uncharacterized protein	XM_046235351.1	C8R40DRAFT_52862
760	C8R40DRAFT_1157837	1.33369	4.61044	5.02587	201	278	C8R40DRAFT_1157837	70260034	NW_025764307.1	2039970	2041599	1630	-	RefSeq	gene	., 2039970	2041599, .	protein_coding	C8R40DRAFT_1157837	TRUE	gnl|WGS:JABWDW|C8R40DRAFT_1157837	gnl|WGS:JABWDW|C8R40DRAFT_mRNA1157837	uncharacterized protein	XM_046229667.1	C8R40DRAFT_1157837
761	C8R40DRAFT_1065224	1.21652	3.5076	3.79036	89	113	C8R40DRAFT_1065224	70256006	NW_025764307.1	2041978	2042470	493	-	RefSeq	gene	., 2041978	2042470, .	protein_coding	C8R40DRAFT_1065224	TRUE	gnl|WGS:JABWDW|C8R40DRAFT_1065224	gnl|WGS:JABWDW|C8R40DRAFT_mRNA1065224	uncharacterized protein	XM_046225639.1	C8R40DRAFT_1065224
762	C8R40DRAFT_1065225	1.15196	6.2905	6.49459	663	785	C8R40DRAFT_1065225	70256007	NW_025764307.1	2043565	2044043	479	+	RefSeq	gene	., 2043565	2044043, .	protein_coding	C8R40DRAFT_1065225	TRUE	gnl|WGS:JABWDW|C8R40DRAFT_1065225	gnl|WGS:JABWDW|C8R40DRAFT_mRNA1065225	uncharacterized protein	XM_046225640.1	C8R40DRAFT_1065225
763	C8R40DRAFT_53405	1.0841	3.88299	3.99949	118	132	C8R40DRAFT_53405	70265736	NW_025764307.1	2044262	2044819	558	-	RefSeq	gene			protein_coding	C8R40DRAFT_53405		gnl|WGS:JABWDW|C8R40DRAFT_53405	gnl|WGS:JABWDW|C8R40DRAFT_mRNA53405	uncharacterized protein	XM_046235369.1	C8R40DRAFT_53405
764	C8R40DRAFT_1078909	0.286325	2.34467	0.540399	35	4	C8R40DRAFT_1078909	70257390	NW_025764307.1	2044717	2045182	466	-	RefSeq	gene			protein_coding	C8R40DRAFT_1078909		gnl|WGS:JABWDW|C8R40DRAFT_1078909	gnl|WGS:JABWDW|C8R40DRAFT_mRNA1078909	uncharacterized protein	XM_046227023.1	C8R40DRAFT_1078909
765	C8R40DRAFT_1164988	0.329794	3.81293	2.21257	112	32	C8R40DRAFT_1164988	70260973	NW_025764307.1	2046501	2048702	2202	-	RefSeq	gene	., 2046501	2048702, .	protein_coding	C8R40DRAFT_1164988	TRUE	gnl|WGS:JABWDW|C8R40DRAFT_1164988	gnl|WGS:JABWDW|C8R40DRAFT_mRNA1164988	uncharacterized protein	XM_046230606.1	C8R40DRAFT_1164988
766	C8R40DRAFT_1164989	1	0	0	0	0	C8R40DRAFT_1164989	70260974	NW_025764307.1	2050215	2050675	461	-	RefSeq	gene	., 2050215	2050675, .	protein_coding	C8R40DRAFT_1164989	TRUE	gnl|WGS:JABWDW|C8R40DRAFT_1164989	gnl|WGS:JABWDW|C8R40DRAFT_mRNA1164989	uncharacterized protein	XM_046230607.1	C8R40DRAFT_1164989
767	C8R40DRAFT_1181445	1	0	0	0	0	C8R40DRAFT_1181445	70263321	NW_025764307.1	2052009	2052789	781	-	RefSeq	gene		2052789, .	protein_coding	C8R40DRAFT_1181445	TRUE	gnl|WGS:JABWDW|C8R40DRAFT_1181445	gnl|WGS:JABWDW|C8R40DRAFT_mRNA1181445	uncharacterized protein	XM_046232954.1	C8R40DRAFT_1181445
768	C8R40DRAFT_1164991	1	0	0	0	0	C8R40DRAFT_1164991	70260975	NW_025764307.1	2053685	2061350	7666	+	RefSeq	gene	., 2053685	2061350, .	protein_coding	C8R40DRAFT_1164991	TRUE	gnl|WGS:JABWDW|C8R40DRAFT_1164991	gnl|WGS:JABWDW|C8R40DRAFT_mRNA1164991	uncharacterized protein	XM_046230608.1	C8R40DRAFT_1164991
769	C8R40DRAFT_1164992	1	0	0	0	0	C8R40DRAFT_1164992	70260976	NW_025764307.1	2061737	2062349	613	-	RefSeq	gene	., 2061737	2062349, .	protein_coding	C8R40DRAFT_1164992	TRUE	gnl|WGS:JABWDW|C8R40DRAFT_1164992	gnl|WGS:JABWDW|C8R40DRAFT_mRNA1164992	uncharacterized protein	XM_046230609.1	C8R40DRAFT_1164992
770	C8R40DRAFT_1164993	1	0	0	0	0	C8R40DRAFT_1164993	70260977	NW_025764307.1	2062637	2064006	1370	+	RefSeq	gene	., 2062637	2064006, .	protein_coding	C8R40DRAFT_1164993	TRUE	gnl|WGS:JABWDW|C8R40DRAFT_1164993	gnl|WGS:JABWDW|C8R40DRAFT_mRNA1164993	uncharacterized protein	XM_046230610.1	C8R40DRAFT_1164993
771	C8R40DRAFT_1164994	1	0	0	0	0	C8R40DRAFT_1164994	70260978	NW_025764307.1	2064546	2065056	511	+	RefSeq	gene	., 2064546	2065056, .	protein_coding	C8R40DRAFT_1164994	TRUE	gnl|WGS:JABWDW|C8R40DRAFT_1164994	gnl|WGS:JABWDW|C8R40DRAFT_mRNA1164994	uncharacterized protein	XM_046230611.1	C8R40DRAFT_1164994
772	C8R40DRAFT_1065231	1	0	0	0	0	C8R40DRAFT_1065231	70256008	NW_025764307.1	2065582	2070002	4421	+	RefSeq	gene	., 2065582	2070002, .	protein_coding	C8R40DRAFT_1065231	TRUE	gnl|WGS:JABWDW|C8R40DRAFT_1065231	gnl|WGS:JABWDW|C8R40DRAFT_mRNA1065231	uncharacterized protein	XM_046225641.1	C8R40DRAFT_1065231
773	C8R40DRAFT_1164996	1	0	0	0	0	C8R40DRAFT_1164996	70260979	NW_025764307.1	2072348	2073069	722	+	RefSeq	gene	., 2072348	2073069, .	protein_coding	C8R40DRAFT_1164996	TRUE	gnl|WGS:JABWDW|C8R40DRAFT_1164996	gnl|WGS:JABWDW|C8R40DRAFT_mRNA1164996	uncharacterized protein	XM_046230612.1	C8R40DRAFT_1164996
774	C8R40DRAFT_1031508	1	0	0	0	0	C8R40DRAFT_1031508	70253541	NW_025764307.1	2074543	2076662	2120	-	RefSeq	gene	., 2074543	2076662, .	protein_coding	C8R40DRAFT_1031508	TRUE	gnl|WGS:JABWDW|C8R40DRAFT_1031508	gnl|WGS:JABWDW|C8R40DRAFT_mRNA1031508	uncharacterized protein	XM_046223174.1	C8R40DRAFT_1031508
775	C8R40DRAFT_1065233	1	0	0	0	0	C8R40DRAFT_1065233	70256009	NW_025764307.1	2077252	2080229	2978	+	RefSeq	gene	., 2077252	2080229, .	protein_coding	C8R40DRAFT_1065233	TRUE	gnl|WGS:JABWDW|C8R40DRAFT_1065233	gnl|WGS:JABWDW|C8R40DRAFT_mRNA1065233	uncharacterized protein	XM_046225642.1	C8R40DRAFT_1065233
776	C8R40DRAFT_1164999	1	0	0	0	0	C8R40DRAFT_1164999	70260980	NW_025764307.1	2080356	2081675	1320	+	RefSeq	gene	., 2080356	2081675, .	protein_coding	C8R40DRAFT_1164999	TRUE	gnl|WGS:JABWDW|C8R40DRAFT_1164999	gnl|WGS:JABWDW|C8R40DRAFT_mRNA1164999	uncharacterized protein	XM_046230613.1	C8R40DRAFT_1164999
777	C8R40DRAFT_1165000	1	0	0	0	0	C8R40DRAFT_1165000	70260981	NW_025764307.1	2082217	2082950	734	-	RefSeq	gene	., 2082217	2082950, .	protein_coding	C8R40DRAFT_1165000	TRUE	gnl|WGS:JABWDW|C8R40DRAFT_1165000	gnl|WGS:JABWDW|C8R40DRAFT_mRNA1165000	uncharacterized protein	XM_046230614.1	C8R40DRAFT_1165000
778	C8R40DRAFT_1031764	1	0	0	0	0	C8R40DRAFT_1031764	70253563	NW_025764307.1	2084061	2085142	1082	+	RefSeq	gene	., 2084061	2085142, .	protein_coding	C8R40DRAFT_1031764	TRUE	gnl|WGS:JABWDW|C8R40DRAFT_1031764	gnl|WGS:JABWDW|C8R40DRAFT_mRNA1031764	uncharacterized protein	XM_046223196.1	C8R40DRAFT_1031764
779	C8R40DRAFT_1165003	1	0	0	0	0	C8R40DRAFT_1165003	70260982	NW_025764307.1	2088187	2088464	278	+	RefSeq	gene	., 2088187	2088464, .	protein_coding	C8R40DRAFT_1165003	TRUE	gnl|WGS:JABWDW|C8R40DRAFT_1165003	gnl|WGS:JABWDW|C8R40DRAFT_mRNA1165003	uncharacterized protein	XM_046230615.1	C8R40DRAFT_1165003
780	C8R40DRAFT_1000943	1	0	0	0	0	C8R40DRAFT_1000943	70253118	NW_025764307.1	2088910	2089113	204	+	RefSeq	gene	., 2088910	2089113, .	protein_coding	C8R40DRAFT_1000943	TRUE	gnl|WGS:JABWDW|C8R40DRAFT_1000943	gnl|WGS:JABWDW|C8R40DRAFT_mRNA1000943	uncharacterized protein	XM_046222751.1	C8R40DRAFT_1000943
781	C8R40DRAFT_1031828	1	0	0	0	0	C8R40DRAFT_1031828	70253569	NW_025764307.1	2101040	2102328	1289	+	RefSeq	gene	., 2101040	2102328, .	protein_coding	C8R40DRAFT_1031828	TRUE	gnl|WGS:JABWDW|C8R40DRAFT_1031828	gnl|WGS:JABWDW|C8R40DRAFT_mRNA1031828	uncharacterized protein	XM_046223202.1	C8R40DRAFT_1031828
782	C8R40DRAFT_1065238	1.22719	0	0.295355	0	2	C8R40DRAFT_1065238	70256010	NW_025764307.1	2104138	2107525	3388	+	RefSeq	gene	., 2104138	2107525, .	protein_coding	C8R40DRAFT_1065238	TRUE	gnl|WGS:JABWDW|C8R40DRAFT_1065238	gnl|WGS:JABWDW|C8R40DRAFT_mRNA1065238	uncharacterized protein	XM_046225643.1	C8R40DRAFT_1065238
783	C8R40DRAFT_53572	1.09908	0.159055	0.295355	1	2	C8R40DRAFT_53572	70265740	NW_025764307.1	2113156	2113749	594	-	RefSeq	gene			protein_coding	C8R40DRAFT_53572		gnl|WGS:JABWDW|C8R40DRAFT_53572	gnl|WGS:JABWDW|C8R40DRAFT_mRNA53572	uncharacterized protein	XM_046235373.1	C8R40DRAFT_53572
784	C8R40DRAFT_1078943	0.208952	6.77035	4.51159	928	192	C8R40DRAFT_1078943	70257391	NW_025764307.1	2113778	2116164	2387	-	RefSeq	gene			protein_coding	C8R40DRAFT_1078943		gnl|WGS:JABWDW|C8R40DRAFT_1078943	gnl|WGS:JABWDW|C8R40DRAFT_mRNA1078943	uncharacterized protein	XM_046227024.1	C8R40DRAFT_1078943
785	C8R40DRAFT_1032095	1.22719	0	0.295355	0	2	C8R40DRAFT_1032095	70253595	NW_025764307.1	2133091	2133598	508	-	RefSeq	gene	., 2133091	2133598, .	protein_coding	C8R40DRAFT_1032095	TRUE	gnl|WGS:JABWDW|C8R40DRAFT_1032095	gnl|WGS:JABWDW|C8R40DRAFT_mRNA1032095	kinase-like domain-containing protein	XM_046223228.1	C8R40DRAFT_1032095
786	C8R40DRAFT_1032305	1	0	0	0	0	C8R40DRAFT_1032305	70253617	NW_025764307.1	2136398	2137015	618	+	RefSeq	gene	., 2136398	2137015, .	protein_coding	C8R40DRAFT_1032305	TRUE	gnl|WGS:JABWDW|C8R40DRAFT_1032305	gnl|WGS:JABWDW|C8R40DRAFT_mRNA1032305	uncharacterized protein	XM_046223250.1	C8R40DRAFT_1032305
787	C8R40DRAFT_1026447	1	0	0	0	0	C8R40DRAFT_1026447	70253453	NW_025764307.1	2137040	2137549	510	+	RefSeq	gene	., 2137040	2137549, .	protein_coding	C8R40DRAFT_1026447	TRUE	gnl|WGS:JABWDW|C8R40DRAFT_1026447	gnl|WGS:JABWDW|C8R40DRAFT_mRNA1026447	uncharacterized protein	XM_046223086.1	C8R40DRAFT_1026447
788	C8R40DRAFT_1028062	1	0	0	0	0	C8R40DRAFT_1028062	70253475	NW_025764307.1	2137544	2138047	504	+	RefSeq	gene	., 2137544	2138047, .	protein_coding	C8R40DRAFT_1028062	TRUE	gnl|WGS:JABWDW|C8R40DRAFT_1028062	gnl|WGS:JABWDW|C8R40DRAFT_mRNA1028062	uncharacterized protein	XM_046223108.1	C8R40DRAFT_1028062
789	C8R40DRAFT_1078962	1.43665	7.30272	7.82543	1346	1988	C8R40DRAFT_1078962	70257392	NW_025764307.1	2139119	2140657	1539	-	RefSeq	gene			protein_coding	C8R40DRAFT_1078962		gnl|WGS:JABWDW|C8R40DRAFT_1078962	gnl|WGS:JABWDW|C8R40DRAFT_mRNA1078962	NADP-dependent oxidoreductase domain-containing protein	XM_046227025.1	C8R40DRAFT_1078962
790	C8R40DRAFT_53842	1.45064	7.80039	8.33708	1904	2838	C8R40DRAFT_53842	70265746	NW_025764307.1	2140564	2141679	1116	-	RefSeq	gene			protein_coding	C8R40DRAFT_53842		gnl|WGS:JABWDW|C8R40DRAFT_53842	gnl|WGS:JABWDW|C8R40DRAFT_mRNA53842	uncharacterized protein	XM_046235379.1	C8R40DRAFT_53842
791	C8R40DRAFT_1078970	0.668554	1.33069	0.749802	13	6	C8R40DRAFT_1078970	70257393	NW_025764307.1	2144754	2145945	1192	+	RefSeq	gene			protein_coding	C8R40DRAFT_1078970		gnl|WGS:JABWDW|C8R40DRAFT_1078970	gnl|WGS:JABWDW|C8R40DRAFT_mRNA1078970	uncharacterized protein	XM_046227026.1	C8R40DRAFT_1078970
792	C8R40DRAFT_53902	0.172246	4.56144	2.02397	194	27	C8R40DRAFT_53902	70265749	NW_025764307.1	2146217	2147008	792	-	RefSeq	gene			protein_coding	C8R40DRAFT_53902		gnl|WGS:JABWDW|C8R40DRAFT_53902	gnl|WGS:JABWDW|C8R40DRAFT_mRNA53902	uncharacterized protein	XM_046235382.1	C8R40DRAFT_53902
793	C8R40DRAFT_1026014	0.0544461	4.19903	0	149	0	C8R40DRAFT_1026014	70253447	NW_025764307.1	2147326	2147831	506	+	RefSeq	gene	., 2147326	2147831, .	protein_coding	C8R40DRAFT_1026014	TRUE	gnl|WGS:JABWDW|C8R40DRAFT_1026014	gnl|WGS:JABWDW|C8R40DRAFT_mRNA1026014	uncharacterized protein	XM_046223080.1	C8R40DRAFT_1026014
794	C8R40DRAFT_1031958	0.511179	5.89508	4.92698	502	259	C8R40DRAFT_1031958	70253583	NW_025764307.1	2148636	2150596	1961	-	RefSeq	gene	., 2148636	2150596, .	protein_coding	C8R40DRAFT_1031958	TRUE	gnl|WGS:JABWDW|C8R40DRAFT_1031958	gnl|WGS:JABWDW|C8R40DRAFT_mRNA1031958	glycoside hydrolase family 13 protein	XM_046223216.1	C8R40DRAFT_1031958
795	C8R40DRAFT_1078981	16.1949	0.302303	4.31977	2	167	C8R40DRAFT_1078981	70257394	NW_025764307.1	2150848	2151976	1129	-	RefSeq	gene			protein_coding	C8R40DRAFT_1078981		gnl|WGS:JABWDW|C8R40DRAFT_1078981	gnl|WGS:JABWDW|C8R40DRAFT_mRNA1078981	uncharacterized protein	XM_046227027.1	C8R40DRAFT_1078981
796	C8R40DRAFT_1165025	1.34078	0	0.423073	0	3	C8R40DRAFT_1165025	70260983	NW_025764307.1	2153432	2154483	1052	+	RefSeq	gene	., 2153432	2154483, .	protein_coding	C8R40DRAFT_1165025	TRUE	gnl|WGS:JABWDW|C8R40DRAFT_1165025	gnl|WGS:JABWDW|C8R40DRAFT_mRNA1165025	S-adenosyl-L-methionine-dependent methyltransferase	XM_046230616.1	C8R40DRAFT_1165025
797	C8R40DRAFT_1078988	1.75722	2.61552	3.42882	44	86	C8R40DRAFT_1078988	70257395	NW_025764307.1	2154945	2156623	1679	-	RefSeq	gene			protein_coding	C8R40DRAFT_1078988		gnl|WGS:JABWDW|C8R40DRAFT_1078988	gnl|WGS:JABWDW|C8R40DRAFT_mRNA1078988	uncharacterized protein	XM_046227028.1	C8R40DRAFT_1078988
798	C8R40DRAFT_1157841	0.883597	3.08058	2.90204	64	57	C8R40DRAFT_1157841	70260035	NW_025764307.1	2156796	2159013	2218	-	RefSeq	gene	., 2156796	2159013, .	protein_coding	C8R40DRAFT_1157841	TRUE	gnl|WGS:JABWDW|C8R40DRAFT_1157841	gnl|WGS:JABWDW|C8R40DRAFT_mRNA1157841	amino acid /polyamine transporter I	XM_046229668.1	C8R40DRAFT_1157841
799	C8R40DRAFT_1078997	0.75698	4.48089	4.07922	183	140	C8R40DRAFT_1078997	70257396	NW_025764307.1	2159939	2160960	1022	-	RefSeq	gene			protein_coding	C8R40DRAFT_1078997		gnl|WGS:JABWDW|C8R40DRAFT_1078997	gnl|WGS:JABWDW|C8R40DRAFT_mRNA1078997	P-loop containing nucleoside triphosphate hydrolase protein	XM_046227029.1	C8R40DRAFT_1078997
800	C8R40DRAFT_1165028	4.67113	2.6427	4.86647	45	248	C8R40DRAFT_1165028	70260984	NW_025764307.1	2161037	2164561	3525	+	RefSeq	gene	., 2161037	2164561, .	protein_coding	C8R40DRAFT_1165028	TRUE	gnl|WGS:JABWDW|C8R40DRAFT_1165028	gnl|WGS:JABWDW|C8R40DRAFT_mRNA1165028	uncharacterized protein	XM_046230617.1	C8R40DRAFT_1165028
801	C8R40DRAFT_1031255	1.78818	9.12688	9.96537	4788	8792	C8R40DRAFT_1031255	70253523	NW_025764307.1	2166428	2167337	910	+	RefSeq	gene	., 2166428	2167337, .	protein_coding	C8R40DRAFT_1031255	TRUE	gnl|WGS:JABWDW|C8R40DRAFT_1031255	gnl|WGS:JABWDW|C8R40DRAFT_mRNA1031255	uncharacterized protein	XM_046223156.1	C8R40DRAFT_1031255
802	C8R40DRAFT_1031312	0.747677	2.55957	2.14006	42	30	C8R40DRAFT_1031312	70253526	NW_025764307.1	2168659	2169692	1034	-	RefSeq	gene	., 2168659	2169692, .	protein_coding	C8R40DRAFT_1031312	TRUE	gnl|WGS:JABWDW|C8R40DRAFT_1031312	gnl|WGS:JABWDW|C8R40DRAFT_mRNA1031312	PSP1 C-terminal conserved region-domain-containing protein	XM_046223159.1	C8R40DRAFT_1031312
803	C8R40DRAFT_1165031	1.19398	6.15076	6.40654	601	738	C8R40DRAFT_1165031	70260985	NW_025764307.1	2174590	2175918	1329	+	RefSeq	gene	., 2174590	2175918, .	protein_coding	C8R40DRAFT_1165031	TRUE	gnl|WGS:JABWDW|C8R40DRAFT_1165031	gnl|WGS:JABWDW|C8R40DRAFT_mRNA1165031	RlpA-like double-psi beta-barrel-protein domain-containing protein-containing protein	XM_046230618.1	C8R40DRAFT_1165031
804	C8R40DRAFT_54886	1	0	0	0	0	C8R40DRAFT_54886	70265788	NW_025764307.1	2176462	2178316	1855	+	RefSeq	gene			protein_coding	C8R40DRAFT_54886		gnl|WGS:JABWDW|C8R40DRAFT_54886	gnl|WGS:JABWDW|C8R40DRAFT_mRNA54886	thaumatin	XM_046235421.1	C8R40DRAFT_54886
805	C8R40DRAFT_1032615	4.24399	2.81985	4.90527	52	255	C8R40DRAFT_1032615	70253642	NW_025764307.1	2178505	2180353	1849	+	RefSeq	gene	., 2178505	2180353, .	protein_coding	C8R40DRAFT_1032615	TRUE	gnl|WGS:JABWDW|C8R40DRAFT_1032615	gnl|WGS:JABWDW|C8R40DRAFT_mRNA1032615	glycoside hydrolase superfamily	XM_046223275.1	C8R40DRAFT_1032615
806	C8R40DRAFT_1157847	1.55751	5.49371	6.13296	378	609	C8R40DRAFT_1157847	70260036	NW_025764307.1	2180675	2181821	1147	-	RefSeq	gene	., 2180675	2181821, .	protein_coding	C8R40DRAFT_1157847	TRUE	gnl|WGS:JABWDW|C8R40DRAFT_1157847	gnl|WGS:JABWDW|C8R40DRAFT_mRNA1157847	uncharacterized protein	XM_046229669.1	C8R40DRAFT_1157847
807	C8R40DRAFT_1243131	1.916	3.52231	4.4604	90	185	C8R40DRAFT_1243131	70263951	NW_025764307.1	2181984	2186236	4253	-	RefSeq	gene	., 2181984		protein_coding	C8R40DRAFT_1243131	TRUE	gnl|WGS:JABWDW|C8R40DRAFT_1243131	gnl|WGS:JABWDW|C8R40DRAFT_mRNA1243131	uncharacterized protein	XM_046233584.1	C8R40DRAFT_1243131
808	C8R40DRAFT_1032483	0.506123	1.63134	0.648896	18	5	C8R40DRAFT_1032483	70253630	NW_025764307.1	2186307	2187331	1025	+	RefSeq	gene	., 2186307	2187331, .	protein_coding	C8R40DRAFT_1032483	TRUE	gnl|WGS:JABWDW|C8R40DRAFT_1032483	gnl|WGS:JABWDW|C8R40DRAFT_mRNA1032483	TRAPP complex subunit trs33	XM_046223263.1	C8R40DRAFT_1032483
809	C8R40DRAFT_1157849	0.605903	3.93888	3.21604	123	73	C8R40DRAFT_1157849	70260037	NW_025764307.1	2187798	2190349	2552	-	RefSeq	gene	., 2187798	2190349, .	protein_coding	C8R40DRAFT_1157849	TRUE	gnl|WGS:JABWDW|C8R40DRAFT_1157849	gnl|WGS:JABWDW|C8R40DRAFT_mRNA1157849	uncharacterized protein	XM_046229670.1	C8R40DRAFT_1157849
810	C8R40DRAFT_55119	0.225013	5.83154	3.67962	480	104	C8R40DRAFT_55119	70265794	NW_025764307.1	2190659	2192145	1487	+	RefSeq	gene			protein_coding	C8R40DRAFT_55119		gnl|WGS:JABWDW|C8R40DRAFT_55119	gnl|WGS:JABWDW|C8R40DRAFT_mRNA55119	uncharacterized protein	XM_046235427.1	C8R40DRAFT_55119
811	C8R40DRAFT_1157850	2.02869	5.25038	6.27093	318	671	C8R40DRAFT_1157850	70260038	NW_025764307.1	2194711	2195564	854	+	RefSeq	gene	., 2194711	2195564, .	protein_coding	C8R40DRAFT_1157850	TRUE	gnl|WGS:JABWDW|C8R40DRAFT_1157850	gnl|WGS:JABWDW|C8R40DRAFT_mRNA1157850	peptidyl-prolyl cis-trans isomerase	XM_046229671.1	C8R40DRAFT_1157850
812	C8R40DRAFT_55475	1.19085	2.55957	2.81157	42	53	C8R40DRAFT_55475	70265807	NW_025764307.1	2196863	2198582	1720	+	RefSeq	gene			protein_coding	C8R40DRAFT_55475		gnl|WGS:JABWDW|C8R40DRAFT_55475	gnl|WGS:JABWDW|C8R40DRAFT_mRNA55475	uncharacterized protein	XM_046235440.1	C8R40DRAFT_55475
813	C8R40DRAFT_1261965	0.537742	1.19037	0.295355	11	2	C8R40DRAFT_1261965	70264206	NW_025764307.1	2199017	2200046	1030	-	RefSeq	gene	., 2199017		protein_coding	C8R40DRAFT_1261965	TRUE	gnl|WGS:JABWDW|C8R40DRAFT_1261965	gnl|WGS:JABWDW|C8R40DRAFT_mRNA1261965	uncharacterized protein	XM_046233839.1	C8R40DRAFT_1261965
814	C8R40DRAFT_1157854	1.22786	2.77142	3.06757	50	65	C8R40DRAFT_1157854	70260039	NW_025764307.1	2213044	2217669	4626	+	RefSeq	gene	., 2213044	2217669, .	protein_coding	C8R40DRAFT_1157854	TRUE	gnl|WGS:JABWDW|C8R40DRAFT_1157854	gnl|WGS:JABWDW|C8R40DRAFT_mRNA1157854	OPT oligopeptide transporter	XM_046229672.1	C8R40DRAFT_1157854
815	C8R40DRAFT_1079088	0.595662	7.34884	6.6014	1390	846	C8R40DRAFT_1079088	70257398	NW_025764307.1	2219102	2222819	3718	+	RefSeq	gene			protein_coding	C8R40DRAFT_1079088		gnl|WGS:JABWDW|C8R40DRAFT_1079088	gnl|WGS:JABWDW|C8R40DRAFT_mRNA1079088	Rgp1-domain-containing protein	XM_046227031.1	C8R40DRAFT_1079088
816	C8R40DRAFT_1157856	1.00643	5.85497	5.86422	488	504	C8R40DRAFT_1157856	70260040	NW_025764307.1	2222870	2223860	991	+	RefSeq	gene	., 2222870	2223860, .	protein_coding	C8R40DRAFT_1157856	TRUE	gnl|WGS:JABWDW|C8R40DRAFT_1157856	gnl|WGS:JABWDW|C8R40DRAFT_mRNA1157856	uncharacterized protein	XM_046229673.1	C8R40DRAFT_1157856
817	C8R40DRAFT_56799	0.389631	7.90091	6.54109	2042	811	C8R40DRAFT_56799	70265849	NW_025764307.1	2224526	2225811	1286	+	RefSeq	gene			protein_coding	C8R40DRAFT_56799		gnl|WGS:JABWDW|C8R40DRAFT_56799	gnl|WGS:JABWDW|C8R40DRAFT_mRNA56799	barwin-like endoglucanase	XM_046235482.1	C8R40DRAFT_56799
818	C8R40DRAFT_1165047	0.458914	4.58264	3.45894	197	88	C8R40DRAFT_1165047	70260986	NW_025764307.1	2226175	2226760	586	+	RefSeq	gene	., 2226175	2226760, .	protein_coding	C8R40DRAFT_1165047	TRUE	gnl|WGS:JABWDW|C8R40DRAFT_1165047	gnl|WGS:JABWDW|C8R40DRAFT_mRNA1165047	uncharacterized protein	XM_046230619.1	C8R40DRAFT_1165047
819	C8R40DRAFT_56711	1.54138	1.03492	1.65914	9	19	C8R40DRAFT_56711	70265843	NW_025764307.1	2227636	2230608	2973	-	RefSeq	gene			protein_coding	C8R40DRAFT_56711		gnl|WGS:JABWDW|C8R40DRAFT_56711	gnl|WGS:JABWDW|C8R40DRAFT_mRNA56711	uncharacterized protein	XM_046235476.1	C8R40DRAFT_56711
820	C8R40DRAFT_56273	0.308576	5.14026	3.44396	294	87	C8R40DRAFT_56273	70265836	NW_025764307.1	2232269	2234288	2020	+	RefSeq	gene			protein_coding	C8R40DRAFT_56273		gnl|WGS:JABWDW|C8R40DRAFT_56273	gnl|WGS:JABWDW|C8R40DRAFT_mRNA56273	heterotrimeric G-protein alpha subunit, GPA2-like protein	XM_046235469.1	C8R40DRAFT_56273
821	C8R40DRAFT_1065267	0.997347	0.159055	0.155223	1	1	C8R40DRAFT_1065267	70256011	NW_025764307.1	2235081	2235755	675	-	RefSeq	gene	., 2235081	2235755, .	protein_coding	C8R40DRAFT_1065267	TRUE	gnl|WGS:JABWDW|C8R40DRAFT_1065267	gnl|WGS:JABWDW|C8R40DRAFT_mRNA1065267	uncharacterized protein	XM_046225644.1	C8R40DRAFT_1065267
822	C8R40DRAFT_1261970	1.88969	4.87396	5.79211	243	479	C8R40DRAFT_1261970	70264207	NW_025764307.1	2236307	2238556	2250	+	RefSeq	gene			protein_coding	C8R40DRAFT_1261970		gnl|WGS:JABWDW|C8R40DRAFT_1261970	gnl|WGS:JABWDW|C8R40DRAFT_mRNA1261970	uncharacterized protein	XM_046233840.1	C8R40DRAFT_1261970
823	C8R40DRAFT_1079133	0.830361	9.52402	9.25583	6308	5373	C8R40DRAFT_1079133	70257399	NW_025764307.1	2238558	2240220	1663	-	RefSeq	gene			protein_coding	C8R40DRAFT_1079133		gnl|WGS:JABWDW|C8R40DRAFT_1079133	gnl|WGS:JABWDW|C8R40DRAFT_mRNA1079133	chitin synthase III catalytic subunit-domain-containing protein	XM_046227032.1	C8R40DRAFT_1079133
824	C8R40DRAFT_1079172	1.28791	1.57601	1.94105	17	25	C8R40DRAFT_1079172	70257401	NW_025764307.1	2243883	2244454	572	-	RefSeq	gene			protein_coding	C8R40DRAFT_1079172		gnl|WGS:JABWDW|C8R40DRAFT_1079172	gnl|WGS:JABWDW|C8R40DRAFT_mRNA1079172	uncharacterized protein	XM_046227034.1	C8R40DRAFT_1079172
825	C8R40DRAFT_1031818	0.460272	2.05207	0.932627	27	8	C8R40DRAFT_1031818	70253568	NW_025764307.1	2245213	2247334	2122	+	RefSeq	gene	., 2245213	2247334, .	protein_coding	C8R40DRAFT_1031818	TRUE	gnl|WGS:JABWDW|C8R40DRAFT_1031818	gnl|WGS:JABWDW|C8R40DRAFT_mRNA1031818	cyclin-domain-containing protein	XM_046223201.1	C8R40DRAFT_1031818
826	C8R40DRAFT_1079185	0.989315	6.9673	6.95181	1065	1081	C8R40DRAFT_1079185	70257402	NW_025764307.1	2248759	2249478	720	-	RefSeq	gene			protein_coding	C8R40DRAFT_1079185		gnl|WGS:JABWDW|C8R40DRAFT_1079185	gnl|WGS:JABWDW|C8R40DRAFT_mRNA1079185	uncharacterized protein	XM_046227035.1	C8R40DRAFT_1079185
827	C8R40DRAFT_57431	0.514803	7.3683	6.4104	1409	740	C8R40DRAFT_57431	70265868	NW_025764307.1	2249459	2254553	5095	+	RefSeq	gene			protein_coding	C8R40DRAFT_57431		gnl|WGS:JABWDW|C8R40DRAFT_57431	gnl|WGS:JABWDW|C8R40DRAFT_mRNA57431	uncharacterized protein	XM_046235501.1	C8R40DRAFT_57431
828	C8R40DRAFT_1157862	0.643617	4.87968	4.24396	244	158	C8R40DRAFT_1157862	70260041	NW_025764307.1	2254540	2256669	2130	-	RefSeq	gene	., 2254540	2256669, .	protein_coding	C8R40DRAFT_1157862	TRUE	gnl|WGS:JABWDW|C8R40DRAFT_1157862	gnl|WGS:JABWDW|C8R40DRAFT_mRNA1157862	WD40-repeat-containing domain protein	XM_046229674.1	C8R40DRAFT_1157862
829	C8R40DRAFT_1079212	1.02985	1.33069	1.37313	13	14	C8R40DRAFT_1079212	70257403	NW_025764307.1	2257578	2259874	2297	-	RefSeq	gene			protein_coding	C8R40DRAFT_1079212		gnl|WGS:JABWDW|C8R40DRAFT_1079212	gnl|WGS:JABWDW|C8R40DRAFT_mRNA1079212	uncharacterized protein	XM_046227036.1	C8R40DRAFT_1079212
830	C8R40DRAFT_57249	0.582342	5.98544	5.20538	535	316	C8R40DRAFT_57249	70265862	NW_025764307.1	2260860	2262124	1265	-	RefSeq	gene			protein_coding	C8R40DRAFT_57249		gnl|WGS:JABWDW|C8R40DRAFT_57249	gnl|WGS:JABWDW|C8R40DRAFT_mRNA57249	uncharacterized protein	XM_046235495.1	C8R40DRAFT_57249
831	C8R40DRAFT_58444	1.63299	2.7213	3.42882	48	86	C8R40DRAFT_58444	70265894	NW_025764307.1	2262990	2263502	513	+	RefSeq	gene			protein_coding	C8R40DRAFT_58444		gnl|WGS:JABWDW|C8R40DRAFT_58444	gnl|WGS:JABWDW|C8R40DRAFT_mRNA58444	uncharacterized protein	XM_046235527.1	C8R40DRAFT_58444
832	C8R40DRAFT_1031580	2.32967	1.19037	2.41049	11	38	C8R40DRAFT_1031580	70253547	NW_025764307.1	2263588	2266524	2937	+	RefSeq	gene	., 2263588	2266524, .	protein_coding	C8R40DRAFT_1031580	TRUE	gnl|WGS:JABWDW|C8R40DRAFT_1031580	gnl|WGS:JABWDW|C8R40DRAFT_mRNA1031580	uncharacterized protein	XM_046223180.1	C8R40DRAFT_1031580
833	C8R40DRAFT_1079240	2.15994	3.7888	4.89979	110	254	C8R40DRAFT_1079240	70257404	NW_025764307.1	2267137	2267579	443	+	RefSeq	gene			protein_coding	C8R40DRAFT_1079240		gnl|WGS:JABWDW|C8R40DRAFT_1079240	gnl|WGS:JABWDW|C8R40DRAFT_mRNA1079240	uncharacterized protein	XM_046227037.1	C8R40DRAFT_1079240
834	C8R40DRAFT_1157863	0.517021	3.93888	2.98718	123	61	C8R40DRAFT_1157863	70260042	NW_025764307.1	2267638	2268723	1086	+	RefSeq	gene	., 2267638	2268723, .	protein_coding	C8R40DRAFT_1157863	TRUE	gnl|WGS:JABWDW|C8R40DRAFT_1157863	gnl|WGS:JABWDW|C8R40DRAFT_mRNA1157863	uncharacterized protein	XM_046229675.1	C8R40DRAFT_1157863
835	C8R40DRAFT_1031477	0.75238	3.10032	2.68986	65	48	C8R40DRAFT_1031477	70253539	NW_025764307.1	2269121	2270627	1507	+	RefSeq	gene	., 2269121	2270627, .	protein_coding	C8R40DRAFT_1031477	TRUE	gnl|WGS:JABWDW|C8R40DRAFT_1031477	gnl|WGS:JABWDW|C8R40DRAFT_mRNA1031477	phosphatase 2C-like domain-containing protein	XM_046223172.1	C8R40DRAFT_1031477
836	C8R40DRAFT_1165060	1.79516	0	0.844109	0	7	C8R40DRAFT_1165060	70260987	NW_025764307.1	2270844	2271984	1141	-	RefSeq	gene	., 2270844	2271984, .	protein_coding	C8R40DRAFT_1165060	TRUE	gnl|WGS:JABWDW|C8R40DRAFT_1165060	gnl|WGS:JABWDW|C8R40DRAFT_mRNA1165060	uncharacterized protein	XM_046230620.1	C8R40DRAFT_1165060
837	C8R40DRAFT_1165061	1.22985	1.68462	1.98311	19	26	C8R40DRAFT_1165061	70260988	NW_025764307.1	2272781	2274131	1351	+	RefSeq	gene	., 2272781	2274131, .	protein_coding	C8R40DRAFT_1165061	TRUE	gnl|WGS:JABWDW|C8R40DRAFT_1165061	gnl|WGS:JABWDW|C8R40DRAFT_mRNA1165061	uncharacterized protein	XM_046230621.1	C8R40DRAFT_1165061
838	C8R40DRAFT_1031694	2.13894	0.662459	1.75935	5	21	C8R40DRAFT_1031694	70253558	NW_025764307.1	2275195	2277090	1896	+	RefSeq	gene	., 2275195	2277090, .	protein_coding	C8R40DRAFT_1031694	TRUE	gnl|WGS:JABWDW|C8R40DRAFT_1031694	gnl|WGS:JABWDW|C8R40DRAFT_mRNA1031694	major facilitator superfamily domain-containing protein	XM_046223191.1	C8R40DRAFT_1031694
839	C8R40DRAFT_1165063	2.77765	1.19037	2.66423	11	47	C8R40DRAFT_1165063	70260989	NW_025764307.1	2277840	2279525	1686	+	RefSeq	gene	., 2277840	2279525, .	protein_coding	C8R40DRAFT_1165063	TRUE	gnl|WGS:JABWDW|C8R40DRAFT_1165063	gnl|WGS:JABWDW|C8R40DRAFT_mRNA1165063	carboxylesterase	XM_046230622.1	C8R40DRAFT_1165063
840	C8R40DRAFT_58514	2.22217	0.950427	2.10239	8	29	C8R40DRAFT_58514	70265897	NW_025764307.1	2279707	2280702	996	+	RefSeq	gene			protein_coding	C8R40DRAFT_58514		gnl|WGS:JABWDW|C8R40DRAFT_58514	gnl|WGS:JABWDW|C8R40DRAFT_mRNA58514	uncharacterized protein	XM_046235530.1	C8R40DRAFT_58514
841	C8R40DRAFT_1165065	1.23269	5.24596	5.54777	317	403	C8R40DRAFT_1165065	70260990	NW_025764307.1	2280859	2283175	2317	-	RefSeq	gene	., 2280859	2283175, .	protein_coding	C8R40DRAFT_1165065	TRUE	gnl|WGS:JABWDW|C8R40DRAFT_1165065	gnl|WGS:JABWDW|C8R40DRAFT_mRNA1165065	uncharacterized protein	XM_046230623.1	C8R40DRAFT_1165065
842	C8R40DRAFT_1032231	1.06358	4.53991	4.62884	191	209	C8R40DRAFT_1032231	70253609	NW_025764307.1	2284643	2286378	1736	+	RefSeq	gene	., 2284643	2286378, .	protein_coding	C8R40DRAFT_1032231	TRUE	gnl|WGS:JABWDW|C8R40DRAFT_1032231	gnl|WGS:JABWDW|C8R40DRAFT_mRNA1032231	glycoside hydrolase family 71 protein	XM_046223242.1	C8R40DRAFT_1032231
843	C8R40DRAFT_58665	0.693546	2.9988	2.47086	60	40	C8R40DRAFT_58665	70265907	NW_025764307.1	2286236	2288660	2425	-	RefSeq	gene			protein_coding	C8R40DRAFT_58665		gnl|WGS:JABWDW|C8R40DRAFT_58665	gnl|WGS:JABWDW|C8R40DRAFT_mRNA58665	uncharacterized protein	XM_046235540.1	C8R40DRAFT_58665
844	C8R40DRAFT_1031760	1.02576	4.00321	4.0399	129	136	C8R40DRAFT_1031760	70253562	NW_025764307.1	2289353	2291653	2301	+	RefSeq	gene	., 2289353	2291653, .	protein_coding	C8R40DRAFT_1031760	TRUE	gnl|WGS:JABWDW|C8R40DRAFT_1031760	gnl|WGS:JABWDW|C8R40DRAFT_mRNA1031760	uncharacterized protein	XM_046223195.1	C8R40DRAFT_1031760
845	C8R40DRAFT_1079285	1.04321	1.88001	1.94105	23	25	C8R40DRAFT_1079285	70257405	NW_025764307.1	2292083	2293684	1602	+	RefSeq	gene			protein_coding	C8R40DRAFT_1079285		gnl|WGS:JABWDW|C8R40DRAFT_1079285	gnl|WGS:JABWDW|C8R40DRAFT_mRNA1079285	uncharacterized protein	XM_046227038.1	C8R40DRAFT_1079285
846	C8R40DRAFT_58741	0.983458	1.51848	1.49441	16	16	C8R40DRAFT_58741	70265911	NW_025764307.1	2293420	2294714	1295	-	RefSeq	gene			protein_coding	C8R40DRAFT_58741		gnl|WGS:JABWDW|C8R40DRAFT_58741	gnl|WGS:JABWDW|C8R40DRAFT_mRNA58741	uncharacterized protein	XM_046235544.1	C8R40DRAFT_58741
847	C8R40DRAFT_1165071	1	0	0	0	0	C8R40DRAFT_1165071	70260991	NW_025764307.1	2295061	2295665	605	-	RefSeq	gene	., 2295061	2295665, .	protein_coding	C8R40DRAFT_1165071	TRUE	gnl|WGS:JABWDW|C8R40DRAFT_1165071	gnl|WGS:JABWDW|C8R40DRAFT_mRNA1165071	uncharacterized protein	XM_046230624.1	C8R40DRAFT_1165071
848	C8R40DRAFT_1165072	1.98704	0.950427	1.94105	8	25	C8R40DRAFT_1165072	70260992	NW_025764307.1	2296688	2297343	656	+	RefSeq	gene	., 2296688	2297343, .	protein_coding	C8R40DRAFT_1165072	TRUE	gnl|WGS:JABWDW|C8R40DRAFT_1165072	gnl|WGS:JABWDW|C8R40DRAFT_mRNA1165072	uncharacterized protein	XM_046230625.1	C8R40DRAFT_1165072
849	C8R40DRAFT_59013	2.19277	0.764969	1.89772	6	24	C8R40DRAFT_59013	70265920	NW_025764307.1	2298205	2299202	998	+	RefSeq	gene			protein_coding	C8R40DRAFT_59013		gnl|WGS:JABWDW|C8R40DRAFT_59013	gnl|WGS:JABWDW|C8R40DRAFT_mRNA59013	uncharacterized protein	XM_046235553.1	C8R40DRAFT_59013
850	C8R40DRAFT_1065289	1	0	0	0	0	C8R40DRAFT_1065289	70256012	NW_025764307.1	2299794	2300556	763	+	RefSeq	gene	., 2299794	2300556, .	protein_coding	C8R40DRAFT_1065289	TRUE	gnl|WGS:JABWDW|C8R40DRAFT_1065289	gnl|WGS:JABWDW|C8R40DRAFT_mRNA1065289	uncharacterized protein	XM_046225645.1	C8R40DRAFT_1065289
851	C8R40DRAFT_58961	1.54382	4.41935	5.04585	175	282	C8R40DRAFT_58961	70265916	NW_025764307.1	2300984	2302452	1469	+	RefSeq	gene			protein_coding	C8R40DRAFT_58961		gnl|WGS:JABWDW|C8R40DRAFT_58961	gnl|WGS:JABWDW|C8R40DRAFT_mRNA58961	uncharacterized protein	XM_046235549.1	C8R40DRAFT_58961
852	C8R40DRAFT_1261992	1.72531	4.70373	5.49059	215	387	C8R40DRAFT_1261992	70264208	NW_025764307.1	2301999	2303600	1602	-	RefSeq	gene			protein_coding	C8R40DRAFT_1261992		gnl|WGS:JABWDW|C8R40DRAFT_1261992	gnl|WGS:JABWDW|C8R40DRAFT_mRNA1261992	uncharacterized protein	XM_046233841.1	C8R40DRAFT_1261992
853	C8R40DRAFT_59337	0.384602	6.52037	5.14181	779	302	C8R40DRAFT_59337	70265928	NW_025764307.1	2304131	2306755	2625	+	RefSeq	gene			protein_coding	C8R40DRAFT_59337		gnl|WGS:JABWDW|C8R40DRAFT_59337	gnl|WGS:JABWDW|C8R40DRAFT_mRNA59337	uncharacterized protein	XM_046235561.1	C8R40DRAFT_59337
854	C8R40DRAFT_1032250	0.498876	4.88538	3.88214	245	121	C8R40DRAFT_1032250	70253610	NW_025764307.1	2306862	2308311	1450	-	RefSeq	gene	., 2306862	2308311, .	protein_coding	C8R40DRAFT_1032250	TRUE	gnl|WGS:JABWDW|C8R40DRAFT_1032250	gnl|WGS:JABWDW|C8R40DRAFT_mRNA1032250	extracellular GDSL-like lipase /acylhydrolase	XM_046223243.1	C8R40DRAFT_1032250
855	C8R40DRAFT_1165078	1.17209	2.24177	2.47086	32	40	C8R40DRAFT_1165078	70260993	NW_025764307.1	2311478	2312177	700	+	RefSeq	gene	., 2311478	2312177, .	protein_coding	C8R40DRAFT_1165078	TRUE	gnl|WGS:JABWDW|C8R40DRAFT_1165078	gnl|WGS:JABWDW|C8R40DRAFT_mRNA1165078	uncharacterized protein	XM_046230626.1	C8R40DRAFT_1165078
856	C8R40DRAFT_1165079	1.02806	4.57561	4.61553	196	207	C8R40DRAFT_1165079	70260994	NW_025764307.1	2313521	2314179	659	-	RefSeq	gene	., 2313521	2314179, .	protein_coding	C8R40DRAFT_1165079	TRUE	gnl|WGS:JABWDW|C8R40DRAFT_1165079	gnl|WGS:JABWDW|C8R40DRAFT_mRNA1165079	uncharacterized protein	XM_046230627.1	C8R40DRAFT_1165079
857	C8R40DRAFT_1165080	0.952901	4.91912	4.84952	251	245	C8R40DRAFT_1165080	70260995	NW_025764307.1	2314995	2316863	1869	-	RefSeq	gene	., 2314995	2316863, .	protein_coding	C8R40DRAFT_1165080	TRUE	gnl|WGS:JABWDW|C8R40DRAFT_1165080	gnl|WGS:JABWDW|C8R40DRAFT_mRNA1165080	uncharacterized protein	XM_046230628.1	C8R40DRAFT_1165080
858	C8R40DRAFT_1065296	1.22719	0	0.295355	0	2	C8R40DRAFT_1065296	70256013	NW_025764307.1	2317453	2318490	1038	-	RefSeq	gene	., 2317453	2318490, .	protein_coding	C8R40DRAFT_1065296	TRUE	gnl|WGS:JABWDW|C8R40DRAFT_1065296	gnl|WGS:JABWDW|C8R40DRAFT_mRNA1065296	uncharacterized protein	XM_046225646.1	C8R40DRAFT_1065296
859	C8R40DRAFT_1165082	1	0	0	0	0	C8R40DRAFT_1165082	70260996	NW_025764307.1	2319224	2320081	858	-	RefSeq	gene	., 2319224	2320081, .	protein_coding	C8R40DRAFT_1165082	TRUE	gnl|WGS:JABWDW|C8R40DRAFT_1165082	gnl|WGS:JABWDW|C8R40DRAFT_mRNA1165082	uncharacterized protein	XM_046230629.1	C8R40DRAFT_1165082
860	C8R40DRAFT_1165083	0.783605	2.01094	1.65914	26	19	C8R40DRAFT_1165083	70260997	NW_025764307.1	2321927	2323861	1935	-	RefSeq	gene	., 2321927	2323861, .	protein_coding	C8R40DRAFT_1165083	TRUE	gnl|WGS:JABWDW|C8R40DRAFT_1165083	gnl|WGS:JABWDW|C8R40DRAFT_mRNA1165083	uncharacterized protein	XM_046230630.1	C8R40DRAFT_1165083
861	C8R40DRAFT_60260	0.92388	3.08058	2.96636	64	60	C8R40DRAFT_60260	70265958	NW_025764307.1	2326657	2328093	1437	-	RefSeq	gene			protein_coding	C8R40DRAFT_60260		gnl|WGS:JABWDW|C8R40DRAFT_60260	gnl|WGS:JABWDW|C8R40DRAFT_mRNA60260	ChaC-like protein	XM_046235591.1	C8R40DRAFT_60260
862	C8R40DRAFT_60589	0.754517	3.35161	2.94524	79	59	C8R40DRAFT_60589	70265965	NW_025764307.1	2328343	2329437	1095	-	RefSeq	gene			protein_coding	C8R40DRAFT_60589		gnl|WGS:JABWDW|C8R40DRAFT_60589	gnl|WGS:JABWDW|C8R40DRAFT_mRNA60589	protein-tyrosine phosphatase-like protein	XM_046235598.1	C8R40DRAFT_60589
863	C8R40DRAFT_1079395	1.49412	3.10032	3.67962	65	104	C8R40DRAFT_1079395	70257407	NW_025764307.1	2332061	2334491	2431	+	RefSeq	gene			protein_coding	C8R40DRAFT_1079395		gnl|WGS:JABWDW|C8R40DRAFT_1079395	gnl|WGS:JABWDW|C8R40DRAFT_mRNA1079395	serine carboxypeptidase	XM_046227040.1	C8R40DRAFT_1079395
864	C8R40DRAFT_1065300	0.637293	1.19037	0.540399	11	4	C8R40DRAFT_1065300	70256014	NW_025764307.1	2337112	2338460	1349	-	RefSeq	gene	., 2337112	2338460, .	protein_coding	C8R40DRAFT_1065300	TRUE	gnl|WGS:JABWDW|C8R40DRAFT_1065300	gnl|WGS:JABWDW|C8R40DRAFT_mRNA1065300	uncharacterized protein	XM_046225647.1	C8R40DRAFT_1065300
865	C8R40DRAFT_1019736	0.895611	0.159055	0	1	0	C8R40DRAFT_1019736	70253351	NW_025764316.1	19678	20031	354	-	RefSeq	gene	., 19678	20031, .	protein_coding	C8R40DRAFT_1019736	TRUE	gnl|WGS:JABWDW|C8R40DRAFT_1019736	gnl|WGS:JABWDW|C8R40DRAFT_mRNA1019736	uncharacterized protein	XM_046222984.1	C8R40DRAFT_1019736
866	C8R40DRAFT_1095082	0.697486	5.03136	4.51159	272	192	C8R40DRAFT_1095082	70258058	NW_025764316.1	20810	21893	1084	+	RefSeq	gene			protein_coding	C8R40DRAFT_1095082		gnl|WGS:JABWDW|C8R40DRAFT_1095082	gnl|WGS:JABWDW|C8R40DRAFT_mRNA1095082	Pre-mRNA-splicing factor of RES complex-domain-containing protein	XM_046227691.1	C8R40DRAFT_1095082
867	C8R40DRAFT_61129	0.713227	5.23707	4.7495	315	228	C8R40DRAFT_61129	70265994	NW_025764316.1	21931	23734	1804	-	RefSeq	gene			protein_coding	C8R40DRAFT_61129		gnl|WGS:JABWDW|C8R40DRAFT_61129	gnl|WGS:JABWDW|C8R40DRAFT_mRNA61129	uncharacterized protein	XM_046235627.1	C8R40DRAFT_61129
868	C8R40DRAFT_1040702	0.514849	5.68888	4.73111	434	225	C8R40DRAFT_1040702	70254303	NW_025764316.1	24483	24850	368	-	RefSeq	gene	., 24483	24850, .	protein_coding	C8R40DRAFT_1040702	TRUE	gnl|WGS:JABWDW|C8R40DRAFT_1040702	gnl|WGS:JABWDW|C8R40DRAFT_mRNA1040702	uncharacterized protein	XM_046223936.1	C8R40DRAFT_1040702
869	C8R40DRAFT_1040849	1.08429	6.05537	6.17212	562	626	C8R40DRAFT_1040849	70254317	NW_025764316.1	25030	25368	339	+	RefSeq	gene	., 25030	25368, .	protein_coding	C8R40DRAFT_1040849	TRUE	gnl|WGS:JABWDW|C8R40DRAFT_1040849	gnl|WGS:JABWDW|C8R40DRAFT_mRNA1040849	transcription factor Pcc1-domain-containing protein	XM_046223950.1	C8R40DRAFT_1040849
870	C8R40DRAFT_1040963	0.842523	7.31227	7.06506	1355	1170	C8R40DRAFT_1040963	70254328	NW_025764316.1	25479	27055	1577	-	RefSeq	gene	., 25479	27055, .	protein_coding	C8R40DRAFT_1040963	TRUE	gnl|WGS:JABWDW|C8R40DRAFT_1040963	gnl|WGS:JABWDW|C8R40DRAFT_mRNA1040963	peptidase M24, structural domain-containing protein	XM_046223961.1	C8R40DRAFT_1040963
871	C8R40DRAFT_1168501	0.619139	1.11474	0.423073	10	3	C8R40DRAFT_1168501	70261558	NW_025764316.1	29215	31193	1979	-	RefSeq	gene	., 29215	31193, .	protein_coding	C8R40DRAFT_1168501	TRUE	gnl|WGS:JABWDW|C8R40DRAFT_1168501	gnl|WGS:JABWDW|C8R40DRAFT_mRNA1168501	uncharacterized protein	XM_046231191.1	C8R40DRAFT_1168501
872	C8R40DRAFT_1040874	1.05922	5.47871	5.56171	374	407	C8R40DRAFT_1040874	70254320	NW_025764316.1	31421	31934	514	+	RefSeq	gene	., 31421	31934, .	protein_coding	C8R40DRAFT_1040874	TRUE	gnl|WGS:JABWDW|C8R40DRAFT_1040874	gnl|WGS:JABWDW|C8R40DRAFT_mRNA1040874	uncharacterized protein	XM_046223953.1	C8R40DRAFT_1040874
873	C8R40DRAFT_1040469	0.859236	7.27041	7.05154	1316	1159	C8R40DRAFT_1040469	70254287	NW_025764316.1	33313	36190	2878	-	RefSeq	gene	., 33313	36190, .	protein_coding	C8R40DRAFT_1040469	TRUE	gnl|WGS:JABWDW|C8R40DRAFT_1040469	gnl|WGS:JABWDW|C8R40DRAFT_mRNA1040469	oligosaccharyl transferase STT3 subunit	XM_046223920.1	C8R40DRAFT_1040469
874	C8R40DRAFT_1181742	1.52232	4.60354	5.20981	200	317	C8R40DRAFT_1181742	70263322	NW_025764316.1	36622	41081	4460	-	RefSeq	gene	., 36622		protein_coding	C8R40DRAFT_1181742	TRUE	gnl|WGS:JABWDW|C8R40DRAFT_1181742	gnl|WGS:JABWDW|C8R40DRAFT_mRNA1181742	uncharacterized protein	XM_046232955.1	C8R40DRAFT_1181742
875	C8R40DRAFT_1067919	0.671594	1.11474	0.540399	10	4	C8R40DRAFT_1067919	70256319	NW_025764316.1	43164	44356	1193	+	RefSeq	gene	., 43164	44356, .	protein_coding	C8R40DRAFT_1067919	TRUE	gnl|WGS:JABWDW|C8R40DRAFT_1067919	gnl|WGS:JABWDW|C8R40DRAFT_mRNA1067919	uncharacterized protein	XM_046225952.1	C8R40DRAFT_1067919
876	C8R40DRAFT_61432	0.870221	6.24689	6.04634	643	573	C8R40DRAFT_61432	70266010	NW_025764316.1	44536	45735	1200	+	RefSeq	gene			protein_coding	C8R40DRAFT_61432		gnl|WGS:JABWDW|C8R40DRAFT_61432	gnl|WGS:JABWDW|C8R40DRAFT_mRNA61432	uncharacterized protein	XM_046235643.1	C8R40DRAFT_61432
877	C8R40DRAFT_1040692	1	0	0	0	0	C8R40DRAFT_1040692	70254302	NW_025764316.1	49549	50409	861	+	RefSeq	gene	., 49549	50409, .	protein_coding	C8R40DRAFT_1040692	TRUE	gnl|WGS:JABWDW|C8R40DRAFT_1040692	gnl|WGS:JABWDW|C8R40DRAFT_mRNA1040692	uncharacterized protein	XM_046223935.1	C8R40DRAFT_1040692
878	C8R40DRAFT_1067922	1	0	0	0	0	C8R40DRAFT_1067922	70256320	NW_025764316.1	51652	52194	543	+	RefSeq	gene	., 51652	52194, .	protein_coding	C8R40DRAFT_1067922	TRUE	gnl|WGS:JABWDW|C8R40DRAFT_1067922	gnl|WGS:JABWDW|C8R40DRAFT_mRNA1067922	uncharacterized protein	XM_046225953.1	C8R40DRAFT_1067922
879	C8R40DRAFT_1040847	0.895611	0.159055	0	1	0	C8R40DRAFT_1040847	70254316	NW_025764316.1	52662	53003	342	-	RefSeq	gene	., 52662	53003, .	protein_coding	C8R40DRAFT_1040847	TRUE	gnl|WGS:JABWDW|C8R40DRAFT_1040847	gnl|WGS:JABWDW|C8R40DRAFT_mRNA1040847	uncharacterized protein	XM_046223949.1	C8R40DRAFT_1040847
880	C8R40DRAFT_1023629	0.895611	0.159055	0	1	0	C8R40DRAFT_1023629	70253410	NW_025764316.1	53420	53800	381	-	RefSeq	gene	., 53420	53800, .	protein_coding	C8R40DRAFT_1023629	TRUE	gnl|WGS:JABWDW|C8R40DRAFT_1023629	gnl|WGS:JABWDW|C8R40DRAFT_mRNA1023629	uncharacterized protein	XM_046223043.1	C8R40DRAFT_1023629
881	C8R40DRAFT_1159713	1	0	0	0	0	C8R40DRAFT_1159713	70260289	NW_025764316.1	55235	56297	1063	+	RefSeq	gene	., 55235	56297, .	protein_coding	C8R40DRAFT_1159713	TRUE	gnl|WGS:JABWDW|C8R40DRAFT_1159713	gnl|WGS:JABWDW|C8R40DRAFT_mRNA1159713	uncharacterized protein	XM_046229922.1	C8R40DRAFT_1159713
882	C8R40DRAFT_1168509	1	0	0	0	0	C8R40DRAFT_1168509	70261559	NW_025764316.1	56498	57114	617	+	RefSeq	gene	., 56498	57114, .	protein_coding	C8R40DRAFT_1168509	TRUE	gnl|WGS:JABWDW|C8R40DRAFT_1168509	gnl|WGS:JABWDW|C8R40DRAFT_mRNA1168509	uncharacterized protein	XM_046231192.1	C8R40DRAFT_1168509
883	C8R40DRAFT_1168510	1	0	0	0	0	C8R40DRAFT_1168510	70261560	NW_025764316.1	58114	59792	1679	-	RefSeq	gene	., 58114	59792, .	protein_coding	C8R40DRAFT_1168510	TRUE	gnl|WGS:JABWDW|C8R40DRAFT_1168510	gnl|WGS:JABWDW|C8R40DRAFT_mRNA1168510	uncharacterized protein	XM_046231193.1	C8R40DRAFT_1168510
884	C8R40DRAFT_1040501	0.895611	0.159055	0	1	0	C8R40DRAFT_1040501	70254289	NW_025764316.1	60180	62157	1978	+	RefSeq	gene	., 60180	62157, .	protein_coding	C8R40DRAFT_1040501	TRUE	gnl|WGS:JABWDW|C8R40DRAFT_1040501	gnl|WGS:JABWDW|C8R40DRAFT_mRNA1040501	uncharacterized protein	XM_046223922.1	C8R40DRAFT_1040501
885	C8R40DRAFT_1168512	3.8509	0.302303	2.2475	2	33	C8R40DRAFT_1168512	70261561	NW_025764316.1	63583	64512	930	+	RefSeq	gene	., 63583	64512, .	protein_coding	C8R40DRAFT_1168512	TRUE	gnl|WGS:JABWDW|C8R40DRAFT_1168512	gnl|WGS:JABWDW|C8R40DRAFT_mRNA1168512	uncharacterized protein	XM_046231194.1	C8R40DRAFT_1168512
886	C8R40DRAFT_1168513	0.788097	4.979	4.63544	262	210	C8R40DRAFT_1168513	70261562	NW_025764316.1	64964	65736	773	-	RefSeq	gene	., 64964	65736, .	protein_coding	C8R40DRAFT_1168513	TRUE	gnl|WGS:JABWDW|C8R40DRAFT_1168513	gnl|WGS:JABWDW|C8R40DRAFT_mRNA1168513	uncharacterized protein	XM_046231195.1	C8R40DRAFT_1168513
887	C8R40DRAFT_61673	0.916499	2.44072	2.31492	38	35	C8R40DRAFT_61673	70266017	NW_025764316.1	65759	67055	1297	+	RefSeq	gene			protein_coding	C8R40DRAFT_61673		gnl|WGS:JABWDW|C8R40DRAFT_61673	gnl|WGS:JABWDW|C8R40DRAFT_mRNA61673	kinase-like domain-containing protein	XM_046235650.1	C8R40DRAFT_61673
888	C8R40DRAFT_1168515	1.3712	1.68462	2.14006	19	30	C8R40DRAFT_1168515	70261563	NW_025764316.1	67196	68258	1063	+	RefSeq	gene	., 67196	68258, .	protein_coding	C8R40DRAFT_1168515	TRUE	gnl|WGS:JABWDW|C8R40DRAFT_1168515	gnl|WGS:JABWDW|C8R40DRAFT_mRNA1168515	uncharacterized protein	XM_046231196.1	C8R40DRAFT_1168515
889	C8R40DRAFT_1168516	1.59296	3.1767	3.8484	69	118	C8R40DRAFT_1168516	70261564	NW_025764316.1	68661	69645	985	-	RefSeq	gene	., 68661	69645, .	protein_coding	C8R40DRAFT_1168516	TRUE	gnl|WGS:JABWDW|C8R40DRAFT_1168516	gnl|WGS:JABWDW|C8R40DRAFT_mRNA1168516	uncharacterized protein	XM_046231197.1	C8R40DRAFT_1168516
890	C8R40DRAFT_1067929	0.795873	3.23143	2.90204	72	57	C8R40DRAFT_1067929	70256321	NW_025764316.1	71171	72138	968	+	RefSeq	gene	., 71171	72138, .	protein_coding	C8R40DRAFT_1067929	TRUE	gnl|WGS:JABWDW|C8R40DRAFT_1067929	gnl|WGS:JABWDW|C8R40DRAFT_mRNA1067929	uncharacterized protein	XM_046225954.1	C8R40DRAFT_1067929
891	C8R40DRAFT_1168518	1.50603	0.159055	0.749802	1	6	C8R40DRAFT_1168518	70261565	NW_025764316.1	72318	72951	634	+	RefSeq	gene	., 72318	72951, .	protein_coding	C8R40DRAFT_1168518	TRUE	gnl|WGS:JABWDW|C8R40DRAFT_1168518	gnl|WGS:JABWDW|C8R40DRAFT_mRNA1168518	uncharacterized protein	XM_046231198.1	C8R40DRAFT_1168518
892	C8R40DRAFT_1168521	1.34078	0	0.423073	0	3	C8R40DRAFT_1168521	70261566	NW_025764316.1	81470	82002	533	+	RefSeq	gene	., 81470	82002, .	protein_coding	C8R40DRAFT_1168521	TRUE	gnl|WGS:JABWDW|C8R40DRAFT_1168521	gnl|WGS:JABWDW|C8R40DRAFT_mRNA1168521	uncharacterized protein	XM_046231199.1	C8R40DRAFT_1168521
893	C8R40DRAFT_1040991	0.829024	4.33021	4.05969	164	138	C8R40DRAFT_1040991	70254331	NW_025764316.1	85273	86210	938	+	RefSeq	gene	., 85273	86210, .	protein_coding	C8R40DRAFT_1040991	TRUE	gnl|WGS:JABWDW|C8R40DRAFT_1040991	gnl|WGS:JABWDW|C8R40DRAFT_mRNA1040991	uncharacterized protein	XM_046223964.1	C8R40DRAFT_1040991
894	C8R40DRAFT_1159716	1.11756	4.43498	4.59533	177	204	C8R40DRAFT_1159716	70260290	NW_025764316.1	86220	88696	2477	-	RefSeq	gene	., 86220	88696, .	protein_coding	C8R40DRAFT_1159716	TRUE	gnl|WGS:JABWDW|C8R40DRAFT_1159716	gnl|WGS:JABWDW|C8R40DRAFT_mRNA1159716	MIF4G-domain-containing protein	XM_046229923.1	C8R40DRAFT_1159716
895	C8R40DRAFT_1248355	0.85585	0.764969	0.540399	6	4	C8R40DRAFT_1248355	70264023	NW_025764316.1	89640	90329	690	+	RefSeq	gene	., 89640	90329, .	protein_coding	C8R40DRAFT_1248355	TRUE	gnl|WGS:JABWDW|C8R40DRAFT_1248355	gnl|WGS:JABWDW|C8R40DRAFT_mRNA1248355	uncharacterized protein	XM_046233656.1	C8R40DRAFT_1248355
896	C8R40DRAFT_62115	1.15963	3.89434	4.10801	119	143	C8R40DRAFT_62115	70266034	NW_025764316.1	90234	91375	1142	+	RefSeq	gene			protein_coding	C8R40DRAFT_62115		gnl|WGS:JABWDW|C8R40DRAFT_62115	gnl|WGS:JABWDW|C8R40DRAFT_mRNA62115	uncharacterized protein	XM_046235667.1	C8R40DRAFT_62115
897	C8R40DRAFT_1248360	0.990157	5.50486	5.49059	381	387	C8R40DRAFT_1248360	70264024	NW_025764316.1	91433	94261	2829	+	RefSeq	gene			protein_coding	C8R40DRAFT_1248360		gnl|WGS:JABWDW|C8R40DRAFT_1248360	gnl|WGS:JABWDW|C8R40DRAFT_mRNA1248360	uncharacterized protein	XM_046233657.1	C8R40DRAFT_1248360
898	C8R40DRAFT_1040780	0.764807	5.15449	4.76766	297	231	C8R40DRAFT_1040780	70254311	NW_025764316.1	94332	94594	263	+	RefSeq	gene	., 94332	94594, .	protein_coding	C8R40DRAFT_1040780	TRUE	gnl|WGS:JABWDW|C8R40DRAFT_1040780	gnl|WGS:JABWDW|C8R40DRAFT_mRNA1040780	ATPase, V0 complex, subunit E1 /e2	XM_046223944.1	C8R40DRAFT_1040780
899	C8R40DRAFT_1040677	0.712053	1.92499	1.43504	24	15	C8R40DRAFT_1040677	70254297	NW_025764316.1	95266	97000	1735	+	RefSeq	gene	., 95266	97000, .	protein_coding	C8R40DRAFT_1040677	TRUE	gnl|WGS:JABWDW|C8R40DRAFT_1040677	gnl|WGS:JABWDW|C8R40DRAFT_mRNA1040677	major facilitator superfamily domain-containing protein	XM_046223930.1	C8R40DRAFT_1040677
900	C8R40DRAFT_1159719	1.03872	3.46255	3.51735	86	92	C8R40DRAFT_1159719	70260291	NW_025764316.1	97997	99479	1483	+	RefSeq	gene	., 97997	99479, .	protein_coding	C8R40DRAFT_1159719	TRUE	gnl|WGS:JABWDW|C8R40DRAFT_1159719	gnl|WGS:JABWDW|C8R40DRAFT_mRNA1159719	uncharacterized protein	XM_046229924.1	C8R40DRAFT_1159719
901	C8R40DRAFT_1067935	0.834097	6.65661	6.3949	857	732	C8R40DRAFT_1067935	70256322	NW_025764316.1	99752	101283	1532	-	RefSeq	gene	., 99752	101283, .	protein_coding	C8R40DRAFT_1067935	TRUE	gnl|WGS:JABWDW|C8R40DRAFT_1067935	gnl|WGS:JABWDW|C8R40DRAFT_mRNA1067935	ergosterol biosynthesis ERG4 /ERG24	XM_046225955.1	C8R40DRAFT_1067935
902	C8R40DRAFT_1181776	1.09908	0.159055	0.295355	1	2	C8R40DRAFT_1181776	70263323	NW_025764316.1	101847	103120	1274	-	RefSeq	gene	., 101847	103120, .	protein_coding	C8R40DRAFT_1181776	TRUE	gnl|WGS:JABWDW|C8R40DRAFT_1181776	gnl|WGS:JABWDW|C8R40DRAFT_mRNA1181776	Alpha /beta hydrolase family-domain-containing protein	XM_046232956.1	C8R40DRAFT_1181776
903	C8R40DRAFT_61797	1.2286	4.8214	5.11841	234	297	C8R40DRAFT_61797	70266022	NW_025764316.1	103613	105127	1515	-	RefSeq	gene			protein_coding	C8R40DRAFT_61797		gnl|WGS:JABWDW|C8R40DRAFT_61797	gnl|WGS:JABWDW|C8R40DRAFT_mRNA61797	HD domain-containing protein	XM_046235655.1	C8R40DRAFT_61797
904	C8R40DRAFT_1095207	0.913745	4.03433	3.9042	132	123	C8R40DRAFT_1095207	70258059	NW_025764316.1	105160	106686	1527	-	RefSeq	gene			protein_coding	C8R40DRAFT_1095207		gnl|WGS:JABWDW|C8R40DRAFT_1095207	gnl|WGS:JABWDW|C8R40DRAFT_mRNA1095207	CRAL /TRIO domain-containing protein	XM_046227692.1	C8R40DRAFT_1095207
905	C8R40DRAFT_1168533	2.00339	0.432603	1.43504	3	15	C8R40DRAFT_1168533	70261567	NW_025764316.1	106809	107719	911	+	RefSeq	gene	., 106809	107719, .	protein_coding	C8R40DRAFT_1168533	TRUE	gnl|WGS:JABWDW|C8R40DRAFT_1168533	gnl|WGS:JABWDW|C8R40DRAFT_mRNA1168533	uncharacterized protein	XM_046231200.1	C8R40DRAFT_1168533
906	C8R40DRAFT_1181793	1.79501	4.43498	5.27898	177	333	C8R40DRAFT_1181793	70263325	NW_025764316.1	107603	108700	1098	+	RefSeq	gene			protein_coding	C8R40DRAFT_1181793		gnl|WGS:JABWDW|C8R40DRAFT_1181793	gnl|WGS:JABWDW|C8R40DRAFT_mRNA1181793	uncharacterized protein	XM_046232958.1	C8R40DRAFT_1181793
907	C8R40DRAFT_1159722	1.6832	3.31829	4.06949	77	139	C8R40DRAFT_1159722	70260292	NW_025764316.1	108496	110366	1871	-	RefSeq	gene	., 108496	110366, .	protein_coding	C8R40DRAFT_1159722	TRUE	gnl|WGS:JABWDW|C8R40DRAFT_1159722	gnl|WGS:JABWDW|C8R40DRAFT_mRNA1159722	PLC-like phosphodiesterase	XM_046229925.1	C8R40DRAFT_1159722
908	C8R40DRAFT_1168535	0.56477	6.26668	5.44241	652	374	C8R40DRAFT_1168535	70261568	NW_025764316.1	110467	110865	399	+	RefSeq	gene	., 110467	110865, .	protein_coding	C8R40DRAFT_1168535	TRUE	gnl|WGS:JABWDW|C8R40DRAFT_1168535	gnl|WGS:JABWDW|C8R40DRAFT_mRNA1168535	dolichol-phosphate mannosyltransferase subunit 3	XM_046231201.1	C8R40DRAFT_1168535
909	C8R40DRAFT_62370	0.661617	6.89002	6.29409	1009	682	C8R40DRAFT_62370	70266044	NW_025764316.1	110936	113087	2152	-	RefSeq	gene			protein_coding	C8R40DRAFT_62370		gnl|WGS:JABWDW|C8R40DRAFT_62370	gnl|WGS:JABWDW|C8R40DRAFT_mRNA62370	uncharacterized protein	XM_046235677.1	C8R40DRAFT_62370
910	C8R40DRAFT_1159724	0.400547	3.63488	2.31492	98	35	C8R40DRAFT_1159724	70260293	NW_025764316.1	112930	115375	2446	-	RefSeq	gene	., 112930	115375, .	protein_coding	C8R40DRAFT_1159724	TRUE	gnl|WGS:JABWDW|C8R40DRAFT_1159724	gnl|WGS:JABWDW|C8R40DRAFT_mRNA1159724	uncharacterized protein	XM_046229926.1	C8R40DRAFT_1159724
911	C8R40DRAFT_1159725	1.33916	5.54863	5.96996	393	543	C8R40DRAFT_1159725	70260294	NW_025764316.1	115710	117197	1488	+	RefSeq	gene	., 115710	117197, .	protein_coding	C8R40DRAFT_1159725	TRUE	gnl|WGS:JABWDW|C8R40DRAFT_1159725	gnl|WGS:JABWDW|C8R40DRAFT_mRNA1159725	uncharacterized protein	XM_046229927.1	C8R40DRAFT_1159725
912	C8R40DRAFT_62308	5.57705	6.96596	9.44546	1064	6129	C8R40DRAFT_62308	70266041	NW_025764316.1	117271	118082	812	-	RefSeq	gene			protein_coding	C8R40DRAFT_62308		gnl|WGS:JABWDW|C8R40DRAFT_62308	gnl|WGS:JABWDW|C8R40DRAFT_mRNA62308	uncharacterized protein	XM_046235674.1	C8R40DRAFT_62308
913	C8R40DRAFT_62306	1.05009	6.91531	6.98582	1027	1107	C8R40DRAFT_62306	70266040	NW_025764316.1	118545	120355	1811	-	RefSeq	gene			protein_coding	C8R40DRAFT_62306		gnl|WGS:JABWDW|C8R40DRAFT_62306	gnl|WGS:JABWDW|C8R40DRAFT_mRNA62306	P-loop containing nucleoside triphosphate hydrolase protein	XM_046235673.1	C8R40DRAFT_62306
914	C8R40DRAFT_1095239	0.96938	5.92029	5.87543	511	508	C8R40DRAFT_1095239	70258060	NW_025764316.1	120426	121913	1488	+	RefSeq	gene			protein_coding	C8R40DRAFT_1095239		gnl|WGS:JABWDW|C8R40DRAFT_1095239	gnl|WGS:JABWDW|C8R40DRAFT_mRNA1095239	uncharacterized protein	XM_046227693.1	C8R40DRAFT_1095239
915	C8R40DRAFT_1095240	0.943656	5.94507	5.8614	520	503	C8R40DRAFT_1095240	70258061	NW_025764316.1	121993	124955	2963	+	RefSeq	gene			protein_coding	C8R40DRAFT_1095240		gnl|WGS:JABWDW|C8R40DRAFT_1095240	gnl|WGS:JABWDW|C8R40DRAFT_mRNA1095240	peroxysomal citrate synthase	XM_046227694.1	C8R40DRAFT_1095240
916	C8R40DRAFT_1168541	0.810498	3.62128	3.31816	97	79	C8R40DRAFT_1168541	70261569	NW_025764316.1	125142	126026	885	+	RefSeq	gene	., 125142	126026, .	protein_coding	C8R40DRAFT_1168541	TRUE	gnl|WGS:JABWDW|C8R40DRAFT_1168541	gnl|WGS:JABWDW|C8R40DRAFT_mRNA1168541	uncharacterized protein	XM_046231202.1	C8R40DRAFT_1168541
917	C8R40DRAFT_1014698	1.09028	2.05207	2.17677	27	31	C8R40DRAFT_1014698	70253281	NW_025764316.1	126939	127241	303	-	RefSeq	gene	., 126939	127241, .	protein_coding	C8R40DRAFT_1014698	TRUE	gnl|WGS:JABWDW|C8R40DRAFT_1014698	gnl|WGS:JABWDW|C8R40DRAFT_mRNA1014698	uncharacterized protein	XM_046222914.1	C8R40DRAFT_1014698
918	C8R40DRAFT_t85	0.566685	1.11474	0.295355	10	2	C8R40DRAFT_t85	70267482	NW_025764316.1	127346	127433	88	+	RefSeq	gene			tRNA	C8R40DRAFT_t85				tRNA-Tyr		C8R40DRAFT_t85
919	C8R40DRAFT_1168543	1.46505	3.96065	4.51159	125	192	C8R40DRAFT_1168543	70261570	NW_025764316.1	127758	129581	1824	+	RefSeq	gene	., 127758	129581, .	protein_coding	C8R40DRAFT_1168543	TRUE	gnl|WGS:JABWDW|C8R40DRAFT_1168543	gnl|WGS:JABWDW|C8R40DRAFT_mRNA1168543	uncharacterized protein	XM_046231203.1	C8R40DRAFT_1168543
920	C8R40DRAFT_1168544	3.44998	4.07481	5.8614	136	503	C8R40DRAFT_1168544	70261571	NW_025764316.1	130433	131183	751	-	RefSeq	gene	., 130433	131183, .	protein_coding	C8R40DRAFT_1168544	TRUE	gnl|WGS:JABWDW|C8R40DRAFT_1168544	gnl|WGS:JABWDW|C8R40DRAFT_mRNA1168544	uncharacterized protein	XM_046231204.1	C8R40DRAFT_1168544
921	C8R40DRAFT_1095246	4.6822	2.58782	4.81501	43	239	C8R40DRAFT_1095246	70258062	NW_025764316.1	131409	132343	935	+	RefSeq	gene	., 131409		protein_coding	C8R40DRAFT_1095246	TRUE	gnl|WGS:JABWDW|C8R40DRAFT_1095246	gnl|WGS:JABWDW|C8R40DRAFT_mRNA1095246	uncharacterized protein	XM_046227695.1	C8R40DRAFT_1095246
922	C8R40DRAFT_63165	1.20637	5.48247	5.75314	375	466	C8R40DRAFT_63165	70266075	NW_025764316.1	132213	133239	1027	+	RefSeq	gene			protein_coding	C8R40DRAFT_63165		gnl|WGS:JABWDW|C8R40DRAFT_63165	gnl|WGS:JABWDW|C8R40DRAFT_mRNA63165	uncharacterized protein	XM_046235708.1	C8R40DRAFT_63165
923	C8R40DRAFT_63222	0.772946	5.86942	5.49787	493	389	C8R40DRAFT_63222	70266076	NW_025764316.1	133302	135303	2002	-	RefSeq	gene			protein_coding	C8R40DRAFT_63222		gnl|WGS:JABWDW|C8R40DRAFT_63222	gnl|WGS:JABWDW|C8R40DRAFT_mRNA63222	uncharacterized protein	XM_046235709.1	C8R40DRAFT_63222
924	C8R40DRAFT_62929	0.624497	7.08963	6.4104	1160	740	C8R40DRAFT_62929	70266066	NW_025764316.1	135304	137002	1699	-	RefSeq	gene			protein_coding	C8R40DRAFT_62929		gnl|WGS:JABWDW|C8R40DRAFT_62929	gnl|WGS:JABWDW|C8R40DRAFT_mRNA62929	uncharacterized protein	XM_046235699.1	C8R40DRAFT_62929
925	C8R40DRAFT_1067950	3.97226	1.19037	3.18033	11	71	C8R40DRAFT_1067950	70256323	NW_025764316.1	143758	144328	571	-	RefSeq	gene	., 143758	144328, .	protein_coding	C8R40DRAFT_1067950	TRUE	gnl|WGS:JABWDW|C8R40DRAFT_1067950	gnl|WGS:JABWDW|C8R40DRAFT_mRNA1067950	uncharacterized protein	XM_046225956.1	C8R40DRAFT_1067950
926	C8R40DRAFT_63246	1.03373	6.59184	6.63971	819	869	C8R40DRAFT_63246	70266078	NW_025764316.1	145160	146823	1664	-	RefSeq	gene			protein_coding	C8R40DRAFT_63246		gnl|WGS:JABWDW|C8R40DRAFT_63246	gnl|WGS:JABWDW|C8R40DRAFT_mRNA63246	protein phosphatase 2A	XM_046235711.1	C8R40DRAFT_63246
927	C8R40DRAFT_1040681	1.11682	5.88942	6.04882	500	574	C8R40DRAFT_1040681	70254299	NW_025764316.1	146791	148961	2171	+	RefSeq	gene	., 146791	148961, .	protein_coding	C8R40DRAFT_1040681	TRUE	gnl|WGS:JABWDW|C8R40DRAFT_1040681	gnl|WGS:JABWDW|C8R40DRAFT_mRNA1040681	chaperonin Cpn60 /TCP-1 family	XM_046223932.1	C8R40DRAFT_1040681
928	C8R40DRAFT_63272	0.935858	9.0742	8.97856	4616	4432	C8R40DRAFT_63272	70266081	NW_025764316.1	149350	150122	773	-	RefSeq	gene			protein_coding	C8R40DRAFT_63272		gnl|WGS:JABWDW|C8R40DRAFT_63272	gnl|WGS:JABWDW|C8R40DRAFT_mRNA63272	ubiquitin-60S ribosomal protein L40 fusion protein	XM_046235714.1	C8R40DRAFT_63272
929	C8R40DRAFT_1040840	0.718274	2.50137	2.02397	40	27	C8R40DRAFT_1040840	70254315	NW_025764316.1	150598	150997	400	+	RefSeq	gene	., 150598	150997, .	protein_coding	C8R40DRAFT_1040840	TRUE	gnl|WGS:JABWDW|C8R40DRAFT_1040840	gnl|WGS:JABWDW|C8R40DRAFT_mRNA1040840	uncharacterized protein	XM_046223948.1	C8R40DRAFT_1040840
930	C8R40DRAFT_63496	1.97573	5.50856	6.49095	382	783	C8R40DRAFT_63496	70266089	NW_025764316.1	151552	153897	2346	+	RefSeq	gene			protein_coding	C8R40DRAFT_63496		gnl|WGS:JABWDW|C8R40DRAFT_63496	gnl|WGS:JABWDW|C8R40DRAFT_mRNA63496	proline iminopeptidase	XM_046235722.1	C8R40DRAFT_63496
931	C8R40DRAFT_1095279	1.22132	4.41147	4.69992	174	220	C8R40DRAFT_1095279	70258063	NW_025764316.1	153935	156000	2066	+	RefSeq	gene			protein_coding	C8R40DRAFT_1095279		gnl|WGS:JABWDW|C8R40DRAFT_1095279	gnl|WGS:JABWDW|C8R40DRAFT_mRNA1095279	uncharacterized protein	XM_046227696.1	C8R40DRAFT_1095279
932	C8R40DRAFT_1095280	0.896786	6.6912	6.53403	878	807	C8R40DRAFT_1095280	70258064	NW_025764316.1	156001	161894	5894	-	RefSeq	gene			protein_coding	C8R40DRAFT_1095280		gnl|WGS:JABWDW|C8R40DRAFT_1095280	gnl|WGS:JABWDW|C8R40DRAFT_mRNA1095280	vacuolar protein sorting /targeting protein 10	XM_046227697.1	C8R40DRAFT_1095280
933	C8R40DRAFT_1144240	0.995165	5.95323	5.94624	523	534	C8R40DRAFT_1144240	70259864	NW_025764316.1	162850	170015	7166	+	RefSeq	gene			protein_coding	C8R40DRAFT_1144240		gnl|WGS:JABWDW|C8R40DRAFT_1144240	gnl|WGS:JABWDW|C8R40DRAFT_mRNA1144240	uncharacterized protein	XM_046229497.1	C8R40DRAFT_1144240
934	C8R40DRAFT_1095287	0.929122	7.88748	7.78142	2023	1928	C8R40DRAFT_1095287	70258065	NW_025764316.1	170045	170871	827	+	RefSeq	gene			protein_coding	C8R40DRAFT_1095287		gnl|WGS:JABWDW|C8R40DRAFT_1095287	gnl|WGS:JABWDW|C8R40DRAFT_mRNA1095287	uncharacterized protein	XM_046227698.1	C8R40DRAFT_1095287
935	C8R40DRAFT_63659	0.883917	7.96018	7.78216	2128	1929	C8R40DRAFT_63659	70266094	NW_025764316.1	170541	172658	2118	-	RefSeq	gene			protein_coding	C8R40DRAFT_63659		gnl|WGS:JABWDW|C8R40DRAFT_63659	gnl|WGS:JABWDW|C8R40DRAFT_mRNA63659	Alpha /beta hydrolase fold-1	XM_046235727.1	C8R40DRAFT_63659
936	C8R40DRAFT_1067959	1.32377	0.764969	1.16962	6	11	C8R40DRAFT_1067959	70256324	NW_025764316.1	174105	176819	2715	+	RefSeq	gene	., 174105	176819, .	protein_coding	C8R40DRAFT_1067959	TRUE	gnl|WGS:JABWDW|C8R40DRAFT_1067959	gnl|WGS:JABWDW|C8R40DRAFT_mRNA1067959	cytochrome P450	XM_046225957.1	C8R40DRAFT_1067959
937	C8R40DRAFT_1095312	0.511846	6.49636	5.53014	766	398	C8R40DRAFT_1095312	70258066	NW_025764316.1	177746	180165	2420	+	RefSeq	gene			protein_coding	C8R40DRAFT_1095312		gnl|WGS:JABWDW|C8R40DRAFT_1095312	gnl|WGS:JABWDW|C8R40DRAFT_mRNA1095312	AB-hydrolase YheT	XM_046227699.1	C8R40DRAFT_1095312
938	C8R40DRAFT_1067961	1.5289	5.9286	6.54109	514	811	C8R40DRAFT_1067961	70256325	NW_025764316.1	182199	185768	3570	-	RefSeq	gene	., 182199	185768, .	protein_coding	C8R40DRAFT_1067961	TRUE	gnl|WGS:JABWDW|C8R40DRAFT_1067961	gnl|WGS:JABWDW|C8R40DRAFT_mRNA1067961	uncharacterized protein	XM_046225958.1	C8R40DRAFT_1067961
939	C8R40DRAFT_t86	1.68156	0	0.749802	0	6	C8R40DRAFT_t86	70267483	NW_025764316.1	188156	188257	102	+	RefSeq	gene			tRNA	C8R40DRAFT_t86				tRNA-Ile		C8R40DRAFT_t86
940	C8R40DRAFT_1235926	1.69276	3.92788	4.68725	122	218	C8R40DRAFT_1235926	70263765	NW_025764316.1	189787	193804	4018	+	RefSeq	gene	., 189787	193804, .	protein_coding	C8R40DRAFT_1235926	TRUE	gnl|WGS:JABWDW|C8R40DRAFT_1235926	gnl|WGS:JABWDW|C8R40DRAFT_mRNA1235926	timeless protein-domain-containing protein	XM_046233398.1	C8R40DRAFT_1235926
941	C8R40DRAFT_64722	6.8298	3.46255	6.23439	86	654	C8R40DRAFT_64722	70266132	NW_025764316.1	193932	196836	2905	-	RefSeq	gene			protein_coding	C8R40DRAFT_64722		gnl|WGS:JABWDW|C8R40DRAFT_64722	gnl|WGS:JABWDW|C8R40DRAFT_mRNA64722	cytochrome P450	XM_046235765.1	C8R40DRAFT_64722
942	C8R40DRAFT_65686	1.28291	4.88538	5.24481	245	325	C8R40DRAFT_65686	70266160	NW_025764316.1	198047	199628	1582	-	RefSeq	gene			protein_coding	C8R40DRAFT_65686		gnl|WGS:JABWDW|C8R40DRAFT_65686	gnl|WGS:JABWDW|C8R40DRAFT_mRNA65686	uncharacterized protein	XM_046235793.1	C8R40DRAFT_65686
943	C8R40DRAFT_1168561	0.85049	8.38722	8.15359	2864	2498	C8R40DRAFT_1168561	70261572	NW_025764316.1	201714	209393	7680	+	RefSeq	gene	., 201714	209393, .	protein_coding	C8R40DRAFT_1168561	TRUE	gnl|WGS:JABWDW|C8R40DRAFT_1168561	gnl|WGS:JABWDW|C8R40DRAFT_mRNA1168561	P-loop containing nucleoside triphosphate hydrolase protein	XM_046231205.1	C8R40DRAFT_1168561
944	C8R40DRAFT_1235929	0.604946	6.83216	6.10704	969	598	C8R40DRAFT_1235929	70263766	NW_025764316.1	209783	212574	2792	-	RefSeq	gene	., 209783		protein_coding	C8R40DRAFT_1235929	TRUE	gnl|WGS:JABWDW|C8R40DRAFT_1235929	gnl|WGS:JABWDW|C8R40DRAFT_mRNA1235929	glycosyl hydrolase family 85-domain-containing protein	XM_046233399.1	C8R40DRAFT_1235929
945	C8R40DRAFT_1181875	1.24469	3.15798	3.47377	68	89	C8R40DRAFT_1181875	70263326	NW_025764316.1	213023	215241	2219	-	RefSeq	gene	., 213023	215241, .	protein_coding	C8R40DRAFT_1181875	TRUE	gnl|WGS:JABWDW|C8R40DRAFT_1181875	gnl|WGS:JABWDW|C8R40DRAFT_mRNA1181875	cytochrome P450	XM_046232959.1	C8R40DRAFT_1181875
946	C8R40DRAFT_1040978	1.09054	6.58835	6.7134	817	915	C8R40DRAFT_1040978	70254330	NW_025764316.1	217185	217897	713	-	RefSeq	gene	., 217185	217897, .	protein_coding	C8R40DRAFT_1040978	TRUE	gnl|WGS:JABWDW|C8R40DRAFT_1040978	gnl|WGS:JABWDW|C8R40DRAFT_mRNA1040978	glutathione peroxidase	XM_046223963.1	C8R40DRAFT_1040978
947	C8R40DRAFT_1040769	0.438191	1.19037	0	11	0	C8R40DRAFT_1040769	70254310	NW_025764316.1	221183	221792	610	-	RefSeq	gene	., 221183	221792, .	protein_coding	C8R40DRAFT_1040769	TRUE	gnl|WGS:JABWDW|C8R40DRAFT_1040769	gnl|WGS:JABWDW|C8R40DRAFT_mRNA1040769	uncharacterized protein	XM_046223943.1	C8R40DRAFT_1040769
948	C8R40DRAFT_1095415	2.10466	5.421	6.49459	359	785	C8R40DRAFT_1095415	70258067	NW_025764316.1	222868	224276	1409	+	RefSeq	gene			protein_coding	C8R40DRAFT_1095415		gnl|WGS:JABWDW|C8R40DRAFT_1095415	gnl|WGS:JABWDW|C8R40DRAFT_mRNA1095415	uncharacterized protein	XM_046227700.1	C8R40DRAFT_1095415
949	C8R40DRAFT_1095419	1.6802	6.83511	7.58374	971	1680	C8R40DRAFT_1095419	70258068	NW_025764316.1	224277	225460	1184	-	RefSeq	gene			protein_coding	C8R40DRAFT_1095419		gnl|WGS:JABWDW|C8R40DRAFT_1095419	gnl|WGS:JABWDW|C8R40DRAFT_mRNA1095419	uncharacterized protein	XM_046227701.1	C8R40DRAFT_1095419
950	C8R40DRAFT_1040899	0.973313	6.11239	6.07336	585	584	C8R40DRAFT_1040899	70254323	NW_025764316.1	225541	225882	342	+	RefSeq	gene	., 225541	225882, .	protein_coding	C8R40DRAFT_1040899	TRUE	gnl|WGS:JABWDW|C8R40DRAFT_1040899	gnl|WGS:JABWDW|C8R40DRAFT_mRNA1040899	uncharacterized protein	XM_046223956.1	C8R40DRAFT_1040899
951	C8R40DRAFT_66217	0.681629	5.30244	4.7495	330	228	C8R40DRAFT_66217	70266177	NW_025764316.1	226715	228835	2121	+	RefSeq	gene			protein_coding	C8R40DRAFT_66217		gnl|WGS:JABWDW|C8R40DRAFT_66217	gnl|WGS:JABWDW|C8R40DRAFT_mRNA66217	uncharacterized protein	XM_046235810.1	C8R40DRAFT_66217
952	C8R40DRAFT_1067973	0.357538	5.11137	3.62753	288	100	C8R40DRAFT_1067973	70256326	NW_025764316.1	230106	230500	395	-	RefSeq	gene	., 230106	230500, .	protein_coding	C8R40DRAFT_1067973	TRUE	gnl|WGS:JABWDW|C8R40DRAFT_1067973	gnl|WGS:JABWDW|C8R40DRAFT_mRNA1067973	uncharacterized protein	XM_046225959.1	C8R40DRAFT_1067973
953	C8R40DRAFT_1168570	0.208484	10.1111	7.84908	9480	2021	C8R40DRAFT_1168570	70261573	NW_025764316.1	231973	232388	416	+	RefSeq	gene	., 231973	232388, .	protein_coding	C8R40DRAFT_1168570	TRUE	gnl|WGS:JABWDW|C8R40DRAFT_1168570	gnl|WGS:JABWDW|C8R40DRAFT_mRNA1168570	uncharacterized protein	XM_046231206.1	C8R40DRAFT_1168570
954	C8R40DRAFT_1095438	0.971592	4.87968	4.83811	244	243	C8R40DRAFT_1095438	70258069	NW_025764316.1	232609	234104	1496	-	RefSeq	gene			protein_coding	C8R40DRAFT_1095438		gnl|WGS:JABWDW|C8R40DRAFT_1095438	gnl|WGS:JABWDW|C8R40DRAFT_mRNA1095438	DnaJ-domain-containing protein	XM_046227702.1	C8R40DRAFT_1095438
955	C8R40DRAFT_1095443	0.552331	6.19734	5.34094	621	348	C8R40DRAFT_1095443	70258070	NW_025764316.1	234264	235610	1347	+	RefSeq	gene			protein_coding	C8R40DRAFT_1095443		gnl|WGS:JABWDW|C8R40DRAFT_1095443	gnl|WGS:JABWDW|C8R40DRAFT_mRNA1095443	cytochrome c oxidase assembly protein CtaG /Cox11-domain-containing protein	XM_046227703.1	C8R40DRAFT_1095443
956	C8R40DRAFT_t87	0.407493	2.31118	1.01603	34	9	C8R40DRAFT_t87	70267484	NW_025764316.1	235663	235742	80	+	RefSeq	gene			tRNA	C8R40DRAFT_t87				tRNA-Ile		C8R40DRAFT_t87
957	C8R40DRAFT_1168573	1.32377	0.764969	1.16962	6	11	C8R40DRAFT_1168573	70261574	NW_025764316.1	236391	236708	318	+	RefSeq	gene	., 236391	236708, .	protein_coding	C8R40DRAFT_1168573	TRUE	gnl|WGS:JABWDW|C8R40DRAFT_1168573	gnl|WGS:JABWDW|C8R40DRAFT_mRNA1168573	uncharacterized protein	XM_046231207.1	C8R40DRAFT_1168573
958	C8R40DRAFT_1095473	0.887109	5.53781	5.365	390	354	C8R40DRAFT_1095473	70258071	NW_025764316.1	237777	242185	4409	+	RefSeq	gene			protein_coding	C8R40DRAFT_1095473		gnl|WGS:JABWDW|C8R40DRAFT_1095473	gnl|WGS:JABWDW|C8R40DRAFT_mRNA1095473	SIT4 phosphatase-associated protein-domain-containing protein	XM_046227704.1	C8R40DRAFT_1095473
959	C8R40DRAFT_1067978	6.92922	4.31339	7.10608	162	1204	C8R40DRAFT_1067978	70256327	NW_025764316.1	242807	244408	1602	+	RefSeq	gene	., 242807	244408, .	protein_coding	C8R40DRAFT_1067978	TRUE	gnl|WGS:JABWDW|C8R40DRAFT_1067978	gnl|WGS:JABWDW|C8R40DRAFT_mRNA1067978	Alpha /Beta hydrolase protein	XM_046225960.1	C8R40DRAFT_1067978
960	C8R40DRAFT_1168576	1.3001	2.40941	2.78803	37	52	C8R40DRAFT_1168576	70261575	NW_025764316.1	245146	246524	1379	-	RefSeq	gene	., 245146	246524, .	protein_coding	C8R40DRAFT_1168576	TRUE	gnl|WGS:JABWDW|C8R40DRAFT_1168576	gnl|WGS:JABWDW|C8R40DRAFT_mRNA1168576	kinase-like domain-containing protein	XM_046231208.1	C8R40DRAFT_1168576
961	C8R40DRAFT_1168577	1.14916	1.45856	1.65914	15	19	C8R40DRAFT_1168577	70261576	NW_025764316.1	247111	248468	1358	-	RefSeq	gene	., 247111	248468, .	protein_coding	C8R40DRAFT_1168577	TRUE	gnl|WGS:JABWDW|C8R40DRAFT_1168577	gnl|WGS:JABWDW|C8R40DRAFT_mRNA1168577	kinase-like domain-containing protein	XM_046231209.1	C8R40DRAFT_1168577
962	C8R40DRAFT_1235945	1.24319	5.65591	5.96996	424	543	C8R40DRAFT_1235945	70263767	NW_025764316.1	249395	252555	3161	-	RefSeq	gene	., 249395		protein_coding	C8R40DRAFT_1235945	TRUE	gnl|WGS:JABWDW|C8R40DRAFT_1235945	gnl|WGS:JABWDW|C8R40DRAFT_mRNA1235945	uncharacterized protein	XM_046233400.1	C8R40DRAFT_1235945
963	C8R40DRAFT_67480	4.10749	0.432603	2.47086	3	40	C8R40DRAFT_67480	70266210	NW_025764316.1	254906	256110	1205	-	RefSeq	gene			protein_coding	C8R40DRAFT_67480		gnl|WGS:JABWDW|C8R40DRAFT_67480	gnl|WGS:JABWDW|C8R40DRAFT_mRNA67480	uncharacterized protein	XM_046235843.1	C8R40DRAFT_67480
964	C8R40DRAFT_1168580	1.47205	2.27689	2.83472	33	54	C8R40DRAFT_1168580	70261577	NW_025764316.1	256760	258595	1836	+	RefSeq	gene	., 256760	258595, .	protein_coding	C8R40DRAFT_1168580	TRUE	gnl|WGS:JABWDW|C8R40DRAFT_1168580	gnl|WGS:JABWDW|C8R40DRAFT_mRNA1168580	uncharacterized protein	XM_046231210.1	C8R40DRAFT_1168580
965	C8R40DRAFT_67343	0.515166	5.55222	4.59533	394	204	C8R40DRAFT_67343	70266208	NW_025764316.1	258807	260157	1351	-	RefSeq	gene			protein_coding	C8R40DRAFT_67343		gnl|WGS:JABWDW|C8R40DRAFT_67343	gnl|WGS:JABWDW|C8R40DRAFT_mRNA67343	uncharacterized protein	XM_046235841.1	C8R40DRAFT_67343
966	C8R40DRAFT_1248471	1.03254	1.26223	1.30843	12	13	C8R40DRAFT_1248471	70264025	NW_025764316.1	260203	261779	1577	-	RefSeq	gene			protein_coding	C8R40DRAFT_1248471		gnl|WGS:JABWDW|C8R40DRAFT_1248471	gnl|WGS:JABWDW|C8R40DRAFT_mRNA1248471	uncharacterized protein	XM_046233658.1	C8R40DRAFT_1248471
967	C8R40DRAFT_1159751	0.366683	4.30491	2.85751	161	55	C8R40DRAFT_1159751	70260295	NW_025764316.1	262467	263120	654	+	RefSeq	gene	., 262467	263120, .	protein_coding	C8R40DRAFT_1159751	TRUE	gnl|WGS:JABWDW|C8R40DRAFT_1159751	gnl|WGS:JABWDW|C8R40DRAFT_mRNA1159751	uncharacterized protein	XM_046229928.1	C8R40DRAFT_1159751
968	C8R40DRAFT_1040680	0.595783	1.39604	0.648896	14	5	C8R40DRAFT_1040680	70254298	NW_025764316.1	263433	264281	849	+	RefSeq	gene	., 263433	264281, .	protein_coding	C8R40DRAFT_1040680	TRUE	gnl|WGS:JABWDW|C8R40DRAFT_1040680	gnl|WGS:JABWDW|C8R40DRAFT_mRNA1040680	uncharacterized protein	XM_046223931.1	C8R40DRAFT_1040680
969	C8R40DRAFT_1040756	0.854235	1.83359	1.60629	22	18	C8R40DRAFT_1040756	70254306	NW_025764316.1	265358	266941	1584	+	RefSeq	gene	., 265358	266941, .	protein_coding	C8R40DRAFT_1040756	TRUE	gnl|WGS:JABWDW|C8R40DRAFT_1040756	gnl|WGS:JABWDW|C8R40DRAFT_mRNA1040756	P-loop containing nucleoside triphosphate hydrolase protein	XM_046223939.1	C8R40DRAFT_1040756
970	C8R40DRAFT_1040894	0.784586	4.95209	4.60209	257	205	C8R40DRAFT_1040894	70254322	NW_025764316.1	267705	270132	2428	-	RefSeq	gene	., 267705	270132, .	protein_coding	C8R40DRAFT_1040894	TRUE	gnl|WGS:JABWDW|C8R40DRAFT_1040894	gnl|WGS:JABWDW|C8R40DRAFT_mRNA1040894	carnitine acetyltransferase	XM_046223955.1	C8R40DRAFT_1040894
971	C8R40DRAFT_1095505	1.23668	1.83359	2.14006	22	30	C8R40DRAFT_1095505	70258072	NW_025764316.1	270301	274147	3847	+	RefSeq	gene		274147, .	protein_coding	C8R40DRAFT_1095505	TRUE	gnl|WGS:JABWDW|C8R40DRAFT_1095505	gnl|WGS:JABWDW|C8R40DRAFT_mRNA1095505	uncharacterized protein	XM_046227705.1	C8R40DRAFT_1095505
972	C8R40DRAFT_t93	0.209927	3.49274	1.2407	88	12	C8R40DRAFT_t93	70267491	NW_025764316.1	274582	274680	99	-	RefSeq	gene			tRNA	C8R40DRAFT_t93				tRNA-Asp		C8R40DRAFT_t93
973	C8R40DRAFT_67736	1	0	0	0	0	C8R40DRAFT_67736	70266216	NW_025764316.1	275025	276563	1539	+	RefSeq	gene			protein_coding	C8R40DRAFT_67736		gnl|WGS:JABWDW|C8R40DRAFT_67736	gnl|WGS:JABWDW|C8R40DRAFT_mRNA67736	uncharacterized protein	XM_046235849.1	C8R40DRAFT_67736
974	C8R40DRAFT_67612	0.653667	6.12208	5.5087	589	392	C8R40DRAFT_67612	70266213	NW_025764316.1	277462	283106	5645	+	RefSeq	gene			protein_coding	C8R40DRAFT_67612		gnl|WGS:JABWDW|C8R40DRAFT_67612	gnl|WGS:JABWDW|C8R40DRAFT_mRNA67612	uncharacterized protein	XM_046235846.1	C8R40DRAFT_67612
975	C8R40DRAFT_t88	0.666256	1.51848	0.932627	16	8	C8R40DRAFT_t88	70267485	NW_025764316.1	283816	283899	84	+	RefSeq	gene			tRNA	C8R40DRAFT_t88				tRNA-Asp		C8R40DRAFT_t88
976	C8R40DRAFT_1168588	0.735843	1.45856	1.01603	15	9	C8R40DRAFT_1168588	70261578	NW_025764316.1	285748	286613	866	+	RefSeq	gene	., 285748	286613, .	protein_coding	C8R40DRAFT_1168588	TRUE	gnl|WGS:JABWDW|C8R40DRAFT_1168588	gnl|WGS:JABWDW|C8R40DRAFT_mRNA1168588	uncharacterized protein	XM_046231211.1	C8R40DRAFT_1168588
977	C8R40DRAFT_68823	1.92363	0.662459	1.60629	5	18	C8R40DRAFT_68823	70266241	NW_025764316.1	287389	289190	1802	+	RefSeq	gene			protein_coding	C8R40DRAFT_68823		gnl|WGS:JABWDW|C8R40DRAFT_68823	gnl|WGS:JABWDW|C8R40DRAFT_mRNA68823	uncharacterized protein	XM_046235874.1	C8R40DRAFT_68823
978	C8R40DRAFT_68825	1.1975	4.67769	4.93772	211	261	C8R40DRAFT_68825	70266242	NW_025764316.1	289636	292859	3224	+	RefSeq	gene			protein_coding	C8R40DRAFT_68825		gnl|WGS:JABWDW|C8R40DRAFT_68825	gnl|WGS:JABWDW|C8R40DRAFT_mRNA68825	uncharacterized protein	XM_046235875.1	C8R40DRAFT_68825
979	C8R40DRAFT_1040992	0.467591	5.33196	4.23528	337	157	C8R40DRAFT_1040992	70254332	NW_025764316.1	293199	294579	1381	+	RefSeq	gene	., 293199	294579, .	protein_coding	C8R40DRAFT_1040992	TRUE	gnl|WGS:JABWDW|C8R40DRAFT_1040992	gnl|WGS:JABWDW|C8R40DRAFT_mRNA1040992	proline racemase family	XM_046223965.1	C8R40DRAFT_1040992
980	C8R40DRAFT_1040995	1.35185	6.94154	7.37647	1046	1454	C8R40DRAFT_1040995	70254334	NW_025764316.1	294680	296800	2121	-	RefSeq	gene	., 294680	296800, .	protein_coding	C8R40DRAFT_1040995	TRUE	gnl|WGS:JABWDW|C8R40DRAFT_1040995	gnl|WGS:JABWDW|C8R40DRAFT_mRNA1040995	MFS general substrate transporter	XM_046223967.1	C8R40DRAFT_1040995
981	C8R40DRAFT_1235957	3.79649	7.64525	9.56992	1709	6682	C8R40DRAFT_1235957	70263768	NW_025764316.1	297540	299517	1978	-	RefSeq	gene		299517, .	protein_coding	C8R40DRAFT_1235957	TRUE	gnl|WGS:JABWDW|C8R40DRAFT_1235957	gnl|WGS:JABWDW|C8R40DRAFT_mRNA1235957	uncharacterized protein	XM_046233401.1	C8R40DRAFT_1235957
982	C8R40DRAFT_68799	0.821973	7.48554	7.2027	1529	1288	C8R40DRAFT_68799	70266239	NW_025764316.1	302335	307217	4883	+	RefSeq	gene			protein_coding	C8R40DRAFT_68799		gnl|WGS:JABWDW|C8R40DRAFT_68799	gnl|WGS:JABWDW|C8R40DRAFT_mRNA68799	uncharacterized protein	XM_046235872.1	C8R40DRAFT_68799
983	C8R40DRAFT_1264085	0.466507	3.76426	2.66423	108	47	C8R40DRAFT_1264085	70264249	NW_025764316.1	307414	309410	1997	-	RefSeq	gene			protein_coding	C8R40DRAFT_1264085		gnl|WGS:JABWDW|C8R40DRAFT_1264085	gnl|WGS:JABWDW|C8R40DRAFT_mRNA1264085	uncharacterized protein	XM_046233882.1	C8R40DRAFT_1264085
984	C8R40DRAFT_1168595	1	0	0	0	0	C8R40DRAFT_1168595	70261579	NW_025764316.1	311656	313039	1384	+	RefSeq	gene	., 311656	313039, .	protein_coding	C8R40DRAFT_1168595	TRUE	gnl|WGS:JABWDW|C8R40DRAFT_1168595	gnl|WGS:JABWDW|C8R40DRAFT_mRNA1168595	uncharacterized protein	XM_046231212.1	C8R40DRAFT_1168595
985	C8R40DRAFT_1040795	1	0	0	0	0	C8R40DRAFT_1040795	70254312	NW_025764316.1	313150	313626	477	-	RefSeq	gene	., 313150	313626, .	protein_coding	C8R40DRAFT_1040795	TRUE	gnl|WGS:JABWDW|C8R40DRAFT_1040795	gnl|WGS:JABWDW|C8R40DRAFT_mRNA1040795	uncharacterized protein	XM_046223945.1	C8R40DRAFT_1040795
986	C8R40DRAFT_1168597	1.11359	0	0.155223	0	1	C8R40DRAFT_1168597	70261580	NW_025764316.1	315314	318329	3016	-	RefSeq	gene	., 315314	318329, .	protein_coding	C8R40DRAFT_1168597	TRUE	gnl|WGS:JABWDW|C8R40DRAFT_1168597	gnl|WGS:JABWDW|C8R40DRAFT_mRNA1168597	uncharacterized protein	XM_046231213.1	C8R40DRAFT_1168597
987	C8R40DRAFT_1095587	1.21146	3.94981	4.22656	124	156	C8R40DRAFT_1095587	70258073	NW_025764316.1	319488	320642	1155	+	RefSeq	gene			protein_coding	C8R40DRAFT_1095587		gnl|WGS:JABWDW|C8R40DRAFT_1095587	gnl|WGS:JABWDW|C8R40DRAFT_mRNA1095587	uncharacterized protein	XM_046227706.1	C8R40DRAFT_1095587
988	C8R40DRAFT_1068001	1.36898	3.88299	4.33609	118	169	C8R40DRAFT_1068001	70256328	NW_025764316.1	321158	322473	1316	+	RefSeq	gene	., 321158	322473, .	protein_coding	C8R40DRAFT_1068001	TRUE	gnl|WGS:JABWDW|C8R40DRAFT_1068001	gnl|WGS:JABWDW|C8R40DRAFT_mRNA1068001	uncharacterized protein	XM_046225961.1	C8R40DRAFT_1068001
989	C8R40DRAFT_69388	3.4531	4.72296	6.51086	218	794	C8R40DRAFT_69388	70266255	NW_025764316.1	322623	325239	2617	-	RefSeq	gene			protein_coding	C8R40DRAFT_69388		gnl|WGS:JABWDW|C8R40DRAFT_69388	gnl|WGS:JABWDW|C8R40DRAFT_mRNA69388	uncharacterized protein	XM_046235888.1	C8R40DRAFT_69388
990	C8R40DRAFT_1159759	1.70701	5.37312	6.14459	347	614	C8R40DRAFT_1159759	70260296	NW_025764316.1	326973	332556	5584	-	RefSeq	gene	., 326973	332556, .	protein_coding	C8R40DRAFT_1159759	TRUE	gnl|WGS:JABWDW|C8R40DRAFT_1159759	gnl|WGS:JABWDW|C8R40DRAFT_mRNA1159759	inositol hexakisphosphate-domain-containing protein	XM_046229929.1	C8R40DRAFT_1159759
991	C8R40DRAFT_1095603	0.803658	5.91473	5.59938	509	418	C8R40DRAFT_1095603	70258074	NW_025764316.1	332878	335268	2391	-	RefSeq	gene			protein_coding	C8R40DRAFT_1095603		gnl|WGS:JABWDW|C8R40DRAFT_1095603	gnl|WGS:JABWDW|C8R40DRAFT_mRNA1095603	phosphatidylserine decarboxylase-domain-containing protein	XM_046227707.1	C8R40DRAFT_1095603
992	C8R40DRAFT_1168618	1	0	0	0	0	C8R40DRAFT_1168618	70261581	NW_025764316.1	383364	384098	735	+	RefSeq	gene	., 383364	384098, .	protein_coding	C8R40DRAFT_1168618	TRUE	gnl|WGS:JABWDW|C8R40DRAFT_1168618	gnl|WGS:JABWDW|C8R40DRAFT_mRNA1168618	uncharacterized protein	XM_046231214.1	C8R40DRAFT_1168618
993	C8R40DRAFT_1040809	1	0	0	0	0	C8R40DRAFT_1040809	70254313	NW_025764316.1	385107	386803	1697	-	RefSeq	gene	., 385107	386803, .	protein_coding	C8R40DRAFT_1040809	TRUE	gnl|WGS:JABWDW|C8R40DRAFT_1040809	gnl|WGS:JABWDW|C8R40DRAFT_mRNA1040809	uncharacterized protein	XM_046223946.1	C8R40DRAFT_1040809
994	C8R40DRAFT_1168622	2.47672	0	1.30843	0	13	C8R40DRAFT_1168622	70261582	NW_025764316.1	395588	397932	2345	-	RefSeq	gene	., 395588	397932, .	protein_coding	C8R40DRAFT_1168622	TRUE	gnl|WGS:JABWDW|C8R40DRAFT_1168622	gnl|WGS:JABWDW|C8R40DRAFT_mRNA1168622	uncharacterized protein	XM_046231215.1	C8R40DRAFT_1168622
995	C8R40DRAFT_1168623	1	0	0	0	0	C8R40DRAFT_1168623	70261583	NW_025764316.1	398654	400150	1497	+	RefSeq	gene	., 398654	400150, .	protein_coding	C8R40DRAFT_1168623	TRUE	gnl|WGS:JABWDW|C8R40DRAFT_1168623	gnl|WGS:JABWDW|C8R40DRAFT_mRNA1168623	uncharacterized protein	XM_046231216.1	C8R40DRAFT_1168623
996	C8R40DRAFT_1040916	1	0	0	0	0	C8R40DRAFT_1040916	70254325	NW_025764316.1	401112	401294	183	+	RefSeq	gene	., 401112	401294, .	protein_coding	C8R40DRAFT_1040916	TRUE	gnl|WGS:JABWDW|C8R40DRAFT_1040916	gnl|WGS:JABWDW|C8R40DRAFT_mRNA1040916	uncharacterized protein	XM_046223958.1	C8R40DRAFT_1040916
997	C8R40DRAFT_1018206	0.553635	1.78562	0.932627	21	8	C8R40DRAFT_1018206	70253330	NW_025764316.1	401460	401906	447	-	RefSeq	gene	., 401460	401906, .	protein_coding	C8R40DRAFT_1018206	TRUE	gnl|WGS:JABWDW|C8R40DRAFT_1018206	gnl|WGS:JABWDW|C8R40DRAFT_mRNA1018206	uncharacterized protein	XM_046222963.1	C8R40DRAFT_1018206
998	C8R40DRAFT_1182015	0.895611	0.159055	0	1	0	C8R40DRAFT_1182015	70263327	NW_025764316.1	403457	404573	1117	+	RefSeq	gene	., 403457		protein_coding	C8R40DRAFT_1182015	TRUE	gnl|WGS:JABWDW|C8R40DRAFT_1182015	gnl|WGS:JABWDW|C8R40DRAFT_mRNA1182015	armadillo-type protein	XM_046232960.1	C8R40DRAFT_1182015
999	C8R40DRAFT_1040689	1	0	0	0	0	C8R40DRAFT_1040689	70254301	NW_025764316.1	405076	406017	942	-	RefSeq	gene	., 405076	406017, .	protein_coding	C8R40DRAFT_1040689	TRUE	gnl|WGS:JABWDW|C8R40DRAFT_1040689	gnl|WGS:JABWDW|C8R40DRAFT_mRNA1040689	chaperonin 10-like protein	XM_046223934.1	C8R40DRAFT_1040689
1000	C8R40DRAFT_1020313	1	0	0	0	0	C8R40DRAFT_1020313	70253358	NW_025764316.1	406565	407221	657	-	RefSeq	gene	., 406565	407221, .	protein_coding	C8R40DRAFT_1020313	TRUE	gnl|WGS:JABWDW|C8R40DRAFT_1020313	gnl|WGS:JABWDW|C8R40DRAFT_mRNA1020313	cell morphogenesis protein N-terminal	XM_046222991.1	C8R40DRAFT_1020313
1001	C8R40DRAFT_1068010	1	0	0	0	0	C8R40DRAFT_1068010	70256329	NW_025764316.1	414666	415086	421	+	RefSeq	gene	., 414666	415086, .	protein_coding	C8R40DRAFT_1068010	TRUE	gnl|WGS:JABWDW|C8R40DRAFT_1068010	gnl|WGS:JABWDW|C8R40DRAFT_mRNA1068010	uncharacterized protein	XM_046225962.1	C8R40DRAFT_1068010
1002	C8R40DRAFT_1068011	1	0	0	0	0	C8R40DRAFT_1068011	70256330	NW_025764316.1	423450	424858	1409	-	RefSeq	gene	., 423450	424858, .	protein_coding	C8R40DRAFT_1068011	TRUE	gnl|WGS:JABWDW|C8R40DRAFT_1068011	gnl|WGS:JABWDW|C8R40DRAFT_mRNA1068011	uncharacterized protein	XM_046225963.1	C8R40DRAFT_1068011
1003	C8R40DRAFT_1040909	1	0	0	0	0	C8R40DRAFT_1040909	70254324	NW_025764316.1	425850	428689	2840	+	RefSeq	gene	., 425850	428689, .	protein_coding	C8R40DRAFT_1040909	TRUE	gnl|WGS:JABWDW|C8R40DRAFT_1040909	gnl|WGS:JABWDW|C8R40DRAFT_mRNA1040909	uncharacterized protein	XM_046223957.1	C8R40DRAFT_1040909
1004	C8R40DRAFT_1168632	1	0	0	0	0	C8R40DRAFT_1168632	70261584	NW_025764316.1	428819	429457	639	+	RefSeq	gene	., 428819	429457, .	protein_coding	C8R40DRAFT_1168632	TRUE	gnl|WGS:JABWDW|C8R40DRAFT_1168632	gnl|WGS:JABWDW|C8R40DRAFT_mRNA1168632	uncharacterized protein	XM_046231217.1	C8R40DRAFT_1168632
1005	C8R40DRAFT_1168633	1	0	0	0	0	C8R40DRAFT_1168633	70261585	NW_025764316.1	434409	435373	965	+	RefSeq	gene	., 434409	435373, .	protein_coding	C8R40DRAFT_1168633	TRUE	gnl|WGS:JABWDW|C8R40DRAFT_1168633	gnl|WGS:JABWDW|C8R40DRAFT_mRNA1168633	uncharacterized protein	XM_046231218.1	C8R40DRAFT_1168633
1006	C8R40DRAFT_1095624	2.36312	0	1.2407	0	12	C8R40DRAFT_1095624	70258075	NW_025764316.1	439682	442536	2855	+	RefSeq	gene			protein_coding	C8R40DRAFT_1095624		gnl|WGS:JABWDW|C8R40DRAFT_1095624	gnl|WGS:JABWDW|C8R40DRAFT_mRNA1095624	endo-1,6-alpha-mannosidase	XM_046227708.1	C8R40DRAFT_1095624
1007	C8R40DRAFT_1040854	1	0	0	0	0	C8R40DRAFT_1040854	70254318	NW_025764316.1	457574	458065	492	+	RefSeq	gene	., 457574	458065, .	protein_coding	C8R40DRAFT_1040854	TRUE	gnl|WGS:JABWDW|C8R40DRAFT_1040854	gnl|WGS:JABWDW|C8R40DRAFT_mRNA1040854	uncharacterized protein	XM_046223951.1	C8R40DRAFT_1040854
1008	C8R40DRAFT_69782	1	0	0	0	0	C8R40DRAFT_69782	70266269	NW_025764316.1	458128	458488	361	+	RefSeq	gene			protein_coding	C8R40DRAFT_69782		gnl|WGS:JABWDW|C8R40DRAFT_69782	gnl|WGS:JABWDW|C8R40DRAFT_mRNA69782	uncharacterized protein	XM_046235902.1	C8R40DRAFT_69782
1009	C8R40DRAFT_1095641	1.17625	0.860676	1.09487	7	10	C8R40DRAFT_1095641	70258076	NW_025764316.1	460988	462484	1497	+	RefSeq	gene	., 460988	462484, .	protein_coding	C8R40DRAFT_1095641	TRUE	gnl|WGS:JABWDW|C8R40DRAFT_1095641	gnl|WGS:JABWDW|C8R40DRAFT_mRNA1095641	uncharacterized protein	XM_046227709.1	C8R40DRAFT_1095641
1010	C8R40DRAFT_1182047	0.580295	1.88001	1.09487	23	10	C8R40DRAFT_1182047	70263328	NW_025764316.1	467556	469353	1798	-	RefSeq	gene	., 467556	469353, .	protein_coding	C8R40DRAFT_1182047	TRUE	gnl|WGS:JABWDW|C8R40DRAFT_1182047	gnl|WGS:JABWDW|C8R40DRAFT_mRNA1182047	uncharacterized protein	XM_046232961.1	C8R40DRAFT_1182047
1011	C8R40DRAFT_1040743	1.79516	0	0.844109	0	7	C8R40DRAFT_1040743	70254305	NW_025764316.1	471968	472389	422	+	RefSeq	gene	., 471968	472389, .	protein_coding	C8R40DRAFT_1040743	TRUE	gnl|WGS:JABWDW|C8R40DRAFT_1040743	gnl|WGS:JABWDW|C8R40DRAFT_mRNA1040743	uncharacterized protein	XM_046223938.1	C8R40DRAFT_1040743
1012	C8R40DRAFT_1040869	1	0	0	0	0	C8R40DRAFT_1040869	70254319	NW_025764316.1	474724	475017	294	-	RefSeq	gene	., 474724	475017, .	protein_coding	C8R40DRAFT_1040869	TRUE	gnl|WGS:JABWDW|C8R40DRAFT_1040869	gnl|WGS:JABWDW|C8R40DRAFT_mRNA1040869	uncharacterized protein	XM_046223952.1	C8R40DRAFT_1040869
1013	C8R40DRAFT_1168640	1	0	0	0	0	C8R40DRAFT_1168640	70261586	NW_025764316.1	475084	475385	302	-	RefSeq	gene	., 475084	475385, .	protein_coding	C8R40DRAFT_1168640	TRUE	gnl|WGS:JABWDW|C8R40DRAFT_1168640	gnl|WGS:JABWDW|C8R40DRAFT_mRNA1168640	uncharacterized protein	XM_046231219.1	C8R40DRAFT_1168640
1014	C8R40DRAFT_1168641	0.62912	1.68462	1.01603	19	9	C8R40DRAFT_1168641	70261587	NW_025764316.1	475802	478390	2589	-	RefSeq	gene	., 475802	478390, .	protein_coding	C8R40DRAFT_1168641	TRUE	gnl|WGS:JABWDW|C8R40DRAFT_1168641	gnl|WGS:JABWDW|C8R40DRAFT_mRNA1168641	uncharacterized protein	XM_046231220.1	C8R40DRAFT_1168641
1015	C8R40DRAFT_1271603	1.60776	0.159055	0.844109	1	7	C8R40DRAFT_1271603	70264422	NW_025764316.1	479148	481062	1915	+	RefSeq	gene	., 479148		protein_coding	C8R40DRAFT_1271603	TRUE	gnl|WGS:JABWDW|C8R40DRAFT_1271603	gnl|WGS:JABWDW|C8R40DRAFT_mRNA1271603	uncharacterized protein	XM_046234055.1	C8R40DRAFT_1271603
1016	C8R40DRAFT_69839	1.36367	0.302303	0.749802	2	6	C8R40DRAFT_69839	70266272	NW_025764316.1	481087	481904	818	+	RefSeq	gene			protein_coding	C8R40DRAFT_69839		gnl|WGS:JABWDW|C8R40DRAFT_69839	gnl|WGS:JABWDW|C8R40DRAFT_mRNA69839	uncharacterized protein	XM_046235905.1	C8R40DRAFT_69839
1017	C8R40DRAFT_1040687	1	0	0	0	0	C8R40DRAFT_1040687	70254300	NW_025764316.1	485647	486370	724	+	RefSeq	gene	., 485647	486370, .	protein_coding	C8R40DRAFT_1040687	TRUE	gnl|WGS:JABWDW|C8R40DRAFT_1040687	gnl|WGS:JABWDW|C8R40DRAFT_mRNA1040687	uncharacterized protein	XM_046223933.1	C8R40DRAFT_1040687
1018	C8R40DRAFT_1040623	1	0	0	0	0	C8R40DRAFT_1040623	70254294	NW_025764316.1	488996	489517	522	+	RefSeq	gene	., 488996	489517, .	protein_coding	C8R40DRAFT_1040623	TRUE	gnl|WGS:JABWDW|C8R40DRAFT_1040623	gnl|WGS:JABWDW|C8R40DRAFT_mRNA1040623	uncharacterized protein	XM_046223927.1	C8R40DRAFT_1040623
1019	C8R40DRAFT_1168645	1.11359	0	0.155223	0	1	C8R40DRAFT_1168645	70261588	NW_025764316.1	490192	490989	798	-	RefSeq	gene	., 490192	490989, .	protein_coding	C8R40DRAFT_1168645	TRUE	gnl|WGS:JABWDW|C8R40DRAFT_1168645	gnl|WGS:JABWDW|C8R40DRAFT_mRNA1168645	uncharacterized protein	XM_046231221.1	C8R40DRAFT_1168645
1020	C8R40DRAFT_1168646	1	0	0	0	0	C8R40DRAFT_1168646	70261589	NW_025764316.1	492493	493140	648	-	RefSeq	gene	., 492493	493140, .	protein_coding	C8R40DRAFT_1168646	TRUE	gnl|WGS:JABWDW|C8R40DRAFT_1168646	gnl|WGS:JABWDW|C8R40DRAFT_mRNA1168646	uncharacterized protein	XM_046231222.1	C8R40DRAFT_1168646
1021	C8R40DRAFT_995220	1	0	0	0	0	C8R40DRAFT_995220	70267132	NW_025764316.1	494250	494549	300	+	RefSeq	gene	., 494250	494549, .	protein_coding	C8R40DRAFT_995220	TRUE	gnl|WGS:JABWDW|C8R40DRAFT_995220	gnl|WGS:JABWDW|C8R40DRAFT_mRNA995220	uncharacterized protein	XM_046236765.1	C8R40DRAFT_995220
1022	C8R40DRAFT_995783	1	0	0	0	0	C8R40DRAFT_995783	70267142	NW_025764316.1	496972	497361	390	+	RefSeq	gene	., 496972	497361, .	protein_coding	C8R40DRAFT_995783	TRUE	gnl|WGS:JABWDW|C8R40DRAFT_995783	gnl|WGS:JABWDW|C8R40DRAFT_mRNA995783	uncharacterized protein	XM_046236775.1	C8R40DRAFT_995783
1023	C8R40DRAFT_1168649	1	0	0	0	0	C8R40DRAFT_1168649	70261590	NW_025764316.1	498338	499014	677	-	RefSeq	gene	., 498338	499014, .	protein_coding	C8R40DRAFT_1168649	TRUE	gnl|WGS:JABWDW|C8R40DRAFT_1168649	gnl|WGS:JABWDW|C8R40DRAFT_mRNA1168649	uncharacterized protein	XM_046231223.1	C8R40DRAFT_1168649
1024	C8R40DRAFT_1168650	1	0	0	0	0	C8R40DRAFT_1168650	70261591	NW_025764316.1	499314	499929	616	+	RefSeq	gene	., 499314	499929, .	protein_coding	C8R40DRAFT_1168650	TRUE	gnl|WGS:JABWDW|C8R40DRAFT_1168650	gnl|WGS:JABWDW|C8R40DRAFT_mRNA1168650	uncharacterized protein	XM_046231224.1	C8R40DRAFT_1168650
1025	C8R40DRAFT_1168651	1	0	0	0	0	C8R40DRAFT_1168651	70261592	NW_025764316.1	501348	502573	1226	+	RefSeq	gene	., 501348	502573, .	protein_coding	C8R40DRAFT_1168651	TRUE	gnl|WGS:JABWDW|C8R40DRAFT_1168651	gnl|WGS:JABWDW|C8R40DRAFT_mRNA1168651	uncharacterized protein	XM_046231225.1	C8R40DRAFT_1168651
1026	C8R40DRAFT_1168652	1	0	0	0	0	C8R40DRAFT_1168652	70261593	NW_025764316.1	502780	503624	845	-	RefSeq	gene	., 502780	503624, .	protein_coding	C8R40DRAFT_1168652	TRUE	gnl|WGS:JABWDW|C8R40DRAFT_1168652	gnl|WGS:JABWDW|C8R40DRAFT_mRNA1168652	uncharacterized protein	XM_046231226.1	C8R40DRAFT_1168652
1027	C8R40DRAFT_1168653	1	0	0	0	0	C8R40DRAFT_1168653	70261594	NW_025764316.1	503919	505669	1751	+	RefSeq	gene	., 503919	505669, .	protein_coding	C8R40DRAFT_1168653	TRUE	gnl|WGS:JABWDW|C8R40DRAFT_1168653	gnl|WGS:JABWDW|C8R40DRAFT_mRNA1168653	uncharacterized protein	XM_046231227.1	C8R40DRAFT_1168653
1028	C8R40DRAFT_1040496	1	0	0	0	0	C8R40DRAFT_1040496	70254288	NW_025764316.1	513877	514356	480	+	RefSeq	gene	., 513877	514356, .	protein_coding	C8R40DRAFT_1040496	TRUE	gnl|WGS:JABWDW|C8R40DRAFT_1040496	gnl|WGS:JABWDW|C8R40DRAFT_mRNA1040496	uncharacterized protein	XM_046223921.1	C8R40DRAFT_1040496
1029	C8R40DRAFT_995149	1	0	0	0	0	C8R40DRAFT_995149	70267128	NW_025764316.1	514372	514830	459	+	RefSeq	gene	., 514372	514830, .	protein_coding	C8R40DRAFT_995149	TRUE	gnl|WGS:JABWDW|C8R40DRAFT_995149	gnl|WGS:JABWDW|C8R40DRAFT_mRNA995149	uncharacterized protein	XM_046236761.1	C8R40DRAFT_995149
1030	C8R40DRAFT_1168656	0.768432	1.39604	1.01603	14	9	C8R40DRAFT_1168656	70261595	NW_025764316.1	516390	516785	396	-	RefSeq	gene	., 516390	516785, .	protein_coding	C8R40DRAFT_1168656	TRUE	gnl|WGS:JABWDW|C8R40DRAFT_1168656	gnl|WGS:JABWDW|C8R40DRAFT_mRNA1168656	polyketide cyclase SnoaL-like domain-containing protein	XM_046231228.1	C8R40DRAFT_1168656
1031	C8R40DRAFT_1095650	0.554323	5.5946	4.74339	406	227	C8R40DRAFT_1095650	70258077	NW_025764316.1	516854	518994	2141	+	RefSeq	gene			protein_coding	C8R40DRAFT_1095650		gnl|WGS:JABWDW|C8R40DRAFT_1095650	gnl|WGS:JABWDW|C8R40DRAFT_mRNA1095650	FAD dependent oxidoreductase	XM_046227710.1	C8R40DRAFT_1095650
1032	C8R40DRAFT_1095655	1	0	0	0	0	C8R40DRAFT_1095655	70258078	NW_025764316.1	519189	520299	1111	-	RefSeq	gene		520299, .	protein_coding	C8R40DRAFT_1095655	TRUE	gnl|WGS:JABWDW|C8R40DRAFT_1095655	gnl|WGS:JABWDW|C8R40DRAFT_mRNA1095655	uncharacterized protein	XM_046227711.1	C8R40DRAFT_1095655
1033	C8R40DRAFT_1168658	1	0	0	0	0	C8R40DRAFT_1168658	70261596	NW_025764316.1	520341	520840	500	+	RefSeq	gene	., 520341	520840, .	protein_coding	C8R40DRAFT_1168658	TRUE	gnl|WGS:JABWDW|C8R40DRAFT_1168658	gnl|WGS:JABWDW|C8R40DRAFT_mRNA1168658	uncharacterized protein	XM_046231229.1	C8R40DRAFT_1168658
1034	C8R40DRAFT_1168659	1.45437	0	0.540399	0	4	C8R40DRAFT_1168659	70261597	NW_025764316.1	522497	526301	3805	-	RefSeq	gene	., 522497	526301, .	protein_coding	C8R40DRAFT_1168659	TRUE	gnl|WGS:JABWDW|C8R40DRAFT_1168659	gnl|WGS:JABWDW|C8R40DRAFT_mRNA1168659	uncharacterized protein	XM_046231230.1	C8R40DRAFT_1168659
1035	C8R40DRAFT_1144326	1.61269	2.27689	2.96636	33	60	C8R40DRAFT_1144326	70259865	NW_025764316.1	526553	527371	819	+	RefSeq	gene			protein_coding	C8R40DRAFT_1144326		gnl|WGS:JABWDW|C8R40DRAFT_1144326	gnl|WGS:JABWDW|C8R40DRAFT_mRNA1144326	transcriptional Coactivator p15-domain-containing protein	XM_046229498.1	C8R40DRAFT_1144326
1036	C8R40DRAFT_1182079	2.01464	4.0648	5.07532	135	288	C8R40DRAFT_1182079	70263329	NW_025764316.1	528652	529491	840	-	RefSeq	gene		529491, .	protein_coding	C8R40DRAFT_1182079	TRUE	gnl|WGS:JABWDW|C8R40DRAFT_1182079	gnl|WGS:JABWDW|C8R40DRAFT_mRNA1182079	uncharacterized protein	XM_046232962.1	C8R40DRAFT_1182079
1037	C8R40DRAFT_1021759	1	0	0	0	0	C8R40DRAFT_1021759	70253385	NW_025764316.1	537713	537991	279	-	RefSeq	gene	., 537713	537991, .	protein_coding	C8R40DRAFT_1021759	TRUE	gnl|WGS:JABWDW|C8R40DRAFT_1021759	gnl|WGS:JABWDW|C8R40DRAFT_mRNA1021759	uncharacterized protein	XM_046223018.1	C8R40DRAFT_1021759
1038	C8R40DRAFT_1168663	1	0	0	0	0	C8R40DRAFT_1168663	70261598	NW_025764316.1	539347	540345	999	-	RefSeq	gene	., 539347	540345, .	protein_coding	C8R40DRAFT_1168663	TRUE	gnl|WGS:JABWDW|C8R40DRAFT_1168663	gnl|WGS:JABWDW|C8R40DRAFT_mRNA1168663	uncharacterized protein	XM_046231231.1	C8R40DRAFT_1168663
1039	C8R40DRAFT_1068037	1	0	0	0	0	C8R40DRAFT_1068037	70256331	NW_025764316.1	540773	541553	781	+	RefSeq	gene	., 540773	541553, .	protein_coding	C8R40DRAFT_1068037	TRUE	gnl|WGS:JABWDW|C8R40DRAFT_1068037	gnl|WGS:JABWDW|C8R40DRAFT_mRNA1068037	uncharacterized protein	XM_046225964.1	C8R40DRAFT_1068037
1040	C8R40DRAFT_1040761	1	0	0	0	0	C8R40DRAFT_1040761	70254308	NW_025764316.1	543301	543579	279	-	RefSeq	gene	., 543301	543579, .	protein_coding	C8R40DRAFT_1040761	TRUE	gnl|WGS:JABWDW|C8R40DRAFT_1040761	gnl|WGS:JABWDW|C8R40DRAFT_mRNA1040761	uncharacterized protein	XM_046223941.1	C8R40DRAFT_1040761
1041	C8R40DRAFT_1068038	1	0	0	0	0	C8R40DRAFT_1068038	70256332	NW_025764316.1	543765	544713	949	-	RefSeq	gene	., 543765	544713, .	protein_coding	C8R40DRAFT_1068038	TRUE	gnl|WGS:JABWDW|C8R40DRAFT_1068038	gnl|WGS:JABWDW|C8R40DRAFT_mRNA1068038	uncharacterized protein	XM_046225965.1	C8R40DRAFT_1068038
1042	C8R40DRAFT_1021702	1	0	0	0	0	C8R40DRAFT_1021702	70253384	NW_025764316.1	545240	546658	1419	+	RefSeq	gene	., 545240	546658, .	protein_coding	C8R40DRAFT_1021702	TRUE	gnl|WGS:JABWDW|C8R40DRAFT_1021702	gnl|WGS:JABWDW|C8R40DRAFT_mRNA1021702	uncharacterized protein	XM_046223017.1	C8R40DRAFT_1021702
1043	C8R40DRAFT_1040661	1	0	0	0	0	C8R40DRAFT_1040661	70254295	NW_025764316.1	547302	547886	585	+	RefSeq	gene	., 547302	547886, .	protein_coding	C8R40DRAFT_1040661	TRUE	gnl|WGS:JABWDW|C8R40DRAFT_1040661	gnl|WGS:JABWDW|C8R40DRAFT_mRNA1040661	uncharacterized protein	XM_046223928.1	C8R40DRAFT_1040661
1044	C8R40DRAFT_1040760	2.00339	0.432603	1.43504	3	15	C8R40DRAFT_1040760	70254307	NW_025764316.1	553266	553751	486	+	RefSeq	gene	., 553266	553751, .	protein_coding	C8R40DRAFT_1040760	TRUE	gnl|WGS:JABWDW|C8R40DRAFT_1040760	gnl|WGS:JABWDW|C8R40DRAFT_mRNA1040760	uncharacterized protein	XM_046223940.1	C8R40DRAFT_1040760
1045	C8R40DRAFT_1040993	1	0	0	0	0	C8R40DRAFT_1040993	70254333	NW_025764316.1	553901	554077	177	-	RefSeq	gene	., 553901	554077, .	protein_coding	C8R40DRAFT_1040993	TRUE	gnl|WGS:JABWDW|C8R40DRAFT_1040993	gnl|WGS:JABWDW|C8R40DRAFT_mRNA1040993	uncharacterized protein	XM_046223966.1	C8R40DRAFT_1040993
1046	C8R40DRAFT_1040663	1	0	0	0	0	C8R40DRAFT_1040663	70254296	NW_025764316.1	572993	573379	387	+	RefSeq	gene	., 572993	573379, .	protein_coding	C8R40DRAFT_1040663	TRUE	gnl|WGS:JABWDW|C8R40DRAFT_1040663	gnl|WGS:JABWDW|C8R40DRAFT_mRNA1040663	uncharacterized protein	XM_046223929.1	C8R40DRAFT_1040663
1047	C8R40DRAFT_1027549	1	0	0	0	0	C8R40DRAFT_1027549	70253469	NW_025764316.1	574376	574546	171	+	RefSeq	gene	., 574376	574546, .	protein_coding	C8R40DRAFT_1027549	TRUE	gnl|WGS:JABWDW|C8R40DRAFT_1027549	gnl|WGS:JABWDW|C8R40DRAFT_mRNA1027549	uncharacterized protein	XM_046223102.1	C8R40DRAFT_1027549
1048	C8R40DRAFT_1068043	0.337908	2.40941	0.844109	37	7	C8R40DRAFT_1068043	70256333	NW_025764316.1	575816	579657	3842	+	RefSeq	gene	., 575816	579657, .	protein_coding	C8R40DRAFT_1068043	TRUE	gnl|WGS:JABWDW|C8R40DRAFT_1068043	gnl|WGS:JABWDW|C8R40DRAFT_mRNA1068043	uncharacterized protein	XM_046225966.1	C8R40DRAFT_1068043
1049	C8R40DRAFT_1168672	0.423134	1.39604	0.155223	14	1	C8R40DRAFT_1168672	70261599	NW_025764316.1	580052	583014	2963	-	RefSeq	gene	., 580052	583014, .	protein_coding	C8R40DRAFT_1168672	TRUE	gnl|WGS:JABWDW|C8R40DRAFT_1168672	gnl|WGS:JABWDW|C8R40DRAFT_mRNA1168672	uncharacterized protein	XM_046231232.1	C8R40DRAFT_1168672
1050	C8R40DRAFT_1159771	1.11359	0	0.155223	0	1	C8R40DRAFT_1159771	70260297	NW_025764316.1	584075	585183	1109	+	RefSeq	gene	., 584075	585183, .	protein_coding	C8R40DRAFT_1159771	TRUE	gnl|WGS:JABWDW|C8R40DRAFT_1159771	gnl|WGS:JABWDW|C8R40DRAFT_mRNA1159771	uncharacterized protein	XM_046229930.1	C8R40DRAFT_1159771
1051	C8R40DRAFT_70379	0.895611	0.159055	0	1	0	C8R40DRAFT_70379	70266286	NW_025764316.1	587390	588656	1267	+	RefSeq	gene			protein_coding	C8R40DRAFT_70379		gnl|WGS:JABWDW|C8R40DRAFT_70379	gnl|WGS:JABWDW|C8R40DRAFT_mRNA70379	uncharacterized protein	XM_046235919.1	C8R40DRAFT_70379
1052	C8R40DRAFT_70354	0.895611	0.159055	0	1	0	C8R40DRAFT_70354	70266285	NW_025764316.1	588777	590913	2137	-	RefSeq	gene			protein_coding	C8R40DRAFT_70354		gnl|WGS:JABWDW|C8R40DRAFT_70354	gnl|WGS:JABWDW|C8R40DRAFT_mRNA70354	uncharacterized protein	XM_046235918.1	C8R40DRAFT_70354
1053	C8R40DRAFT_1095721	0.895611	0.159055	0	1	0	C8R40DRAFT_1095721	70258079	NW_025764316.1	591306	592838	1533	-	RefSeq	gene			protein_coding	C8R40DRAFT_1095721		gnl|WGS:JABWDW|C8R40DRAFT_1095721	gnl|WGS:JABWDW|C8R40DRAFT_mRNA1095721	uncharacterized protein	XM_046227712.1	C8R40DRAFT_1095721
1054	C8R40DRAFT_1168676	0.675805	0.860676	0.295355	7	2	C8R40DRAFT_1168676	70261600	NW_025764316.1	593402	596632	3231	-	RefSeq	gene	., 593402	596632, .	protein_coding	C8R40DRAFT_1168676	TRUE	gnl|WGS:JABWDW|C8R40DRAFT_1168676	gnl|WGS:JABWDW|C8R40DRAFT_mRNA1168676	uncharacterized protein	XM_046231233.1	C8R40DRAFT_1168676
1055	C8R40DRAFT_1168677	1	0	0	0	0	C8R40DRAFT_1168677	70261601	NW_025764316.1	597170	597817	648	+	RefSeq	gene	., 597170	597817, .	protein_coding	C8R40DRAFT_1168677	TRUE	gnl|WGS:JABWDW|C8R40DRAFT_1168677	gnl|WGS:JABWDW|C8R40DRAFT_mRNA1168677	uncharacterized protein	XM_046231234.1	C8R40DRAFT_1168677
1056	C8R40DRAFT_70540	1	0	0	0	0	C8R40DRAFT_70540	70266292	NW_025764316.1	597995	599570	1576	-	RefSeq	gene			protein_coding	C8R40DRAFT_70540		gnl|WGS:JABWDW|C8R40DRAFT_70540	gnl|WGS:JABWDW|C8R40DRAFT_mRNA70540	uncharacterized protein	XM_046235925.1	C8R40DRAFT_70540
1057	C8R40DRAFT_70689	1	0	0	0	0	C8R40DRAFT_70689	70266296	NW_025764316.1	600672	602364	1693	-	RefSeq	gene			protein_coding	C8R40DRAFT_70689		gnl|WGS:JABWDW|C8R40DRAFT_70689	gnl|WGS:JABWDW|C8R40DRAFT_mRNA70689	uncharacterized protein	XM_046235929.1	C8R40DRAFT_70689
1058	C8R40DRAFT_1040927	1	0	0	0	0	C8R40DRAFT_1040927	70254327	NW_025764316.1	602093	602650	558	-	RefSeq	gene	., 602093	602650, .	protein_coding	C8R40DRAFT_1040927	TRUE	gnl|WGS:JABWDW|C8R40DRAFT_1040927	gnl|WGS:JABWDW|C8R40DRAFT_mRNA1040927	uncharacterized protein	XM_046223960.1	C8R40DRAFT_1040927
1059	C8R40DRAFT_1095730	1.82427	0.302303	1.16962	2	11	C8R40DRAFT_1095730	70258080	NW_025764316.1	603074	607218	4145	-	RefSeq	gene		607218, .	protein_coding	C8R40DRAFT_1095730	TRUE	gnl|WGS:JABWDW|C8R40DRAFT_1095730	gnl|WGS:JABWDW|C8R40DRAFT_mRNA1095730	uncharacterized protein	XM_046227713.1	C8R40DRAFT_1095730
1060	C8R40DRAFT_1040925	1	0	0	0	0	C8R40DRAFT_1040925	70254326	NW_025764316.1	608056	608626	571	+	RefSeq	gene	., 608056	608626, .	protein_coding	C8R40DRAFT_1040925	TRUE	gnl|WGS:JABWDW|C8R40DRAFT_1040925	gnl|WGS:JABWDW|C8R40DRAFT_mRNA1040925	uncharacterized protein	XM_046223959.1	C8R40DRAFT_1040925
1061	C8R40DRAFT_1041064	0.388704	1.51848	0.155223	16	1	C8R40DRAFT_1041064	70254336	NW_025764316.1	609678	610232	555	+	RefSeq	gene	., 609678	610232, .	protein_coding	C8R40DRAFT_1041064	TRUE	gnl|WGS:JABWDW|C8R40DRAFT_1041064	gnl|WGS:JABWDW|C8R40DRAFT_mRNA1041064	small heat shock protein	XM_046223969.1	C8R40DRAFT_1041064
1062	C8R40DRAFT_1029305	1.22719	0	0.295355	0	2	C8R40DRAFT_1029305	70253490	NW_025764316.1	615196	615672	477	+	RefSeq	gene	., 615196	615672, .	protein_coding	C8R40DRAFT_1029305	TRUE	gnl|WGS:JABWDW|C8R40DRAFT_1029305	gnl|WGS:JABWDW|C8R40DRAFT_mRNA1029305	uncharacterized protein	XM_046223123.1	C8R40DRAFT_1029305
1063	C8R40DRAFT_1168684	1	0	0	0	0	C8R40DRAFT_1168684	70261602	NW_025764316.1	617512	619639	2128	-	RefSeq	gene	., 617512	619639, .	protein_coding	C8R40DRAFT_1168684	TRUE	gnl|WGS:JABWDW|C8R40DRAFT_1168684	gnl|WGS:JABWDW|C8R40DRAFT_mRNA1168684	CPSF A subunit region-domain-containing protein	XM_046231235.1	C8R40DRAFT_1168684
1064	C8R40DRAFT_1168685	1	0	0	0	0	C8R40DRAFT_1168685	70261603	NW_025764316.1	623649	624653	1005	+	RefSeq	gene	., 623649	624653, .	protein_coding	C8R40DRAFT_1168685	TRUE	gnl|WGS:JABWDW|C8R40DRAFT_1168685	gnl|WGS:JABWDW|C8R40DRAFT_mRNA1168685	uncharacterized protein	XM_046231236.1	C8R40DRAFT_1168685
1065	C8R40DRAFT_1168690	1.11359	0	0.155223	0	1	C8R40DRAFT_1168690	70261604	NW_025764316.1	631331	632875	1545	+	RefSeq	gene	., 631331	632875, .	protein_coding	C8R40DRAFT_1168690	TRUE	gnl|WGS:JABWDW|C8R40DRAFT_1168690	gnl|WGS:JABWDW|C8R40DRAFT_mRNA1168690	uncharacterized protein	XM_046231237.1	C8R40DRAFT_1168690
1066	C8R40DRAFT_1168693	1	0	0	0	0	C8R40DRAFT_1168693	70261605	NW_025764316.1	637672	638379	708	-	RefSeq	gene	., 637672	638379, .	protein_coding	C8R40DRAFT_1168693	TRUE	gnl|WGS:JABWDW|C8R40DRAFT_1168693	gnl|WGS:JABWDW|C8R40DRAFT_mRNA1168693	uncharacterized protein	XM_046231238.1	C8R40DRAFT_1168693
1067	C8R40DRAFT_1068055	1	0	0	0	0	C8R40DRAFT_1068055	70256334	NW_025764316.1	641661	642209	549	-	RefSeq	gene	., 641661	642209, .	protein_coding	C8R40DRAFT_1068055	TRUE	gnl|WGS:JABWDW|C8R40DRAFT_1068055	gnl|WGS:JABWDW|C8R40DRAFT_mRNA1068055	uncharacterized protein	XM_046225967.1	C8R40DRAFT_1068055
1068	C8R40DRAFT_1040554	1	0	0	0	0	C8R40DRAFT_1040554	70254292	NW_025764316.1	646383	646991	609	+	RefSeq	gene	., 646383	646991, .	protein_coding	C8R40DRAFT_1040554	TRUE	gnl|WGS:JABWDW|C8R40DRAFT_1040554	gnl|WGS:JABWDW|C8R40DRAFT_mRNA1040554	DNA-binding domain of Mlu1-box binding protein MBP1	XM_046223925.1	C8R40DRAFT_1040554
1069	C8R40DRAFT_1095738	1	0	0	0	0	C8R40DRAFT_1095738	70258081	NW_025764316.1	648215	649653	1439	-	RefSeq	gene	., 648215		protein_coding	C8R40DRAFT_1095738	TRUE	gnl|WGS:JABWDW|C8R40DRAFT_1095738	gnl|WGS:JABWDW|C8R40DRAFT_mRNA1095738	uncharacterized protein	XM_046227714.1	C8R40DRAFT_1095738
1070	C8R40DRAFT_1040969	1.72816	3.52231	4.31154	90	166	C8R40DRAFT_1040969	70254329	NW_025764316.1	651767	652623	857	+	RefSeq	gene	., 651767	652623, .	protein_coding	C8R40DRAFT_1040969	TRUE	gnl|WGS:JABWDW|C8R40DRAFT_1040969	gnl|WGS:JABWDW|C8R40DRAFT_mRNA1040969	uncharacterized protein	XM_046223962.1	C8R40DRAFT_1040969
1071	C8R40DRAFT_1095744	1.28453	5.24152	5.60276	316	419	C8R40DRAFT_1095744	70258082	NW_025764316.1	652816	655706	2891	-	RefSeq	gene			protein_coding	C8R40DRAFT_1095744		gnl|WGS:JABWDW|C8R40DRAFT_1095744	gnl|WGS:JABWDW|C8R40DRAFT_mRNA1095744	uncharacterized protein	XM_046227715.1	C8R40DRAFT_1095744
1072	C8R40DRAFT_1095746	0.810957	0.302303	0	2	0	C8R40DRAFT_1095746	70258083	NW_025764316.1	655678	656377	700	-	RefSeq	gene			protein_coding	C8R40DRAFT_1095746		gnl|WGS:JABWDW|C8R40DRAFT_1095746	gnl|WGS:JABWDW|C8R40DRAFT_mRNA1095746	uncharacterized protein	XM_046227716.1	C8R40DRAFT_1095746
1073	C8R40DRAFT_1068059	1	0	0	0	0	C8R40DRAFT_1068059	70256335	NW_025764316.1	657091	657731	641	-	RefSeq	gene	., 657091	657731, .	protein_coding	C8R40DRAFT_1068059	TRUE	gnl|WGS:JABWDW|C8R40DRAFT_1068059	gnl|WGS:JABWDW|C8R40DRAFT_mRNA1068059	uncharacterized protein	XM_046225968.1	C8R40DRAFT_1068059
1074	C8R40DRAFT_1068060	1	0	0	0	0	C8R40DRAFT_1068060	70256336	NW_025764316.1	658032	660853	2822	-	RefSeq	gene	., 658032	660853, .	protein_coding	C8R40DRAFT_1068060	TRUE	gnl|WGS:JABWDW|C8R40DRAFT_1068060	gnl|WGS:JABWDW|C8R40DRAFT_mRNA1068060	uncharacterized protein	XM_046225969.1	C8R40DRAFT_1068060
1075	C8R40DRAFT_1068061	1	0	0	0	0	C8R40DRAFT_1068061	70256337	NW_025764316.1	663819	666960	3142	+	RefSeq	gene	., 663819	666960, .	protein_coding	C8R40DRAFT_1068061	TRUE	gnl|WGS:JABWDW|C8R40DRAFT_1068061	gnl|WGS:JABWDW|C8R40DRAFT_mRNA1068061	uncharacterized protein	XM_046225970.1	C8R40DRAFT_1068061
1076	C8R40DRAFT_1182214	1.32601	1.57601	1.98311	17	26	C8R40DRAFT_1182214	70263330	NW_025764316.1	669023	672708	3686	-	RefSeq	gene		672708, .	protein_coding	C8R40DRAFT_1182214	TRUE	gnl|WGS:JABWDW|C8R40DRAFT_1182214	gnl|WGS:JABWDW|C8R40DRAFT_mRNA1182214	P-loop containing nucleoside triphosphate hydrolase protein	XM_046232963.1	C8R40DRAFT_1182214
1077	C8R40DRAFT_1040890	1	0	0	0	0	C8R40DRAFT_1040890	70254321	NW_025764316.1	673208	674575	1368	+	RefSeq	gene	., 673208	674575, .	protein_coding	C8R40DRAFT_1040890	TRUE	gnl|WGS:JABWDW|C8R40DRAFT_1040890	gnl|WGS:JABWDW|C8R40DRAFT_mRNA1040890	AAA domain-containing protein	XM_046223954.1	C8R40DRAFT_1040890
1078	C8R40DRAFT_1159776	1.11359	0	0.155223	0	1	C8R40DRAFT_1159776	70260298	NW_025764316.1	675600	676633	1034	-	RefSeq	gene	., 675600	676633, .	protein_coding	C8R40DRAFT_1159776	TRUE	gnl|WGS:JABWDW|C8R40DRAFT_1159776	gnl|WGS:JABWDW|C8R40DRAFT_mRNA1159776	uncharacterized protein	XM_046229931.1	C8R40DRAFT_1159776
1079	C8R40DRAFT_1068065	1	0	0	0	0	C8R40DRAFT_1068065	70256338	NW_025764316.1	680550	681818	1269	+	RefSeq	gene	., 680550	681818, .	protein_coding	C8R40DRAFT_1068065	TRUE	gnl|WGS:JABWDW|C8R40DRAFT_1068065	gnl|WGS:JABWDW|C8R40DRAFT_mRNA1068065	uncharacterized protein	XM_046225971.1	C8R40DRAFT_1068065
1080	C8R40DRAFT_1068066	1	0	0	0	0	C8R40DRAFT_1068066	70256339	NW_025764316.1	682109	683709	1601	-	RefSeq	gene	., 682109	683709, .	protein_coding	C8R40DRAFT_1068066	TRUE	gnl|WGS:JABWDW|C8R40DRAFT_1068066	gnl|WGS:JABWDW|C8R40DRAFT_mRNA1068066	uncharacterized protein	XM_046225972.1	C8R40DRAFT_1068066
1081	C8R40DRAFT_t92	1	0	0	0	0	C8R40DRAFT_t92	70267490	NW_025764316.1	684291	684392	102	-	RefSeq	gene			tRNA	C8R40DRAFT_t92				tRNA-Leu		C8R40DRAFT_t92
1082	C8R40DRAFT_t91	1	0	0	0	0	C8R40DRAFT_t91	70267489	NW_025764316.1	684623	684723	101	-	RefSeq	gene			tRNA	C8R40DRAFT_t91				tRNA-Ile		C8R40DRAFT_t91
1083	C8R40DRAFT_t90	1	0	0	0	0	C8R40DRAFT_t90	70267488	NW_025764316.1	685933	686034	102	-	RefSeq	gene			tRNA	C8R40DRAFT_t90				tRNA-Ile		C8R40DRAFT_t90
1084	C8R40DRAFT_1264107	1.23148	2.31118	2.61158	34	45	C8R40DRAFT_1264107	70264250	NW_025764316.1	687818	690542	2725	-	RefSeq	gene	., 687818		protein_coding	C8R40DRAFT_1264107	TRUE	gnl|WGS:JABWDW|C8R40DRAFT_1264107	gnl|WGS:JABWDW|C8R40DRAFT_mRNA1264107	SAC3 /GANP /Nin1 /mts3 /eIF-3 p25 family-domain-containing protein	XM_046233883.1	C8R40DRAFT_1264107
1085	C8R40DRAFT_1264108	0.381759	1.68462	0.295355	19	2	C8R40DRAFT_1264108	70264251	NW_025764316.1	691654	694236	2583	-	RefSeq	gene	., 691654		protein_coding	C8R40DRAFT_1264108	TRUE	gnl|WGS:JABWDW|C8R40DRAFT_1264108	gnl|WGS:JABWDW|C8R40DRAFT_mRNA1264108	uncharacterized protein	XM_046233884.1	C8R40DRAFT_1264108
1086	C8R40DRAFT_1182268	0.682025	0.552104	0	4	0	C8R40DRAFT_1182268	70263331	NW_025764316.1	694473	695299	827	-	RefSeq	gene	., 694473		protein_coding	C8R40DRAFT_1182268	TRUE	gnl|WGS:JABWDW|C8R40DRAFT_1182268	gnl|WGS:JABWDW|C8R40DRAFT_mRNA1182268	uncharacterized protein	XM_046232964.1	C8R40DRAFT_1182268
1087	C8R40DRAFT_1168729	2.80269	0.860676	2.34749	7	36	C8R40DRAFT_1168729	70261606	NW_025764316.1	766316	767092	777	-	RefSeq	gene	., 766316	767092, .	protein_coding	C8R40DRAFT_1168729	TRUE	gnl|WGS:JABWDW|C8R40DRAFT_1168729	gnl|WGS:JABWDW|C8R40DRAFT_mRNA1168729	uncharacterized protein	XM_046231239.1	C8R40DRAFT_1168729
1088	C8R40DRAFT_1182270	1.3476	3.24923	3.67962	73	104	C8R40DRAFT_1182270	70263332	NW_025764316.1	767324	770055	2732	-	RefSeq	gene		770055, .	protein_coding	C8R40DRAFT_1182270	TRUE	gnl|WGS:JABWDW|C8R40DRAFT_1182270	gnl|WGS:JABWDW|C8R40DRAFT_mRNA1182270	uncharacterized protein	XM_046232965.1	C8R40DRAFT_1182270
1089	C8R40DRAFT_t89	0.71641	1.57601	1.09487	17	10	C8R40DRAFT_t89	70267486	NW_025764316.1	769827	769922	96	-	RefSeq	gene			tRNA	C8R40DRAFT_t89				tRNA-Met		C8R40DRAFT_t89
1090	C8R40DRAFT_1068073	2.64132	0.662459	2.06372	5	28	C8R40DRAFT_1068073	70256340	NW_025764316.1	771082	771874	793	-	RefSeq	gene	., 771082	771874, .	protein_coding	C8R40DRAFT_1068073	TRUE	gnl|WGS:JABWDW|C8R40DRAFT_1068073	gnl|WGS:JABWDW|C8R40DRAFT_mRNA1068073	uncharacterized protein	XM_046225973.1	C8R40DRAFT_1068073
1091	C8R40DRAFT_1068074	1.08879	2.3774	2.50012	36	41	C8R40DRAFT_1068074	70256341	NW_025764316.1	773065	773403	339	+	RefSeq	gene	., 773065	773403, .	protein_coding	C8R40DRAFT_1068074	TRUE	gnl|WGS:JABWDW|C8R40DRAFT_1068074	gnl|WGS:JABWDW|C8R40DRAFT_mRNA1068074	uncharacterized protein	XM_046225974.1	C8R40DRAFT_1068074
1092	C8R40DRAFT_1168733	1	0	0	0	0	C8R40DRAFT_1168733	70261607	NW_025764316.1	773705	774872	1168	-	RefSeq	gene	., 773705	774872, .	protein_coding	C8R40DRAFT_1168733	TRUE	gnl|WGS:JABWDW|C8R40DRAFT_1168733	gnl|WGS:JABWDW|C8R40DRAFT_mRNA1168733	uncharacterized protein	XM_046231240.1	C8R40DRAFT_1168733
1093	C8R40DRAFT_1248523	1.10302	3.1767	3.31816	69	79	C8R40DRAFT_1248523	70264026	NW_025764316.1	776773	778768	1996	+	RefSeq	gene			protein_coding	C8R40DRAFT_1248523		gnl|WGS:JABWDW|C8R40DRAFT_1248523	gnl|WGS:JABWDW|C8R40DRAFT_mRNA1248523	S-adenosyl-L-methionine-dependent methyltransferase	XM_046233659.1	C8R40DRAFT_1248523
1094	C8R40DRAFT_1095821	2.01174	6.40407	7.41251	718	1491	C8R40DRAFT_1095821	70258084	NW_025764316.1	779547	784228	4682	+	RefSeq	gene			protein_coding	C8R40DRAFT_1095821		gnl|WGS:JABWDW|C8R40DRAFT_1095821	gnl|WGS:JABWDW|C8R40DRAFT_mRNA1095821	uncharacterized protein	XM_046227717.1	C8R40DRAFT_1095821
1095	C8R40DRAFT_71511	1.94076	5.50116	6.45778	380	765	C8R40DRAFT_71511	70266326	NW_025764316.1	784250	792503	8254	+	RefSeq	gene			protein_coding	C8R40DRAFT_71511		gnl|WGS:JABWDW|C8R40DRAFT_71511	gnl|WGS:JABWDW|C8R40DRAFT_mRNA71511	beach-domain-containing protein	XM_046235959.1	C8R40DRAFT_71511
1096	C8R40DRAFT_1040537	0.396915	5.66919	4.33609	428	169	C8R40DRAFT_1040537	70254291	NW_025764316.1	792562	793460	899	-	RefSeq	gene	., 792562	793460, .	protein_coding	C8R40DRAFT_1040537	TRUE	gnl|WGS:JABWDW|C8R40DRAFT_1040537	gnl|WGS:JABWDW|C8R40DRAFT_mRNA1040537	Alpha /Beta hydrolase protein	XM_046223924.1	C8R40DRAFT_1040537
1097	C8R40DRAFT_1095836	1.21283	7.02008	7.29846	1105	1377	C8R40DRAFT_1095836	70258085	NW_025764316.1	793983	797838	3856	-	RefSeq	gene			protein_coding	C8R40DRAFT_1095836		gnl|WGS:JABWDW|C8R40DRAFT_1095836	gnl|WGS:JABWDW|C8R40DRAFT_mRNA1095836	uncharacterized protein	XM_046227718.1	C8R40DRAFT_1095836
1098	C8R40DRAFT_71706	0.322234	4.07481	2.44099	136	39	C8R40DRAFT_71706	70266335	NW_025764316.1	800277	802034	1758	+	RefSeq	gene			protein_coding	C8R40DRAFT_71706		gnl|WGS:JABWDW|C8R40DRAFT_71706	gnl|WGS:JABWDW|C8R40DRAFT_mRNA71706	uncharacterized protein	XM_046235968.1	C8R40DRAFT_71706
1099	C8R40DRAFT_1095846	0.891344	4.12386	3.95791	141	128	C8R40DRAFT_1095846	70258086	NW_025764316.1	802478	809120	6643	-	RefSeq	gene			protein_coding	C8R40DRAFT_1095846		gnl|WGS:JABWDW|C8R40DRAFT_1095846	gnl|WGS:JABWDW|C8R40DRAFT_mRNA1095846	multidrug resistance-associated ABC transporter	XM_046227719.1	C8R40DRAFT_1095846
1100	C8R40DRAFT_1159784	1.83408	6.90412	7.77918	1019	1925	C8R40DRAFT_1159784	70260299	NW_025764316.1	809636	810722	1087	+	RefSeq	gene	., 809636	810722, .	protein_coding	C8R40DRAFT_1159784	TRUE	gnl|WGS:JABWDW|C8R40DRAFT_1159784	gnl|WGS:JABWDW|C8R40DRAFT_mRNA1159784	Triosephosphate isomerase	XM_046229932.1	C8R40DRAFT_1159784
1101	C8R40DRAFT_1168743	2.95292	2.05207	3.61421	27	99	C8R40DRAFT_1168743	70261608	NW_025764316.1	811060	812896	1837	-	RefSeq	gene	., 811060	812896, .	protein_coding	C8R40DRAFT_1168743	TRUE	gnl|WGS:JABWDW|C8R40DRAFT_1168743	gnl|WGS:JABWDW|C8R40DRAFT_mRNA1168743	cytochrome P450	XM_046231241.1	C8R40DRAFT_1168743
1102	C8R40DRAFT_1040599	0.337908	2.40941	0.844109	37	7	C8R40DRAFT_1040599	70254293	NW_025764316.1	813657	815023	1367	-	RefSeq	gene	., 813657	815023, .	protein_coding	C8R40DRAFT_1040599	TRUE	gnl|WGS:JABWDW|C8R40DRAFT_1040599	gnl|WGS:JABWDW|C8R40DRAFT_mRNA1040599	tetrapyrrole methylase	XM_046223926.1	C8R40DRAFT_1040599
1103	C8R40DRAFT_1235998	1.37929	0.552104	1.01603	4	9	C8R40DRAFT_1235998	70263769	NW_025764316.1	815697	816468	772	-	RefSeq	gene			protein_coding	C8R40DRAFT_1235998		gnl|WGS:JABWDW|C8R40DRAFT_1235998	gnl|WGS:JABWDW|C8R40DRAFT_mRNA1235998	uncharacterized protein	XM_046233402.1	C8R40DRAFT_1235998
1104	C8R40DRAFT_1168746	0.995666	2.7213	2.71503	48	49	C8R40DRAFT_1168746	70261609	NW_025764316.1	817436	819567	2132	+	RefSeq	gene	., 817436	819567, .	protein_coding	C8R40DRAFT_1168746	TRUE	gnl|WGS:JABWDW|C8R40DRAFT_1168746	gnl|WGS:JABWDW|C8R40DRAFT_mRNA1168746	cytochrome P450	XM_046231242.1	C8R40DRAFT_1168746
1105	C8R40DRAFT_1040461	0.895611	0.159055	0	1	0	C8R40DRAFT_1040461	70254286	NW_025764316.1	820033	823181	3149	-	RefSeq	gene	., 820033	823181, .	protein_coding	C8R40DRAFT_1040461	TRUE	gnl|WGS:JABWDW|C8R40DRAFT_1040461	gnl|WGS:JABWDW|C8R40DRAFT_mRNA1040461	prolyl oligopeptidase	XM_046223919.1	C8R40DRAFT_1040461
1106	C8R40DRAFT_72949	2.04547	4.37951	5.41194	170	366	C8R40DRAFT_72949	70266375	NW_025764316.1	823477	824582	1106	+	RefSeq	gene			protein_coding	C8R40DRAFT_72949		gnl|WGS:JABWDW|C8R40DRAFT_72949	gnl|WGS:JABWDW|C8R40DRAFT_mRNA72949	uncharacterized protein	XM_046236008.1	C8R40DRAFT_72949
1107	C8R40DRAFT_1005490	1	0	0	0	0	C8R40DRAFT_1005490	70253165	NW_025764316.1	825057	825318	262	+	RefSeq	gene	., 825057	825318, .	protein_coding	C8R40DRAFT_1005490	TRUE	gnl|WGS:JABWDW|C8R40DRAFT_1005490	gnl|WGS:JABWDW|C8R40DRAFT_mRNA1005490	uncharacterized protein	XM_046222798.1	C8R40DRAFT_1005490
1108	C8R40DRAFT_72270	0.903517	6.31394	6.16757	674	624	C8R40DRAFT_72270	70266351	NW_025764316.1	825705	828124	2420	+	RefSeq	gene			protein_coding	C8R40DRAFT_72270		gnl|WGS:JABWDW|C8R40DRAFT_72270	gnl|WGS:JABWDW|C8R40DRAFT_mRNA72270	uncharacterized protein	XM_046235984.1	C8R40DRAFT_72270
1109	C8R40DRAFT_1236001	0.888465	4.07481	3.9042	136	123	C8R40DRAFT_1236001	70263770	NW_025764316.1	828239	832313	4075	-	RefSeq	gene			protein_coding	C8R40DRAFT_1236001		gnl|WGS:JABWDW|C8R40DRAFT_1236001	gnl|WGS:JABWDW|C8R40DRAFT_mRNA1236001	fungal-specific transcription factor domain-containing protein	XM_046233403.1	C8R40DRAFT_1236001
1110	C8R40DRAFT_1095901	0.623929	10.5743	9.89379	13073	8366	C8R40DRAFT_1095901	70258088	NW_025764316.1	832438	833062	625	-	RefSeq	gene			protein_coding	C8R40DRAFT_1095901		gnl|WGS:JABWDW|C8R40DRAFT_1095901	gnl|WGS:JABWDW|C8R40DRAFT_mRNA1095901	uncharacterized protein	XM_046227721.1	C8R40DRAFT_1095901
1111	C8R40DRAFT_73118	1.7979	6.65661	7.50292	857	1588	C8R40DRAFT_73118	70266380	NW_025764316.1	833111	834547	1437	+	RefSeq	gene			protein_coding	C8R40DRAFT_73118		gnl|WGS:JABWDW|C8R40DRAFT_73118	gnl|WGS:JABWDW|C8R40DRAFT_mRNA73118	VAMP /synaptobrevin-like protein	XM_046236013.1	C8R40DRAFT_73118
1112	C8R40DRAFT_1040708	1.08452	1.736	1.85306	20	23	C8R40DRAFT_1040708	70254304	NW_025764316.1	836901	837697	797	-	RefSeq	gene	., 836901	837697, .	protein_coding	C8R40DRAFT_1040708	TRUE	gnl|WGS:JABWDW|C8R40DRAFT_1040708	gnl|WGS:JABWDW|C8R40DRAFT_mRNA1040708	uncharacterized protein	XM_046223937.1	C8R40DRAFT_1040708
1113	C8R40DRAFT_1168753	0.539938	9.2568	8.36767	5240	2899	C8R40DRAFT_1168753	70261610	NW_025764316.1	837700	840186	2487	+	RefSeq	gene	., 837700	840186, .	protein_coding	C8R40DRAFT_1168753	TRUE	gnl|WGS:JABWDW|C8R40DRAFT_1168753	gnl|WGS:JABWDW|C8R40DRAFT_mRNA1168753	Sec61beta family-domain-containing protein	XM_046231243.1	C8R40DRAFT_1168753
1114	C8R40DRAFT_1095923	2.94471	4.05471	5.61284	134	422	C8R40DRAFT_1095923	70258089	NW_025764316.1	842391	845440	3050	+	RefSeq	gene			protein_coding	C8R40DRAFT_1095923		gnl|WGS:JABWDW|C8R40DRAFT_1095923	gnl|WGS:JABWDW|C8R40DRAFT_mRNA1095923	uncharacterized protein	XM_046227722.1	C8R40DRAFT_1095923
1115	C8R40DRAFT_1040767	0.669716	3.56556	2.98718	93	61	C8R40DRAFT_1040767	70254309	NW_025764316.1	845517	846640	1124	-	RefSeq	gene	., 845517	846640, .	protein_coding	C8R40DRAFT_1040767	TRUE	gnl|WGS:JABWDW|C8R40DRAFT_1040767	gnl|WGS:JABWDW|C8R40DRAFT_mRNA1040767	uncharacterized protein	XM_046223942.1	C8R40DRAFT_1040767
1116	C8R40DRAFT_1040812	0.967538	4.83914	4.79153	237	235	C8R40DRAFT_1040812	70254314	NW_025764316.1	846977	848320	1344	-	RefSeq	gene	., 846977	848320, .	protein_coding	C8R40DRAFT_1040812	TRUE	gnl|WGS:JABWDW|C8R40DRAFT_1040812	gnl|WGS:JABWDW|C8R40DRAFT_mRNA1040812	uncharacterized protein	XM_046223947.1	C8R40DRAFT_1040812
1117	C8R40DRAFT_73370	3.15172	2.58782	4.24396	43	158	C8R40DRAFT_73370	70266399	NW_025764316.1	848176	849258	1083	+	RefSeq	gene			protein_coding	C8R40DRAFT_73370		gnl|WGS:JABWDW|C8R40DRAFT_73370	gnl|WGS:JABWDW|C8R40DRAFT_mRNA73370	ribosomal protein S8	XM_046236032.1	C8R40DRAFT_73370
1118	C8R40DRAFT_73395	6.53525	3.67493	6.38317	101	726	C8R40DRAFT_73395	70266402	NW_025764316.1	848989	849907	919	-	RefSeq	gene			protein_coding	C8R40DRAFT_73395		gnl|WGS:JABWDW|C8R40DRAFT_73395	gnl|WGS:JABWDW|C8R40DRAFT_mRNA73395	uncharacterized protein	XM_046236035.1	C8R40DRAFT_73395
1119	C8R40DRAFT_1095931	2.31991	0.159055	1.37313	1	14	C8R40DRAFT_1095931	70258090	NW_025764316.1	851279	852162	884	+	RefSeq	gene			protein_coding	C8R40DRAFT_1095931		gnl|WGS:JABWDW|C8R40DRAFT_1095931	gnl|WGS:JABWDW|C8R40DRAFT_mRNA1095931	uncharacterized protein	XM_046227723.1	C8R40DRAFT_1095931
1120	C8R40DRAFT_73630	3.92397	3.94981	5.92212	124	525	C8R40DRAFT_73630	70266404	NW_025764316.1	852124	853621	1498	+	RefSeq	gene			protein_coding	C8R40DRAFT_73630		gnl|WGS:JABWDW|C8R40DRAFT_73630	gnl|WGS:JABWDW|C8R40DRAFT_mRNA73630	uncharacterized protein	XM_046236037.1	C8R40DRAFT_73630
1121	C8R40DRAFT_73658	1.22921	3.10032	3.39806	65	84	C8R40DRAFT_73658	70266409	NW_025764316.1	853658	856116	2459	-	RefSeq	gene			protein_coding	C8R40DRAFT_73658		gnl|WGS:JABWDW|C8R40DRAFT_73658	gnl|WGS:JABWDW|C8R40DRAFT_mRNA73658	uncharacterized protein	XM_046236042.1	C8R40DRAFT_73658
1122	C8R40DRAFT_1182363	0.759498	0.552104	0.155223	4	1	C8R40DRAFT_1182363	70263333	NW_025764316.1	857873	858678	806	+	RefSeq	gene	., 857873		protein_coding	C8R40DRAFT_1182363	TRUE	gnl|WGS:JABWDW|C8R40DRAFT_1182363	gnl|WGS:JABWDW|C8R40DRAFT_mRNA1182363	ribosomal protein S11-domain-containing protein	XM_046232966.1	C8R40DRAFT_1182363
1123	C8R40DRAFT_1095942	2.38926	3.31829	4.57485	77	201	C8R40DRAFT_1095942	70258091	NW_025764316.1	859893	866208	6316	+	RefSeq	gene			protein_coding	C8R40DRAFT_1095942		gnl|WGS:JABWDW|C8R40DRAFT_1095942	gnl|WGS:JABWDW|C8R40DRAFT_mRNA1095942	cadmium ion transporter	XM_046227724.1	C8R40DRAFT_1095942
1124	C8R40DRAFT_1182391	2.60222	3.13901	4.51876	67	193	C8R40DRAFT_1182391	70263334	NW_025764316.1	866058	867673	1616	-	RefSeq	gene		867673, .	protein_coding	C8R40DRAFT_1182391	TRUE	gnl|WGS:JABWDW|C8R40DRAFT_1182391	gnl|WGS:JABWDW|C8R40DRAFT_mRNA1182391	uncharacterized protein	XM_046232967.1	C8R40DRAFT_1182391
1125	C8R40DRAFT_73794	40.7189	0.432603	5.78023	3	475	C8R40DRAFT_73794	70266418	NW_025764316.1	869812	871306	1495	-	RefSeq	gene			protein_coding	C8R40DRAFT_73794		gnl|WGS:JABWDW|C8R40DRAFT_73794	gnl|WGS:JABWDW|C8R40DRAFT_mRNA73794	uncharacterized protein	XM_046236051.1	C8R40DRAFT_73794
1126	C8R40DRAFT_74046	0.79338	2.61552	2.2816	44	34	C8R40DRAFT_74046	70266430	NW_025764316.1	871822	873231	1410	+	RefSeq	gene			protein_coding	C8R40DRAFT_74046		gnl|WGS:JABWDW|C8R40DRAFT_74046	gnl|WGS:JABWDW|C8R40DRAFT_mRNA74046	kinase-like domain-containing protein	XM_046236063.1	C8R40DRAFT_74046
1127	C8R40DRAFT_74128	0.36081	4.97366	3.50297	261	91	C8R40DRAFT_74128	70266435	NW_025764316.1	873255	875398	2144	-	RefSeq	gene			protein_coding	C8R40DRAFT_74128		gnl|WGS:JABWDW|C8R40DRAFT_74128	gnl|WGS:JABWDW|C8R40DRAFT_mRNA74128	uncharacterized protein	XM_046236068.1	C8R40DRAFT_74128
1128	C8R40DRAFT_74040	0.7893	3.98209	3.64073	127	101	C8R40DRAFT_74040	70266428	NW_025764316.1	875938	877300	1363	-	RefSeq	gene			protein_coding	C8R40DRAFT_74040		gnl|WGS:JABWDW|C8R40DRAFT_74040	gnl|WGS:JABWDW|C8R40DRAFT_mRNA74040	uncharacterized protein	XM_046236061.1	C8R40DRAFT_74040
1129	C8R40DRAFT_1095986	0.508165	5.76816	4.79153	459	235	C8R40DRAFT_1095986	70258092	NW_025764316.1	877597	879619	2023	+	RefSeq	gene			protein_coding	C8R40DRAFT_1095986		gnl|WGS:JABWDW|C8R40DRAFT_1095986	gnl|WGS:JABWDW|C8R40DRAFT_mRNA1095986	uncharacterized protein	XM_046227725.1	C8R40DRAFT_1095986
1130	C8R40DRAFT_1041044	1.79595	8.83815	9.68289	3918	7227	C8R40DRAFT_1041044	70254335	NW_025764316.1	879663	880279	617	+	RefSeq	gene	., 879663	880279, .	protein_coding	C8R40DRAFT_1041044	TRUE	gnl|WGS:JABWDW|C8R40DRAFT_1041044	gnl|WGS:JABWDW|C8R40DRAFT_mRNA1041044	uncharacterized protein	XM_046223968.1	C8R40DRAFT_1041044
1131	C8R40DRAFT_1168768	2.90235	2.31118	3.8484	34	118	C8R40DRAFT_1168768	70261611	NW_025764316.1	880456	882304	1849	-	RefSeq	gene	., 880456	882304, .	protein_coding	C8R40DRAFT_1168768	TRUE	gnl|WGS:JABWDW|C8R40DRAFT_1168768	gnl|WGS:JABWDW|C8R40DRAFT_mRNA1168768	PLC-like phosphodiesterase	XM_046231244.1	C8R40DRAFT_1168768
1132	C8R40DRAFT_1182427	1.9334	4.08475	5.0359	137	280	C8R40DRAFT_1182427	70263335	NW_025764316.1	882823	884739	1917	+	RefSeq	gene	., 882823		protein_coding	C8R40DRAFT_1182427	TRUE	gnl|WGS:JABWDW|C8R40DRAFT_1182427	gnl|WGS:JABWDW|C8R40DRAFT_mRNA1182427	histidine phosphatase	XM_046232968.1	C8R40DRAFT_1182427
1133	C8R40DRAFT_1159797	2.47178	1.45856	2.76411	15	51	C8R40DRAFT_1159797	70260300	NW_025764316.1	885007	887139	2133	-	RefSeq	gene	., 885007	887139, .	protein_coding	C8R40DRAFT_1159797	TRUE	gnl|WGS:JABWDW|C8R40DRAFT_1159797	gnl|WGS:JABWDW|C8R40DRAFT_mRNA1159797	ribonuclease Le37	XM_046229933.1	C8R40DRAFT_1159797
1134	C8R40DRAFT_74292	0.417293	2.27689	1.01603	33	9	C8R40DRAFT_74292	70266440	NW_025764316.1	888165	890067	1903	-	RefSeq	gene			protein_coding	C8R40DRAFT_74292		gnl|WGS:JABWDW|C8R40DRAFT_74292	gnl|WGS:JABWDW|C8R40DRAFT_mRNA74292	uncharacterized protein	XM_046236073.1	C8R40DRAFT_74292
1135	C8R40DRAFT_74349	8.43267	0.860676	3.93667	7	126	C8R40DRAFT_74349	70266443	NW_025764316.1	890716	892710	1995	-	RefSeq	gene			protein_coding	C8R40DRAFT_74349		gnl|WGS:JABWDW|C8R40DRAFT_74349	gnl|WGS:JABWDW|C8R40DRAFT_mRNA74349	uncharacterized protein	XM_046236076.1	C8R40DRAFT_74349
1136	C8R40DRAFT_1068110	1.13761	4.61731	4.80331	202	237	C8R40DRAFT_1068110	70256342	NW_025764316.1	893100	894955	1856	-	RefSeq	gene	., 893100	894955, .	protein_coding	C8R40DRAFT_1068110	TRUE	gnl|WGS:JABWDW|C8R40DRAFT_1068110	gnl|WGS:JABWDW|C8R40DRAFT_mRNA1068110	GLE1-like protein-domain-containing protein	XM_046225975.1	C8R40DRAFT_1068110
1137	C8R40DRAFT_1040523	0.912476	6.35561	6.22347	694	649	C8R40DRAFT_1040523	70254290	NW_025764316.1	895472	896167	696	+	RefSeq	gene	., 895472	896167, .	protein_coding	C8R40DRAFT_1040523	TRUE	gnl|WGS:JABWDW|C8R40DRAFT_1040523	gnl|WGS:JABWDW|C8R40DRAFT_mRNA1040523	20S proteasome subunit	XM_046223923.1	C8R40DRAFT_1040523
1138	C8R40DRAFT_1168775	1.68099	3.77658	4.52589	109	194	C8R40DRAFT_1168775	70261612	NW_025764316.1	896910	898385	1476	+	RefSeq	gene	., 896910	898385, .	protein_coding	C8R40DRAFT_1168775	TRUE	gnl|WGS:JABWDW|C8R40DRAFT_1168775	gnl|WGS:JABWDW|C8R40DRAFT_mRNA1168775	Lactonase, 7-bladed beta-propeller-domain-containing protein	XM_046231245.1	C8R40DRAFT_1168775
1139	C8R40DRAFT_74938	5.51703	1.57601	4.0399	17	136	C8R40DRAFT_74938	70266465	NW_025764316.1	898461	900044	1584	+	RefSeq	gene			protein_coding	C8R40DRAFT_74938		gnl|WGS:JABWDW|C8R40DRAFT_74938	gnl|WGS:JABWDW|C8R40DRAFT_mRNA74938	uncharacterized protein	XM_046236098.1	C8R40DRAFT_74938
1140	C8R40DRAFT_75053	0.48191	5.38926	4.33609	351	169	C8R40DRAFT_75053	70266471	NW_025764316.1	899921	900837	917	-	RefSeq	gene			protein_coding	C8R40DRAFT_75053		gnl|WGS:JABWDW|C8R40DRAFT_75053	gnl|WGS:JABWDW|C8R40DRAFT_mRNA75053	uncharacterized protein	XM_046236104.1	C8R40DRAFT_75053
1141	C8R40DRAFT_1168777	1	0	0	0	0	C8R40DRAFT_1168777	70261613	NW_025764316.1	901484	902590	1107	+	RefSeq	gene	., 901484	902590, .	protein_coding	C8R40DRAFT_1168777	TRUE	gnl|WGS:JABWDW|C8R40DRAFT_1168777	gnl|WGS:JABWDW|C8R40DRAFT_mRNA1168777	uncharacterized protein	XM_046231246.1	C8R40DRAFT_1168777
1142	C8R40DRAFT_1023210	1	0	0	0	0	C8R40DRAFT_1023210	70253405	NW_025764406.1	9735	10248	514	+	RefSeq	gene	., 9735	10248, .	protein_coding	C8R40DRAFT_1023210	TRUE	gnl|WGS:JABWDW|C8R40DRAFT_1023210	gnl|WGS:JABWDW|C8R40DRAFT_mRNA1023210	uncharacterized protein	XM_046223038.1	C8R40DRAFT_1023210
1143	C8R40DRAFT_t313	1	0	0	0	0	C8R40DRAFT_t313	70267421	NW_025764406.1	12415	12517	103	+	RefSeq	gene			tRNA	C8R40DRAFT_t313				tRNA-Leu		C8R40DRAFT_t313
1144	C8R40DRAFT_75107	0.743511	1.736	1.30843	20	13	C8R40DRAFT_75107	70266473	NW_025764406.1	12960	15947	2988	-	RefSeq	gene			protein_coding	C8R40DRAFT_75107		gnl|WGS:JABWDW|C8R40DRAFT_75107	gnl|WGS:JABWDW|C8R40DRAFT_mRNA75107	uncharacterized protein	XM_046236106.1	C8R40DRAFT_75107
1145	C8R40DRAFT_75084	0.398194	3.99269	2.66423	128	47	C8R40DRAFT_75084	70266472	NW_025764406.1	15766	16830	1065	+	RefSeq	gene			protein_coding	C8R40DRAFT_75084		gnl|WGS:JABWDW|C8R40DRAFT_75084	gnl|WGS:JABWDW|C8R40DRAFT_mRNA75084	uncharacterized protein	XM_046236105.1	C8R40DRAFT_75084
1146	C8R40DRAFT_1137679	0.740924	0.432603	0	3	0	C8R40DRAFT_1137679	70259808	NW_025764406.1	16947	18033	1087	-	RefSeq	gene			protein_coding	C8R40DRAFT_1137679		gnl|WGS:JABWDW|C8R40DRAFT_1137679	gnl|WGS:JABWDW|C8R40DRAFT_mRNA1137679	uncharacterized protein	XM_046229441.1	C8R40DRAFT_1137679
1147	C8R40DRAFT_1137686	1.94512	3.31829	4.27815	77	162	C8R40DRAFT_1137686	70259809	NW_025764406.1	18905	22494	3590	-	RefSeq	gene			protein_coding	C8R40DRAFT_1137686		gnl|WGS:JABWDW|C8R40DRAFT_1137686	gnl|WGS:JABWDW|C8R40DRAFT_mRNA1137686	gamma-tubulin complex, DGRIP84 /SPC97 component	XM_046229442.1	C8R40DRAFT_1137686
1148	C8R40DRAFT_1137688	4.4622	1.33069	3.48844	13	90	C8R40DRAFT_1137688	70259810	NW_025764406.1	22592	22982	391	+	RefSeq	gene			protein_coding	C8R40DRAFT_1137688		gnl|WGS:JABWDW|C8R40DRAFT_1137688	gnl|WGS:JABWDW|C8R40DRAFT_mRNA1137688	uncharacterized protein	XM_046229443.1	C8R40DRAFT_1137688
1149	C8R40DRAFT_75251	0.670796	6.85122	6.27517	982	673	C8R40DRAFT_75251	70266479	NW_025764406.1	23169	24646	1478	-	RefSeq	gene			protein_coding	C8R40DRAFT_75251		gnl|WGS:JABWDW|C8R40DRAFT_75251	gnl|WGS:JABWDW|C8R40DRAFT_mRNA75251	TB2 /DP1, HVA22 family-domain-containing protein	XM_046236112.1	C8R40DRAFT_75251
1150	C8R40DRAFT_1178811	2.8175	0	1.49441	0	16	C8R40DRAFT_1178811	70263292	NW_025764406.1	25371	25792	422	+	RefSeq	gene	., 25371	25792, .	protein_coding	C8R40DRAFT_1178811	TRUE	gnl|WGS:JABWDW|C8R40DRAFT_1178811	gnl|WGS:JABWDW|C8R40DRAFT_mRNA1178811	uncharacterized protein	XM_046232925.1	C8R40DRAFT_1178811
1151	C8R40DRAFT_1064165	2.87574	2.79584	4.31977	51	167	C8R40DRAFT_1064165	70255919	NW_025764406.1	26387	27527	1141	+	RefSeq	gene	., 26387	27527, .	protein_coding	C8R40DRAFT_1064165	TRUE	gnl|WGS:JABWDW|C8R40DRAFT_1064165	gnl|WGS:JABWDW|C8R40DRAFT_mRNA1064165	uncharacterized protein	XM_046225552.1	C8R40DRAFT_1064165
1152	C8R40DRAFT_1178816	1	0	0	0	0	C8R40DRAFT_1178816	70263293	NW_025764407.1	7246	8048	803	+	RefSeq	gene	., 7246	8048, .	protein_coding	C8R40DRAFT_1178816	TRUE	gnl|WGS:JABWDW|C8R40DRAFT_1178816	gnl|WGS:JABWDW|C8R40DRAFT_mRNA1178816	uncharacterized protein	XM_046232926.1	C8R40DRAFT_1178816
1153	C8R40DRAFT_1178817	1	0	0	0	0	C8R40DRAFT_1178817	70263294	NW_025764407.1	8339	9222	884	-	RefSeq	gene	., 8339	9222, .	protein_coding	C8R40DRAFT_1178817	TRUE	gnl|WGS:JABWDW|C8R40DRAFT_1178817	gnl|WGS:JABWDW|C8R40DRAFT_mRNA1178817	uncharacterized protein	XM_046232927.1	C8R40DRAFT_1178817
1154	C8R40DRAFT_1178820	1	0	0	0	0	C8R40DRAFT_1178820	70263295	NW_025764407.1	19529	20308	780	+	RefSeq	gene	., 19529	20308, .	protein_coding	C8R40DRAFT_1178820	TRUE	gnl|WGS:JABWDW|C8R40DRAFT_1178820	gnl|WGS:JABWDW|C8R40DRAFT_mRNA1178820	uncharacterized protein	XM_046232928.1	C8R40DRAFT_1178820
1155	C8R40DRAFT_1075427	1	0	0	0	0	C8R40DRAFT_1075427	70257229	NW_025764407.1	25149	26472	1324	+	RefSeq	gene	., 25149	26472, .	protein_coding	C8R40DRAFT_1075427	TRUE	gnl|WGS:JABWDW|C8R40DRAFT_1075427	gnl|WGS:JABWDW|C8R40DRAFT_mRNA1075427	uncharacterized protein	XM_046226862.1	C8R40DRAFT_1075427
1156	C8R40DRAFT_1064191	1	0	0	0	0	C8R40DRAFT_1064191	70255920	NW_025764407.1	27397	28993	1597	-	RefSeq	gene	., 27397	28993, .	protein_coding	C8R40DRAFT_1064191	TRUE	gnl|WGS:JABWDW|C8R40DRAFT_1064191	gnl|WGS:JABWDW|C8R40DRAFT_mRNA1064191	uncharacterized protein	XM_046225553.1	C8R40DRAFT_1064191
1157	C8R40DRAFT_1178824	1	0	0	0	0	C8R40DRAFT_1178824	70263296	NW_025764407.1	38020	38616	597	-	RefSeq	gene	., 38020	38616, .	protein_coding	C8R40DRAFT_1178824	TRUE	gnl|WGS:JABWDW|C8R40DRAFT_1178824	gnl|WGS:JABWDW|C8R40DRAFT_mRNA1178824	uncharacterized protein	XM_046232929.1	C8R40DRAFT_1178824
1158	C8R40DRAFT_1178829	0.517479	0.950427	0	8	0	C8R40DRAFT_1178829	70263297	NW_025764408.1	16014	18111	2098	+	RefSeq	gene	., 16014	18111, .	protein_coding	C8R40DRAFT_1178829	TRUE	gnl|WGS:JABWDW|C8R40DRAFT_1178829	gnl|WGS:JABWDW|C8R40DRAFT_mRNA1178829	uncharacterized protein	XM_046232930.1	C8R40DRAFT_1178829
1159	C8R40DRAFT_1013275	1	0	0	0	0	C8R40DRAFT_1013275	70253259	NW_025764409.1	24543	24776	234	+	RefSeq	gene	., 24543	24776, .	protein_coding	C8R40DRAFT_1013275	TRUE	gnl|WGS:JABWDW|C8R40DRAFT_1013275	gnl|WGS:JABWDW|C8R40DRAFT_mRNA1013275	uncharacterized protein	XM_046222892.1	C8R40DRAFT_1013275
1160	C8R40DRAFT_1064237	1	0	0	0	0	C8R40DRAFT_1064237	70255921	NW_025764409.1	24891	25127	237	+	RefSeq	gene	., 24891	25127, .	protein_coding	C8R40DRAFT_1064237	TRUE	gnl|WGS:JABWDW|C8R40DRAFT_1064237	gnl|WGS:JABWDW|C8R40DRAFT_mRNA1064237	uncharacterized protein	XM_046225554.1	C8R40DRAFT_1064237
1161	C8R40DRAFT_1178844	1	0	0	0	0	C8R40DRAFT_1178844	70263298	NW_025764409.1	25911	27042	1132	-	RefSeq	gene	., 25911	27042, .	protein_coding	C8R40DRAFT_1178844	TRUE	gnl|WGS:JABWDW|C8R40DRAFT_1178844	gnl|WGS:JABWDW|C8R40DRAFT_mRNA1178844	uncharacterized protein	XM_046232931.1	C8R40DRAFT_1178844
1162	C8R40DRAFT_1075432	1	0	0	0	0	C8R40DRAFT_1075432	70257230	NW_025764411.1	32	612	581	-	RefSeq	gene	., 32	612, .	protein_coding	C8R40DRAFT_1075432	TRUE	gnl|WGS:JABWDW|C8R40DRAFT_1075432	gnl|WGS:JABWDW|C8R40DRAFT_mRNA1075432	uncharacterized protein	XM_046226863.1	C8R40DRAFT_1075432
1163	C8R40DRAFT_1178863	53.3667	0	5.73787	0	461	C8R40DRAFT_1178863	70263299	NW_025764411.1	10953	12232	1280	+	RefSeq	gene	., 10953	12232, .	protein_coding	C8R40DRAFT_1178863	TRUE	gnl|WGS:JABWDW|C8R40DRAFT_1178863	gnl|WGS:JABWDW|C8R40DRAFT_mRNA1178863	uncharacterized protein	XM_046232932.1	C8R40DRAFT_1178863
1164	C8R40DRAFT_1064313	1.90875	0	0.932627	0	8	C8R40DRAFT_1064313	70255922	NW_025764411.1	12310	13076	767	-	RefSeq	gene	., 12310	13076, .	protein_coding	C8R40DRAFT_1064313	TRUE	gnl|WGS:JABWDW|C8R40DRAFT_1064313	gnl|WGS:JABWDW|C8R40DRAFT_mRNA1064313	uncharacterized protein	XM_046225555.1	C8R40DRAFT_1064313
1165	C8R40DRAFT_1178864	1	0	0	0	0	C8R40DRAFT_1178864	70263300	NW_025764411.1	13849	14843	995	-	RefSeq	gene	., 13849	14843, .	protein_coding	C8R40DRAFT_1178864	TRUE	gnl|WGS:JABWDW|C8R40DRAFT_1178864	gnl|WGS:JABWDW|C8R40DRAFT_mRNA1178864	uncharacterized protein	XM_046232933.1	C8R40DRAFT_1178864
1166	C8R40DRAFT_1164262	1.11359	0	0.155223	0	1	C8R40DRAFT_1164262	70260833	NW_025764411.1	15707	18163	2457	-	RefSeq	gene	., 15707	18163, .	protein_coding	C8R40DRAFT_1164262	TRUE	gnl|WGS:JABWDW|C8R40DRAFT_1164262	gnl|WGS:JABWDW|C8R40DRAFT_mRNA1164262	uncharacterized protein	XM_046230466.1	C8R40DRAFT_1164262
1167	C8R40DRAFT_1182472	0.881413	1.11474	0.932627	10	8	C8R40DRAFT_1182472	70263336	NW_025764411.1	27742	30038	2297	+	RefSeq	gene	., 27742		protein_coding	C8R40DRAFT_1182472	TRUE	gnl|WGS:JABWDW|C8R40DRAFT_1182472	gnl|WGS:JABWDW|C8R40DRAFT_mRNA1182472	Afadin and alpha-actinin-binding-domain-containing protein	XM_046232969.1	C8R40DRAFT_1182472
1168	C8R40DRAFT_1075436	1	0	0	0	0	C8R40DRAFT_1075436	70257231	NW_025764412.1	4730	5806	1077	-	RefSeq	gene	., 4730	5806, .	protein_coding	C8R40DRAFT_1075436	TRUE	gnl|WGS:JABWDW|C8R40DRAFT_1075436	gnl|WGS:JABWDW|C8R40DRAFT_mRNA1075436	uncharacterized protein	XM_046226864.1	C8R40DRAFT_1075436
1169	C8R40DRAFT_1182474	0.895611	0.159055	0	1	0	C8R40DRAFT_1182474	70263337	NW_025764412.1	8181	9733	1553	+	RefSeq	gene	., 8181		protein_coding	C8R40DRAFT_1182474	TRUE	gnl|WGS:JABWDW|C8R40DRAFT_1182474	gnl|WGS:JABWDW|C8R40DRAFT_mRNA1182474	uncharacterized protein	XM_046232970.1	C8R40DRAFT_1182474
1170	C8R40DRAFT_1064344	1	0	0	0	0	C8R40DRAFT_1064344	70255923	NW_025764412.1	10557	11338	782	-	RefSeq	gene	., 10557	11338, .	protein_coding	C8R40DRAFT_1064344	TRUE	gnl|WGS:JABWDW|C8R40DRAFT_1064344	gnl|WGS:JABWDW|C8R40DRAFT_mRNA1064344	uncharacterized protein	XM_046225556.1	C8R40DRAFT_1064344
1171	C8R40DRAFT_1178876	1	0	0	0	0	C8R40DRAFT_1178876	70263301	NW_025764412.1	11957	12394	438	+	RefSeq	gene	., 11957	12394, .	protein_coding	C8R40DRAFT_1178876	TRUE	gnl|WGS:JABWDW|C8R40DRAFT_1178876	gnl|WGS:JABWDW|C8R40DRAFT_mRNA1178876	uncharacterized protein	XM_046232934.1	C8R40DRAFT_1178876
1172	C8R40DRAFT_t315	1.22719	0	0.295355	0	2	C8R40DRAFT_t315	70267422	NW_025764412.1	15418	15496	79	+	RefSeq	gene			tRNA	C8R40DRAFT_t315				tRNA-Pro		C8R40DRAFT_t315
1173	C8R40DRAFT_1137749	1.06048	2.09206	2.17677	28	31	C8R40DRAFT_1137749	70259811	NW_025764412.1	15519	16639	1121	+	RefSeq	gene			protein_coding	C8R40DRAFT_1137749		gnl|WGS:JABWDW|C8R40DRAFT_1137749	gnl|WGS:JABWDW|C8R40DRAFT_mRNA1137749	uncharacterized protein	XM_046229444.1	C8R40DRAFT_1137749
1174	C8R40DRAFT_1137752	1.98771	2.27689	3.268	33	76	C8R40DRAFT_1137752	70259812	NW_025764412.1	17591	18582	992	-	RefSeq	gene			protein_coding	C8R40DRAFT_1137752		gnl|WGS:JABWDW|C8R40DRAFT_1137752	gnl|WGS:JABWDW|C8R40DRAFT_mRNA1137752	uncharacterized protein	XM_046229445.1	C8R40DRAFT_1137752
1175	C8R40DRAFT_1064348	1.13358	3.62128	3.80216	97	114	C8R40DRAFT_1064348	70255924	NW_025764412.1	19837	22967	3131	+	RefSeq	gene	., 19837	22967, .	protein_coding	C8R40DRAFT_1064348	TRUE	gnl|WGS:JABWDW|C8R40DRAFT_1064348	gnl|WGS:JABWDW|C8R40DRAFT_mRNA1064348	P-loop containing nucleoside triphosphate hydrolase protein	XM_046225557.1	C8R40DRAFT_1064348
1176	C8R40DRAFT_1137758	1.69023	4.57561	5.33283	196	346	C8R40DRAFT_1137758	70259813	NW_025764412.1	23114	27691	4578	-	RefSeq	gene			protein_coding	C8R40DRAFT_1137758		gnl|WGS:JABWDW|C8R40DRAFT_1137758	gnl|WGS:JABWDW|C8R40DRAFT_mRNA1137758	uncharacterized protein	XM_046229446.1	C8R40DRAFT_1137758
1177	C8R40DRAFT_1157439	1.30549	3.71389	4.09848	104	142	C8R40DRAFT_1157439	70259993	NW_025764412.1	27779	28917	1139	-	RefSeq	gene			protein_coding	C8R40DRAFT_1157439		gnl|WGS:JABWDW|C8R40DRAFT_1157439	gnl|WGS:JABWDW|C8R40DRAFT_mRNA1157439	SCO1 /SenC-domain-containing protein	XM_046229626.1	C8R40DRAFT_1157439
1178	C8R40DRAFT_1178883	0.995196	0.302303	0.295355	2	2	C8R40DRAFT_1178883	70263302	NW_025764412.1	28972	29459	488	+	RefSeq	gene	., 28972	29459, .	protein_coding	C8R40DRAFT_1178883	TRUE	gnl|WGS:JABWDW|C8R40DRAFT_1178883	gnl|WGS:JABWDW|C8R40DRAFT_mRNA1178883	uncharacterized protein	XM_046232935.1	C8R40DRAFT_1178883
1179	C8R40DRAFT_1064364	1	0	0	0	0	C8R40DRAFT_1064364	70255925	NW_025764413.1	6002	7598	1597	+	RefSeq	gene	., 6002	7598, .	protein_coding	C8R40DRAFT_1064364	TRUE	gnl|WGS:JABWDW|C8R40DRAFT_1064364	gnl|WGS:JABWDW|C8R40DRAFT_mRNA1064364	uncharacterized protein	XM_046225558.1	C8R40DRAFT_1064364
1180	C8R40DRAFT_1178885	1	0	0	0	0	C8R40DRAFT_1178885	70263303	NW_025764413.1	8523	9846	1324	-	RefSeq	gene	., 8523	9846, .	protein_coding	C8R40DRAFT_1178885	TRUE	gnl|WGS:JABWDW|C8R40DRAFT_1178885	gnl|WGS:JABWDW|C8R40DRAFT_mRNA1178885	uncharacterized protein	XM_046232936.1	C8R40DRAFT_1178885
1181	C8R40DRAFT_1075448	1	0	0	0	0	C8R40DRAFT_1075448	70257232	NW_025764413.1	14946	15686	741	-	RefSeq	gene	., 14946	15686, .	protein_coding	C8R40DRAFT_1075448	TRUE	gnl|WGS:JABWDW|C8R40DRAFT_1075448	gnl|WGS:JABWDW|C8R40DRAFT_mRNA1075448	uncharacterized protein	XM_046226865.1	C8R40DRAFT_1075448
1182	C8R40DRAFT_1075449	1	0	0	0	0	C8R40DRAFT_1075449	70257233	NW_025764413.1	24903	25318	416	-	RefSeq	gene	., 24903	25318, .	protein_coding	C8R40DRAFT_1075449	TRUE	gnl|WGS:JABWDW|C8R40DRAFT_1075449	gnl|WGS:JABWDW|C8R40DRAFT_mRNA1075449	uncharacterized protein	XM_046226866.1	C8R40DRAFT_1075449
1183	C8R40DRAFT_1178891	1	0	0	0	0	C8R40DRAFT_1178891	70263304	NW_025764413.1	25731	26614	884	+	RefSeq	gene	., 25731	26614, .	protein_coding	C8R40DRAFT_1178891	TRUE	gnl|WGS:JABWDW|C8R40DRAFT_1178891	gnl|WGS:JABWDW|C8R40DRAFT_mRNA1178891	uncharacterized protein	XM_046232937.1	C8R40DRAFT_1178891
1184	C8R40DRAFT_1064365	1	0	0	0	0	C8R40DRAFT_1064365	70255926	NW_025764413.1	26905	27084	180	-	RefSeq	gene	., 26905	27084, .	protein_coding	C8R40DRAFT_1064365	TRUE	gnl|WGS:JABWDW|C8R40DRAFT_1064365	gnl|WGS:JABWDW|C8R40DRAFT_mRNA1064365	uncharacterized protein	XM_046225559.1	C8R40DRAFT_1064365
1185	C8R40DRAFT_1075451	1	0	0	0	0	C8R40DRAFT_1075451	70257234	NW_025764413.1	27366	28339	974	-	RefSeq	gene	., 27366	28339, .	protein_coding	C8R40DRAFT_1075451	TRUE	gnl|WGS:JABWDW|C8R40DRAFT_1075451	gnl|WGS:JABWDW|C8R40DRAFT_mRNA1075451	uncharacterized protein	XM_046226867.1	C8R40DRAFT_1075451
1186	C8R40DRAFT_1064372	1	0	0	0	0	C8R40DRAFT_1064372	70255927	NW_025764414.1	92	3111	3020	+	RefSeq	gene	., 92	3111, .	protein_coding	C8R40DRAFT_1064372	TRUE	gnl|WGS:JABWDW|C8R40DRAFT_1064372	gnl|WGS:JABWDW|C8R40DRAFT_mRNA1064372	uncharacterized protein	XM_046225560.1	C8R40DRAFT_1064372
1187	C8R40DRAFT_1182486	0.10218	3.71389	0.423073	104	3	C8R40DRAFT_1182486	70263338	NW_025764414.1	4659	5894	1236	-	RefSeq	gene		5894, .	protein_coding	C8R40DRAFT_1182486	TRUE	gnl|WGS:JABWDW|C8R40DRAFT_1182486	gnl|WGS:JABWDW|C8R40DRAFT_mRNA1182486	uncharacterized protein	XM_046232971.1	C8R40DRAFT_1182486
1188	C8R40DRAFT_1178895	1.58925	2.27689	2.94524	33	59	C8R40DRAFT_1178895	70263305	NW_025764414.1	11198	18343	7146	-	RefSeq	gene	., 11198	18343, .	protein_coding	C8R40DRAFT_1178895	TRUE	gnl|WGS:JABWDW|C8R40DRAFT_1178895	gnl|WGS:JABWDW|C8R40DRAFT_mRNA1178895	uncharacterized protein	XM_046232938.1	C8R40DRAFT_1178895
1189	C8R40DRAFT_t316	1.22719	0	0.295355	0	2	C8R40DRAFT_t316	70267423	NW_025764414.1	14597	14694	98	+	RefSeq	gene			tRNA	C8R40DRAFT_t316				tRNA-Asn		C8R40DRAFT_t316
1190	C8R40DRAFT_1075455	1	0	0	0	0	C8R40DRAFT_1075455	70257235	NW_025764415.1	2137	3268	1132	+	RefSeq	gene	., 2137	3268, .	protein_coding	C8R40DRAFT_1075455	TRUE	gnl|WGS:JABWDW|C8R40DRAFT_1075455	gnl|WGS:JABWDW|C8R40DRAFT_mRNA1075455	uncharacterized protein	XM_046226868.1	C8R40DRAFT_1075455
1191	C8R40DRAFT_1017825	1	0	0	0	0	C8R40DRAFT_1017825	70253320	NW_025764415.1	4077	4406	330	-	RefSeq	gene	., 4077	4406, .	protein_coding	C8R40DRAFT_1017825	TRUE	gnl|WGS:JABWDW|C8R40DRAFT_1017825	gnl|WGS:JABWDW|C8R40DRAFT_mRNA1017825	uncharacterized protein	XM_046222953.1	C8R40DRAFT_1017825
1192	C8R40DRAFT_1020360	1	0	0	0	0	C8R40DRAFT_1020360	70253360	NW_025764415.1	4410	4643	234	-	RefSeq	gene	., 4410	4643, .	protein_coding	C8R40DRAFT_1020360	TRUE	gnl|WGS:JABWDW|C8R40DRAFT_1020360	gnl|WGS:JABWDW|C8R40DRAFT_mRNA1020360	uncharacterized protein	XM_046222993.1	C8R40DRAFT_1020360
1193	C8R40DRAFT_1064376	1	0	0	0	0	C8R40DRAFT_1064376	70255928	NW_025764415.1	14385	15551	1167	+	RefSeq	gene	., 14385	15551, .	protein_coding	C8R40DRAFT_1064376	TRUE	gnl|WGS:JABWDW|C8R40DRAFT_1064376	gnl|WGS:JABWDW|C8R40DRAFT_mRNA1064376	uncharacterized protein	XM_046225561.1	C8R40DRAFT_1064376
1194	C8R40DRAFT_1182490	1.54791	0.302303	0.932627	2	8	C8R40DRAFT_1182490	70263339	NW_025764317.1	1	452	452	-	RefSeq	gene	., 1	452, .	protein_coding	C8R40DRAFT_1182490	TRUE	gnl|WGS:JABWDW|C8R40DRAFT_1182490	gnl|WGS:JABWDW|C8R40DRAFT_mRNA1182490	uncharacterized protein	XM_046232972.1	C8R40DRAFT_1182490
1195	C8R40DRAFT_75491	21.2615	0.302303	4.71247	2	222	C8R40DRAFT_75491	70266488	NW_025764317.1	796	2380	1585	-	RefSeq	gene			protein_coding	C8R40DRAFT_75491		gnl|WGS:JABWDW|C8R40DRAFT_75491	gnl|WGS:JABWDW|C8R40DRAFT_mRNA75491	uncharacterized protein	XM_046236121.1	C8R40DRAFT_75491
1196	C8R40DRAFT_75470	1.08132	4.85665	4.96945	240	267	C8R40DRAFT_75470	70266486	NW_025764317.1	1938	6683	4746	+	RefSeq	gene			protein_coding	C8R40DRAFT_75470		gnl|WGS:JABWDW|C8R40DRAFT_75470	gnl|WGS:JABWDW|C8R40DRAFT_mRNA75470	uncharacterized protein	XM_046236119.1	C8R40DRAFT_75470
1197	C8R40DRAFT_1159802	1.07099	3.84839	3.94733	115	127	C8R40DRAFT_1159802	70260301	NW_025764317.1	6771	8644	1874	-	RefSeq	gene	., 6771	8644, .	protein_coding	C8R40DRAFT_1159802	TRUE	gnl|WGS:JABWDW|C8R40DRAFT_1159802	gnl|WGS:JABWDW|C8R40DRAFT_mRNA1159802	vacuolar protein sorting-associated protein 36	XM_046229934.1	C8R40DRAFT_1159802
1198	C8R40DRAFT_1096057	1.56971	5.90634	6.55684	506	820	C8R40DRAFT_1096057	70258093	NW_025764317.1	8778	13163	4386	-	RefSeq	gene			protein_coding	C8R40DRAFT_1096057		gnl|WGS:JABWDW|C8R40DRAFT_1096057	gnl|WGS:JABWDW|C8R40DRAFT_mRNA1096057	uncharacterized protein	XM_046227726.1	C8R40DRAFT_1096057
1199	C8R40DRAFT_1248609	0.621006	5.14026	4.45294	294	184	C8R40DRAFT_1248609	70264027	NW_025764317.1	13493	15464	1972	-	RefSeq	gene			protein_coding	C8R40DRAFT_1248609		gnl|WGS:JABWDW|C8R40DRAFT_1248609	gnl|WGS:JABWDW|C8R40DRAFT_mRNA1248609	uncharacterized protein	XM_046233660.1	C8R40DRAFT_1248609
1200	C8R40DRAFT_1096061	0.459249	7.82507	6.70242	1937	908	C8R40DRAFT_1096061	70258094	NW_025764317.1	15465	16323	859	+	RefSeq	gene			protein_coding	C8R40DRAFT_1096061		gnl|WGS:JABWDW|C8R40DRAFT_1096061	gnl|WGS:JABWDW|C8R40DRAFT_mRNA1096061	uncharacterized protein	XM_046227727.1	C8R40DRAFT_1096061
1201	C8R40DRAFT_1168788	0.400922	7.37237	6.05376	1413	576	C8R40DRAFT_1168788	70261614	NW_025764317.1	15913	19654	3742	-	RefSeq	gene	., 15913	19654, .	protein_coding	C8R40DRAFT_1168788	TRUE	gnl|WGS:JABWDW|C8R40DRAFT_1168788	gnl|WGS:JABWDW|C8R40DRAFT_mRNA1168788	uncharacterized protein	XM_046231247.1	C8R40DRAFT_1168788
1202	C8R40DRAFT_1041607	1.70119	3.59369	4.36023	95	172	C8R40DRAFT_1041607	70254375	NW_025764317.1	20132	21217	1086	-	RefSeq	gene	., 20132	21217, .	protein_coding	C8R40DRAFT_1041607	TRUE	gnl|WGS:JABWDW|C8R40DRAFT_1041607	gnl|WGS:JABWDW|C8R40DRAFT_mRNA1041607	Alpha /Beta hydrolase protein	XM_046224008.1	C8R40DRAFT_1041607
1203	C8R40DRAFT_1168790	0.436121	4.05471	2.85751	134	55	C8R40DRAFT_1168790	70261615	NW_025764317.1	22406	23404	999	-	RefSeq	gene	., 22406	23404, .	protein_coding	C8R40DRAFT_1168790	TRUE	gnl|WGS:JABWDW|C8R40DRAFT_1168790	gnl|WGS:JABWDW|C8R40DRAFT_mRNA1168790	uncharacterized protein	XM_046231248.1	C8R40DRAFT_1168790
1204	C8R40DRAFT_1041083	4.89702	3.77658	6.06849	109	582	C8R40DRAFT_1041083	70254337	NW_025764317.1	25547	27123	1577	-	RefSeq	gene	., 25547	27123, .	protein_coding	C8R40DRAFT_1041083	TRUE	gnl|WGS:JABWDW|C8R40DRAFT_1041083	gnl|WGS:JABWDW|C8R40DRAFT_mRNA1041083	uncharacterized protein	XM_046223970.1	C8R40DRAFT_1041083
1205	C8R40DRAFT_1041376	1.49169	3.21342	3.79036	71	113	C8R40DRAFT_1041376	70254361	NW_025764317.1	28089	28857	769	-	RefSeq	gene	., 28089	28857, .	protein_coding	C8R40DRAFT_1041376	TRUE	gnl|WGS:JABWDW|C8R40DRAFT_1041376	gnl|WGS:JABWDW|C8R40DRAFT_mRNA1041376	uncharacterized protein	XM_046223994.1	C8R40DRAFT_1041376
1206	C8R40DRAFT_75622	1.6298	3.38419	4.08888	81	141	C8R40DRAFT_75622	70266496	NW_025764317.1	28898	30768	1871	+	RefSeq	gene			protein_coding	C8R40DRAFT_75622		gnl|WGS:JABWDW|C8R40DRAFT_75622	gnl|WGS:JABWDW|C8R40DRAFT_mRNA75622	uncharacterized protein	XM_046236129.1	C8R40DRAFT_75622
1207	C8R40DRAFT_1182518	0.441415	7.03554	5.85575	1117	501	C8R40DRAFT_1182518	70263340	NW_025764317.1	32397	33487	1091	+	RefSeq	gene	., 32397		protein_coding	C8R40DRAFT_1182518	TRUE	gnl|WGS:JABWDW|C8R40DRAFT_1182518	gnl|WGS:JABWDW|C8R40DRAFT_mRNA1182518	uncharacterized protein	XM_046232973.1	C8R40DRAFT_1182518
1208	C8R40DRAFT_77750	0.547739	6.59706	5.72862	822	458	C8R40DRAFT_77750	70266550	NW_025764317.1	33256	34509	1254	-	RefSeq	gene			protein_coding	C8R40DRAFT_77750		gnl|WGS:JABWDW|C8R40DRAFT_77750	gnl|WGS:JABWDW|C8R40DRAFT_mRNA77750	cytochrome b5-like heme /steroid binding domain-containing protein	XM_046236183.1	C8R40DRAFT_77750
1209	C8R40DRAFT_1096169	1.36093	4.30491	4.7495	161	228	C8R40DRAFT_1096169	70258095	NW_025764317.1	34516	36499	1984	-	RefSeq	gene			protein_coding	C8R40DRAFT_1096169		gnl|WGS:JABWDW|C8R40DRAFT_1096169	gnl|WGS:JABWDW|C8R40DRAFT_mRNA1096169	platelet-activating factor acetylhydrolase, isoform II-domain-containing protein	XM_046227728.1	C8R40DRAFT_1096169
1210	C8R40DRAFT_1041260	1.32738	4.9683	5.37688	260	357	C8R40DRAFT_1041260	70254350	NW_025764317.1	36524	39996	3473	-	RefSeq	gene	., 36524	39996, .	protein_coding	C8R40DRAFT_1041260	TRUE	gnl|WGS:JABWDW|C8R40DRAFT_1041260	gnl|WGS:JABWDW|C8R40DRAFT_mRNA1041260	glycoside hydrolase	XM_046223983.1	C8R40DRAFT_1041260
1211	C8R40DRAFT_1168796	173.061	0.552104	7.98724	4	2225	C8R40DRAFT_1168796	70261616	NW_025764317.1	40191	41726	1536	-	RefSeq	gene	., 40191	41726, .	protein_coding	C8R40DRAFT_1168796	TRUE	gnl|WGS:JABWDW|C8R40DRAFT_1168796	gnl|WGS:JABWDW|C8R40DRAFT_mRNA1168796	uncharacterized protein	XM_046231249.1	C8R40DRAFT_1168796
1212	C8R40DRAFT_1041694	1.25789	4.81544	5.14645	233	303	C8R40DRAFT_1041694	70254378	NW_025764317.1	42077	44771	2695	-	RefSeq	gene	., 42077	44771, .	protein_coding	C8R40DRAFT_1041694	TRUE	gnl|WGS:JABWDW|C8R40DRAFT_1041694	gnl|WGS:JABWDW|C8R40DRAFT_mRNA1041694	uncharacterized protein	XM_046224011.1	C8R40DRAFT_1041694
1213	C8R40DRAFT_1028840	1.24312	3.81293	4.1269	112	145	C8R40DRAFT_1028840	70253484	NW_025764317.1	45147	45565	419	+	RefSeq	gene	., 45147	45565, .	protein_coding	C8R40DRAFT_1028840	TRUE	gnl|WGS:JABWDW|C8R40DRAFT_1028840	gnl|WGS:JABWDW|C8R40DRAFT_mRNA1028840	uncharacterized protein	XM_046223117.1	C8R40DRAFT_1028840
1214	C8R40DRAFT_1041288	1.07646	5.02621	5.1325	271	300	C8R40DRAFT_1041288	70254352	NW_025764317.1	45724	46117	394	-	RefSeq	gene	., 45724	46117, .	protein_coding	C8R40DRAFT_1041288	TRUE	gnl|WGS:JABWDW|C8R40DRAFT_1041288	gnl|WGS:JABWDW|C8R40DRAFT_mRNA1041288	like-Sm ribonucleoprotein	XM_046223985.1	C8R40DRAFT_1041288
1215	C8R40DRAFT_1159812	0.628849	8.12344	7.45423	2384	1535	C8R40DRAFT_1159812	70260302	NW_025764317.1	46204	47078	875	+	RefSeq	gene	., 46204	47078, .	protein_coding	C8R40DRAFT_1159812	TRUE	gnl|WGS:JABWDW|C8R40DRAFT_1159812	gnl|WGS:JABWDW|C8R40DRAFT_mRNA1159812	U1 zinc finger-domain-containing protein	XM_046229935.1	C8R40DRAFT_1159812
1216	C8R40DRAFT_1159813	1.17305	3.30133	3.53159	76	93	C8R40DRAFT_1159813	70260303	NW_025764317.1	47679	48256	578	+	RefSeq	gene	., 47679	48256, .	protein_coding	C8R40DRAFT_1159813	TRUE	gnl|WGS:JABWDW|C8R40DRAFT_1159813	gnl|WGS:JABWDW|C8R40DRAFT_mRNA1159813	uncharacterized protein	XM_046229936.1	C8R40DRAFT_1159813
1217	C8R40DRAFT_1096214	1.8956	4.58964	5.5123	198	393	C8R40DRAFT_1096214	70258096	NW_025764317.1	48459	50379	1921	-	RefSeq	gene			protein_coding	C8R40DRAFT_1096214		gnl|WGS:JABWDW|C8R40DRAFT_1096214	gnl|WGS:JABWDW|C8R40DRAFT_mRNA1096214	uncharacterized protein	XM_046227729.1	C8R40DRAFT_1096214
1218	C8R40DRAFT_1182588	1.21126	4.53266	4.80917	190	238	C8R40DRAFT_1182588	70263341	NW_025764317.1	50388	52120	1733	+	RefSeq	gene		52120, .	protein_coding	C8R40DRAFT_1182588	TRUE	gnl|WGS:JABWDW|C8R40DRAFT_1182588	gnl|WGS:JABWDW|C8R40DRAFT_mRNA1182588	uncharacterized protein	XM_046232974.1	C8R40DRAFT_1182588
1219	C8R40DRAFT_77816	0.682624	5.76507	5.21423	458	318	C8R40DRAFT_77816	70266553	NW_025764317.1	52228	54989	2762	-	RefSeq	gene			protein_coding	C8R40DRAFT_77816		gnl|WGS:JABWDW|C8R40DRAFT_77816	gnl|WGS:JABWDW|C8R40DRAFT_mRNA77816	uncharacterized protein	XM_046236186.1	C8R40DRAFT_77816
1220	C8R40DRAFT_1041218	1.55383	5.81072	6.44655	473	759	C8R40DRAFT_1041218	70254347	NW_025764317.1	55750	58439	2690	-	RefSeq	gene	., 55750	58439, .	protein_coding	C8R40DRAFT_1041218	TRUE	gnl|WGS:JABWDW|C8R40DRAFT_1041218	gnl|WGS:JABWDW|C8R40DRAFT_mRNA1041218	tRNA synthetases class I, catalytic domain-containing protein	XM_046223980.1	C8R40DRAFT_1041218
1221	C8R40DRAFT_1096223	0.780447	8.14795	7.79033	2425	1940	C8R40DRAFT_1096223	70258097	NW_025764317.1	58513	61059	2547	-	RefSeq	gene			protein_coding	C8R40DRAFT_1096223		gnl|WGS:JABWDW|C8R40DRAFT_1096223	gnl|WGS:JABWDW|C8R40DRAFT_mRNA1096223	P-loop containing nucleoside triphosphate hydrolase protein	XM_046227730.1	C8R40DRAFT_1096223
1222	C8R40DRAFT_77940	1.40429	0.159055	0.648896	1	5	C8R40DRAFT_77940	70266555	NW_025764317.1	61090	61990	901	+	RefSeq	gene			protein_coding	C8R40DRAFT_77940		gnl|WGS:JABWDW|C8R40DRAFT_77940	gnl|WGS:JABWDW|C8R40DRAFT_mRNA77940	uncharacterized protein	XM_046236188.1	C8R40DRAFT_77940
1223	C8R40DRAFT_1168807	6.67968	0	2.73978	0	50	C8R40DRAFT_1168807	70261617	NW_025764317.1	61853	62472	620	+	RefSeq	gene	., 61853	62472, .	protein_coding	C8R40DRAFT_1168807	TRUE	gnl|WGS:JABWDW|C8R40DRAFT_1168807	gnl|WGS:JABWDW|C8R40DRAFT_mRNA1168807	uncharacterized protein	XM_046231250.1	C8R40DRAFT_1168807
1224	C8R40DRAFT_1168808	1.14497	7.22392	7.41923	1274	1498	C8R40DRAFT_1168808	70261618	NW_025764317.1	62824	64661	1838	-	RefSeq	gene	., 62824	64661, .	protein_coding	C8R40DRAFT_1168808	TRUE	gnl|WGS:JABWDW|C8R40DRAFT_1168808	gnl|WGS:JABWDW|C8R40DRAFT_mRNA1168808	tubulin alpha	XM_046231251.1	C8R40DRAFT_1168808
1225	C8R40DRAFT_1159817	1.66491	7.77298	8.50842	1868	3197	C8R40DRAFT_1159817	70260304	NW_025764317.1	66147	67886	1740	-	RefSeq	gene	., 66147	67886, .	protein_coding	C8R40DRAFT_1159817	TRUE	gnl|WGS:JABWDW|C8R40DRAFT_1159817	gnl|WGS:JABWDW|C8R40DRAFT_mRNA1159817	tubulin alpha	XM_046229937.1	C8R40DRAFT_1159817
1226	C8R40DRAFT_1041122	2.84457	3.97141	5.47962	126	384	C8R40DRAFT_1041122	70254342	NW_025764317.1	68703	72072	3370	-	RefSeq	gene	., 68703	72072, .	protein_coding	C8R40DRAFT_1041122	TRUE	gnl|WGS:JABWDW|C8R40DRAFT_1041122	gnl|WGS:JABWDW|C8R40DRAFT_mRNA1041122	Alpha /Beta hydrolase protein	XM_046223975.1	C8R40DRAFT_1041122
1227	C8R40DRAFT_1041433	1.10577	6.10018	6.24523	580	659	C8R40DRAFT_1041433	70254365	NW_025764317.1	72217	75370	3154	+	RefSeq	gene	., 72217	75370, .	protein_coding	C8R40DRAFT_1041433	TRUE	gnl|WGS:JABWDW|C8R40DRAFT_1041433	gnl|WGS:JABWDW|C8R40DRAFT_mRNA1041433	beta-lactamase-like protein	XM_046223998.1	C8R40DRAFT_1041433
1228	C8R40DRAFT_1096235	3.21	3.71389	5.39646	104	362	C8R40DRAFT_1096235	70258098	NW_025764317.1	75554	76981	1428	-	RefSeq	gene			protein_coding	C8R40DRAFT_1096235		gnl|WGS:JABWDW|C8R40DRAFT_1096235	gnl|WGS:JABWDW|C8R40DRAFT_mRNA1096235	HAD-like domain-containing protein	XM_046227731.1	C8R40DRAFT_1096235
1229	C8R40DRAFT_1096242	0.765184	7.44751	7.06138	1489	1167	C8R40DRAFT_1096242	70258099	NW_025764317.1	76982	79989	3008	+	RefSeq	gene			protein_coding	C8R40DRAFT_1096242		gnl|WGS:JABWDW|C8R40DRAFT_1096242	gnl|WGS:JABWDW|C8R40DRAFT_mRNA1096242	rsec15	XM_046227732.1	C8R40DRAFT_1096242
1230	C8R40DRAFT_1271648	0.703274	10.2897	9.7819	10731	7741	C8R40DRAFT_1271648	70264423	NW_025764317.1	79990	81233	1244	-	RefSeq	gene			protein_coding	C8R40DRAFT_1271648		gnl|WGS:JABWDW|C8R40DRAFT_1271648	gnl|WGS:JABWDW|C8R40DRAFT_mRNA1271648	ARF /SAR	XM_046234056.1	C8R40DRAFT_1271648
1231	C8R40DRAFT_78939	0.657901	7.03169	6.42763	1114	749	C8R40DRAFT_78939	70266585	NW_025764317.1	83429	84670	1242	+	RefSeq	gene			protein_coding	C8R40DRAFT_78939		gnl|WGS:JABWDW|C8R40DRAFT_78939	gnl|WGS:JABWDW|C8R40DRAFT_mRNA78939	uncharacterized protein	XM_046236218.1	C8R40DRAFT_78939
1232	C8R40DRAFT_78464	1.03599	8.89436	8.94537	4074	4331	C8R40DRAFT_78464	70266575	NW_025764317.1	84631	85693	1063	+	RefSeq	gene			protein_coding	C8R40DRAFT_78464		gnl|WGS:JABWDW|C8R40DRAFT_78464	gnl|WGS:JABWDW|C8R40DRAFT_mRNA78464	uncharacterized protein	XM_046236208.1	C8R40DRAFT_78464
1233	C8R40DRAFT_1168816	0.547305	1.51848	0.648896	16	5	C8R40DRAFT_1168816	70261619	NW_025764317.1	86487	88683	2197	+	RefSeq	gene	., 86487	88683, .	protein_coding	C8R40DRAFT_1168816	TRUE	gnl|WGS:JABWDW|C8R40DRAFT_1168816	gnl|WGS:JABWDW|C8R40DRAFT_mRNA1168816	cytochrome P450 1	XM_046231252.1	C8R40DRAFT_1168816
1234	C8R40DRAFT_1096253	0.910464	4.71017	4.57485	216	201	C8R40DRAFT_1096253	70258100	NW_025764317.1	89191	90575	1385	-	RefSeq	gene			protein_coding	C8R40DRAFT_1096253		gnl|WGS:JABWDW|C8R40DRAFT_1096253	gnl|WGS:JABWDW|C8R40DRAFT_mRNA1096253	uncharacterized protein	XM_046227733.1	C8R40DRAFT_1096253
1235	C8R40DRAFT_1096258	0.713676	5.94779	5.46114	521	379	C8R40DRAFT_1096258	70258101	NW_025764317.1	90475	91950	1476	+	RefSeq	gene			protein_coding	C8R40DRAFT_1096258		gnl|WGS:JABWDW|C8R40DRAFT_1096258	gnl|WGS:JABWDW|C8R40DRAFT_mRNA1096258	uncharacterized protein	XM_046227734.1	C8R40DRAFT_1096258
1236	C8R40DRAFT_1168819	0.341896	10.2368	8.68842	10344	3623	C8R40DRAFT_1168819	70261620	NW_025764317.1	92135	92892	758	+	RefSeq	gene	., 92135	92892, .	protein_coding	C8R40DRAFT_1168819	TRUE	gnl|WGS:JABWDW|C8R40DRAFT_1168819	gnl|WGS:JABWDW|C8R40DRAFT_mRNA1168819	uncharacterized protein	XM_046231253.1	C8R40DRAFT_1168819
1237	C8R40DRAFT_78991	0.953914	5.41707	5.349	358	350	C8R40DRAFT_78991	70266587	NW_025764317.1	93328	94614	1287	+	RefSeq	gene			protein_coding	C8R40DRAFT_78991		gnl|WGS:JABWDW|C8R40DRAFT_78991	gnl|WGS:JABWDW|C8R40DRAFT_mRNA78991	ketopantoate hydroxymethyltransferase	XM_046236220.1	C8R40DRAFT_78991
1238	C8R40DRAFT_1159826	1.26296	5.25919	5.596	320	417	C8R40DRAFT_1159826	70260305	NW_025764317.1	94750	95899	1150	+	RefSeq	gene	., 94750	95899, .	protein_coding	C8R40DRAFT_1159826	TRUE	gnl|WGS:JABWDW|C8R40DRAFT_1159826	gnl|WGS:JABWDW|C8R40DRAFT_mRNA1159826	Quinolinate phosphoribosyl transferase	XM_046229938.1	C8R40DRAFT_1159826
1239	C8R40DRAFT_1168821	0.863329	5.83154	5.61952	480	424	C8R40DRAFT_1168821	70261621	NW_025764317.1	95925	97176	1252	-	RefSeq	gene	., 95925	97176, .	protein_coding	C8R40DRAFT_1168821	TRUE	gnl|WGS:JABWDW|C8R40DRAFT_1168821	gnl|WGS:JABWDW|C8R40DRAFT_mRNA1168821	amidohydrolase 2	XM_046231254.1	C8R40DRAFT_1168821
1240	C8R40DRAFT_78602	1.26825	3.72665	4.06949	105	139	C8R40DRAFT_78602	70266579	NW_025764317.1	96921	99108	2188	+	RefSeq	gene			protein_coding	C8R40DRAFT_78602		gnl|WGS:JABWDW|C8R40DRAFT_78602	gnl|WGS:JABWDW|C8R40DRAFT_mRNA78602	uncharacterized protein	XM_046236212.1	C8R40DRAFT_78602
1241	C8R40DRAFT_1168823	0.429942	5.79263	4.57485	467	201	C8R40DRAFT_1168823	70261622	NW_025764317.1	99266	100678	1413	+	RefSeq	gene	., 99266	100678, .	protein_coding	C8R40DRAFT_1168823	TRUE	gnl|WGS:JABWDW|C8R40DRAFT_1168823	gnl|WGS:JABWDW|C8R40DRAFT_mRNA1168823	uncharacterized protein	XM_046231255.1	C8R40DRAFT_1168823
1242	C8R40DRAFT_1041094	0.93189	5.64251	5.54074	420	401	C8R40DRAFT_1041094	70254338	NW_025764317.1	100980	102214	1235	+	RefSeq	gene	., 100980	102214, .	protein_coding	C8R40DRAFT_1041094	TRUE	gnl|WGS:JABWDW|C8R40DRAFT_1041094	gnl|WGS:JABWDW|C8R40DRAFT_mRNA1041094	enoyl-CoA hydratase	XM_046223971.1	C8R40DRAFT_1041094
1243	C8R40DRAFT_1096302	0.835102	6.86138	6.6014	989	846	C8R40DRAFT_1096302	70258102	NW_025764317.1	102189	105696	3508	-	RefSeq	gene			protein_coding	C8R40DRAFT_1096302		gnl|WGS:JABWDW|C8R40DRAFT_1096302	gnl|WGS:JABWDW|C8R40DRAFT_mRNA1096302	exocyst complex protein	XM_046227735.1	C8R40DRAFT_1096302
1244	C8R40DRAFT_1159830	1.30066	1.51848	1.89772	16	24	C8R40DRAFT_1159830	70260306	NW_025764317.1	105745	108410	2666	+	RefSeq	gene	., 105745	108410, .	protein_coding	C8R40DRAFT_1159830	TRUE	gnl|WGS:JABWDW|C8R40DRAFT_1159830	gnl|WGS:JABWDW|C8R40DRAFT_mRNA1159830	rRNA processing /ribosome biogenesis-domain-containing protein	XM_046229939.1	C8R40DRAFT_1159830
1245	C8R40DRAFT_1168827	2.48699	3.83667	5.15107	114	304	C8R40DRAFT_1168827	70261623	NW_025764317.1	108546	112096	3551	-	RefSeq	gene	., 108546	112096, .	protein_coding	C8R40DRAFT_1168827	TRUE	gnl|WGS:JABWDW|C8R40DRAFT_1168827	gnl|WGS:JABWDW|C8R40DRAFT_mRNA1168827	uncharacterized protein	XM_046231256.1	C8R40DRAFT_1168827
1246	C8R40DRAFT_1182759	0.593869	8.12826	7.37647	2392	1454	C8R40DRAFT_1182759	70263342	NW_025764317.1	113575	116273	2699	+	RefSeq	gene			protein_coding	C8R40DRAFT_1182759		gnl|WGS:JABWDW|C8R40DRAFT_1182759	gnl|WGS:JABWDW|C8R40DRAFT_mRNA1182759	ammonium transporter	XM_046232975.1	C8R40DRAFT_1182759
1247	C8R40DRAFT_1168829	1.70225	5.05684	5.82428	277	490	C8R40DRAFT_1168829	70261624	NW_025764317.1	116307	120155	3849	-	RefSeq	gene	., 116307	120155, .	protein_coding	C8R40DRAFT_1168829	TRUE	gnl|WGS:JABWDW|C8R40DRAFT_1168829	gnl|WGS:JABWDW|C8R40DRAFT_mRNA1168829	uncharacterized protein	XM_046231257.1	C8R40DRAFT_1168829
1248	C8R40DRAFT_1168830	0.431418	3.92788	2.71503	122	49	C8R40DRAFT_1168830	70261625	NW_025764317.1	120358	121923	1566	-	RefSeq	gene	., 120358	121923, .	protein_coding	C8R40DRAFT_1168830	TRUE	gnl|WGS:JABWDW|C8R40DRAFT_1168830	gnl|WGS:JABWDW|C8R40DRAFT_mRNA1168830	glycoside hydrolase family 105 protein	XM_046231258.1	C8R40DRAFT_1168830
1249	C8R40DRAFT_1168831	1.14176	3.46255	3.65381	86	102	C8R40DRAFT_1168831	70261626	NW_025764317.1	122583	123451	869	+	RefSeq	gene	., 122583	123451, .	protein_coding	C8R40DRAFT_1168831	TRUE	gnl|WGS:JABWDW|C8R40DRAFT_1168831	gnl|WGS:JABWDW|C8R40DRAFT_mRNA1168831	uncharacterized protein	XM_046231259.1	C8R40DRAFT_1168831
1250	C8R40DRAFT_1159833	3.94899	1.736	3.71749	20	107	C8R40DRAFT_1159833	70260307	NW_025764317.1	123787	124687	901	+	RefSeq	gene	., 123787	124687, .	protein_coding	C8R40DRAFT_1159833	TRUE	gnl|WGS:JABWDW|C8R40DRAFT_1159833	gnl|WGS:JABWDW|C8R40DRAFT_mRNA1159833	carbohydrate-binding module family 1 protein	XM_046229940.1	C8R40DRAFT_1159833
1251	C8R40DRAFT_1168833	2.0464	2.7213	3.75439	48	110	C8R40DRAFT_1168833	70261627	NW_025764317.1	124765	127244	2480	-	RefSeq	gene	., 124765	127244, .	protein_coding	C8R40DRAFT_1168833	TRUE	gnl|WGS:JABWDW|C8R40DRAFT_1168833	gnl|WGS:JABWDW|C8R40DRAFT_mRNA1168833	permease for cytosine /purines, uracil, thiamine, allantoin-domain-containing protein	XM_046231260.1	C8R40DRAFT_1168833
1252	C8R40DRAFT_1144521	0.976128	4.04456	4.0097	133	133	C8R40DRAFT_1144521	70259866	NW_025764317.1	127525	129007	1483	-	RefSeq	gene			protein_coding	C8R40DRAFT_1144521		gnl|WGS:JABWDW|C8R40DRAFT_1144521	gnl|WGS:JABWDW|C8R40DRAFT_mRNA1144521	Per1-like protein	XM_046229499.1	C8R40DRAFT_1144521
1253	C8R40DRAFT_1068154	1.60776	0.159055	0.844109	1	7	C8R40DRAFT_1068154	70256343	NW_025764317.1	130591	131279	689	-	RefSeq	gene	., 130591	131279, .	protein_coding	C8R40DRAFT_1068154	TRUE	gnl|WGS:JABWDW|C8R40DRAFT_1068154	gnl|WGS:JABWDW|C8R40DRAFT_mRNA1068154	uncharacterized protein	XM_046225976.1	C8R40DRAFT_1068154
1254	C8R40DRAFT_1068155	1.15616	4.97366	5.18299	261	311	C8R40DRAFT_1068155	70256344	NW_025764317.1	131711	132544	834	+	RefSeq	gene	., 131711	132544, .	protein_coding	C8R40DRAFT_1068155	TRUE	gnl|WGS:JABWDW|C8R40DRAFT_1068155	gnl|WGS:JABWDW|C8R40DRAFT_mRNA1068155	uncharacterized protein	XM_046225977.1	C8R40DRAFT_1068155
1255	C8R40DRAFT_1182825	0.974849	6.60572	6.56897	827	827	C8R40DRAFT_1182825	70263343	NW_025764317.1	132357	137577	5221	-	RefSeq	gene		137577, .	protein_coding	C8R40DRAFT_1182825	TRUE	gnl|WGS:JABWDW|C8R40DRAFT_1182825	gnl|WGS:JABWDW|C8R40DRAFT_mRNA1182825	urea carboxylase	XM_046232976.1	C8R40DRAFT_1182825
1256	C8R40DRAFT_1096374	0.840597	4.65784	4.40733	208	178	C8R40DRAFT_1096374	70258103	NW_025764317.1	137582	139237	1656	-	RefSeq	gene			protein_coding	C8R40DRAFT_1096374		gnl|WGS:JABWDW|C8R40DRAFT_1096374	gnl|WGS:JABWDW|C8R40DRAFT_mRNA1096374	lactam utilization protein lamb	XM_046227736.1	C8R40DRAFT_1096374
1257	C8R40DRAFT_81445	0.675345	5.48247	4.91617	375	257	C8R40DRAFT_81445	70266676	NW_025764317.1	141572	144952	3381	-	RefSeq	gene			protein_coding	C8R40DRAFT_81445		gnl|WGS:JABWDW|C8R40DRAFT_81445	gnl|WGS:JABWDW|C8R40DRAFT_mRNA81445	uncharacterized protein	XM_046236309.1	C8R40DRAFT_81445
1258	C8R40DRAFT_1144530	2.61098	3.1198	4.50439	66	191	C8R40DRAFT_1144530	70259867	NW_025764317.1	145410	147742	2333	+	RefSeq	gene			protein_coding	C8R40DRAFT_1144530		gnl|WGS:JABWDW|C8R40DRAFT_1144530	gnl|WGS:JABWDW|C8R40DRAFT_mRNA1144530	PLP-dependent transferase	XM_046229500.1	C8R40DRAFT_1144530
1259	C8R40DRAFT_1096415	1.31373	5.58412	5.97779	403	546	C8R40DRAFT_1096415	70258104	NW_025764317.1	147743	149193	1451	+	RefSeq	gene			protein_coding	C8R40DRAFT_1096415		gnl|WGS:JABWDW|C8R40DRAFT_1096415	gnl|WGS:JABWDW|C8R40DRAFT_mRNA1096415	uncharacterized protein	XM_046227737.1	C8R40DRAFT_1096415
1260	C8R40DRAFT_81428	1.14872	5.81371	6.01374	474	560	C8R40DRAFT_81428	70266674	NW_025764317.1	148927	151217	2291	-	RefSeq	gene			protein_coding	C8R40DRAFT_81428		gnl|WGS:JABWDW|C8R40DRAFT_81428	gnl|WGS:JABWDW|C8R40DRAFT_mRNA81428	uncharacterized protein	XM_046236307.1	C8R40DRAFT_81428
1261	C8R40DRAFT_1159840	0.545487	4.05471	3.18033	134	71	C8R40DRAFT_1159840	70260308	NW_025764317.1	154859	157031	2173	+	RefSeq	gene	., 154859	157031, .	protein_coding	C8R40DRAFT_1159840	TRUE	gnl|WGS:JABWDW|C8R40DRAFT_1159840	gnl|WGS:JABWDW|C8R40DRAFT_mRNA1159840	putative halogenase	XM_046229941.1	C8R40DRAFT_1159840
1262	C8R40DRAFT_81482	1.22287	0.950427	1.2407	8	12	C8R40DRAFT_81482	70266682	NW_025764317.1	157211	157768	558	+	RefSeq	gene			protein_coding	C8R40DRAFT_81482		gnl|WGS:JABWDW|C8R40DRAFT_81482	gnl|WGS:JABWDW|C8R40DRAFT_mRNA81482	uncharacterized protein	XM_046236315.1	C8R40DRAFT_81482
1263	C8R40DRAFT_1168842	0.859901	3.1198	2.90204	66	57	C8R40DRAFT_1168842	70261628	NW_025764317.1	157982	160864	2883	+	RefSeq	gene	., 157982	160864, .	protein_coding	C8R40DRAFT_1168842	TRUE	gnl|WGS:JABWDW|C8R40DRAFT_1168842	gnl|WGS:JABWDW|C8R40DRAFT_mRNA1168842	uncharacterized protein	XM_046231261.1	C8R40DRAFT_1168842
1264	C8R40DRAFT_1159841	0.792189	2.74658	2.41049	49	38	C8R40DRAFT_1159841	70260309	NW_025764317.1	161405	162526	1122	-	RefSeq	gene	., 161405	162526, .	protein_coding	C8R40DRAFT_1159841	TRUE	gnl|WGS:JABWDW|C8R40DRAFT_1159841	gnl|WGS:JABWDW|C8R40DRAFT_mRNA1159841	armadillo-type protein	XM_046229942.1	C8R40DRAFT_1159841
1265	C8R40DRAFT_81452	0.810957	0.302303	0	2	0	C8R40DRAFT_81452	70266678	NW_025764317.1	162794	164922	2129	-	RefSeq	gene			protein_coding	C8R40DRAFT_81452		gnl|WGS:JABWDW|C8R40DRAFT_81452	gnl|WGS:JABWDW|C8R40DRAFT_mRNA81452	kinase-like domain-containing protein	XM_046236311.1	C8R40DRAFT_81452
1266	C8R40DRAFT_81589	1.11765	4.88538	5.04585	245	282	C8R40DRAFT_81589	70266685	NW_025764317.1	166189	167480	1292	+	RefSeq	gene			protein_coding	C8R40DRAFT_81589		gnl|WGS:JABWDW|C8R40DRAFT_81589	gnl|WGS:JABWDW|C8R40DRAFT_mRNA81589	uncharacterized protein	XM_046236318.1	C8R40DRAFT_81589
1267	C8R40DRAFT_1096485	0.768432	1.39604	1.01603	14	9	C8R40DRAFT_1096485	70258105	NW_025764317.1	168832	169681	850	+	RefSeq	gene			protein_coding	C8R40DRAFT_1096485		gnl|WGS:JABWDW|C8R40DRAFT_1096485	gnl|WGS:JABWDW|C8R40DRAFT_mRNA1096485	uncharacterized protein	XM_046227738.1	C8R40DRAFT_1096485
1268	C8R40DRAFT_1168846	1.3739	3.83667	4.29494	114	164	C8R40DRAFT_1168846	70261629	NW_025764317.1	173329	173984	656	-	RefSeq	gene	., 173329	173984, .	protein_coding	C8R40DRAFT_1168846	TRUE	gnl|WGS:JABWDW|C8R40DRAFT_1168846	gnl|WGS:JABWDW|C8R40DRAFT_mRNA1168846	uncharacterized protein	XM_046231262.1	C8R40DRAFT_1168846
1269	C8R40DRAFT_1159842	0.697951	2.69557	2.17677	47	31	C8R40DRAFT_1159842	70260310	NW_025764317.1	174411	176373	1963	+	RefSeq	gene	., 174411	176373, .	protein_coding	C8R40DRAFT_1159842	TRUE	gnl|WGS:JABWDW|C8R40DRAFT_1159842	gnl|WGS:JABWDW|C8R40DRAFT_mRNA1159842	uncharacterized protein	XM_046229943.1	C8R40DRAFT_1159842
1270	C8R40DRAFT_1041277	1.66851	4.61044	5.349	201	350	C8R40DRAFT_1041277	70254351	NW_025764317.1	176511	178964	2454	-	RefSeq	gene	., 176511	178964, .	protein_coding	C8R40DRAFT_1041277	TRUE	gnl|WGS:JABWDW|C8R40DRAFT_1041277	gnl|WGS:JABWDW|C8R40DRAFT_mRNA1041277	cora-like Mg2+ transporter protein-domain-containing protein	XM_046223984.1	C8R40DRAFT_1041277
1271	C8R40DRAFT_1096499	1.23545	5.78045	6.08548	463	589	C8R40DRAFT_1096499	70258106	NW_025764317.1	179328	181514	2187	+	RefSeq	gene			protein_coding	C8R40DRAFT_1096499		gnl|WGS:JABWDW|C8R40DRAFT_1096499	gnl|WGS:JABWDW|C8R40DRAFT_mRNA1096499	uncharacterized protein	XM_046227739.1	C8R40DRAFT_1096499
1272	C8R40DRAFT_81639	1.45437	0	0.540399	0	4	C8R40DRAFT_81639	70266688	NW_025764317.1	182267	183011	745	-	RefSeq	gene			protein_coding	C8R40DRAFT_81639		gnl|WGS:JABWDW|C8R40DRAFT_81639	gnl|WGS:JABWDW|C8R40DRAFT_mRNA81639	uncharacterized protein	XM_046236321.1	C8R40DRAFT_81639
1273	C8R40DRAFT_81597	5.83584	4.02403	6.56897	131	827	C8R40DRAFT_81597	70266686	NW_025764317.1	184076	187340	3265	-	RefSeq	gene			protein_coding	C8R40DRAFT_81597		gnl|WGS:JABWDW|C8R40DRAFT_81597	gnl|WGS:JABWDW|C8R40DRAFT_mRNA81597	MFS general substrate transporter	XM_046236319.1	C8R40DRAFT_81597
1274	C8R40DRAFT_1096507	2.14319	6.77189	7.87164	929	2053	C8R40DRAFT_1096507	70258107	NW_025764317.1	187400	189212	1813	+	RefSeq	gene			protein_coding	C8R40DRAFT_1096507		gnl|WGS:JABWDW|C8R40DRAFT_1096507	gnl|WGS:JABWDW|C8R40DRAFT_mRNA1096507	farnesyl-pyrophosphate synthetase	XM_046227740.1	C8R40DRAFT_1096507
1275	C8R40DRAFT_1248743	1.56919	4.43498	5.08501	177	290	C8R40DRAFT_1248743	70264028	NW_025764317.1	189292	193923	4632	+	RefSeq	gene		193923, .	protein_coding	C8R40DRAFT_1248743	TRUE	gnl|WGS:JABWDW|C8R40DRAFT_1248743	gnl|WGS:JABWDW|C8R40DRAFT_mRNA1248743	uncharacterized protein	XM_046233661.1	C8R40DRAFT_1248743
1276	C8R40DRAFT_1248746	1.7451	5.84623	6.64954	485	875	C8R40DRAFT_1248746	70264029	NW_025764317.1	193908	195543	1636	-	RefSeq	gene			protein_coding	C8R40DRAFT_1248746		gnl|WGS:JABWDW|C8R40DRAFT_1248746	gnl|WGS:JABWDW|C8R40DRAFT_mRNA1248746	cyclophilin-like domain-containing protein	XM_046233662.1	C8R40DRAFT_1248746
1277	C8R40DRAFT_1096535	0.849715	5.98809	5.75314	536	466	C8R40DRAFT_1096535	70258108	NW_025764317.1	195556	201747	6192	-	RefSeq	gene			protein_coding	C8R40DRAFT_1096535		gnl|WGS:JABWDW|C8R40DRAFT_1096535	gnl|WGS:JABWDW|C8R40DRAFT_mRNA1096535	uncharacterized protein	XM_046227741.1	C8R40DRAFT_1096535
1278	C8R40DRAFT_1096537	1.85019	2.86671	3.75439	54	110	C8R40DRAFT_1096537	70258109	NW_025764317.1	202409	203817	1409	+	RefSeq	gene			protein_coding	C8R40DRAFT_1096537		gnl|WGS:JABWDW|C8R40DRAFT_1096537	gnl|WGS:JABWDW|C8R40DRAFT_mRNA1096537	uncharacterized protein	XM_046227742.1	C8R40DRAFT_1096537
1279	C8R40DRAFT_1182898	0.849279	5.43662	5.20093	363	315	C8R40DRAFT_1182898	70263344	NW_025764317.1	204886	206952	2067	-	RefSeq	gene		206952, .	protein_coding	C8R40DRAFT_1182898	TRUE	gnl|WGS:JABWDW|C8R40DRAFT_1182898	gnl|WGS:JABWDW|C8R40DRAFT_mRNA1182898	Mg2+ transporter protein cora-like protein	XM_046232977.1	C8R40DRAFT_1182898
1280	C8R40DRAFT_1168857	2.59031	0	1.37313	0	14	C8R40DRAFT_1168857	70261630	NW_025764317.1	207783	208577	795	+	RefSeq	gene	., 207783	208577, .	protein_coding	C8R40DRAFT_1168857	TRUE	gnl|WGS:JABWDW|C8R40DRAFT_1168857	gnl|WGS:JABWDW|C8R40DRAFT_mRNA1168857	uncharacterized protein	XM_046231263.1	C8R40DRAFT_1168857
1281	C8R40DRAFT_1041095	1.43632	1.33069	1.85306	13	23	C8R40DRAFT_1041095	70254339	NW_025764317.1	210122	211606	1485	-	RefSeq	gene	., 210122	211606, .	protein_coding	C8R40DRAFT_1041095	TRUE	gnl|WGS:JABWDW|C8R40DRAFT_1041095	gnl|WGS:JABWDW|C8R40DRAFT_mRNA1041095	fungal-specific transcription factor domain-containing protein	XM_046223972.1	C8R40DRAFT_1041095
1282	C8R40DRAFT_83362	1.64003	0.302303	1.01603	2	9	C8R40DRAFT_83362	70266738	NW_025764317.1	211565	212647	1083	-	RefSeq	gene			protein_coding	C8R40DRAFT_83362		gnl|WGS:JABWDW|C8R40DRAFT_83362	gnl|WGS:JABWDW|C8R40DRAFT_mRNA83362	uncharacterized protein	XM_046236371.1	C8R40DRAFT_83362
1283	C8R40DRAFT_82811	1.09123	1.11474	1.2407	10	12	C8R40DRAFT_82811	70266722	NW_025764317.1	212868	213396	529	-	RefSeq	gene			protein_coding	C8R40DRAFT_82811		gnl|WGS:JABWDW|C8R40DRAFT_82811	gnl|WGS:JABWDW|C8R40DRAFT_mRNA82811	uncharacterized protein	XM_046236355.1	C8R40DRAFT_82811
1284	C8R40DRAFT_83357	0.441395	4.30491	3.12505	161	68	C8R40DRAFT_83357	70266737	NW_025764317.1	214070	216013	1944	-	RefSeq	gene			protein_coding	C8R40DRAFT_83357		gnl|WGS:JABWDW|C8R40DRAFT_83357	gnl|WGS:JABWDW|C8R40DRAFT_mRNA83357	uncharacterized protein	XM_046236370.1	C8R40DRAFT_83357
1285	C8R40DRAFT_83512	2.12625	6.50564	7.59395	771	1692	C8R40DRAFT_83512	70266742	NW_025764317.1	217450	220182	2733	+	RefSeq	gene			protein_coding	C8R40DRAFT_83512		gnl|WGS:JABWDW|C8R40DRAFT_83512	gnl|WGS:JABWDW|C8R40DRAFT_mRNA83512	uncharacterized protein	XM_046236375.1	C8R40DRAFT_83512
1286	C8R40DRAFT_998572	1.97471	1.51848	2.50012	16	41	C8R40DRAFT_998572	70267169	NW_025764317.1	220900	223094	2195	+	RefSeq	gene	., 220900	223094, .	protein_coding	C8R40DRAFT_998572	TRUE	gnl|WGS:JABWDW|C8R40DRAFT_998572	gnl|WGS:JABWDW|C8R40DRAFT_mRNA998572	uncharacterized protein	XM_046236802.1	C8R40DRAFT_998572
1287	C8R40DRAFT_1096590	0.198486	9.00027	6.66738	4385	886	C8R40DRAFT_1096590	70258110	NW_025764317.1	223950	225186	1237	+	RefSeq	gene			protein_coding	C8R40DRAFT_1096590		gnl|WGS:JABWDW|C8R40DRAFT_1096590	gnl|WGS:JABWDW|C8R40DRAFT_mRNA1096590	uncharacterized protein	XM_046227743.1	C8R40DRAFT_1096590
1288	C8R40DRAFT_1096593	0.65359	6.64993	6.03639	853	569	C8R40DRAFT_1096593	70258111	NW_025764317.1	225160	226314	1155	+	RefSeq	gene			protein_coding	C8R40DRAFT_1096593		gnl|WGS:JABWDW|C8R40DRAFT_1096593	gnl|WGS:JABWDW|C8R40DRAFT_mRNA1096593	acyl-CoA N-acyltransferase	XM_046227744.1	C8R40DRAFT_1096593
1289	C8R40DRAFT_1168862	0.674795	4.61731	4.04983	202	137	C8R40DRAFT_1168862	70261632	NW_025764317.1	226479	227318	840	-	RefSeq	gene	., 226479	227318, .	protein_coding	C8R40DRAFT_1168862	TRUE	gnl|WGS:JABWDW|C8R40DRAFT_1168862	gnl|WGS:JABWDW|C8R40DRAFT_mRNA1168862	HotDog domain-containing protein	XM_046231265.1	C8R40DRAFT_1168862
1290	C8R40DRAFT_1096604	1.11381	4.76067	4.91617	224	257	C8R40DRAFT_1096604	70258112	NW_025764317.1	227371	228301	931	-	RefSeq	gene			protein_coding	C8R40DRAFT_1096604		gnl|WGS:JABWDW|C8R40DRAFT_1096604	gnl|WGS:JABWDW|C8R40DRAFT_mRNA1096604	uncharacterized protein	XM_046227745.1	C8R40DRAFT_1096604
1291	C8R40DRAFT_83739	0.503259	8.11679	7.12617	2373	1221	C8R40DRAFT_83739	70266761	NW_025764317.1	231826	235682	3857	+	RefSeq	gene			protein_coding	C8R40DRAFT_83739		gnl|WGS:JABWDW|C8R40DRAFT_83739	gnl|WGS:JABWDW|C8R40DRAFT_mRNA83739	uncharacterized protein	XM_046236394.1	C8R40DRAFT_83739
1292	C8R40DRAFT_1264207	1.02459	6.14839	6.18344	600	631	C8R40DRAFT_1264207	70264253	NW_025764317.1	235688	236921	1234	-	RefSeq	gene			protein_coding	C8R40DRAFT_1264207		gnl|WGS:JABWDW|C8R40DRAFT_1264207	gnl|WGS:JABWDW|C8R40DRAFT_mRNA1264207	uncharacterized protein	XM_046233886.1	C8R40DRAFT_1264207
[truncated: 13,097 more rows]

## Sheet: Info
	Information
Seq	Quant-Seq 3'mRNA-Seq
organism	Lentinula_edodes
build	Lentinula_edodes(NCBI)
Normalization	TMM + CPM normalization
	Color index
Fold	Color	RGB
>10		150.5.1
>7.5		200.7.2
>5		250.8.2
>3		253.52.47
>2		253.102.98
[truncated: 12 more rows]
