# Supplementary material for: Transcriptomic insights into common defense mechanisms of Pleurotus ostreatus, Agaricus bisporus, and Lentinula edodes against Pseudomonas tolaasii-induced browning
Source: Front Fungal Biol. 2026 Mar 4;7:1737784. doi: 10.3389/ffunb.2026.1737784 (PMC12997099; doi:10.3389/ffunb.2026.1737784)
Supplement: Supplementary file 1 [file DataSheet1.zip › Supplementary_Data_1/Quantseq_3mRNA-seq_Report_Pleurotus_ostreatus(20220805).xlsx]

## Sheet: Data
		Fold change	Normalized data (log2)		Raw data		Annotation																			Gene information
ID	Gene symbol	B1 /A1	A1	B1	A1	B1	Gene ID	seqnames	start	end	width	strand	source	type	gbkey	start_range	end_range	gene_biotype	locus_tag	partial	Parent	gene	orig_protein_id	orig_transcript_id	product	NCBI search
1	PLEOSDRAFT_1098464	1	0	0	0	0	PLEOSDRAFT_1098464	KL198004.1	3716	5856	2141	-	Genbank	gene	Gene	c(".", "3716")	c("5856", ".")	protein_coding	PLEOSDRAFT_1098464	TRUE	gene0		gnl|jgi|PLEOSDRAFT_1098464	gnl|jgi|PLEOSDRAFT_mRNA1098464	hypothetical protein	PLEOSDRAFT_1098464
2	PLEOSDRAFT_171890	1	0	0	0	0	PLEOSDRAFT_171890	KL198004.1	6376	6805	430	-	Genbank	gene	Gene	c(".", "6376")	c("6805", ".")	protein_coding	PLEOSDRAFT_171890	TRUE	gene1		gnl|jgi|PLEOSDRAFT_171890	gnl|jgi|PLEOSDRAFT_mRNA171890	hypothetical protein	PLEOSDRAFT_171890
3	PLEOSDRAFT_1080063	1	0	0	0	0	PLEOSDRAFT_1080063	KL198004.1	7364	10441	3078	+	Genbank	gene	Gene	c(".", "7364")	c("10441", ".")	protein_coding	PLEOSDRAFT_1080063	TRUE	gene2		gnl|jgi|PLEOSDRAFT_1080063	gnl|jgi|PLEOSDRAFT_mRNA1080063	hypothetical protein	PLEOSDRAFT_1080063
4	PLEOSDRAFT_1032028	1	0	0	0	0	PLEOSDRAFT_1032028	KL198004.1	14268	15784	1517	+	Genbank	gene	Gene	c(".", "14268")	c("15784", ".")	protein_coding	PLEOSDRAFT_1032028	TRUE	gene3		gnl|jgi|PLEOSDRAFT_1032028	gnl|jgi|PLEOSDRAFT_mRNA1032028	hypothetical protein	PLEOSDRAFT_1032028
5	PLEOSDRAFT_1080065	1	0	0	0	0	PLEOSDRAFT_1080065	KL198004.1	18808	22923	4116	-	Genbank	gene	Gene	c(".", "18808")	c("22923", ".")	protein_coding	PLEOSDRAFT_1080065	TRUE	gene4		gnl|jgi|PLEOSDRAFT_1080065	gnl|jgi|PLEOSDRAFT_mRNA1080065	hypothetical protein	PLEOSDRAFT_1080065
6	PLEOSDRAFT_1098468	0.799154	0.323455	0	2	0	PLEOSDRAFT_1098468	KL198004.1	24831	25103	273	+	Genbank	gene	Gene	c(".", "24831")	c("25103", ".")	protein_coding	PLEOSDRAFT_1098468	TRUE	gene5		gnl|jgi|PLEOSDRAFT_1098468	gnl|jgi|PLEOSDRAFT_mRNA1098468	hypothetical protein	PLEOSDRAFT_1098468
7	PLEOSDRAFT_1110162	0.474731	3.21625	2.14143	66	23	PLEOSDRAFT_1110162	KL198004.1	25236	27015	1780	-	Genbank	gene	Gene		c("27015", ".")	protein_coding	PLEOSDRAFT_1110162	TRUE	gene6		gnl|jgi|PLEOSDRAFT_1110162	gnl|jgi|PLEOSDRAFT_mRNA1110162	hypothetical protein	PLEOSDRAFT_1110162
8	PLEOSDRAFT_153847	1	0	0	0	0	PLEOSDRAFT_153847	KL198004.1	28112	28685	574	-	Genbank	gene	Gene	c(".", "28112")	c("28685", ".")	protein_coding	PLEOSDRAFT_153847	TRUE	gene7		gnl|jgi|PLEOSDRAFT_153847	gnl|jgi|PLEOSDRAFT_mRNA153847	hypothetical protein	PLEOSDRAFT_153847
9	PLEOSDRAFT_1098471	1.14835	0	0.19956	0	1	PLEOSDRAFT_1098471	KL198004.1	29066	29559	494	+	Genbank	gene	Gene	c(".", "29066")	c("29559", ".")	protein_coding	PLEOSDRAFT_1098471	TRUE	gene8		gnl|jgi|PLEOSDRAFT_1098471	gnl|jgi|PLEOSDRAFT_mRNA1098471	hypothetical protein	PLEOSDRAFT_1098471
10	PLEOSDRAFT_1098472	0.443141	1.17416	0	10	0	PLEOSDRAFT_1098472	KL198004.1	29603	31954	2352	+	Genbank	gene	Gene	c(".", "29603")	c("31954", ".")	protein_coding	PLEOSDRAFT_1098472	TRUE	gene9		gnl|jgi|PLEOSDRAFT_1098472	gnl|jgi|PLEOSDRAFT_mRNA1098472	hypothetical protein	PLEOSDRAFT_1098472
11	PLEOSDRAFT_1031339	0.835172	6.32945	6.0696	632	446	PLEOSDRAFT_1031339	KL198004.1	32803	33505	703	+	Genbank	gene	Gene	c(".", "32803")	c("33505", ".")	protein_coding	PLEOSDRAFT_1031339	TRUE	gene10		gnl|jgi|PLEOSDRAFT_1031339	gnl|jgi|PLEOSDRAFT_mRNA1031339	hypothetical protein	PLEOSDRAFT_1031339
12	PLEOSDRAFT_1080067	1.14835	0	0.19956	0	1	PLEOSDRAFT_1080067	KL198004.1	34020	36539	2520	-	Genbank	gene	Gene	c(".", "34020")	c("36539", ".")	protein_coding	PLEOSDRAFT_1080067	TRUE	gene11		gnl|jgi|PLEOSDRAFT_1080067	gnl|jgi|PLEOSDRAFT_mRNA1080067	hypothetical protein	PLEOSDRAFT_1080067
13	PLEOSDRAFT_1110163	0.738055	6.56404	6.12584	745	464	PLEOSDRAFT_1110163	KL198004.1	38138	38683	546	-	Genbank	gene	Gene		c("38683", ".")	protein_coding	PLEOSDRAFT_1110163	TRUE	gene12		gnl|jgi|PLEOSDRAFT_1110163	gnl|jgi|PLEOSDRAFT_mRNA1110163	hypothetical protein	PLEOSDRAFT_1110163
14	PLEOSDRAFT_19514	1.03479	1.17416	1.2235	10	9	PLEOSDRAFT_19514	KL198004.1	39235	41323	2089	-	Genbank	gene	Gene	c(".", "39235")	c("41323", ".")	protein_coding	PLEOSDRAFT_19514	TRUE	gene13		gnl|jgi|PLEOSDRAFT_19514	gnl|jgi|PLEOSDRAFT_mRNA19514	glycoside hydrolase family 13 protein	PLEOSDRAFT_19514
15	PLEOSDRAFT_20823	0.0603061	4.05155	0	124	0	PLEOSDRAFT_20823	KL198004.1	42172	44215	2044	+	Genbank	gene	Gene	c(".", "42172")	c("44215", ".")	protein_coding	PLEOSDRAFT_20823	TRUE	gene14		gnl|jgi|PLEOSDRAFT_20823	gnl|jgi|PLEOSDRAFT_mRNA20823	glycoside hydrolase family 13 protein	PLEOSDRAFT_20823
16	PLEOSDRAFT_1087490	1.68178	3.93786	4.68785	114	167	PLEOSDRAFT_1087490	KL198004.1	44742	46282	1541	+	Genbank	gene	Gene			protein_coding	PLEOSDRAFT_1087490		gene15		gnl|jgi|PLEOSDRAFT_1087490	gnl|jgi|PLEOSDRAFT_mRNA1087490	hypothetical protein	PLEOSDRAFT_1087490
17	PLEOSDRAFT_1098479	0.888366	0.170773	0	1	0	PLEOSDRAFT_1098479	KL198004.1	46415	48730	2316	-	Genbank	gene	Gene	c(".", "46415")	c("48730", ".")	protein_coding	PLEOSDRAFT_1098479	TRUE	gene16		gnl|jgi|PLEOSDRAFT_1098479	gnl|jgi|PLEOSDRAFT_mRNA1098479	hypothetical protein	PLEOSDRAFT_1098479
18	PLEOSDRAFT_17401	1	0	0	0	0	PLEOSDRAFT_17401	KL198004.1	50470	51705	1236	-	Genbank	gene	Gene	c(".", "50470")	c("51705", ".")	protein_coding	PLEOSDRAFT_17401	TRUE	gene17		gnl|jgi|PLEOSDRAFT_17401	gnl|jgi|PLEOSDRAFT_mRNA17401	hypothetical protein	PLEOSDRAFT_17401
19	PLEOSDRAFT_1018781	0.888366	0.170773	0	1	0	PLEOSDRAFT_1018781	KL198004.1	53755	55950	2196	+	Genbank	gene	Gene	c(".", "53755")	c("55950", ".")	protein_coding	PLEOSDRAFT_1018781	TRUE	gene18		gnl|jgi|PLEOSDRAFT_1018781	gnl|jgi|PLEOSDRAFT_mRNA1018781	hypothetical protein	PLEOSDRAFT_1018781
20	PLEOSDRAFT_1098482	0.726224	0.461513	0	3	0	PLEOSDRAFT_1098482	KL198004.1	57038	59882	2845	-	Genbank	gene	Gene	c(".", "57038")	c("59882", ".")	protein_coding	PLEOSDRAFT_1098482	TRUE	gene19		gnl|jgi|PLEOSDRAFT_1098482	gnl|jgi|PLEOSDRAFT_mRNA1098482	hypothetical protein	PLEOSDRAFT_1098482
21	PLEOSDRAFT_1080075	1.29775	1.17416	1.55017	10	13	PLEOSDRAFT_1080075	KL198004.1	63106	63841	736	-	Genbank	gene	Gene	c(".", "63106")	c("63841", ".")	protein_coding	PLEOSDRAFT_1080075	TRUE	gene20		gnl|jgi|PLEOSDRAFT_1080075	gnl|jgi|PLEOSDRAFT_mRNA1080075	hypothetical protein	PLEOSDRAFT_1080075
22	PLEOSDRAFT_1110166	0.940599	4.59976	4.51141	185	147	PLEOSDRAFT_1110166	KL198004.1	64888	66553	1666	+	Genbank	gene	Gene	c(".", "64888")		protein_coding	PLEOSDRAFT_1110166	TRUE	gene21		gnl|jgi|PLEOSDRAFT_1110166	gnl|jgi|PLEOSDRAFT_mRNA1110166	hypothetical protein	PLEOSDRAFT_1110166
23	PLEOSDRAFT_1098485	1.94266	0.170773	1.12881	1	8	PLEOSDRAFT_1098485	KL198004.1	66916	67956	1041	-	Genbank	gene	Gene	c(".", "66916")	c("67956", ".")	protein_coding	PLEOSDRAFT_1098485	TRUE	gene22		gnl|jgi|PLEOSDRAFT_1098485	gnl|jgi|PLEOSDRAFT_mRNA1098485	hypothetical protein	PLEOSDRAFT_1098485
24	PLEOSDRAFT_1032088	0.885497	5.07885	4.90341	261	195	PLEOSDRAFT_1032088	KL198004.1	69307	71297	1991	-	Genbank	gene	Gene	c(".", "69307")	c("71297", ".")	protein_coding	PLEOSDRAFT_1032088	TRUE	gene23		gnl|jgi|PLEOSDRAFT_1032088	gnl|jgi|PLEOSDRAFT_mRNA1032088	hypothetical protein	PLEOSDRAFT_1032088
25	PLEOSDRAFT_1098487	2.61319	2.00572	3.39153	24	64	PLEOSDRAFT_1098487	KL198004.1	71646	74288	2643	-	Genbank	gene	Gene	c(".", "71646")	c("74288", ".")	protein_coding	PLEOSDRAFT_1098487	TRUE	gene24		gnl|jgi|PLEOSDRAFT_1098487	gnl|jgi|PLEOSDRAFT_mRNA1098487	glycoside hydrolase family 1 protein	PLEOSDRAFT_1098487
26	PLEOSDRAFT_1091124	2.6535	3.1767	4.5846	64	155	PLEOSDRAFT_1091124	KL198004.1	74631	76090	1460	+	Genbank	gene	Gene	c(".", "74631")		protein_coding	PLEOSDRAFT_1091124	TRUE	gene25		gnl|jgi|PLEOSDRAFT_1091124	gnl|jgi|PLEOSDRAFT_mRNA1091124	hypothetical protein	PLEOSDRAFT_1091124
27	PLEOSDRAFT_1073059	0.0627454	7.85229	3.85795	1831	91	PLEOSDRAFT_1073059	KL198004.1	79883	80499	617	+	Genbank	gene	Gene	c(".", "79883")	c("80499", ".")	protein_coding	PLEOSDRAFT_1073059	TRUE	gene26		gnl|jgi|PLEOSDRAFT_1073059	gnl|jgi|PLEOSDRAFT_mRNA1073059	hypothetical protein	PLEOSDRAFT_1073059
28	PLEOSDRAFT_1073060	3.0229	0.810625	2.40656	6	29	PLEOSDRAFT_1073060	KL198004.1	82654	83390	737	+	Genbank	gene	Gene	c(".", "82654")	c("83390", ".")	protein_coding	PLEOSDRAFT_1073060	TRUE	gene27		gnl|jgi|PLEOSDRAFT_1073060	gnl|jgi|PLEOSDRAFT_mRNA1073060	hypothetical protein	PLEOSDRAFT_1073060
29	PLEOSDRAFT_1032586	1	0	0	0	0	PLEOSDRAFT_1032586	KL198004.1	86929	87369	441	+	Genbank	gene	Gene	c(".", "86929")	c("87369", ".")	protein_coding	PLEOSDRAFT_1032586	TRUE	gene28		gnl|jgi|PLEOSDRAFT_1032586	gnl|jgi|PLEOSDRAFT_mRNA1032586	hypothetical protein	PLEOSDRAFT_1032586
30	PLEOSDRAFT_153825	0.306569	1.70572	0	18	0	PLEOSDRAFT_153825	KL198004.1	89395	92243	2849	+	Genbank	gene	Gene	c(".", "89395")	c("92243", ".")	protein_coding	PLEOSDRAFT_153825	TRUE	gene29		gnl|jgi|PLEOSDRAFT_153825	gnl|jgi|PLEOSDRAFT_mRNA153825	hypothetical protein	PLEOSDRAFT_153825
31	PLEOSDRAFT_1095146	0.700423	2.13516	1.62146	27	14	PLEOSDRAFT_1095146	KL198004.1	95634	98266	2633	-	Genbank	gene	Gene			protein_coding	PLEOSDRAFT_1095146		gene30		gnl|jgi|PLEOSDRAFT_1095146	gnl|jgi|PLEOSDRAFT_mRNA1095146	hypothetical protein	PLEOSDRAFT_1095146
32	PLEOSDRAFT_165076	2.28428	5.86547	7.05721	456	891	PLEOSDRAFT_165076	KL198004.1	102655	104707	2053	-	Genbank	gene	Gene	c(".", "102655")	c("104707", ".")	protein_coding	PLEOSDRAFT_165076	TRUE	gene31		gnl|jgi|PLEOSDRAFT_165076	gnl|jgi|PLEOSDRAFT_mRNA165076	hypothetical protein	PLEOSDRAFT_165076
33	PLEOSDRAFT_1098495	3.95823	0.461513	2.44637	3	30	PLEOSDRAFT_1098495	KL198004.1	106335	106643	309	+	Genbank	gene	Gene	c(".", "106335")	c("106643", ".")	protein_coding	PLEOSDRAFT_1098495	TRUE	gene32		gnl|jgi|PLEOSDRAFT_1098495	gnl|jgi|PLEOSDRAFT_mRNA1098495	hypothetical protein	PLEOSDRAFT_1098495
34	PLEOSDRAFT_1060321	7.03912	1.76025	4.57565	19	154	PLEOSDRAFT_1060321	KL198004.1	107177	109181	2005	-	Genbank	gene	Gene	c(".", "107177")		protein_coding	PLEOSDRAFT_1060321	TRUE	gene33		gnl|jgi|PLEOSDRAFT_1060321	gnl|jgi|PLEOSDRAFT_mRNA1060321	hypothetical protein	PLEOSDRAFT_1060321
35	PLEOSDRAFT_1098497	0.189663	2.39849	0	34	0	PLEOSDRAFT_1098497	KL198004.1	109932	112774	2843	-	Genbank	gene	Gene	c(".", "109932")	c("112774", ".")	protein_coding	PLEOSDRAFT_1098497	TRUE	gene34		gnl|jgi|PLEOSDRAFT_1098497	gnl|jgi|PLEOSDRAFT_mRNA1098497	hypothetical protein	PLEOSDRAFT_1098497
36	PLEOSDRAFT_165073	0.888366	0.170773	0	1	0	PLEOSDRAFT_165073	KL198004.1	115429	117016	1588	+	Genbank	gene	Gene	c(".", "115429")	c("117016", ".")	protein_coding	PLEOSDRAFT_165073	TRUE	gene35		gnl|jgi|PLEOSDRAFT_165073	gnl|jgi|PLEOSDRAFT_mRNA165073	hypothetical protein	PLEOSDRAFT_165073
37	PLEOSDRAFT_1080090	0.181034	2.46567	0	36	0	PLEOSDRAFT_1080090	KL198004.1	117934	120152	2219	-	Genbank	gene	Gene	c(".", "117934")	c("120152", ".")	protein_coding	PLEOSDRAFT_1080090	TRUE	gene36		gnl|jgi|PLEOSDRAFT_1080090	gnl|jgi|PLEOSDRAFT_mRNA1080090	hypothetical protein	PLEOSDRAFT_1080090
38	PLEOSDRAFT_1098501	0.642774	4.92623	4.28861	234	125	PLEOSDRAFT_1098501	KL198004.1	121255	122215	961	+	Genbank	gene	Gene	c(".", "121255")	c("122215", ".")	protein_coding	PLEOSDRAFT_1098501	TRUE	gene37		gnl|jgi|PLEOSDRAFT_1098501	gnl|jgi|PLEOSDRAFT_mRNA1098501	hypothetical protein	PLEOSDRAFT_1098501
39	PLEOSDRAFT_153815	1	0	0	0	0	PLEOSDRAFT_153815	KL198004.1	123797	126563	2767	+	Genbank	gene	Gene	c(".", "123797")	c("126563", ".")	protein_coding	PLEOSDRAFT_153815	TRUE	gene38		gnl|jgi|PLEOSDRAFT_153815	gnl|jgi|PLEOSDRAFT_mRNA153815	hypothetical protein	PLEOSDRAFT_153815
40	PLEOSDRAFT_153814	1.58176	1.3265	1.98803	12	20	PLEOSDRAFT_153814	KL198004.1	126843	127274	432	-	Genbank	gene	Gene	c(".", "126843")	c("127274", ".")	protein_coding	PLEOSDRAFT_153814	TRUE	gene39		gnl|jgi|PLEOSDRAFT_153814	gnl|jgi|PLEOSDRAFT_mRNA153814	hypothetical protein	PLEOSDRAFT_153814
41	PLEOSDRAFT_153813	18.6441	2.81389	7.03453	48	877	PLEOSDRAFT_153813	KL198004.1	128465	129994	1530	+	Genbank	gene	Gene	c(".", "128465")	c("129994", ".")	protein_coding	PLEOSDRAFT_153813	TRUE	gene40		gnl|jgi|PLEOSDRAFT_153813	gnl|jgi|PLEOSDRAFT_mRNA153813	hypothetical protein	PLEOSDRAFT_153813
42	PLEOSDRAFT_153812	1.00925	2.17585	2.18914	28	24	PLEOSDRAFT_153812	KL198004.1	130413	131566	1154	+	Genbank	gene	Gene	c(".", "130413")	c("131566", ".")	protein_coding	PLEOSDRAFT_153812	TRUE	gene41		gnl|jgi|PLEOSDRAFT_153812	gnl|jgi|PLEOSDRAFT_mRNA153812	hypothetical protein	PLEOSDRAFT_153812
43	PLEOSDRAFT_1080092	0.48956	2.25395	1.2235	30	9	PLEOSDRAFT_1080092	KL198004.1	133706	134680	975	-	Genbank	gene	Gene	c(".", "133706")	c("134680", ".")	protein_coding	PLEOSDRAFT_1080092	TRUE	gene42		gnl|jgi|PLEOSDRAFT_1080092	gnl|jgi|PLEOSDRAFT_mRNA1080092	hypothetical protein	PLEOSDRAFT_1080092
44	PLEOSDRAFT_1069152	0.918143	3.65087	3.52766	92	71	PLEOSDRAFT_1069152	KL198004.1	135660	136767	1108	-	Genbank	gene	Gene			protein_coding	PLEOSDRAFT_1069152		gene43		gnl|jgi|PLEOSDRAFT_1069152	gnl|jgi|PLEOSDRAFT_mRNA1069152	hypothetical protein	PLEOSDRAFT_1069152
45	PLEOSDRAFT_1012017	1	0	0	0	0	PLEOSDRAFT_1012017	KL198004.1	139088	140330	1243	+	Genbank	gene	Gene	c(".", "139088")	c("140330", ".")	protein_coding	PLEOSDRAFT_1012017	TRUE	gene44		gnl|jgi|PLEOSDRAFT_1012017	gnl|jgi|PLEOSDRAFT_mRNA1012017	hypothetical protein	PLEOSDRAFT_1012017
46	PLEOSDRAFT_1033340	1.2967	0	0.37484	0	2	PLEOSDRAFT_1033340	KL198004.1	140376	140945	570	+	Genbank	gene	Gene	c(".", "140376")	c("140945", ".")	protein_coding	PLEOSDRAFT_1033340	TRUE	gene45		gnl|jgi|PLEOSDRAFT_1033340	gnl|jgi|PLEOSDRAFT_mRNA1033340	hypothetical protein	PLEOSDRAFT_1033340
47	PLEOSDRAFT_1080094	1	0	0	0	0	PLEOSDRAFT_1080094	KL198004.1	141567	144004	2438	-	Genbank	gene	Gene	c(".", "141567")	c("144004", ".")	protein_coding	PLEOSDRAFT_1080094	TRUE	gene46		gnl|jgi|PLEOSDRAFT_1080094	gnl|jgi|PLEOSDRAFT_mRNA1080094	hypothetical protein	PLEOSDRAFT_1080094
48	PLEOSDRAFT_156252	1	0	0	0	0	PLEOSDRAFT_156252	KL198004.1	144198	144849	652	+	Genbank	gene	Gene	c(".", "144198")	c("144849", ".")	protein_coding	PLEOSDRAFT_156252	TRUE	gene47		gnl|jgi|PLEOSDRAFT_156252	gnl|jgi|PLEOSDRAFT_mRNA156252	hypothetical protein	PLEOSDRAFT_156252
49	PLEOSDRAFT_1080095	1	0	0	0	0	PLEOSDRAFT_1080095	KL198004.1	145001	145841	841	-	Genbank	gene	Gene	c(".", "145001")	c("145841", ".")	protein_coding	PLEOSDRAFT_1080095	TRUE	gene48		gnl|jgi|PLEOSDRAFT_1080095	gnl|jgi|PLEOSDRAFT_mRNA1080095	hypothetical protein	PLEOSDRAFT_1080095
50	PLEOSDRAFT_1098511	1	0	0	0	0	PLEOSDRAFT_1098511	KL198004.1	146259	146811	553	+	Genbank	gene	Gene	c(".", "146259")	c("146811", ".")	protein_coding	PLEOSDRAFT_1098511	TRUE	gene49		gnl|jgi|PLEOSDRAFT_1098511	gnl|jgi|PLEOSDRAFT_mRNA1098511	hypothetical protein	PLEOSDRAFT_1098511
51	PLEOSDRAFT_1073064	1	0	0	0	0	PLEOSDRAFT_1073064	KL198004.1	147318	152052	4735	+	Genbank	gene	Gene	c(".", "147318")	c("152052", ".")	protein_coding	PLEOSDRAFT_1073064	TRUE	gene50		gnl|jgi|PLEOSDRAFT_1073064	gnl|jgi|PLEOSDRAFT_mRNA1073064	hypothetical protein	PLEOSDRAFT_1073064
52	PLEOSDRAFT_1110173	0.888366	0.170773	0	1	0	PLEOSDRAFT_1110173	KL198004.1	152227	152899	673	+	Genbank	gene	Gene			protein_coding	PLEOSDRAFT_1110173		gene51		gnl|jgi|PLEOSDRAFT_1110173	gnl|jgi|PLEOSDRAFT_mRNA1110173	hypothetical protein	PLEOSDRAFT_1110173
53	PLEOSDRAFT_1098514	1	0	0	0	0	PLEOSDRAFT_1098514	KL198004.1	155453	155950	498	+	Genbank	gene	Gene	c(".", "155453")	c("155950", ".")	protein_coding	PLEOSDRAFT_1098514	TRUE	gene52		gnl|jgi|PLEOSDRAFT_1098514	gnl|jgi|PLEOSDRAFT_mRNA1098514	hypothetical protein	PLEOSDRAFT_1098514
54	PLEOSDRAFT_1080097	1.44504	0	0.531113	0	3	PLEOSDRAFT_1080097	KL198004.1	156527	157009	483	+	Genbank	gene	Gene	c(".", "156527")	c("157009", ".")	protein_coding	PLEOSDRAFT_1080097	TRUE	gene53		gnl|jgi|PLEOSDRAFT_1080097	gnl|jgi|PLEOSDRAFT_mRNA1080097	hypothetical protein	PLEOSDRAFT_1080097
55	PLEOSDRAFT_1031192	0.726224	0.461513	0	3	0	PLEOSDRAFT_1031192	KL198004.1	159784	160768	985	+	Genbank	gene	Gene	c(".", "159784")	c("160768", ".")	protein_coding	PLEOSDRAFT_1031192	TRUE	gene54		gnl|jgi|PLEOSDRAFT_1031192	gnl|jgi|PLEOSDRAFT_mRNA1031192	hypothetical protein	PLEOSDRAFT_1031192
56	PLEOSDRAFT_153799	1.16627	1.17416	1.39606	10	11	PLEOSDRAFT_153799	KL198004.1	161535	162077	543	-	Genbank	gene	Gene	c(".", "161535")	c("162077", ".")	protein_coding	PLEOSDRAFT_153799	TRUE	gene55		gnl|jgi|PLEOSDRAFT_153799	gnl|jgi|PLEOSDRAFT_mRNA153799	hypothetical protein	PLEOSDRAFT_153799
57	NDUFS1	0.9497	7.77246	7.698	1732	1393	NDUFS1	KL198004.1	162775	165871	3097	+	Genbank	gene	Gene			protein_coding	PLEOSDRAFT_1060326		gene56	NDUFS1	gnl|jgi|PLEOSDRAFT_1060326	gnl|jgi|PLEOSDRAFT_mRNA1060326	NDUFS1 subunit, NADH-ubiquinone oxidoreductase 75kD	NDUFS1
58	PLEOSDRAFT_1033954	1	0	0	0	0	PLEOSDRAFT_1033954	KL198004.1	166195	166710	516	+	Genbank	gene	Gene	c(".", "166195")	c("166710", ".")	protein_coding	PLEOSDRAFT_1033954	TRUE	gene57		gnl|jgi|PLEOSDRAFT_1033954	gnl|jgi|PLEOSDRAFT_mRNA1033954	hypothetical protein	PLEOSDRAFT_1033954
59	PLEOSDRAFT_153796	1	0	0	0	0	PLEOSDRAFT_153796	KL198004.1	170902	171668	767	+	Genbank	gene	Gene	c(".", "170902")	c("171668", ".")	protein_coding	PLEOSDRAFT_153796	TRUE	gene58		gnl|jgi|PLEOSDRAFT_153796	gnl|jgi|PLEOSDRAFT_mRNA153796	hypothetical protein	PLEOSDRAFT_153796
60	PLEOSDRAFT_1098521	1	0	0	0	0	PLEOSDRAFT_1098521	KL198004.1	172533	173135	603	-	Genbank	gene	Gene	c(".", "172533")	c("173135", ".")	protein_coding	PLEOSDRAFT_1098521	TRUE	gene59		gnl|jgi|PLEOSDRAFT_1098521	gnl|jgi|PLEOSDRAFT_mRNA1098521	hypothetical protein	PLEOSDRAFT_1098521
61	PLEOSDRAFT_1031457	1	0	0	0	0	PLEOSDRAFT_1031457	KL198004.1	174366	175394	1029	-	Genbank	gene	Gene	c(".", "174366")	c("175394", ".")	protein_coding	PLEOSDRAFT_1031457	TRUE	gene60		gnl|jgi|PLEOSDRAFT_1031457	gnl|jgi|PLEOSDRAFT_mRNA1031457	hypothetical protein	PLEOSDRAFT_1031457
62	PLEOSDRAFT_1015091	1	0	0	0	0	PLEOSDRAFT_1015091	KL198004.1	175680	176273	594	-	Genbank	gene	Gene	c(".", "175680")	c("176273", ".")	protein_coding	PLEOSDRAFT_1015091	TRUE	gene61		gnl|jgi|PLEOSDRAFT_1015091	gnl|jgi|PLEOSDRAFT_mRNA1015091	hypothetical protein	PLEOSDRAFT_1015091
63	PLEOSDRAFT_153793	1	0	0	0	0	PLEOSDRAFT_153793	KL198004.1	176655	178682	2028	-	Genbank	gene	Gene	c(".", "176655")	c("178682", ".")	protein_coding	PLEOSDRAFT_153793	TRUE	gene62		gnl|jgi|PLEOSDRAFT_153793	gnl|jgi|PLEOSDRAFT_mRNA153793	hypothetical protein	PLEOSDRAFT_153793
64	PLEOSDRAFT_165058	1	0	0	0	0	PLEOSDRAFT_165058	KL198004.1	178997	182210	3214	-	Genbank	gene	Gene	c(".", "178997")	c("182210", ".")	protein_coding	PLEOSDRAFT_165058	TRUE	gene63		gnl|jgi|PLEOSDRAFT_165058	gnl|jgi|PLEOSDRAFT_mRNA165058	hypothetical protein	PLEOSDRAFT_165058
65	PLEOSDRAFT_165057	1.54617	2.67885	3.30755	43	60	PLEOSDRAFT_165057	KL198004.1	183237	184198	962	-	Genbank	gene	Gene	c(".", "183237")	c("184198", ".")	protein_coding	PLEOSDRAFT_165057	TRUE	gene64		gnl|jgi|PLEOSDRAFT_165057	gnl|jgi|PLEOSDRAFT_mRNA165057	hypothetical protein	PLEOSDRAFT_165057
66	PLEOSDRAFT_1033008	1.78656	4.72157	5.55876	202	311	PLEOSDRAFT_1033008	KL198004.1	185483	191022	5540	-	Genbank	gene	Gene	c(".", "185483")	c("191022", ".")	protein_coding	PLEOSDRAFT_1033008	TRUE	gene65		gnl|jgi|PLEOSDRAFT_1033008	gnl|jgi|PLEOSDRAFT_mRNA1033008	hypothetical protein	PLEOSDRAFT_1033008
67	PLEOSDRAFT_1098528	0.293124	5.20217	3.43175	285	66	PLEOSDRAFT_1098528	KL198004.1	192271	194860	2590	+	Genbank	gene	Gene	c(".", "192271")	c("194860", ".")	protein_coding	PLEOSDRAFT_1098528	TRUE	gene66		gnl|jgi|PLEOSDRAFT_1098528	gnl|jgi|PLEOSDRAFT_mRNA1098528	hypothetical protein	PLEOSDRAFT_1098528
68	PLEOSDRAFT_1087493	2.20012	2.25395	3.39153	30	64	PLEOSDRAFT_1087493	KL198004.1	195232	196184	953	-	Genbank	gene	Gene			protein_coding	PLEOSDRAFT_1087493		gene67		gnl|jgi|PLEOSDRAFT_1087493	gnl|jgi|PLEOSDRAFT_mRNA1087493	hypothetical protein	PLEOSDRAFT_1087493
69	PLEOSDRAFT_1024855	0.469273	1.0915	0	9	0	PLEOSDRAFT_1024855	KL198004.1	198037	198718	682	-	Genbank	gene	Gene	c(".", "198037")	c("198718", ".")	protein_coding	PLEOSDRAFT_1024855	TRUE	gene68		gnl|jgi|PLEOSDRAFT_1024855	gnl|jgi|PLEOSDRAFT_mRNA1024855	hypothetical protein	PLEOSDRAFT_1024855
70	PLEOSDRAFT_1080104	0.762352	2.43247	2.041	35	21	PLEOSDRAFT_1080104	KL198004.1	199888	203276	3389	-	Genbank	gene	Gene	c(".", "199888")	c("203276", ".")	protein_coding	PLEOSDRAFT_1080104	TRUE	gene69		gnl|jgi|PLEOSDRAFT_1080104	gnl|jgi|PLEOSDRAFT_mRNA1080104	hypothetical protein	PLEOSDRAFT_1080104
71	PLEOSDRAFT_1098530	0.579763	5.51525	4.72878	356	172	PLEOSDRAFT_1098530	KL198004.1	204862	205961	1100	-	Genbank	gene	Gene	c(".", "204862")	c("205961", ".")	protein_coding	PLEOSDRAFT_1098530	TRUE	gene70		gnl|jgi|PLEOSDRAFT_1098530	gnl|jgi|PLEOSDRAFT_mRNA1098530	hypothetical protein	PLEOSDRAFT_1098530
72	PLEOSDRAFT_1080105	1.54929	6.19239	6.82399	574	757	PLEOSDRAFT_1080105	KL198004.1	206403	207445	1043	-	Genbank	gene	Gene	c(".", "206403")	c("207445", ".")	protein_coding	PLEOSDRAFT_1080105	TRUE	gene71		gnl|jgi|PLEOSDRAFT_1080105	gnl|jgi|PLEOSDRAFT_mRNA1080105	hypothetical protein	PLEOSDRAFT_1080105
73	PLEOSDRAFT_153783	0.811127	3.69353	3.39153	95	64	PLEOSDRAFT_153783	KL198004.1	208147	214309	6163	+	Genbank	gene	Gene	c(".", "208147")	c("214309", ".")	protein_coding	PLEOSDRAFT_153783	TRUE	gene72		gnl|jgi|PLEOSDRAFT_153783	gnl|jgi|PLEOSDRAFT_mRNA153783	hypothetical protein	PLEOSDRAFT_153783
74	PLEOSDRAFT_1060331	0.125055	5.36499	2.36562	320	28	PLEOSDRAFT_1060331	KL198004.1	215201	221549	6349	-	Genbank	gene	Gene		c("221549", ".")	protein_coding	PLEOSDRAFT_1060331	TRUE	gene73		gnl|jgi|PLEOSDRAFT_1060331	gnl|jgi|PLEOSDRAFT_mRNA1060331	hypothetical protein	PLEOSDRAFT_1060331
75	PLEOSDRAFT_1098534	1	0	0	0	0	PLEOSDRAFT_1098534	KL198004.1	223450	224662	1213	-	Genbank	gene	Gene	c(".", "223450")	c("224662", ".")	protein_coding	PLEOSDRAFT_1098534	TRUE	gene74		gnl|jgi|PLEOSDRAFT_1098534	gnl|jgi|PLEOSDRAFT_mRNA1098534	hypothetical protein	PLEOSDRAFT_1098534
76	PLEOSDRAFT_1110177	0.545827	5.5192	4.64572	357	162	PLEOSDRAFT_1110177	KL198004.1	226114	230263	4150	-	Genbank	gene	Gene			protein_coding	PLEOSDRAFT_1110177		gene75		gnl|jgi|PLEOSDRAFT_1110177	gnl|jgi|PLEOSDRAFT_mRNA1110177	glycoside hydrolase family 92 protein	PLEOSDRAFT_1110177
77	PLEOSDRAFT_1087496	0.235402	5.72172	3.63492	412	77	PLEOSDRAFT_1087496	KL198004.1	230960	232687	1728	+	Genbank	gene	Gene			protein_coding	PLEOSDRAFT_1087496		gene76		gnl|jgi|PLEOSDRAFT_1087496	gnl|jgi|PLEOSDRAFT_mRNA1087496	hypothetical protein	PLEOSDRAFT_1087496
78	PLEOSDRAFT_1098537	1	0	0	0	0	PLEOSDRAFT_1098537	KL198004.1	232963	235056	2094	-	Genbank	gene	Gene	c(".", "232963")	c("235056", ".")	protein_coding	PLEOSDRAFT_1098537	TRUE	gene77		gnl|jgi|PLEOSDRAFT_1098537	gnl|jgi|PLEOSDRAFT_mRNA1098537	hypothetical protein	PLEOSDRAFT_1098537
79	PLEOSDRAFT_153777	4.71319	0.587506	2.82421	4	41	PLEOSDRAFT_153777	KL198004.1	239107	241338	2232	+	Genbank	gene	Gene	c(".", "239107")	c("241338", ".")	protein_coding	PLEOSDRAFT_153777	TRUE	gene78		gnl|jgi|PLEOSDRAFT_153777	gnl|jgi|PLEOSDRAFT_mRNA153777	hypothetical protein	PLEOSDRAFT_153777
80	PLEOSDRAFT_1098540	1.5473	0.170773	0.800528	1	5	PLEOSDRAFT_1098540	KL198004.1	242091	243562	1472	+	Genbank	gene	Gene	c(".", "242091")	c("243562", ".")	protein_coding	PLEOSDRAFT_1098540	TRUE	gene79		gnl|jgi|PLEOSDRAFT_1098540	gnl|jgi|PLEOSDRAFT_mRNA1098540	hypothetical protein	PLEOSDRAFT_1098540
81	PLEOSDRAFT_153775	1	0	0	0	0	PLEOSDRAFT_153775	KL198004.1	243937	244452	516	-	Genbank	gene	Gene	c(".", "243937")	c("244452", ".")	protein_coding	PLEOSDRAFT_153775	TRUE	gene80		gnl|jgi|PLEOSDRAFT_153775	gnl|jgi|PLEOSDRAFT_mRNA153775	hypothetical protein	PLEOSDRAFT_153775
82	PLEOSDRAFT_1060342	0.575969	6.86553	6.0696	920	446	PLEOSDRAFT_1060342	KL198004.1	244667	247596	2930	+	Genbank	gene	Gene	c(".", "244667")	c("247596", ".")	protein_coding	PLEOSDRAFT_1060342	TRUE	gene81		gnl|jgi|PLEOSDRAFT_1060342	gnl|jgi|PLEOSDRAFT_mRNA1060342	hypothetical protein	PLEOSDRAFT_1060342
83	PLEOSDRAFT_1034074	0.227379	2.93736	0.800528	53	5	PLEOSDRAFT_1034074	KL198004.1	247834	252074	4241	-	Genbank	gene	Gene	c(".", "247834")	c("252074", ".")	protein_coding	PLEOSDRAFT_1034074	TRUE	gene82		gnl|jgi|PLEOSDRAFT_1034074	gnl|jgi|PLEOSDRAFT_mRNA1034074	hypothetical protein	PLEOSDRAFT_1034074
84	PLEOSDRAFT_1080113	1.7074	0.703375	1.47517	5	12	PLEOSDRAFT_1080113	KL198004.1	255039	257490	2452	+	Genbank	gene	Gene	c(".", "255039")	c("257490", ".")	protein_coding	PLEOSDRAFT_1080113	TRUE	gene83		gnl|jgi|PLEOSDRAFT_1080113	gnl|jgi|PLEOSDRAFT_mRNA1080113	hypothetical protein	PLEOSDRAFT_1080113
85	PLEOSDRAFT_165040	1.61845	5.92038	6.615	474	654	PLEOSDRAFT_165040	KL198004.1	258153	269217	11065	+	Genbank	gene	Gene	c(".", "258153")	c("269217", ".")	protein_coding	PLEOSDRAFT_165040	TRUE	gene84		gnl|jgi|PLEOSDRAFT_165040	gnl|jgi|PLEOSDRAFT_mRNA165040	hypothetical protein	PLEOSDRAFT_165040
86	PLEOSDRAFT_1033113	1.97824	1.00381	1.98803	8	20	PLEOSDRAFT_1033113	KL198004.1	274739	275584	846	-	Genbank	gene	Gene	c(".", "274739")	c("275584", ".")	protein_coding	PLEOSDRAFT_1033113	TRUE	gene85		gnl|jgi|PLEOSDRAFT_1033113	gnl|jgi|PLEOSDRAFT_mRNA1033113	hypothetical protein	PLEOSDRAFT_1033113
87	PLEOSDRAFT_1009183	1	0	0	0	0	PLEOSDRAFT_1009183	KL198004.1	279441	280954	1514	-	Genbank	gene	Gene	c(".", "279441")	c("280954", ".")	protein_coding	PLEOSDRAFT_1009183	TRUE	gene86		gnl|jgi|PLEOSDRAFT_1009183	gnl|jgi|PLEOSDRAFT_mRNA1009183	hypothetical protein	PLEOSDRAFT_1009183
88	PLEOSDRAFT_1016921	2.18678	0	1.12881	0	8	PLEOSDRAFT_1016921	KL198004.1	282830	283084	255	-	Genbank	gene	Gene	c(".", "282830")	c("283084", ".")	protein_coding	PLEOSDRAFT_1016921	TRUE	gene87		gnl|jgi|PLEOSDRAFT_1016921	gnl|jgi|PLEOSDRAFT_mRNA1016921	hypothetical protein	PLEOSDRAFT_1016921
89	PLEOSDRAFT_1033571	1	0	0	0	0	PLEOSDRAFT_1033571	KL198004.1	285523	285960	438	+	Genbank	gene	Gene	c(".", "285523")	c("285960", ".")	protein_coding	PLEOSDRAFT_1033571	TRUE	gene88		gnl|jgi|PLEOSDRAFT_1033571	gnl|jgi|PLEOSDRAFT_mRNA1033571	hypothetical protein	PLEOSDRAFT_1033571
90	PLEOSDRAFT_1023398	1	0	0	0	0	PLEOSDRAFT_1023398	KL198004.1	286801	287232	432	+	Genbank	gene	Gene	c(".", "286801")	c("287232", ".")	protein_coding	PLEOSDRAFT_1023398	TRUE	gene89		gnl|jgi|PLEOSDRAFT_1023398	gnl|jgi|PLEOSDRAFT_mRNA1023398	hypothetical protein	PLEOSDRAFT_1023398
91	PLEOSDRAFT_1098553	0.318852	1.64904	0	17	0	PLEOSDRAFT_1098553	KL198004.1	288205	289123	919	-	Genbank	gene	Gene	c(".", "288205")	c("289123", ".")	protein_coding	PLEOSDRAFT_1098553	TRUE	gene90		gnl|jgi|PLEOSDRAFT_1098553	gnl|jgi|PLEOSDRAFT_mRNA1098553	hypothetical protein	PLEOSDRAFT_1098553
92	PLEOSDRAFT_1032201	0.797316	2.65026	2.32348	42	27	PLEOSDRAFT_1032201	KL198004.1	290662	292971	2310	+	Genbank	gene	Gene	c(".", "290662")	c("292971", ".")	protein_coding	PLEOSDRAFT_1032201	TRUE	gene91		gnl|jgi|PLEOSDRAFT_1032201	gnl|jgi|PLEOSDRAFT_mRNA1032201	hypothetical protein	PLEOSDRAFT_1032201
93	PLEOSDRAFT_1098555	1.28144	2.81389	3.17165	48	54	PLEOSDRAFT_1098555	KL198004.1	293147	295845	2699	-	Genbank	gene	Gene	c(".", "293147")	c("295845", ".")	protein_coding	PLEOSDRAFT_1098555	TRUE	gene92		gnl|jgi|PLEOSDRAFT_1098555	gnl|jgi|PLEOSDRAFT_mRNA1098555	hypothetical protein	PLEOSDRAFT_1098555
94	PLEOSDRAFT_1033689	2.08661	1.17416	2.23533	10	25	PLEOSDRAFT_1033689	KL198004.1	297185	297580	396	-	Genbank	gene	Gene	c(".", "297185")	c("297580", ".")	protein_coding	PLEOSDRAFT_1033689	TRUE	gene93		gnl|jgi|PLEOSDRAFT_1033689	gnl|jgi|PLEOSDRAFT_mRNA1033689	hypothetical protein	PLEOSDRAFT_1033689
95	PLEOSDRAFT_1031408	2.73339	0.170773	1.62146	1	14	PLEOSDRAFT_1031408	KL198004.1	299396	301070	1675	-	Genbank	gene	Gene	c(".", "299396")	c("301070", ".")	protein_coding	PLEOSDRAFT_1031408	TRUE	gene94		gnl|jgi|PLEOSDRAFT_1031408	gnl|jgi|PLEOSDRAFT_mRNA1031408	hypothetical protein	PLEOSDRAFT_1031408
96	PLEOSDRAFT_153759	1.05574	4.17712	4.25538	136	122	PLEOSDRAFT_153759	KL198004.1	301576	302258	683	-	Genbank	gene	Gene	c(".", "301576")	c("302258", ".")	protein_coding	PLEOSDRAFT_153759	TRUE	gene95		gnl|jgi|PLEOSDRAFT_153759	gnl|jgi|PLEOSDRAFT_mRNA153759	hypothetical protein	PLEOSDRAFT_153759
97	PLEOSDRAFT_1073080	1.85488	4.97316	5.86449	242	386	PLEOSDRAFT_1073080	KL198004.1	304172	305805	1634	+	Genbank	gene	Gene	c(".", "304172")	c("305805", ".")	protein_coding	PLEOSDRAFT_1073080	TRUE	gene96		gnl|jgi|PLEOSDRAFT_1073080	gnl|jgi|PLEOSDRAFT_mRNA1073080	hypothetical protein	PLEOSDRAFT_1073080
98	PLEOSDRAFT_1032193	1.06039	0.587506	0.6721	4	4	PLEOSDRAFT_1032193	KL198004.1	306879	308453	1575	+	Genbank	gene	Gene	c(".", "306879")	c("308453", ".")	protein_coding	PLEOSDRAFT_1032193	TRUE	gene97		gnl|jgi|PLEOSDRAFT_1032193	gnl|jgi|PLEOSDRAFT_mRNA1032193	hypothetical protein	PLEOSDRAFT_1032193
99	PLEOSDRAFT_153756	1	0	0	0	0	PLEOSDRAFT_153756	KL198004.1	309239	309910	672	-	Genbank	gene	Gene	c(".", "309239")	c("309910", ".")	protein_coding	PLEOSDRAFT_153756	TRUE	gene98		gnl|jgi|PLEOSDRAFT_153756	gnl|jgi|PLEOSDRAFT_mRNA153756	hypothetical protein	PLEOSDRAFT_153756
100	PLEOSDRAFT_1034045	0.684996	1.46428	0.918452	14	6	PLEOSDRAFT_1034045	KL198004.1	310883	312555	1673	+	Genbank	gene	Gene	c(".", "310883")	c("312555", ".")	protein_coding	PLEOSDRAFT_1034045	TRUE	gene99		gnl|jgi|PLEOSDRAFT_1034045	gnl|jgi|PLEOSDRAFT_mRNA1034045	hypothetical protein	PLEOSDRAFT_1034045
101	PLEOSDRAFT_20125	0.980313	4.57715	4.54847	182	151	PLEOSDRAFT_20125	KL198004.1	313035	314385	1351	-	Genbank	gene	Gene	c(".", "313035")	c("314385", ".")	protein_coding	PLEOSDRAFT_20125	TRUE	gene100		gnl|jgi|PLEOSDRAFT_20125	gnl|jgi|PLEOSDRAFT_mRNA20125	hypothetical protein	PLEOSDRAFT_20125
102	PLEOSDRAFT_21209	0.726224	0.461513	0	3	0	PLEOSDRAFT_21209	KL198004.1	314636	316453	1818	-	Genbank	gene	Gene	c(".", "314636")	c("316453", ".")	protein_coding	PLEOSDRAFT_21209	TRUE	gene101		gnl|jgi|PLEOSDRAFT_21209	gnl|jgi|PLEOSDRAFT_mRNA21209	hypothetical protein	PLEOSDRAFT_21209
103	PLEOSDRAFT_1098564	0.782535	5.34728	4.99351	316	208	PLEOSDRAFT_1098564	KL198004.1	318276	321031	2756	+	Genbank	gene	Gene	c(".", "318276")	c("321031", ".")	protein_coding	PLEOSDRAFT_1098564	TRUE	gene102		gnl|jgi|PLEOSDRAFT_1098564	gnl|jgi|PLEOSDRAFT_mRNA1098564	hypothetical protein	PLEOSDRAFT_1098564
104	PLEOSDRAFT_1060345	0.976913	8.19494	8.16125	2324	1923	PLEOSDRAFT_1060345	KL198004.1	321237	327611	6375	-	Genbank	gene	Gene		c("327611", ".")	protein_coding	PLEOSDRAFT_1060345	TRUE	gene103		gnl|jgi|PLEOSDRAFT_1060345	gnl|jgi|PLEOSDRAFT_mRNA1060345	glycosyltransferase family 2 protein	PLEOSDRAFT_1060345
105	PLEOSDRAFT_1098566	1	0	0	0	0	PLEOSDRAFT_1098566	KL198004.1	330471	330887	417	-	Genbank	gene	Gene	c(".", "330471")	c("330887", ".")	protein_coding	PLEOSDRAFT_1098566	TRUE	gene104		gnl|jgi|PLEOSDRAFT_1098566	gnl|jgi|PLEOSDRAFT_mRNA1098566	hypothetical protein	PLEOSDRAFT_1098566
106	PLEOSDRAFT_1098567	1.6714	2.25395	2.995	30	47	PLEOSDRAFT_1098567	KL198004.1	331043	333286	2244	+	Genbank	gene	Gene	c(".", "331043")	c("333286", ".")	protein_coding	PLEOSDRAFT_1098567	TRUE	gene105		gnl|jgi|PLEOSDRAFT_1098567	gnl|jgi|PLEOSDRAFT_mRNA1098567	hypothetical protein	PLEOSDRAFT_1098567
107	PLEOSDRAFT_1051537	1.01389	2.21543	2.23533	29	25	PLEOSDRAFT_1051537	KL198004.1	333568	335361	1794	+	Genbank	gene	Gene			protein_coding	PLEOSDRAFT_1051537		gene106		gnl|jgi|PLEOSDRAFT_1051537	gnl|jgi|PLEOSDRAFT_mRNA1051537	hypothetical protein	PLEOSDRAFT_1051537
108	PLEOSDRAFT_153747	0.917706	0.323455	0.19956	2	1	PLEOSDRAFT_153747	KL198004.1	335814	337712	1899	+	Genbank	gene	Gene	c(".", "335814")	c("337712", ".")	protein_coding	PLEOSDRAFT_153747	TRUE	gene107		gnl|jgi|PLEOSDRAFT_153747	gnl|jgi|PLEOSDRAFT_mRNA153747	hypothetical protein	PLEOSDRAFT_153747
109	PLEOSDRAFT_153746	0.948815	2.56091	2.48511	39	31	PLEOSDRAFT_153746	KL198004.1	339224	340536	1313	+	Genbank	gene	Gene	c(".", "339224")	c("340536", ".")	protein_coding	PLEOSDRAFT_153746	TRUE	gene108		gnl|jgi|PLEOSDRAFT_153746	gnl|jgi|PLEOSDRAFT_mRNA153746	hypothetical protein	PLEOSDRAFT_153746
110	PLEOSDRAFT_1091136	0.628009	8.33683	7.66569	2565	1362	PLEOSDRAFT_1091136	KL198004.1	342145	344819	2675	-	Genbank	gene	Gene			protein_coding	PLEOSDRAFT_1091136		gene109		gnl|jgi|PLEOSDRAFT_1091136	gnl|jgi|PLEOSDRAFT_mRNA1091136	hypothetical protein	PLEOSDRAFT_1091136
111	PLEOSDRAFT_1033229	0.441948	6.18493	5.00688	571	210	PLEOSDRAFT_1033229	KL198004.1	348294	349579	1286	+	Genbank	gene	Gene	c(".", "348294")	c("349579", ".")	protein_coding	PLEOSDRAFT_1033229	TRUE	gene110		gnl|jgi|PLEOSDRAFT_1033229	gnl|jgi|PLEOSDRAFT_mRNA1033229	hypothetical protein	PLEOSDRAFT_1033229
112	PLEOSDRAFT_1110185	0.726224	0.461513	0	3	0	PLEOSDRAFT_1110185	KL198004.1	349861	351537	1677	+	Genbank	gene	Gene	c(".", "349861")		protein_coding	PLEOSDRAFT_1110185	TRUE	gene111		gnl|jgi|PLEOSDRAFT_1110185	gnl|jgi|PLEOSDRAFT_mRNA1110185	hypothetical protein	PLEOSDRAFT_1110185
113	PLEOSDRAFT_1024357	1	0	0	0	0	PLEOSDRAFT_1024357	KL198004.1	352181	352657	477	-	Genbank	gene	Gene	c(".", "352181")	c("352657", ".")	protein_coding	PLEOSDRAFT_1024357	TRUE	gene112		gnl|jgi|PLEOSDRAFT_1024357	gnl|jgi|PLEOSDRAFT_mRNA1024357	hypothetical protein	PLEOSDRAFT_1024357
114	PLEOSDRAFT_1032543	1	0	0	0	0	PLEOSDRAFT_1032543	KL198004.1	353153	353485	333	-	Genbank	gene	Gene	c(".", "353153")	c("353485", ".")	protein_coding	PLEOSDRAFT_1032543	TRUE	gene113		gnl|jgi|PLEOSDRAFT_1032543	gnl|jgi|PLEOSDRAFT_mRNA1032543	hypothetical protein	PLEOSDRAFT_1032543
115	PLEOSDRAFT_1015105	1	0	0	0	0	PLEOSDRAFT_1015105	KL198004.1	353948	354472	525	-	Genbank	gene	Gene	c(".", "353948")	c("354472", ".")	protein_coding	PLEOSDRAFT_1015105	TRUE	gene114		gnl|jgi|PLEOSDRAFT_1015105	gnl|jgi|PLEOSDRAFT_mRNA1015105	hypothetical protein	PLEOSDRAFT_1015105
116	PLEOSDRAFT_1032951	1	0	0	0	0	PLEOSDRAFT_1032951	KL198004.1	356313	356897	585	+	Genbank	gene	Gene	c(".", "356313")	c("356897", ".")	protein_coding	PLEOSDRAFT_1032951	TRUE	gene115		gnl|jgi|PLEOSDRAFT_1032951	gnl|jgi|PLEOSDRAFT_mRNA1032951	hypothetical protein	PLEOSDRAFT_1032951
117	PLEOSDRAFT_1098576	1	0	0	0	0	PLEOSDRAFT_1098576	KL198004.1	358806	360780	1975	-	Genbank	gene	Gene	c(".", "358806")	c("360780", ".")	protein_coding	PLEOSDRAFT_1098576	TRUE	gene116		gnl|jgi|PLEOSDRAFT_1098576	gnl|jgi|PLEOSDRAFT_mRNA1098576	hypothetical protein	PLEOSDRAFT_1098576
118	PLEOSDRAFT_1080137	1	0	0	0	0	PLEOSDRAFT_1080137	KL198004.1	361240	364313	3074	-	Genbank	gene	Gene	c(".", "361240")	c("364313", ".")	protein_coding	PLEOSDRAFT_1080137	TRUE	gene117		gnl|jgi|PLEOSDRAFT_1080137	gnl|jgi|PLEOSDRAFT_mRNA1080137	hypothetical protein	PLEOSDRAFT_1080137
119	PLEOSDRAFT_153737	1	0	0	0	0	PLEOSDRAFT_153737	KL198004.1	365072	366617	1546	+	Genbank	gene	Gene	c(".", "365072")	c("366617", ".")	protein_coding	PLEOSDRAFT_153737	TRUE	gene118		gnl|jgi|PLEOSDRAFT_153737	gnl|jgi|PLEOSDRAFT_mRNA153737	hypothetical protein	PLEOSDRAFT_153737
120	PLEOSDRAFT_1032153	1.65274	1.76025	2.48511	19	31	PLEOSDRAFT_1032153	KL198004.1	367790	372609	4820	-	Genbank	gene	Gene	c(".", "367790")	c("372609", ".")	protein_coding	PLEOSDRAFT_1032153	TRUE	gene119		gnl|jgi|PLEOSDRAFT_1032153	gnl|jgi|PLEOSDRAFT_mRNA1032153	hypothetical protein	PLEOSDRAFT_1032153
121	PLEOSDRAFT_1098582	2.03843	0	1.02746	0	7	PLEOSDRAFT_1098582	KL198004.1	374059	375248	1190	-	Genbank	gene	Gene	c(".", "374059")	c("375248", ".")	protein_coding	PLEOSDRAFT_1098582	TRUE	gene120		gnl|jgi|PLEOSDRAFT_1098582	gnl|jgi|PLEOSDRAFT_mRNA1098582	glycoside hydrolase family 61 protein	PLEOSDRAFT_1098582
122	PLEOSDRAFT_1060354	0.263657	3.23563	1.31236	67	10	PLEOSDRAFT_1060354	KL198004.1	376452	377198	747	+	Genbank	gene	Gene	c(".", "376452")	c("377198", ".")	protein_coding	PLEOSDRAFT_1060354	TRUE	gene121		gnl|jgi|PLEOSDRAFT_1060354	gnl|jgi|PLEOSDRAFT_mRNA1060354	hypothetical protein	PLEOSDRAFT_1060354
123	PLEOSDRAFT_37862	0.984948	7.13427	7.11239	1110	926	PLEOSDRAFT_37862	KL198004.1	377498	378953	1456	+	Genbank	gene	Gene	c(".", "377498")	c("378953", ".")	protein_coding	PLEOSDRAFT_37862	TRUE	gene122		gnl|jgi|PLEOSDRAFT_37862	gnl|jgi|PLEOSDRAFT_mRNA37862	hypothetical protein	PLEOSDRAFT_37862
124	PLEOSDRAFT_1098585	0.745895	5.38247	4.95952	324	203	PLEOSDRAFT_1098585	KL198004.1	379097	380606	1510	-	Genbank	gene	Gene	c(".", "379097")	c("380606", ".")	protein_coding	PLEOSDRAFT_1098585	TRUE	gene123		gnl|jgi|PLEOSDRAFT_1098585	gnl|jgi|PLEOSDRAFT_mRNA1098585	hypothetical protein	PLEOSDRAFT_1098585
125	PLEOSDRAFT_21061	1	0	0	0	0	PLEOSDRAFT_21061	KL198004.1	381114	382344	1231	+	Genbank	gene	Gene	c(".", "381114")	c("382344", ".")	protein_coding	PLEOSDRAFT_21061	TRUE	gene124		gnl|jgi|PLEOSDRAFT_21061	gnl|jgi|PLEOSDRAFT_mRNA21061	hypothetical protein	PLEOSDRAFT_21061
126	PLEOSDRAFT_1091142	0.596738	6.22426	5.47943	587	294	PLEOSDRAFT_1091142	KL198004.1	382912	384541	1630	-	Genbank	gene	Gene		c("384541", ".")	protein_coding	PLEOSDRAFT_1091142	TRUE	gene125		gnl|jgi|PLEOSDRAFT_1091142	gnl|jgi|PLEOSDRAFT_mRNA1091142	hypothetical protein	PLEOSDRAFT_1091142
127	PLEOSDRAFT_1031206	0.665492	0.587506	0	4	0	PLEOSDRAFT_1031206	KL198004.1	386087	387976	1890	-	Genbank	gene	Gene	c(".", "386087")	c("387976", ".")	protein_coding	PLEOSDRAFT_1031206	TRUE	gene126		gnl|jgi|PLEOSDRAFT_1031206	gnl|jgi|PLEOSDRAFT_mRNA1031206	hypothetical protein	PLEOSDRAFT_1031206
128	PLEOSDRAFT_153728	2.02574	4.18711	5.20555	137	242	PLEOSDRAFT_153728	KL198004.1	388451	389723	1273	-	Genbank	gene	Gene	c(".", "388451")	c("389723", ".")	protein_coding	PLEOSDRAFT_153728	TRUE	gene127		gnl|jgi|PLEOSDRAFT_153728	gnl|jgi|PLEOSDRAFT_mRNA153728	hypothetical protein	PLEOSDRAFT_153728
129	PLEOSDRAFT_1098588	1.23907	2.17585	2.48511	28	31	PLEOSDRAFT_1098588	KL198004.1	391830	393837	2008	+	Genbank	gene	Gene	c(".", "391830")	c("393837", ".")	protein_coding	PLEOSDRAFT_1098588	TRUE	gene128		gnl|jgi|PLEOSDRAFT_1098588	gnl|jgi|PLEOSDRAFT_mRNA1098588	hypothetical protein	PLEOSDRAFT_1098588
130	PLEOSDRAFT_1080147	0.578537	1.59005	0.800528	16	5	PLEOSDRAFT_1080147	KL198004.1	394249	395617	1369	-	Genbank	gene	Gene	c(".", "394249")	c("395617", ".")	protein_coding	PLEOSDRAFT_1080147	TRUE	gene129		gnl|jgi|PLEOSDRAFT_1080147	gnl|jgi|PLEOSDRAFT_mRNA1080147	hypothetical protein	PLEOSDRAFT_1080147
131	PLEOSDRAFT_153725	0.895861	2.88923	2.73058	51	38	PLEOSDRAFT_153725	KL198004.1	396982	400642	3661	-	Genbank	gene	Gene	c(".", "396982")	c("400642", ".")	protein_coding	PLEOSDRAFT_153725	TRUE	gene130		gnl|jgi|PLEOSDRAFT_153725	gnl|jgi|PLEOSDRAFT_mRNA153725	hypothetical protein	PLEOSDRAFT_153725
132	PLEOSDRAFT_1031587	1	0	0	0	0	PLEOSDRAFT_1031587	KL198004.1	401810	402484	675	-	Genbank	gene	Gene	c(".", "401810")	c("402484", ".")	protein_coding	PLEOSDRAFT_1031587	TRUE	gene131		gnl|jgi|PLEOSDRAFT_1031587	gnl|jgi|PLEOSDRAFT_mRNA1031587	hypothetical protein	PLEOSDRAFT_1031587
133	PLEOSDRAFT_1073093	1.28561	5.00738	5.36984	248	272	PLEOSDRAFT_1073093	KL198004.1	402766	404681	1916	+	Genbank	gene	Gene	c(".", "402766")	c("404681", ".")	protein_coding	PLEOSDRAFT_1073093	TRUE	gene132		gnl|jgi|PLEOSDRAFT_1073093	gnl|jgi|PLEOSDRAFT_mRNA1073093	hypothetical protein	PLEOSDRAFT_1073093
134	PLEOSDRAFT_1009415	0.796345	0.703375	0.37484	5	2	PLEOSDRAFT_1009415	KL198004.1	405348	406740	1393	-	Genbank	gene	Gene	c(".", "405348")	c("406740", ".")	protein_coding	PLEOSDRAFT_1009415	TRUE	gene133		gnl|jgi|PLEOSDRAFT_1009415	gnl|jgi|PLEOSDRAFT_mRNA1009415	hypothetical protein	PLEOSDRAFT_1009415
135	PLEOSDRAFT_20238	0.774009	1.39704	1.02746	13	7	PLEOSDRAFT_20238	KL198004.1	412109	413079	971	+	Genbank	gene	Gene	c(".", "412109")	c("413079", ".")	protein_coding	PLEOSDRAFT_20238	TRUE	gene134		gnl|jgi|PLEOSDRAFT_20238	gnl|jgi|PLEOSDRAFT_mRNA20238	hypothetical protein	PLEOSDRAFT_20238
136	PLEOSDRAFT_165005	1.88911	2.25395	3.17165	30	54	PLEOSDRAFT_165005	KL198004.1	415887	416909	1023	+	Genbank	gene	Gene	c(".", "415887")	c("416909", ".")	protein_coding	PLEOSDRAFT_165005	TRUE	gene135		gnl|jgi|PLEOSDRAFT_165005	gnl|jgi|PLEOSDRAFT_mRNA165005	hypothetical protein	PLEOSDRAFT_165005
137	PLEOSDRAFT_21524	0.259407	4.57715	2.63045	182	35	PLEOSDRAFT_21524	KL198004.1	417602	418866	1265	+	Genbank	gene	Gene	c(".", "417602")	c("418866", ".")	protein_coding	PLEOSDRAFT_21524	TRUE	gene136		gnl|jgi|PLEOSDRAFT_21524	gnl|jgi|PLEOSDRAFT_mRNA21524	hypothetical protein	PLEOSDRAFT_21524
138	PLEOSDRAFT_1060369	1.5731	7.56696	8.22057	1501	2004	PLEOSDRAFT_1060369	KL198004.1	420451	422751	2301	+	Genbank	gene	Gene	c(".", "420451")		protein_coding	PLEOSDRAFT_1060369	TRUE	gene137		gnl|jgi|PLEOSDRAFT_1060369	gnl|jgi|PLEOSDRAFT_mRNA1060369	hypothetical protein	PLEOSDRAFT_1060369
139	PLEOSDRAFT_1033115	0.0236168	5.40404	0	329	0	PLEOSDRAFT_1033115	KL198004.1	423010	423762	753	+	Genbank	gene	Gene	c(".", "423010")	c("423762", ".")	protein_coding	PLEOSDRAFT_1033115	TRUE	gene138		gnl|jgi|PLEOSDRAFT_1033115	gnl|jgi|PLEOSDRAFT_mRNA1033115	hypothetical protein	PLEOSDRAFT_1033115
140	PLEOSDRAFT_1073096	0.665492	0.587506	0	4	0	PLEOSDRAFT_1073096	KL198004.1	425495	426836	1342	+	Genbank	gene	Gene	c(".", "425495")	c("426836", ".")	protein_coding	PLEOSDRAFT_1073096	TRUE	gene139		gnl|jgi|PLEOSDRAFT_1073096	gnl|jgi|PLEOSDRAFT_mRNA1073096	hypothetical protein	PLEOSDRAFT_1073096
141	PLEOSDRAFT_1110193	6.14999	4.16706	6.78765	135	738	PLEOSDRAFT_1110193	KL198004.1	428189	429612	1424	+	Genbank	gene	Gene	c(".", "428189")		protein_coding	PLEOSDRAFT_1110193	TRUE	gene140		gnl|jgi|PLEOSDRAFT_1110193	gnl|jgi|PLEOSDRAFT_mRNA1110193	hypothetical protein	PLEOSDRAFT_1110193
142	PLEOSDRAFT_1032445	0.717439	4.24562	3.76655	143	85	PLEOSDRAFT_1032445	KL198004.1	429913	430621	709	+	Genbank	gene	Gene	c(".", "429913")	c("430621", ".")	protein_coding	PLEOSDRAFT_1032445	TRUE	gene141		gnl|jgi|PLEOSDRAFT_1032445	gnl|jgi|PLEOSDRAFT_mRNA1032445	hypothetical protein	PLEOSDRAFT_1032445
143	PLEOSDRAFT_1060372	1.31069	5.99049	6.38082	498	555	PLEOSDRAFT_1060372	KL198004.1	430825	432334	1510	+	Genbank	gene	Gene	c(".", "430825")		protein_coding	PLEOSDRAFT_1060372	TRUE	gene142		gnl|jgi|PLEOSDRAFT_1060372	gnl|jgi|PLEOSDRAFT_mRNA1060372	hypothetical protein	PLEOSDRAFT_1060372
144	PLEOSDRAFT_153712	0.833473	2.49812	2.23533	37	25	PLEOSDRAFT_153712	KL198004.1	434717	435933	1217	-	Genbank	gene	Gene	c(".", "434717")	c("435933", ".")	protein_coding	PLEOSDRAFT_153712	TRUE	gene143		gnl|jgi|PLEOSDRAFT_153712	gnl|jgi|PLEOSDRAFT_mRNA153712	hypothetical protein	PLEOSDRAFT_153712
145	PLEOSDRAFT_153711	1.59339	0	0.6721	0	4	PLEOSDRAFT_153711	KL198004.1	436838	437598	761	+	Genbank	gene	Gene	c(".", "436838")	c("437598", ".")	protein_coding	PLEOSDRAFT_153711	TRUE	gene144		gnl|jgi|PLEOSDRAFT_153711	gnl|jgi|PLEOSDRAFT_mRNA153711	hypothetical protein	PLEOSDRAFT_153711
146	PLEOSDRAFT_172669	0.288773	5.54273	3.75074	363	84	PLEOSDRAFT_172669	KL198004.1	437625	440415	2791	-	Genbank	gene	Gene		c("440415", ".")	protein_coding	PLEOSDRAFT_172669	TRUE	gene145		gnl|jgi|PLEOSDRAFT_172669	gnl|jgi|PLEOSDRAFT_mRNA172669	hypothetical protein	PLEOSDRAFT_172669
147	PLEOSDRAFT_1098607	0.147483	2.76138	0	46	0	PLEOSDRAFT_1098607	KL198004.1	441102	442811	1710	+	Genbank	gene	Gene	c(".", "441102")	c("442811", ".")	protein_coding	PLEOSDRAFT_1098607	TRUE	gene146		gnl|jgi|PLEOSDRAFT_1098607	gnl|jgi|PLEOSDRAFT_mRNA1098607	hypothetical protein	PLEOSDRAFT_1098607
148	PLEOSDRAFT_1098608	0.893874	2.25395	2.09209	30	22	PLEOSDRAFT_1098608	KL198004.1	443125	444490	1366	-	Genbank	gene	Gene	c(".", "443125")	c("444490", ".")	protein_coding	PLEOSDRAFT_1098608	TRUE	gene147		gnl|jgi|PLEOSDRAFT_1098608	gnl|jgi|PLEOSDRAFT_mRNA1098608	hypothetical protein	PLEOSDRAFT_1098608
149	PLEOSDRAFT_1098609	0.84365	4.34709	4.10181	154	109	PLEOSDRAFT_1098609	KL198004.1	445815	447198	1384	-	Genbank	gene	Gene	c(".", "445815")	c("447198", ".")	protein_coding	PLEOSDRAFT_1098609	TRUE	gene148		gnl|jgi|PLEOSDRAFT_1098609	gnl|jgi|PLEOSDRAFT_mRNA1098609	hypothetical protein	PLEOSDRAFT_1098609
150	PLEOSDRAFT_1060380	6.30058	3.32879	5.98427	72	420	PLEOSDRAFT_1060380	KL198004.1	447933	450046	2114	+	Genbank	gene	Gene	c(".", "447933")		protein_coding	PLEOSDRAFT_1060380	TRUE	gene149		gnl|jgi|PLEOSDRAFT_1060380	gnl|jgi|PLEOSDRAFT_mRNA1060380	hypothetical protein	PLEOSDRAFT_1060380
151	PLEOSDRAFT_1098611	2.80185	1.39704	2.88342	13	43	PLEOSDRAFT_1098611	KL198004.1	451650	452131	482	-	Genbank	gene	Gene	c(".", "451650")	c("452131", ".")	protein_coding	PLEOSDRAFT_1098611	TRUE	gene150		gnl|jgi|PLEOSDRAFT_1098611	gnl|jgi|PLEOSDRAFT_mRNA1098611	hypothetical protein	PLEOSDRAFT_1098611
152	PLEOSDRAFT_1080166	2.42211	1.00381	2.28008	8	26	PLEOSDRAFT_1080166	KL198004.1	452624	453594	971	-	Genbank	gene	Gene	c(".", "452624")	c("453594", ".")	protein_coding	PLEOSDRAFT_1080166	TRUE	gene151		gnl|jgi|PLEOSDRAFT_1080166	gnl|jgi|PLEOSDRAFT_mRNA1080166	hypothetical protein	PLEOSDRAFT_1080166
153	PLEOSDRAFT_1087506	1.48036	0.461513	1.02746	3	7	PLEOSDRAFT_1087506	KL198004.1	454443	455223	781	+	Genbank	gene	Gene			protein_coding	PLEOSDRAFT_1087506		gene152		gnl|jgi|PLEOSDRAFT_1087506	gnl|jgi|PLEOSDRAFT_mRNA1087506	hypothetical protein	PLEOSDRAFT_1087506
154	PLEOSDRAFT_1091149	0.823392	6.85774	6.57739	915	637	PLEOSDRAFT_1091149	KL198004.1	456797	459841	3045	+	Genbank	gene	Gene	c(".", "456797")		protein_coding	PLEOSDRAFT_1091149	TRUE	gene153		gnl|jgi|PLEOSDRAFT_1091149	gnl|jgi|PLEOSDRAFT_mRNA1091149	hypothetical protein	PLEOSDRAFT_1091149
155	PLEOSDRAFT_1033342	1.92049	4.43353	5.375	164	273	PLEOSDRAFT_1033342	KL198004.1	460066	461947	1882	-	Genbank	gene	Gene	c(".", "460066")	c("461947", ".")	protein_coding	PLEOSDRAFT_1033342	TRUE	gene154		gnl|jgi|PLEOSDRAFT_1033342	gnl|jgi|PLEOSDRAFT_mRNA1033342	hypothetical protein	PLEOSDRAFT_1033342
156	PLEOSDRAFT_1051574	0.665492	0.587506	0	4	0	PLEOSDRAFT_1051574	KL198004.1	462509	463942	1434	+	Genbank	gene	Gene	c(".", "462509")	c("463942", ".")	protein_coding	PLEOSDRAFT_1051574	TRUE	gene155		gnl|jgi|PLEOSDRAFT_1051574	gnl|jgi|PLEOSDRAFT_mRNA1051574	hypothetical protein	PLEOSDRAFT_1051574
157	PLEOSDRAFT_1091151	0.479741	7.80606	6.74638	1773	717	PLEOSDRAFT_1091151	KL198004.1	464523	465766	1244	+	Genbank	gene	Gene	c(".", "464523")		protein_coding	PLEOSDRAFT_1091151	TRUE	gene156		gnl|jgi|PLEOSDRAFT_1091151	gnl|jgi|PLEOSDRAFT_mRNA1091151	hypothetical protein	PLEOSDRAFT_1091151
158	PLEOSDRAFT_153700	0.409888	6.0709	4.7842	527	179	PLEOSDRAFT_153700	KL198004.1	465752	466730	979	-	Genbank	gene	Gene	c(".", "465752")	c("466730", ".")	protein_coding	PLEOSDRAFT_153700	TRUE	gene157		gnl|jgi|PLEOSDRAFT_153700	gnl|jgi|PLEOSDRAFT_mRNA153700	hypothetical protein	PLEOSDRAFT_153700
159	PLEOSDRAFT_1051577	1.35491	8.04651	8.48471	2096	2408	PLEOSDRAFT_1051577	KL198004.1	466966	468110	1145	-	Genbank	gene	Gene			protein_coding	PLEOSDRAFT_1051577		gene158		gnl|jgi|PLEOSDRAFT_1051577	gnl|jgi|PLEOSDRAFT_mRNA1051577	hypothetical protein	PLEOSDRAFT_1051577
160	PLEOSDRAFT_1098618	1.67551	3.38193	4.12653	75	111	PLEOSDRAFT_1098618	KL198004.1	468333	469657	1325	-	Genbank	gene	Gene	c(".", "468333")	c("469657", ".")	protein_coding	PLEOSDRAFT_1098618	TRUE	gene159		gnl|jgi|PLEOSDRAFT_1098618	gnl|jgi|PLEOSDRAFT_mRNA1098618	hypothetical protein	PLEOSDRAFT_1098618
161	PLEOSDRAFT_1110201	2.23806	6.02987	7.19212	512	979	PLEOSDRAFT_1110201	KL198004.1	469889	471328	1440	+	Genbank	gene	Gene			protein_coding	PLEOSDRAFT_1110201		gene160		gnl|jgi|PLEOSDRAFT_1110201	gnl|jgi|PLEOSDRAFT_mRNA1110201	hypothetical protein	PLEOSDRAFT_1110201
162	PLEOSDRAFT_1073107	0.325634	4.92623	3.30755	234	60	PLEOSDRAFT_1073107	KL198004.1	471538	473385	1848	-	Genbank	gene	Gene	c(".", "471538")	c("473385", ".")	protein_coding	PLEOSDRAFT_1073107	TRUE	gene161		gnl|jgi|PLEOSDRAFT_1073107	gnl|jgi|PLEOSDRAFT_mRNA1073107	hypothetical protein	PLEOSDRAFT_1073107
163	PLEOSDRAFT_1110202	1.25861	1.76025	2.09209	19	22	PLEOSDRAFT_1110202	KL198004.1	473731	474554	824	-	Genbank	gene	Gene		c("474554", ".")	protein_coding	PLEOSDRAFT_1110202	TRUE	gene162		gnl|jgi|PLEOSDRAFT_1110202	gnl|jgi|PLEOSDRAFT_mRNA1110202	hypothetical protein	PLEOSDRAFT_1110202
164	PLEOSDRAFT_t15	1	0	0	0	0	PLEOSDRAFT_t15	KL198004.1	475073	475175	103	-	Genbank	gene	Gene			tRNA	PLEOSDRAFT_t15		gene163				tRNA-Ala	PLEOSDRAFT_t15
165	PLEOSDRAFT_153695	0.443141	1.17416	0	10	0	PLEOSDRAFT_153695	KL198004.1	476724	477186	463	+	Genbank	gene	Gene	c(".", "476724")	c("477186", ".")	protein_coding	PLEOSDRAFT_153695	TRUE	gene164		gnl|jgi|PLEOSDRAFT_153695	gnl|jgi|PLEOSDRAFT_mRNA153695	hypothetical protein	PLEOSDRAFT_153695
166	PLEOSDRAFT_1110203	3.25248	1.39704	3.09858	13	51	PLEOSDRAFT_1110203	KL198004.1	480830	482074	1245	+	Genbank	gene	Gene	c(".", "480830")	c("482074", ".")	protein_coding	PLEOSDRAFT_1110203	TRUE	gene165		gnl|jgi|PLEOSDRAFT_1110203	gnl|jgi|PLEOSDRAFT_mRNA1110203	hypothetical protein	PLEOSDRAFT_1110203
167	PLEOSDRAFT_1034117	0.49868	1.00381	0	8	0	PLEOSDRAFT_1034117	KL198004.1	483337	484398	1062	+	Genbank	gene	Gene	c(".", "483337")	c("484398", ".")	protein_coding	PLEOSDRAFT_1034117	TRUE	gene166		gnl|jgi|PLEOSDRAFT_1034117	gnl|jgi|PLEOSDRAFT_mRNA1034117	hypothetical protein	PLEOSDRAFT_1034117
168	PLEOSDRAFT_1051584	0.774941	6.25782	5.88998	601	393	PLEOSDRAFT_1051584	KL198004.1	485698	487063	1366	+	Genbank	gene	Gene			protein_coding	PLEOSDRAFT_1051584		gene167		gnl|jgi|PLEOSDRAFT_1051584	gnl|jgi|PLEOSDRAFT_mRNA1051584	hypothetical protein	PLEOSDRAFT_1051584
169	PLEOSDRAFT_1051587	4.60589	8.5569	10.7604	2989	11686	PLEOSDRAFT_1051587	KL198004.1	487143	488041	899	-	Genbank	gene	Gene			protein_coding	PLEOSDRAFT_1051587		gene168		gnl|jgi|PLEOSDRAFT_1051587	gnl|jgi|PLEOSDRAFT_mRNA1051587	hypothetical protein	PLEOSDRAFT_1051587
170	PLEOSDRAFT_1073110	1.14592	4.48301	4.67952	170	166	PLEOSDRAFT_1073110	KL198004.1	489216	490347	1132	+	Genbank	gene	Gene	c(".", "489216")	c("490347", ".")	protein_coding	PLEOSDRAFT_1073110	TRUE	gene169		gnl|jgi|PLEOSDRAFT_1073110	gnl|jgi|PLEOSDRAFT_mRNA1073110	hypothetical protein	PLEOSDRAFT_1073110
171	PLEOSDRAFT_1069175	0.633574	8.30394	7.64552	2507	1343	PLEOSDRAFT_1069175	KL198004.1	490623	492421	1799	-	Genbank	gene	Gene			protein_coding	PLEOSDRAFT_1069175		gene170		gnl|jgi|PLEOSDRAFT_1069175	gnl|jgi|PLEOSDRAFT_mRNA1069175	hypothetical protein	PLEOSDRAFT_1069175
172	PLEOSDRAFT_1095181	0.295196	1.76025	0	19	0	PLEOSDRAFT_1095181	KL198004.1	492699	493931	1233	+	Genbank	gene	Gene		c("493931", ".")	protein_coding	PLEOSDRAFT_1095181	TRUE	gene171		gnl|jgi|PLEOSDRAFT_1095181	gnl|jgi|PLEOSDRAFT_mRNA1095181	hypothetical protein	PLEOSDRAFT_1095181
173	PLEOSDRAFT_1087514	1.18393	5.09486	5.33844	264	266	PLEOSDRAFT_1087514	KL198004.1	494363	495062	700	+	Genbank	gene	Gene			protein_coding	PLEOSDRAFT_1087514		gene172		gnl|jgi|PLEOSDRAFT_1087514	gnl|jgi|PLEOSDRAFT_mRNA1087514	hypothetical protein	PLEOSDRAFT_1087514
174	PLEOSDRAFT_1110208	0.233441	9.09871	6.99984	4355	856	PLEOSDRAFT_1110208	KL198004.1	495357	496189	833	-	Genbank	gene	Gene			protein_coding	PLEOSDRAFT_1110208		gene173		gnl|jgi|PLEOSDRAFT_1110208	gnl|jgi|PLEOSDRAFT_mRNA1110208	hypothetical protein	PLEOSDRAFT_1110208
175	PLEOSDRAFT_1098631	0.874074	4.00714	3.81297	120	88	PLEOSDRAFT_1098631	KL198004.1	498224	500117	1894	-	Genbank	gene	Gene	c(".", "498224")	c("500117", ".")	protein_coding	PLEOSDRAFT_1098631	TRUE	gene174		gnl|jgi|PLEOSDRAFT_1098631	gnl|jgi|PLEOSDRAFT_mRNA1098631	hypothetical protein	PLEOSDRAFT_1098631
176	PLEOSDRAFT_1073115	0.548443	8.78937	7.92278	3513	1629	PLEOSDRAFT_1073115	KL198004.1	500343	501094	752	+	Genbank	gene	Gene	c(".", "500343")	c("501094", ".")	protein_coding	PLEOSDRAFT_1073115	TRUE	gene175		gnl|jgi|PLEOSDRAFT_1073115	gnl|jgi|PLEOSDRAFT_mRNA1073115	hypothetical protein	PLEOSDRAFT_1073115
177	PLEOSDRAFT_153684	0.532019	0.910451	0	7	0	PLEOSDRAFT_153684	KL198004.1	501179	501916	738	-	Genbank	gene	Gene	c(".", "501179")	c("501916", ".")	protein_coding	PLEOSDRAFT_153684	TRUE	gene176		gnl|jgi|PLEOSDRAFT_153684	gnl|jgi|PLEOSDRAFT_mRNA153684	hypothetical protein	PLEOSDRAFT_153684
178	PLEOSDRAFT_171644	0.812599	4.45021	4.15083	166	113	PLEOSDRAFT_171644	KL198004.1	502324	502848	525	+	Genbank	gene	Gene	c(".", "502324")	c("502848", ".")	protein_coding	PLEOSDRAFT_171644	TRUE	gene177		gnl|jgi|PLEOSDRAFT_171644	gnl|jgi|PLEOSDRAFT_mRNA171644	hypothetical protein	PLEOSDRAFT_171644
179	PLEOSDRAFT_1051591	0.813231	5.57731	5.27905	372	255	PLEOSDRAFT_1051591	KL198004.1	503245	506617	3373	+	Genbank	gene	Gene			protein_coding	PLEOSDRAFT_1051591		gene178		gnl|jgi|PLEOSDRAFT_1051591	gnl|jgi|PLEOSDRAFT_mRNA1051591	hypothetical protein	PLEOSDRAFT_1051591
180	PLEOSDRAFT_1073117	0.888366	0.170773	0	1	0	PLEOSDRAFT_1073117	KL198004.1	506888	507445	558	-	Genbank	gene	Gene	c(".", "506888")	c("507445", ".")	protein_coding	PLEOSDRAFT_1073117	TRUE	gene179		gnl|jgi|PLEOSDRAFT_1073117	gnl|jgi|PLEOSDRAFT_mRNA1073117	hypothetical protein	PLEOSDRAFT_1073117
181	PLEOSDRAFT_1017082	1	0	0	0	0	PLEOSDRAFT_1017082	KL198004.1	507601	507906	306	-	Genbank	gene	Gene	c(".", "507601")	c("507906", ".")	protein_coding	PLEOSDRAFT_1017082	TRUE	gene180		gnl|jgi|PLEOSDRAFT_1017082	gnl|jgi|PLEOSDRAFT_mRNA1017082	hypothetical protein	PLEOSDRAFT_1017082
182	PLEOSDRAFT_1017187	1	0	0	0	0	PLEOSDRAFT_1017187	KL198004.1	508213	508380	168	-	Genbank	gene	Gene	c(".", "508213")	c("508380", ".")	protein_coding	PLEOSDRAFT_1017187	TRUE	gene181		gnl|jgi|PLEOSDRAFT_1017187	gnl|jgi|PLEOSDRAFT_mRNA1017187	hypothetical protein	PLEOSDRAFT_1017187
183	PLEOSDRAFT_1016092	1	0	0	0	0	PLEOSDRAFT_1016092	KL198004.1	508846	509298	453	-	Genbank	gene	Gene	c(".", "508846")	c("509298", ".")	protein_coding	PLEOSDRAFT_1016092	TRUE	gene182		gnl|jgi|PLEOSDRAFT_1016092	gnl|jgi|PLEOSDRAFT_mRNA1016092	hypothetical protein	PLEOSDRAFT_1016092
184	PLEOSDRAFT_1031931	1.15194	0.170773	0.37484	1	2	PLEOSDRAFT_1031931	KL198004.1	510781	511092	312	-	Genbank	gene	Gene	c(".", "510781")	c("511092", ".")	protein_coding	PLEOSDRAFT_1031931	TRUE	gene183		gnl|jgi|PLEOSDRAFT_1031931	gnl|jgi|PLEOSDRAFT_mRNA1031931	hypothetical protein	PLEOSDRAFT_1031931
185	PLEOSDRAFT_1073118	0.956582	1.0915	1.02746	9	7	PLEOSDRAFT_1073118	KL198004.1	511115	512157	1043	-	Genbank	gene	Gene	c(".", "511115")	c("512157", ".")	protein_coding	PLEOSDRAFT_1073118	TRUE	gene184		gnl|jgi|PLEOSDRAFT_1073118	gnl|jgi|PLEOSDRAFT_mRNA1073118	hypothetical protein	PLEOSDRAFT_1073118
186	PLEOSDRAFT_1069182	3.50727	2.29146	4.10181	31	109	PLEOSDRAFT_1069182	KL198004.1	512274	512991	718	-	Genbank	gene	Gene	c(".", "512274")		protein_coding	PLEOSDRAFT_1069182	TRUE	gene185		gnl|jgi|PLEOSDRAFT_1069182	gnl|jgi|PLEOSDRAFT_mRNA1069182	hypothetical protein	PLEOSDRAFT_1069182
187	PLEOSDRAFT_1080182	1	0	0	0	0	PLEOSDRAFT_1080182	KL198004.1	513450	514359	910	-	Genbank	gene	Gene	c(".", "513450")	c("514359", ".")	protein_coding	PLEOSDRAFT_1080182	TRUE	gene186		gnl|jgi|PLEOSDRAFT_1080182	gnl|jgi|PLEOSDRAFT_mRNA1080182	hypothetical protein	PLEOSDRAFT_1080182
188	PLEOSDRAFT_153678	2.52818	1.3265	2.6646	12	36	PLEOSDRAFT_153678	KL198004.1	516218	516824	607	-	Genbank	gene	Gene	c(".", "516218")	c("516824", ".")	protein_coding	PLEOSDRAFT_153678	TRUE	gene187		gnl|jgi|PLEOSDRAFT_153678	gnl|jgi|PLEOSDRAFT_mRNA153678	hypothetical protein	PLEOSDRAFT_153678
189	PLEOSDRAFT_1060402	2.78101	9.57746	11.0531	6072	14316	PLEOSDRAFT_1060402	KL198004.1	517485	518287	803	+	Genbank	gene	Gene			protein_coding	PLEOSDRAFT_1060402		gene188		gnl|jgi|PLEOSDRAFT_1060402	gnl|jgi|PLEOSDRAFT_mRNA1060402	hypothetical protein	PLEOSDRAFT_1060402
190	PLEOSDRAFT_1073120	1	0	0	0	0	PLEOSDRAFT_1073120	KL198004.1	518641	519315	675	+	Genbank	gene	Gene	c(".", "518641")	c("519315", ".")	protein_coding	PLEOSDRAFT_1073120	TRUE	gene189		gnl|jgi|PLEOSDRAFT_1073120	gnl|jgi|PLEOSDRAFT_mRNA1073120	carbohydrate esterase family 16 protein	PLEOSDRAFT_1073120
191	PLEOSDRAFT_1073121	0.70763	2.86455	2.36562	50	28	PLEOSDRAFT_1073121	KL198004.1	519450	519927	478	+	Genbank	gene	Gene	c(".", "519450")	c("519927", ".")	protein_coding	PLEOSDRAFT_1073121	TRUE	gene190		gnl|jgi|PLEOSDRAFT_1073121	gnl|jgi|PLEOSDRAFT_mRNA1073121	carbohydrate esterase family 16 protein	PLEOSDRAFT_1073121
192	PLEOSDRAFT_48756	0.854782	5.22658	5.00021	290	209	PLEOSDRAFT_48756	KL198004.1	520003	523943	3941	-	Genbank	gene	Gene	c(".", "520003")	c("523943", ".")	protein_coding	PLEOSDRAFT_48756	TRUE	gene191		gnl|jgi|PLEOSDRAFT_48756	gnl|jgi|PLEOSDRAFT_mRNA48756	hypothetical protein	PLEOSDRAFT_48756
193	PLEOSDRAFT_1110213	1.27467	5.50331	5.85343	353	383	PLEOSDRAFT_1110213	KL198004.1	524945	526226	1282	-	Genbank	gene	Gene	c(".", "524945")	c("526226", ".")	protein_coding	PLEOSDRAFT_1110213	TRUE	gene192		gnl|jgi|PLEOSDRAFT_1110213	gnl|jgi|PLEOSDRAFT_mRNA1110213	hypothetical protein	PLEOSDRAFT_1110213
194	PLEOSDRAFT_1023333	1	0	0	0	0	PLEOSDRAFT_1023333	KL198004.1	528023	528688	666	-	Genbank	gene	Gene	c(".", "528023")	c("528688", ".")	protein_coding	PLEOSDRAFT_1023333	TRUE	gene193		gnl|jgi|PLEOSDRAFT_1023333	gnl|jgi|PLEOSDRAFT_mRNA1023333	hypothetical protein	PLEOSDRAFT_1023333
195	PLEOSDRAFT_1060405	1.19121	6.05463	6.30705	521	527	PLEOSDRAFT_1060405	KL198004.1	533381	535292	1912	-	Genbank	gene	Gene			protein_coding	PLEOSDRAFT_1060405		gene194		gnl|jgi|PLEOSDRAFT_1060405	gnl|jgi|PLEOSDRAFT_mRNA1060405	glycosyltransferase family 69 protein	PLEOSDRAFT_1060405
196	PLEOSDRAFT_1073124	0.928044	4.19703	4.08929	138	108	PLEOSDRAFT_1073124	KL198004.1	537729	540458	2730	+	Genbank	gene	Gene	c(".", "537729")	c("540458", ".")	protein_coding	PLEOSDRAFT_1073124	TRUE	gene195		gnl|jgi|PLEOSDRAFT_1073124	gnl|jgi|PLEOSDRAFT_mRNA1073124	hypothetical protein	PLEOSDRAFT_1073124
197	PLEOSDRAFT_1060409	1.49638	6.82133	7.40281	892	1134	PLEOSDRAFT_1060409	KL198004.1	540592	542477	1886	-	Genbank	gene	Gene			protein_coding	PLEOSDRAFT_1060409		gene196		gnl|jgi|PLEOSDRAFT_1060409	gnl|jgi|PLEOSDRAFT_mRNA1060409	hypothetical protein	PLEOSDRAFT_1060409
198	PLEOSDRAFT_1091162	0.614408	4.53085	3.82812	176	89	PLEOSDRAFT_1091162	KL198004.1	542558	544089	1532	-	Genbank	gene	Gene			protein_coding	PLEOSDRAFT_1091162		gene197		gnl|jgi|PLEOSDRAFT_1091162	gnl|jgi|PLEOSDRAFT_mRNA1091162	hypothetical protein	PLEOSDRAFT_1091162
199	PLEOSDRAFT_1033487	0.770104	6.48731	6.11044	706	459	PLEOSDRAFT_1033487	KL198004.1	545101	546793	1693	-	Genbank	gene	Gene	c(".", "545101")	c("546793", ".")	protein_coding	PLEOSDRAFT_1033487	TRUE	gene198		gnl|jgi|PLEOSDRAFT_1033487	gnl|jgi|PLEOSDRAFT_mRNA1033487	hypothetical protein	PLEOSDRAFT_1033487
200	PLEOSDRAFT_1095188	1.7473	2.13516	2.94029	27	45	PLEOSDRAFT_1095188	KL198004.1	548118	549212	1095	+	Genbank	gene	Gene	c(".", "548118")	c("549212", ".")	protein_coding	PLEOSDRAFT_1095188	TRUE	gene199		gnl|jgi|PLEOSDRAFT_1095188	gnl|jgi|PLEOSDRAFT_mRNA1095188	hypothetical protein	PLEOSDRAFT_1095188
201	PLEOSDRAFT_1034023	2.5578	3.15651	4.51141	63	147	PLEOSDRAFT_1034023	KL198004.1	549539	551004	1466	+	Genbank	gene	Gene	c(".", "549539")	c("551004", ".")	protein_coding	PLEOSDRAFT_1034023	TRUE	gene200		gnl|jgi|PLEOSDRAFT_1034023	gnl|jgi|PLEOSDRAFT_mRNA1034023	hypothetical protein	PLEOSDRAFT_1034023
202	PLEOSDRAFT_12493	1	0	0	0	0	PLEOSDRAFT_12493	KL198004.1	551654	551869	216	-	Genbank	gene	Gene	c(".", "551654")	c("551869", ".")	protein_coding	PLEOSDRAFT_12493	TRUE	gene201		gnl|jgi|PLEOSDRAFT_12493	gnl|jgi|PLEOSDRAFT_mRNA12493	hypothetical protein	PLEOSDRAFT_12493
203	PLEOSDRAFT_1051601	1.37067	4.76222	5.21711	208	244	PLEOSDRAFT_1051601	KL198004.1	553270	555677	2408	-	Genbank	gene	Gene			protein_coding	PLEOSDRAFT_1051601		gene202		gnl|jgi|PLEOSDRAFT_1051601	gnl|jgi|PLEOSDRAFT_mRNA1051601	hypothetical protein	PLEOSDRAFT_1051601
204	PLEOSDRAFT_1110219	0.717815	6.44216	5.96384	684	414	PLEOSDRAFT_1110219	KL198004.1	556645	558500	1856	-	Genbank	gene	Gene			protein_coding	PLEOSDRAFT_1110219		gene203		gnl|jgi|PLEOSDRAFT_1110219	gnl|jgi|PLEOSDRAFT_mRNA1110219	hypothetical protein	PLEOSDRAFT_1110219
205	PLEOSDRAFT_1014673	1.20984	4.87154	5.14636	225	232	PLEOSDRAFT_1014673	KL198004.1	558537	559209	673	+	Genbank	gene	Gene	c(".", "558537")	c("559209", ".")	protein_coding	PLEOSDRAFT_1014673	TRUE	gene204		gnl|jgi|PLEOSDRAFT_1014673	gnl|jgi|PLEOSDRAFT_mRNA1014673	hypothetical protein	PLEOSDRAFT_1014673
206	PLEOSDRAFT_1110221	0.921386	7.82537	7.70725	1797	1402	PLEOSDRAFT_1110221	KL198004.1	559888	561283	1396	+	Genbank	gene	Gene	c(".", "559888")	c("561283", ".")	protein_coding	PLEOSDRAFT_1110221	TRUE	gene205		gnl|jgi|PLEOSDRAFT_1110221	gnl|jgi|PLEOSDRAFT_mRNA1110221	hypothetical protein	PLEOSDRAFT_1110221
207	PLEOSDRAFT_1095192	1.8445	3.41629	4.29952	77	126	PLEOSDRAFT_1095192	KL198004.1	567705	571071	3367	+	Genbank	gene	Gene	c(".", "567705")	c("571071", ".")	protein_coding	PLEOSDRAFT_1095192	TRUE	gene206		gnl|jgi|PLEOSDRAFT_1095192	gnl|jgi|PLEOSDRAFT_mRNA1095192	hypothetical protein	PLEOSDRAFT_1095192
208	PLEOSDRAFT_1060426	0.975859	6.90389	6.86863	945	781	PLEOSDRAFT_1060426	KL198004.1	572788	576888	4101	+	Genbank	gene	Gene	c(".", "572788")		protein_coding	PLEOSDRAFT_1060426	TRUE	gene207		gnl|jgi|PLEOSDRAFT_1060426	gnl|jgi|PLEOSDRAFT_mRNA1060426	hypothetical protein	PLEOSDRAFT_1060426
209	PLEOSDRAFT_19893	1.26487	1.64904	1.98803	17	20	PLEOSDRAFT_19893	KL198004.1	580214	582147	1934	-	Genbank	gene	Gene	c(".", "580214")	c("582147", ".")	protein_coding	PLEOSDRAFT_19893	TRUE	gene208		gnl|jgi|PLEOSDRAFT_19893	gnl|jgi|PLEOSDRAFT_mRNA19893	hypothetical protein	PLEOSDRAFT_19893
210	PLEOSDRAFT_1069193	1.42437	5.25535	5.76567	296	360	PLEOSDRAFT_1069193	KL198004.1	582664	583743	1080	-	Genbank	gene	Gene			protein_coding	PLEOSDRAFT_1069193		gene209		gnl|jgi|PLEOSDRAFT_1069193	gnl|jgi|PLEOSDRAFT_mRNA1069193	hypothetical protein	PLEOSDRAFT_1069193
211	PLEOSDRAFT_1080198	0.936574	3.00667	2.91213	56	44	PLEOSDRAFT_1080198	KL198004.1	588112	588652	541	+	Genbank	gene	Gene	c(".", "588112")	c("588652", ".")	protein_coding	PLEOSDRAFT_1080198	TRUE	gene210		gnl|jgi|PLEOSDRAFT_1080198	gnl|jgi|PLEOSDRAFT_mRNA1080198	hypothetical protein	PLEOSDRAFT_1080198
212	NDUFV1	1.30809	5.63682	6.02428	388	432	NDUFV1	KL198004.1	590376	592150	1775	+	Genbank	gene	Gene	c(".", "590376")	c("592150", ".")	protein_coding	PLEOSDRAFT_48748	TRUE	gene211	NDUFV1	gnl|jgi|PLEOSDRAFT_48748	gnl|jgi|PLEOSDRAFT_mRNA48748	51 kd subunit of NDUFV1, NADH ubiquinone oxidoreductase	NDUFV1
213	PLEOSDRAFT_164955	2.25819	1.64904	2.82421	17	41	PLEOSDRAFT_164955	KL198004.1	592700	594184	1485	+	Genbank	gene	Gene	c(".", "592700")	c("594184", ".")	protein_coding	PLEOSDRAFT_164955	TRUE	gene212		gnl|jgi|PLEOSDRAFT_164955	gnl|jgi|PLEOSDRAFT_mRNA164955	hypothetical protein	PLEOSDRAFT_164955
214	PLEOSDRAFT_164954	0.63839	1.95985	1.31236	23	10	PLEOSDRAFT_164954	KL198004.1	594763	596296	1534	-	Genbank	gene	Gene	c(".", "594763")	c("596296", ".")	protein_coding	PLEOSDRAFT_164954	TRUE	gene213		gnl|jgi|PLEOSDRAFT_164954	gnl|jgi|PLEOSDRAFT_mRNA164954	hypothetical protein	PLEOSDRAFT_164954
215	PLEOSDRAFT_164953	2.59553	3.914	5.29003	112	257	PLEOSDRAFT_164953	KL198004.1	596960	599884	2925	-	Genbank	gene	Gene	c(".", "596960")	c("599884", ".")	protein_coding	PLEOSDRAFT_164953	TRUE	gene214		gnl|jgi|PLEOSDRAFT_164953	gnl|jgi|PLEOSDRAFT_mRNA164953	hypothetical protein	PLEOSDRAFT_164953
216	PLEOSDRAFT_1033006	2.22814	2.52986	3.6857	38	80	PLEOSDRAFT_1033006	KL198004.1	601356	601895	540	-	Genbank	gene	Gene	c(".", "601356")	c("601895", ".")	protein_coding	PLEOSDRAFT_1033006	TRUE	gene215		gnl|jgi|PLEOSDRAFT_1033006	gnl|jgi|PLEOSDRAFT_mRNA1033006	hypothetical protein	PLEOSDRAFT_1033006
217	PLEOSDRAFT_153652	5.76449	0.170773	2.69797	1	37	PLEOSDRAFT_153652	KL198004.1	602672	603996	1325	-	Genbank	gene	Gene	c(".", "602672")	c("603996", ".")	protein_coding	PLEOSDRAFT_153652	TRUE	gene216		gnl|jgi|PLEOSDRAFT_153652	gnl|jgi|PLEOSDRAFT_mRNA153652	hypothetical protein	PLEOSDRAFT_153652
218	PLEOSDRAFT_1032971	1.05748	4.60722	4.68785	186	167	PLEOSDRAFT_1032971	KL198004.1	604698	606205	1508	-	Genbank	gene	Gene	c(".", "604698")	c("606205", ".")	protein_coding	PLEOSDRAFT_1032971	TRUE	gene217		gnl|jgi|PLEOSDRAFT_1032971	gnl|jgi|PLEOSDRAFT_mRNA1032971	hypothetical protein	PLEOSDRAFT_1032971
219	PLEOSDRAFT_1051618	1.20714	6.36508	6.63667	648	664	PLEOSDRAFT_1051618	KL198004.1	606425	608092	1668	+	Genbank	gene	Gene			protein_coding	PLEOSDRAFT_1051618		gene218		gnl|jgi|PLEOSDRAFT_1051618	gnl|jgi|PLEOSDRAFT_mRNA1051618	hypothetical protein	PLEOSDRAFT_1051618
220	PLEOSDRAFT_1110226	0.686335	3.914	3.37099	112	63	PLEOSDRAFT_1110226	KL198004.1	608823	611584	2762	+	Genbank	gene	Gene	c(".", "608823")	c("611584", ".")	protein_coding	PLEOSDRAFT_1110226	TRUE	gene219		gnl|jgi|PLEOSDRAFT_1110226	gnl|jgi|PLEOSDRAFT_mRNA1110226	hypothetical protein	PLEOSDRAFT_1110226
221	PLEOSDRAFT_1091172	1.2334	8.19989	8.50252	2332	2438	PLEOSDRAFT_1091172	KL198004.1	611987	617641	5655	-	Genbank	gene	Gene		c("617641", ".")	protein_coding	PLEOSDRAFT_1091172	TRUE	gene220		gnl|jgi|PLEOSDRAFT_1091172	gnl|jgi|PLEOSDRAFT_mRNA1091172	hypothetical protein	PLEOSDRAFT_1091172
222	PLEOSDRAFT_1080205	1.89009	0	0.918452	0	6	PLEOSDRAFT_1080205	KL198004.1	618000	619291	1292	-	Genbank	gene	Gene	c(".", "618000")	c("619291", ".")	protein_coding	PLEOSDRAFT_1080205	TRUE	gene221		gnl|jgi|PLEOSDRAFT_1080205	gnl|jgi|PLEOSDRAFT_mRNA1080205	hypothetical protein	PLEOSDRAFT_1080205
223	PLEOSDRAFT_153646	1	0	0	0	0	PLEOSDRAFT_153646	KL198004.1	621529	623036	1508	+	Genbank	gene	Gene	c(".", "621529")	c("623036", ".")	protein_coding	PLEOSDRAFT_153646	TRUE	gene222		gnl|jgi|PLEOSDRAFT_153646	gnl|jgi|PLEOSDRAFT_mRNA153646	hypothetical protein	PLEOSDRAFT_153646
224	PLEOSDRAFT_153644	2.33513	0	1.2235	0	9	PLEOSDRAFT_153644	KL198004.1	626681	628769	2089	-	Genbank	gene	Gene	c(".", "626681")	c("628769", ".")	protein_coding	PLEOSDRAFT_153644	TRUE	gene223		gnl|jgi|PLEOSDRAFT_153644	gnl|jgi|PLEOSDRAFT_mRNA153644	hypothetical protein	PLEOSDRAFT_153644
225	PLEOSDRAFT_1098672	1	0	0	0	0	PLEOSDRAFT_1098672	KL198004.1	629318	630696	1379	+	Genbank	gene	Gene	c(".", "629318")	c("630696", ".")	protein_coding	PLEOSDRAFT_1098672	TRUE	gene224		gnl|jgi|PLEOSDRAFT_1098672	gnl|jgi|PLEOSDRAFT_mRNA1098672	hypothetical protein	PLEOSDRAFT_1098672
226	PLEOSDRAFT_1033036	1.27844	3.88975	4.24413	110	121	PLEOSDRAFT_1033036	KL198004.1	631103	633129	2027	-	Genbank	gene	Gene	c(".", "631103")	c("633129", ".")	protein_coding	PLEOSDRAFT_1033036	TRUE	gene225		gnl|jgi|PLEOSDRAFT_1033036	gnl|jgi|PLEOSDRAFT_mRNA1033036	hypothetical protein	PLEOSDRAFT_1033036
227	PLEOSDRAFT_48742	1.31226	5.01861	5.41066	250	280	PLEOSDRAFT_48742	KL198004.1	633365	634876	1512	+	Genbank	gene	Gene	c(".", "633365")	c("634876", ".")	protein_coding	PLEOSDRAFT_48742	TRUE	gene226		gnl|jgi|PLEOSDRAFT_48742	gnl|jgi|PLEOSDRAFT_mRNA48742	hypothetical protein	PLEOSDRAFT_48742
228	PLEOSDRAFT_1098675	1	0	0	0	0	PLEOSDRAFT_1098675	KL198004.1	635001	637230	2230	+	Genbank	gene	Gene	c(".", "635001")	c("637230", ".")	protein_coding	PLEOSDRAFT_1098675	TRUE	gene227		gnl|jgi|PLEOSDRAFT_1098675	gnl|jgi|PLEOSDRAFT_mRNA1098675	hypothetical protein	PLEOSDRAFT_1098675
229	PLEOSDRAFT_1098676	0.8226	5.19228	4.91055	283	196	PLEOSDRAFT_1098676	KL198004.1	637783	639550	1768	-	Genbank	gene	Gene	c(".", "637783")	c("639550", ".")	protein_coding	PLEOSDRAFT_1098676	TRUE	gene228		gnl|jgi|PLEOSDRAFT_1098676	gnl|jgi|PLEOSDRAFT_mRNA1098676	hypothetical protein	PLEOSDRAFT_1098676
230	PLEOSDRAFT_1091173	1.10814	6.25307	6.40122	599	563	PLEOSDRAFT_1091173	KL198004.1	639721	641041	1321	+	Genbank	gene	Gene			protein_coding	PLEOSDRAFT_1091173		gene229		gnl|jgi|PLEOSDRAFT_1091173	gnl|jgi|PLEOSDRAFT_mRNA1091173	hypothetical protein	PLEOSDRAFT_1091173
231	PLEOSDRAFT_1033993	1.84146	4.90823	5.78908	231	366	PLEOSDRAFT_1033993	KL198004.1	645255	646026	772	+	Genbank	gene	Gene	c(".", "645255")	c("646026", ".")	protein_coding	PLEOSDRAFT_1033993	TRUE	gene230		gnl|jgi|PLEOSDRAFT_1033993	gnl|jgi|PLEOSDRAFT_mRNA1033993	hypothetical protein	PLEOSDRAFT_1033993
232	PLEOSDRAFT_1110229	0.115903	4.13647	1.02746	132	7	PLEOSDRAFT_1110229	KL198004.1	647084	649666	2583	-	Genbank	gene	Gene	c(".", "647084")		protein_coding	PLEOSDRAFT_1110229	TRUE	gene231		gnl|jgi|PLEOSDRAFT_1110229	gnl|jgi|PLEOSDRAFT_mRNA1110229	hypothetical protein	PLEOSDRAFT_1110229
233	PLEOSDRAFT_1073145	0.49086	3.43318	2.40656	78	29	PLEOSDRAFT_1073145	KL198004.1	653295	657845	4551	-	Genbank	gene	Gene	c(".", "653295")	c("657845", ".")	protein_coding	PLEOSDRAFT_1073145	TRUE	gene232		gnl|jgi|PLEOSDRAFT_1073145	gnl|jgi|PLEOSDRAFT_mRNA1073145	hypothetical protein	PLEOSDRAFT_1073145
234	PLEOSDRAFT_1098681	0.846619	5.32484	5.08463	311	222	PLEOSDRAFT_1098681	KL198004.1	659713	663540	3828	-	Genbank	gene	Gene	c(".", "659713")	c("663540", ".")	protein_coding	PLEOSDRAFT_1098681	TRUE	gene233		gnl|jgi|PLEOSDRAFT_1098681	gnl|jgi|PLEOSDRAFT_mRNA1098681	hypothetical protein	PLEOSDRAFT_1098681
235	PLEOSDRAFT_1060439	1.08461	7.47722	7.59439	1410	1296	PLEOSDRAFT_1060439	KL198004.1	663608	665814	2207	-	Genbank	gene	Gene			protein_coding	PLEOSDRAFT_1060439		gene234		gnl|jgi|PLEOSDRAFT_1060439	gnl|jgi|PLEOSDRAFT_mRNA1060439	hypothetical protein	PLEOSDRAFT_1060439
236	PLEOSDRAFT_1060441	0.703761	4.76222	4.25538	208	122	PLEOSDRAFT_1060441	KL198004.1	666558	671864	5307	-	Genbank	gene	Gene	c(".", "666558")	c("671864", ".")	protein_coding	PLEOSDRAFT_1060441	TRUE	gene235		gnl|jgi|PLEOSDRAFT_1060441	gnl|jgi|PLEOSDRAFT_mRNA1060441	hypothetical protein	PLEOSDRAFT_1060441
237	PLEOSDRAFT_1091176	0.882345	3.46636	3.28577	80	59	PLEOSDRAFT_1091176	KL198004.1	672893	673868	976	+	Genbank	gene	Gene			protein_coding	PLEOSDRAFT_1091176		gene236		gnl|jgi|PLEOSDRAFT_1091176	gnl|jgi|PLEOSDRAFT_mRNA1091176	hypothetical protein	PLEOSDRAFT_1091176
238	PLEOSDRAFT_1110233	0.843978	8.06896	7.82424	2129	1521	PLEOSDRAFT_1110233	KL198004.1	674701	676336	1636	+	Genbank	gene	Gene		c("676336", ".")	protein_coding	PLEOSDRAFT_1110233	TRUE	gene237		gnl|jgi|PLEOSDRAFT_1110233	gnl|jgi|PLEOSDRAFT_mRNA1110233	hypothetical protein	PLEOSDRAFT_1110233
239	PLEOSDRAFT_1021397	0.249011	2.00572	0	24	0	PLEOSDRAFT_1021397	KL198004.1	678034	679020	987	+	Genbank	gene	Gene	c(".", "678034")	c("679020", ".")	protein_coding	PLEOSDRAFT_1021397	TRUE	gene238		gnl|jgi|PLEOSDRAFT_1021397	gnl|jgi|PLEOSDRAFT_mRNA1021397	hypothetical protein	PLEOSDRAFT_1021397
240	PLEOSDRAFT_1020172	0.50013	2.62109	1.62146	41	14	PLEOSDRAFT_1020172	KL198004.1	679322	681503	2182	-	Genbank	gene	Gene	c(".", "679322")	c("681503", ".")	protein_coding	PLEOSDRAFT_1020172	TRUE	gene239		gnl|jgi|PLEOSDRAFT_1020172	gnl|jgi|PLEOSDRAFT_mRNA1020172	glycoside hydrolase family 28 protein	PLEOSDRAFT_1020172
241	PLEOSDRAFT_42992	1.54265	7.78072	8.40613	1742	2280	PLEOSDRAFT_42992	KL198004.1	682642	684912	2271	+	Genbank	gene	Gene			protein_coding	PLEOSDRAFT_42992		gene240		gnl|jgi|PLEOSDRAFT_42992	gnl|jgi|PLEOSDRAFT_mRNA42992	hypothetical protein	PLEOSDRAFT_42992
242	PLEOSDRAFT_1091179	1.16131	5.02419	5.23994	251	248	PLEOSDRAFT_1091179	KL198004.1	685055	686061	1007	-	Genbank	gene	Gene		c("686061", ".")	protein_coding	PLEOSDRAFT_1091179	TRUE	gene241		gnl|jgi|PLEOSDRAFT_1091179	gnl|jgi|PLEOSDRAFT_mRNA1091179	hypothetical protein	PLEOSDRAFT_1091179
243	PLEOSDRAFT_1073153	1.48026	4.67975	5.24559	196	249	PLEOSDRAFT_1073153	KL198004.1	686237	687309	1073	-	Genbank	gene	Gene	c(".", "686237")	c("687309", ".")	protein_coding	PLEOSDRAFT_1073153	TRUE	gene242		gnl|jgi|PLEOSDRAFT_1073153	gnl|jgi|PLEOSDRAFT_mRNA1073153	hypothetical protein	PLEOSDRAFT_1073153
244	PLEOSDRAFT_1021093	1	0	0	0	0	PLEOSDRAFT_1021093	KL198004.1	687804	689180	1377	+	Genbank	gene	Gene	c(".", "687804")	c("689180", ".")	protein_coding	PLEOSDRAFT_1021093	TRUE	gene243		gnl|jgi|PLEOSDRAFT_1021093	gnl|jgi|PLEOSDRAFT_mRNA1021093	hypothetical protein	PLEOSDRAFT_1021093
245	PLEOSDRAFT_153624	0.673262	3.36443	2.79367	74	40	PLEOSDRAFT_153624	KL198004.1	690549	691844	1296	+	Genbank	gene	Gene	c(".", "690549")	c("691844", ".")	protein_coding	PLEOSDRAFT_153624	TRUE	gene244		gnl|jgi|PLEOSDRAFT_153624	gnl|jgi|PLEOSDRAFT_mRNA153624	hypothetical protein	PLEOSDRAFT_153624
246	PLEOSDRAFT_153623	1.28569	4.38229	4.74483	158	174	PLEOSDRAFT_153623	KL198004.1	692644	694737	2094	+	Genbank	gene	Gene	c(".", "692644")	c("694737", ".")	protein_coding	PLEOSDRAFT_153623	TRUE	gene245		gnl|jgi|PLEOSDRAFT_153623	gnl|jgi|PLEOSDRAFT_mRNA153623	hypothetical protein	PLEOSDRAFT_153623
247	PLEOSDRAFT_1087537	2.05151	4.1157	5.15239	130	233	PLEOSDRAFT_1087537	KL198004.1	694710	695459	750	-	Genbank	gene	Gene			protein_coding	PLEOSDRAFT_1087537		gene246		gnl|jgi|PLEOSDRAFT_1087537	gnl|jgi|PLEOSDRAFT_mRNA1087537	hypothetical protein	PLEOSDRAFT_1087537
248	PLEOSDRAFT_164929	0.365891	3.59195	2.14143	88	23	PLEOSDRAFT_164929	KL198004.1	695680	697692	2013	+	Genbank	gene	Gene	c(".", "695680")	c("697692", ".")	protein_coding	PLEOSDRAFT_164929	TRUE	gene247		gnl|jgi|PLEOSDRAFT_164929	gnl|jgi|PLEOSDRAFT_mRNA164929	hypothetical protein	PLEOSDRAFT_164929
249	PLEOSDRAFT_1091180	1.48036	0.461513	1.02746	3	7	PLEOSDRAFT_1091180	KL198004.1	697825	699726	1902	-	Genbank	gene	Gene	c(".", "697825")		protein_coding	PLEOSDRAFT_1091180	TRUE	gene248		gnl|jgi|PLEOSDRAFT_1091180	gnl|jgi|PLEOSDRAFT_mRNA1091180	hypothetical protein	PLEOSDRAFT_1091180
250	PLEOSDRAFT_1110237	1.03677	3.97292	4.02501	117	103	PLEOSDRAFT_1110237	KL198004.1	700784	702429	1646	+	Genbank	gene	Gene	c(".", "700784")		protein_coding	PLEOSDRAFT_1110237	TRUE	gene249		gnl|jgi|PLEOSDRAFT_1110237	gnl|jgi|PLEOSDRAFT_mRNA1110237	hypothetical protein	PLEOSDRAFT_1110237
251	PLEOSDRAFT_1080222	1.86613	0.323455	1.2235	2	9	PLEOSDRAFT_1080222	KL198004.1	702495	702824	330	-	Genbank	gene	Gene	c(".", "702495")	c("702824", ".")	protein_coding	PLEOSDRAFT_1080222	TRUE	gene250		gnl|jgi|PLEOSDRAFT_1080222	gnl|jgi|PLEOSDRAFT_mRNA1080222	hypothetical protein	PLEOSDRAFT_1080222
252	PLEOSDRAFT_153617	0.492111	2.49812	1.47517	37	12	PLEOSDRAFT_153617	KL198004.1	703221	703775	555	-	Genbank	gene	Gene	c(".", "703221")	c("703775", ".")	protein_coding	PLEOSDRAFT_153617	TRUE	gene251		gnl|jgi|PLEOSDRAFT_153617	gnl|jgi|PLEOSDRAFT_mRNA153617	hypothetical protein	PLEOSDRAFT_153617
253	PLEOSDRAFT_1110239	1.15853	3.90193	4.11422	111	110	PLEOSDRAFT_1110239	KL198004.1	706146	708294	2149	+	Genbank	gene	Gene	c(".", "706146")		protein_coding	PLEOSDRAFT_1110239	TRUE	gene252		gnl|jgi|PLEOSDRAFT_1110239	gnl|jgi|PLEOSDRAFT_mRNA1110239	hypothetical protein	PLEOSDRAFT_1110239
254	PLEOSDRAFT_1060454	0.695542	7.97265	7.44886	1991	1171	PLEOSDRAFT_1060454	KL198004.1	708592	709996	1405	+	Genbank	gene	Gene			protein_coding	PLEOSDRAFT_1060454		gene253		gnl|jgi|PLEOSDRAFT_1060454	gnl|jgi|PLEOSDRAFT_mRNA1060454	hypothetical protein	PLEOSDRAFT_1060454
255	PLEOSDRAFT_153613	2.22179	0.323455	1.47517	2	12	PLEOSDRAFT_153613	KL198004.1	710065	711595	1531	-	Genbank	gene	Gene	c(".", "710065")	c("711595", ".")	protein_coding	PLEOSDRAFT_153613	TRUE	gene254		gnl|jgi|PLEOSDRAFT_153613	gnl|jgi|PLEOSDRAFT_mRNA153613	hypothetical protein	PLEOSDRAFT_153613
256	PLEOSDRAFT_172640	1.6688	5.97328	6.71209	492	700	PLEOSDRAFT_172640	KL198004.1	712196	714279	2084	-	Genbank	gene	Gene			protein_coding	PLEOSDRAFT_172640		gene255		gnl|jgi|PLEOSDRAFT_172640	gnl|jgi|PLEOSDRAFT_mRNA172640	hypothetical protein	PLEOSDRAFT_172640
257	PLEOSDRAFT_164921	1.36776	4.23603	4.68785	142	167	PLEOSDRAFT_164921	KL198004.1	714430	716193	1764	+	Genbank	gene	Gene	c(".", "714430")	c("716193", ".")	protein_coding	PLEOSDRAFT_164921	TRUE	gene256		gnl|jgi|PLEOSDRAFT_164921	gnl|jgi|PLEOSDRAFT_mRNA164921	hypothetical protein	PLEOSDRAFT_164921
258	PLEOSDRAFT_1098703	0.570135	0.810625	0	6	0	PLEOSDRAFT_1098703	KL198004.1	716367	717551	1185	-	Genbank	gene	Gene	c(".", "716367")	c("717551", ".")	protein_coding	PLEOSDRAFT_1098703	TRUE	gene257		gnl|jgi|PLEOSDRAFT_1098703	gnl|jgi|PLEOSDRAFT_mRNA1098703	hypothetical protein	PLEOSDRAFT_1098703
259	PLEOSDRAFT_1060462	1.11308	7.75494	7.90949	1711	1614	PLEOSDRAFT_1060462	KL198004.1	718084	720159	2076	-	Genbank	gene	Gene			protein_coding	PLEOSDRAFT_1060462		gene258		gnl|jgi|PLEOSDRAFT_1060462	gnl|jgi|PLEOSDRAFT_mRNA1060462	hypothetical protein	PLEOSDRAFT_1060462
260	PLEOSDRAFT_1033751	0.729509	5.23142	4.77641	291	178	PLEOSDRAFT_1033751	KL198004.1	721043	723033	1991	+	Genbank	gene	Gene	c(".", "721043")	c("723033", ".")	protein_coding	PLEOSDRAFT_1033751	TRUE	gene259		gnl|jgi|PLEOSDRAFT_1033751	gnl|jgi|PLEOSDRAFT_mRNA1033751	hypothetical protein	PLEOSDRAFT_1033751
261	PLEOSDRAFT_48724	1.68818	2.9135	3.66897	52	79	PLEOSDRAFT_48724	KL198004.1	723307	725284	1978	-	Genbank	gene	Gene	c(".", "723307")	c("725284", ".")	protein_coding	PLEOSDRAFT_48724	TRUE	gene260		gnl|jgi|PLEOSDRAFT_48724	gnl|jgi|PLEOSDRAFT_mRNA48724	hypothetical protein	PLEOSDRAFT_48724
262	PLEOSDRAFT_1010145	0.332161	1.59005	0	16	0	PLEOSDRAFT_1010145	KL198004.1	725587	727165	1579	-	Genbank	gene	Gene	c(".", "725587")	c("727165", ".")	protein_coding	PLEOSDRAFT_1010145	TRUE	gene261		gnl|jgi|PLEOSDRAFT_1010145	gnl|jgi|PLEOSDRAFT_mRNA1010145	hypothetical protein	PLEOSDRAFT_1010145
263	PLEOSDRAFT_1095208	0.652003	5.28819	4.67114	303	165	PLEOSDRAFT_1095208	KL198004.1	728522	730640	2119	+	Genbank	gene	Gene	c(".", "728522")		protein_coding	PLEOSDRAFT_1095208	TRUE	gene262		gnl|jgi|PLEOSDRAFT_1095208	gnl|jgi|PLEOSDRAFT_mRNA1095208	hypothetical protein	PLEOSDRAFT_1095208
264	PLEOSDRAFT_1073165	1.15911	0.587506	0.800528	4	5	PLEOSDRAFT_1073165	KL198004.1	730986	732704	1719	+	Genbank	gene	Gene	c(".", "730986")	c("732704", ".")	protein_coding	PLEOSDRAFT_1073165	TRUE	gene263		gnl|jgi|PLEOSDRAFT_1073165	gnl|jgi|PLEOSDRAFT_mRNA1073165	glycoside hydrolase family 6 protein	PLEOSDRAFT_1073165
265	PLEOSDRAFT_1060466	1.39981	4.28335	4.76858	147	177	PLEOSDRAFT_1060466	KL198004.1	733466	735620	2155	-	Genbank	gene	Gene			protein_coding	PLEOSDRAFT_1060466		gene264		gnl|jgi|PLEOSDRAFT_1060466	gnl|jgi|PLEOSDRAFT_mRNA1060466	hypothetical protein	PLEOSDRAFT_1060466
266	PLEOSDRAFT_1098711	2.25506	4.95574	6.12891	239	465	PLEOSDRAFT_1098711	KL198004.1	735884	737088	1205	+	Genbank	gene	Gene	c(".", "735884")	c("737088", ".")	protein_coding	PLEOSDRAFT_1098711	TRUE	gene265		gnl|jgi|PLEOSDRAFT_1098711	gnl|jgi|PLEOSDRAFT_mRNA1098711	hypothetical protein	PLEOSDRAFT_1098711
267	PLEOSDRAFT_1032050	0.601516	3.32879	2.59546	72	34	PLEOSDRAFT_1032050	KL198004.1	737594	739131	1538	+	Genbank	gene	Gene	c(".", "737594")	c("739131", ".")	protein_coding	PLEOSDRAFT_1032050	TRUE	gene266		gnl|jgi|PLEOSDRAFT_1032050	gnl|jgi|PLEOSDRAFT_mRNA1032050	hypothetical protein	PLEOSDRAFT_1032050
268	PLEOSDRAFT_1060467	0.361115	3.56156	2.09209	86	22	PLEOSDRAFT_1060467	KL198004.1	742437	743425	989	+	Genbank	gene	Gene		c("743425", ".")	protein_coding	PLEOSDRAFT_1060467	TRUE	gene267		gnl|jgi|PLEOSDRAFT_1060467	gnl|jgi|PLEOSDRAFT_mRNA1060467	hypothetical protein	PLEOSDRAFT_1060467
269	PLEOSDRAFT_1091185	0.158243	8.85152	6.19174	3668	486	PLEOSDRAFT_1091185	KL198004.1	743595	744812	1218	+	Genbank	gene	Gene	c(".", "743595")		protein_coding	PLEOSDRAFT_1091185	TRUE	gene268		gnl|jgi|PLEOSDRAFT_1091185	gnl|jgi|PLEOSDRAFT_mRNA1091185	hypothetical protein	PLEOSDRAFT_1091185
270	PLEOSDRAFT_1098714	1.61332	1.59005	2.28008	16	26	PLEOSDRAFT_1098714	KL198004.1	745377	746175	799	+	Genbank	gene	Gene	c(".", "745377")	c("746175", ".")	protein_coding	PLEOSDRAFT_1098714	TRUE	gene269		gnl|jgi|PLEOSDRAFT_1098714	gnl|jgi|PLEOSDRAFT_mRNA1098714	hypothetical protein	PLEOSDRAFT_1098714
271	PLEOSDRAFT_1024848	4.70869	0	2.23533	0	25	PLEOSDRAFT_1024848	KL198004.1	746358	746962	605	+	Genbank	gene	Gene	c(".", "746358")	c("746962", ".")	protein_coding	PLEOSDRAFT_1024848	TRUE	gene270		gnl|jgi|PLEOSDRAFT_1024848	gnl|jgi|PLEOSDRAFT_mRNA1024848	hypothetical protein	PLEOSDRAFT_1024848
272	PLEOSDRAFT_1060469	2.02722	5.73879	6.7583	417	723	PLEOSDRAFT_1060469	KL198004.1	747835	749351	1517	-	Genbank	gene	Gene		c("749351", ".")	protein_coding	PLEOSDRAFT_1060469	TRUE	gene271		gnl|jgi|PLEOSDRAFT_1060469	gnl|jgi|PLEOSDRAFT_mRNA1060469	hypothetical protein	PLEOSDRAFT_1060469
273	PLEOSDRAFT_21503	13.9999	4.72843	8.53577	203	2495	PLEOSDRAFT_21503	KL198004.1	749608	750938	1331	-	Genbank	gene	Gene	c(".", "749608")	c("750938", ".")	protein_coding	PLEOSDRAFT_21503	TRUE	gene272		gnl|jgi|PLEOSDRAFT_21503	gnl|jgi|PLEOSDRAFT_mRNA21503	hypothetical protein	PLEOSDRAFT_21503
274	PLEOSDRAFT_1091186	0.860411	8.55786	8.34096	2991	2179	PLEOSDRAFT_1091186	KL198004.1	751325	757633	6309	-	Genbank	gene	Gene		c("757633", ".")	protein_coding	PLEOSDRAFT_1091186	TRUE	gene273		gnl|jgi|PLEOSDRAFT_1091186	gnl|jgi|PLEOSDRAFT_mRNA1091186	glycosyltransferase family 48 protein	PLEOSDRAFT_1091186
275	PLEOSDRAFT_1095211	1.65067	4.84024	5.5633	220	312	PLEOSDRAFT_1095211	KL198004.1	760096	761451	1356	+	Genbank	gene	Gene	c(".", "760096")		protein_coding	PLEOSDRAFT_1095211	TRUE	gene274		gnl|jgi|PLEOSDRAFT_1095211	gnl|jgi|PLEOSDRAFT_mRNA1095211	hypothetical protein	PLEOSDRAFT_1095211
276	PLEOSDRAFT_1095212	1.47438	5.72515	6.28526	413	519	PLEOSDRAFT_1095212	KL198004.1	761520	762880	1361	-	Genbank	gene	Gene			protein_coding	PLEOSDRAFT_1095212		gene275		gnl|jgi|PLEOSDRAFT_1095212	gnl|jgi|PLEOSDRAFT_mRNA1095212	hypothetical protein	PLEOSDRAFT_1095212
277	PLEOSDRAFT_48716	1.56605	1.91248	2.55961	22	33	PLEOSDRAFT_48716	KL198004.1	763448	766264	2817	+	Genbank	gene	Gene	c(".", "763448")	c("766264", ".")	protein_coding	PLEOSDRAFT_48716	TRUE	gene276		gnl|jgi|PLEOSDRAFT_48716	gnl|jgi|PLEOSDRAFT_mRNA48716	hypothetical protein	PLEOSDRAFT_48716
278	PLEOSDRAFT_164904	2.87804	3.23563	4.76071	67	176	PLEOSDRAFT_164904	KL198004.1	766501	767629	1129	-	Genbank	gene	Gene	c(".", "766501")	c("767629", ".")	protein_coding	PLEOSDRAFT_164904	TRUE	gene277		gnl|jgi|PLEOSDRAFT_164904	gnl|jgi|PLEOSDRAFT_mRNA164904	hypothetical protein	PLEOSDRAFT_164904
279	PLEOSDRAFT_1098722	0.517036	1.3265	0.37484	12	2	PLEOSDRAFT_1098722	KL198004.1	768095	768850	756	+	Genbank	gene	Gene	c(".", "768095")	c("768850", ".")	protein_coding	PLEOSDRAFT_1098722	TRUE	gene278		gnl|jgi|PLEOSDRAFT_1098722	gnl|jgi|PLEOSDRAFT_mRNA1098722	hypothetical protein	PLEOSDRAFT_1098722
280	PLEOSDRAFT_1032771	0.476199	3.73497	2.6646	98	36	PLEOSDRAFT_1032771	KL198004.1	769988	771611	1624	+	Genbank	gene	Gene	c(".", "769988")	c("771611", ".")	protein_coding	PLEOSDRAFT_1032771	TRUE	gene279		gnl|jgi|PLEOSDRAFT_1032771	gnl|jgi|PLEOSDRAFT_mRNA1032771	hypothetical protein	PLEOSDRAFT_1032771
281	PLEOSDRAFT_48714	0.585927	5.89319	5.12198	465	228	PLEOSDRAFT_48714	KL198004.1	772317	774023	1707	-	Genbank	gene	Gene	c(".", "772317")	c("774023", ".")	protein_coding	PLEOSDRAFT_48714	TRUE	gene280		gnl|jgi|PLEOSDRAFT_48714	gnl|jgi|PLEOSDRAFT_mRNA48714	hypothetical protein	PLEOSDRAFT_48714
282	PLEOSDRAFT_1034076	1.09957	5.34728	5.48422	316	295	PLEOSDRAFT_1034076	KL198004.1	774844	776078	1235	-	Genbank	gene	Gene	c(".", "774844")	c("776078", ".")	protein_coding	PLEOSDRAFT_1034076	TRUE	gene281		gnl|jgi|PLEOSDRAFT_1034076	gnl|jgi|PLEOSDRAFT_mRNA1034076	hypothetical protein	PLEOSDRAFT_1034076
283	PLEOSDRAFT_19829	0.774009	1.39704	1.02746	13	7	PLEOSDRAFT_19829	KL198004.1	776377	777636	1260	+	Genbank	gene	Gene	c(".", "776377")	c("777636", ".")	protein_coding	PLEOSDRAFT_19829	TRUE	gene282		gnl|jgi|PLEOSDRAFT_19829	gnl|jgi|PLEOSDRAFT_mRNA19829	hypothetical protein	PLEOSDRAFT_19829
284	PLEOSDRAFT_1034000	4.28059	1.25234	3.35015	11	62	PLEOSDRAFT_1034000	KL198004.1	778118	782410	4293	-	Genbank	gene	Gene	c(".", "778118")	c("782410", ".")	protein_coding	PLEOSDRAFT_1034000	TRUE	gene283		gnl|jgi|PLEOSDRAFT_1034000	gnl|jgi|PLEOSDRAFT_mRNA1034000	hypothetical protein	PLEOSDRAFT_1034000
285	PLEOSDRAFT_153588	0.84974	4.13647	3.90156	132	94	PLEOSDRAFT_153588	KL198004.1	783338	784823	1486	-	Genbank	gene	Gene	c(".", "783338")	c("784823", ".")	protein_coding	PLEOSDRAFT_153588	TRUE	gene284		gnl|jgi|PLEOSDRAFT_153588	gnl|jgi|PLEOSDRAFT_mRNA153588	hypothetical protein	PLEOSDRAFT_153588
286	PLEOSDRAFT_1091190	0.706992	6.14706	5.64683	556	331	PLEOSDRAFT_1091190	KL198004.1	784976	786305	1330	+	Genbank	gene	Gene			protein_coding	PLEOSDRAFT_1091190		gene285		gnl|jgi|PLEOSDRAFT_1091190	gnl|jgi|PLEOSDRAFT_mRNA1091190	hypothetical protein	PLEOSDRAFT_1091190
287	PLEOSDRAFT_1080249	0.570135	0.810625	0	6	0	PLEOSDRAFT_1080249	KL198004.1	786641	787841	1201	-	Genbank	gene	Gene	c(".", "786641")	c("787841", ".")	protein_coding	PLEOSDRAFT_1080249	TRUE	gene286		gnl|jgi|PLEOSDRAFT_1080249	gnl|jgi|PLEOSDRAFT_mRNA1080249	hypothetical protein	PLEOSDRAFT_1080249
288	PLEOSDRAFT_1095215	1.44295	4.8147	5.34372	216	267	PLEOSDRAFT_1095215	KL198004.1	788225	791020	2796	-	Genbank	gene	Gene	c(".", "788225")	c("791020", ".")	protein_coding	PLEOSDRAFT_1095215	TRUE	gene287		gnl|jgi|PLEOSDRAFT_1095215	gnl|jgi|PLEOSDRAFT_mRNA1095215	hypothetical protein	PLEOSDRAFT_1095215
289	PLEOSDRAFT_1033557	0.680944	2.17585	1.62146	28	14	PLEOSDRAFT_1033557	KL198004.1	793397	795572	2176	+	Genbank	gene	Gene	c(".", "793397")	c("795572", ".")	protein_coding	PLEOSDRAFT_1033557	TRUE	gene288		gnl|jgi|PLEOSDRAFT_1033557	gnl|jgi|PLEOSDRAFT_mRNA1033557	hypothetical protein	PLEOSDRAFT_1033557
290	PLEOSDRAFT_1015367	1	0	0	0	0	PLEOSDRAFT_1015367	KL198004.1	796482	797029	548	+	Genbank	gene	Gene	c(".", "796482")	c("797029", ".")	protein_coding	PLEOSDRAFT_1015367	TRUE	gene289		gnl|jgi|PLEOSDRAFT_1015367	gnl|jgi|PLEOSDRAFT_mRNA1015367	hypothetical protein	PLEOSDRAFT_1015367
291	PLEOSDRAFT_1098733	0.420553	2.05017	0.800528	25	5	PLEOSDRAFT_1098733	KL198004.1	798844	799530	687	+	Genbank	gene	Gene	c(".", "798844")	c("799530", ".")	protein_coding	PLEOSDRAFT_1098733	TRUE	gene290		gnl|jgi|PLEOSDRAFT_1098733	gnl|jgi|PLEOSDRAFT_mRNA1098733	hypothetical protein	PLEOSDRAFT_1098733
292	PLEOSDRAFT_1087550	1.56383	5.93231	6.57739	478	637	PLEOSDRAFT_1087550	KL198004.1	799996	802219	2224	+	Genbank	gene	Gene			protein_coding	PLEOSDRAFT_1087550		gene291		gnl|jgi|PLEOSDRAFT_1087550	gnl|jgi|PLEOSDRAFT_mRNA1087550	hypothetical protein	PLEOSDRAFT_1087550
293	PLEOSDRAFT_1031974	9.62971	1.70572	4.97321	18	205	PLEOSDRAFT_1031974	KL198004.1	804558	806913	2356	-	Genbank	gene	Gene	c(".", "804558")	c("806913", ".")	protein_coding	PLEOSDRAFT_1031974	TRUE	gene292		gnl|jgi|PLEOSDRAFT_1031974	gnl|jgi|PLEOSDRAFT_mRNA1031974	hypothetical protein	PLEOSDRAFT_1031974
294	PLEOSDRAFT_37776	1.0676	5.21198	5.30635	287	260	PLEOSDRAFT_37776	KL198004.1	807304	810135	2832	-	Genbank	gene	Gene			protein_coding	PLEOSDRAFT_37776		gene293		gnl|jgi|PLEOSDRAFT_37776	gnl|jgi|PLEOSDRAFT_mRNA37776	hypothetical protein	PLEOSDRAFT_37776
295	PLEOSDRAFT_1098737	1.62788	3.25475	3.95774	68	98	PLEOSDRAFT_1098737	KL198004.1	811287	813616	2330	+	Genbank	gene	Gene	c(".", "811287")	c("813616", ".")	protein_coding	PLEOSDRAFT_1098737	TRUE	gene294		gnl|jgi|PLEOSDRAFT_1098737	gnl|jgi|PLEOSDRAFT_mRNA1098737	hypothetical protein	PLEOSDRAFT_1098737
296	PLEOSDRAFT_1087553	62.741	3.23563	9.20696	67	3977	PLEOSDRAFT_1087553	KL198004.1	814621	817314	2694	+	Genbank	gene	Gene	c(".", "814621")		protein_coding	PLEOSDRAFT_1087553	TRUE	gene295		gnl|jgi|PLEOSDRAFT_1087553	gnl|jgi|PLEOSDRAFT_mRNA1087553	hypothetical protein	PLEOSDRAFT_1087553
297	PLEOSDRAFT_164889	0.49868	1.00381	0	8	0	PLEOSDRAFT_164889	KL198004.1	817324	817860	537	-	Genbank	gene	Gene	c(".", "817324")	c("817860", ".")	protein_coding	PLEOSDRAFT_164889	TRUE	gene296		gnl|jgi|PLEOSDRAFT_164889	gnl|jgi|PLEOSDRAFT_mRNA164889	hypothetical protein	PLEOSDRAFT_164889
298	PLEOSDRAFT_1098740	1	0	0	0	0	PLEOSDRAFT_1098740	KL198004.1	818283	820609	2327	-	Genbank	gene	Gene	c(".", "818283")	c("820609", ".")	protein_coding	PLEOSDRAFT_1098740	TRUE	gene297		gnl|jgi|PLEOSDRAFT_1098740	gnl|jgi|PLEOSDRAFT_mRNA1098740	hypothetical protein	PLEOSDRAFT_1098740
299	PLEOSDRAFT_1098741	0.713775	2.17585	1.6894	28	15	PLEOSDRAFT_1098741	KL198004.1	822066	822700	635	+	Genbank	gene	Gene	c(".", "822066")	c("822700", ".")	protein_coding	PLEOSDRAFT_1098741	TRUE	gene298		gnl|jgi|PLEOSDRAFT_1098741	gnl|jgi|PLEOSDRAFT_mRNA1098741	hypothetical protein	PLEOSDRAFT_1098741
300	PLEOSDRAFT_48706	1.17378	2.25395	2.48511	30	31	PLEOSDRAFT_48706	KL198004.1	826404	829036	2633	-	Genbank	gene	Gene	c(".", "826404")	c("829036", ".")	protein_coding	PLEOSDRAFT_48706	TRUE	gene299		gnl|jgi|PLEOSDRAFT_48706	gnl|jgi|PLEOSDRAFT_mRNA48706	hypothetical protein	PLEOSDRAFT_48706
301	PLEOSDRAFT_1091194	1	0	0	0	0	PLEOSDRAFT_1091194	KL198004.1	830943	831656	714	-	Genbank	gene	Gene	c(".", "830943")	c("831656", ".")	protein_coding	PLEOSDRAFT_1091194	TRUE	gene300		gnl|jgi|PLEOSDRAFT_1091194	gnl|jgi|PLEOSDRAFT_mRNA1091194	hypothetical protein	PLEOSDRAFT_1091194
302	PLEOSDRAFT_1033055	2.4611	4.45848	5.75778	167	358	PLEOSDRAFT_1033055	KL198004.1	833676	834965	1290	-	Genbank	gene	Gene	c(".", "833676")	c("834965", ".")	protein_coding	PLEOSDRAFT_1033055	TRUE	gene301		gnl|jgi|PLEOSDRAFT_1033055	gnl|jgi|PLEOSDRAFT_mRNA1033055	hypothetical protein	PLEOSDRAFT_1033055
303	PLEOSDRAFT_153571	1	0	0	0	0	PLEOSDRAFT_153571	KL198004.1	835446	836370	925	+	Genbank	gene	Gene	c(".", "835446")	c("836370", ".")	protein_coding	PLEOSDRAFT_153571	TRUE	gene302		gnl|jgi|PLEOSDRAFT_153571	gnl|jgi|PLEOSDRAFT_mRNA153571	hypothetical protein	PLEOSDRAFT_153571
304	PLEOSDRAFT_1060499	0.951842	4.55419	4.48298	179	144	PLEOSDRAFT_1060499	KL198004.1	837605	840437	2833	-	Genbank	gene	Gene		c("840437", ".")	protein_coding	PLEOSDRAFT_1060499	TRUE	gene303		gnl|jgi|PLEOSDRAFT_1060499	gnl|jgi|PLEOSDRAFT_mRNA1060499	mitochondrial external NADH dehydrogenase, NDE1	PLEOSDRAFT_1060499
305	PLEOSDRAFT_1087555	0.139892	3.86508	1.02746	108	7	PLEOSDRAFT_1087555	KL198004.1	840587	841258	672	-	Genbank	gene	Gene			protein_coding	PLEOSDRAFT_1087555		gene304		gnl|jgi|PLEOSDRAFT_1087555	gnl|jgi|PLEOSDRAFT_mRNA1087555	hypothetical protein	PLEOSDRAFT_1087555
306	PLEOSDRAFT_172626	0.202142	7.60749	5.30093	1544	259	PLEOSDRAFT_172626	KL198004.1	843484	844846	1363	-	Genbank	gene	Gene		c("844846", ".")	protein_coding	PLEOSDRAFT_172626	TRUE	gene305		gnl|jgi|PLEOSDRAFT_172626	gnl|jgi|PLEOSDRAFT_mRNA172626	hypothetical protein	PLEOSDRAFT_172626
307	PLEOSDRAFT_1110263	2.20186	1.95985	3.09858	23	51	PLEOSDRAFT_1110263	KL198004.1	845171	847559	2389	-	Genbank	gene	Gene			protein_coding	PLEOSDRAFT_1110263		gene306		gnl|jgi|PLEOSDRAFT_1110263	gnl|jgi|PLEOSDRAFT_mRNA1110263	hypothetical protein	PLEOSDRAFT_1110263
308	PLEOSDRAFT_153566	1.11246	9.11384	9.2676	4401	4148	PLEOSDRAFT_153566	KL198004.1	847879	850598	2720	-	Genbank	gene	Gene	c(".", "847879")	c("850598", ".")	protein_coding	PLEOSDRAFT_153566	TRUE	gene307		gnl|jgi|PLEOSDRAFT_153566	gnl|jgi|PLEOSDRAFT_mRNA153566	hypothetical protein	PLEOSDRAFT_153566
309	PLEOSDRAFT_1098752	0.637498	5.62952	4.98001	386	206	PLEOSDRAFT_1098752	KL198004.1	851063	853844	2782	-	Genbank	gene	Gene	c(".", "851063")	c("853844", ".")	protein_coding	PLEOSDRAFT_1098752	TRUE	gene308		gnl|jgi|PLEOSDRAFT_1098752	gnl|jgi|PLEOSDRAFT_mRNA1098752	hypothetical protein	PLEOSDRAFT_1098752
310	PLEOSDRAFT_1032973	1.24262	3.78843	4.10181	102	109	PLEOSDRAFT_1032973	KL198004.1	854561	857302	2742	+	Genbank	gene	Gene	c(".", "854561")	c("857302", ".")	protein_coding	PLEOSDRAFT_1032973	TRUE	gene309		gnl|jgi|PLEOSDRAFT_1032973	gnl|jgi|PLEOSDRAFT_mRNA1032973	hypothetical protein	PLEOSDRAFT_1032973
311	PLEOSDRAFT_164880	0.614134	0.703375	0	5	0	PLEOSDRAFT_164880	KL198004.1	857854	858840	987	-	Genbank	gene	Gene	c(".", "857854")	c("858840", ".")	protein_coding	PLEOSDRAFT_164880	TRUE	gene310		gnl|jgi|PLEOSDRAFT_164880	gnl|jgi|PLEOSDRAFT_mRNA164880	hypothetical protein	PLEOSDRAFT_164880
312	PLEOSDRAFT_1098754	1.32126	0.910451	1.31236	7	10	PLEOSDRAFT_1098754	KL198004.1	859480	861612	2133	-	Genbank	gene	Gene	c(".", "859480")	c("861612", ".")	protein_coding	PLEOSDRAFT_1098754	TRUE	gene311		gnl|jgi|PLEOSDRAFT_1098754	gnl|jgi|PLEOSDRAFT_mRNA1098754	hypothetical protein	PLEOSDRAFT_1098754
313	PLEOSDRAFT_1060503	0.102096	5.81484	2.52284	440	32	PLEOSDRAFT_1060503	KL198004.1	862248	863677	1430	-	Genbank	gene	Gene		c("863677", ".")	protein_coding	PLEOSDRAFT_1060503	TRUE	gene312		gnl|jgi|PLEOSDRAFT_1060503	gnl|jgi|PLEOSDRAFT_mRNA1060503	hypothetical protein	PLEOSDRAFT_1060503
314	PLEOSDRAFT_1033318	1.32022	6.12645	6.52722	548	615	PLEOSDRAFT_1033318	KL198004.1	864534	865604	1071	-	Genbank	gene	Gene	c(".", "864534")	c("865604", ".")	protein_coding	PLEOSDRAFT_1033318	TRUE	gene313		gnl|jgi|PLEOSDRAFT_1033318	gnl|jgi|PLEOSDRAFT_mRNA1033318	hypothetical protein	PLEOSDRAFT_1033318
315	PLEOSDRAFT_164877	1.76681	2.86455	3.6857	50	80	PLEOSDRAFT_164877	KL198004.1	866162	866947	786	+	Genbank	gene	Gene	c(".", "866162")	c("866947", ".")	protein_coding	PLEOSDRAFT_164877	TRUE	gene314		gnl|jgi|PLEOSDRAFT_164877	gnl|jgi|PLEOSDRAFT_mRNA164877	hypothetical protein	PLEOSDRAFT_164877
316	PLEOSDRAFT_1095222	1.03217	4.18711	4.23279	137	120	PLEOSDRAFT_1095222	KL198004.1	868295	870270	1976	+	Genbank	gene	Gene	c(".", "868295")		protein_coding	PLEOSDRAFT_1095222	TRUE	gene315		gnl|jgi|PLEOSDRAFT_1095222	gnl|jgi|PLEOSDRAFT_mRNA1095222	hypothetical protein	PLEOSDRAFT_1095222
317	PLEOSDRAFT_153558	1	0	0	0	0	PLEOSDRAFT_153558	KL198004.1	870569	870899	331	-	Genbank	gene	Gene	c(".", "870569")	c("870899", ".")	protein_coding	PLEOSDRAFT_153558	TRUE	gene316		gnl|jgi|PLEOSDRAFT_153558	gnl|jgi|PLEOSDRAFT_mRNA153558	hypothetical protein	PLEOSDRAFT_153558
318	PLEOSDRAFT_1098760	1.44504	0	0.531113	0	3	PLEOSDRAFT_1098760	KL198004.1	871526	872311	786	-	Genbank	gene	Gene	c(".", "871526")	c("872311", ".")	protein_coding	PLEOSDRAFT_1098760	TRUE	gene317		gnl|jgi|PLEOSDRAFT_1098760	gnl|jgi|PLEOSDRAFT_mRNA1098760	hypothetical protein	PLEOSDRAFT_1098760
319	PLEOSDRAFT_20097	0.937128	5.04631	4.95262	255	202	PLEOSDRAFT_20097	KL198004.1	873197	874504	1308	-	Genbank	gene	Gene	c(".", "873197")	c("874504", ".")	protein_coding	PLEOSDRAFT_20097	TRUE	gene318		gnl|jgi|PLEOSDRAFT_20097	gnl|jgi|PLEOSDRAFT_mRNA20097	hypothetical protein	PLEOSDRAFT_20097
320	PLEOSDRAFT_1087559	4.02738	6.78398	8.79382	869	2985	PLEOSDRAFT_1087559	KL198004.1	874976	877647	2672	-	Genbank	gene	Gene			protein_coding	PLEOSDRAFT_1087559		gene319		gnl|jgi|PLEOSDRAFT_1087559	gnl|jgi|PLEOSDRAFT_mRNA1087559	hypothetical protein	PLEOSDRAFT_1087559
321	PLEOSDRAFT_1073199	0.855814	2.88923	2.6646	51	36	PLEOSDRAFT_1073199	KL198004.1	879018	880684	1667	-	Genbank	gene	Gene	c(".", "879018")	c("880684", ".")	protein_coding	PLEOSDRAFT_1073199	TRUE	gene320		gnl|jgi|PLEOSDRAFT_1073199	gnl|jgi|PLEOSDRAFT_mRNA1073199	hypothetical protein	PLEOSDRAFT_1073199
322	PLEOSDRAFT_1031042	0.570135	0.810625	0	6	0	PLEOSDRAFT_1031042	KL198004.1	881583	882530	948	-	Genbank	gene	Gene	c(".", "881583")	c("882530", ".")	protein_coding	PLEOSDRAFT_1031042	TRUE	gene321		gnl|jgi|PLEOSDRAFT_1031042	gnl|jgi|PLEOSDRAFT_mRNA1031042	hypothetical protein	PLEOSDRAFT_1031042
323	PLEOSDRAFT_153552	0.888366	0.170773	0	1	0	PLEOSDRAFT_153552	KL198004.1	883266	883673	408	+	Genbank	gene	Gene	c(".", "883266")	c("883673", ".")	protein_coding	PLEOSDRAFT_153552	TRUE	gene322		gnl|jgi|PLEOSDRAFT_153552	gnl|jgi|PLEOSDRAFT_mRNA153552	hypothetical protein	PLEOSDRAFT_153552
324	PLEOSDRAFT_1026938	1	0	0	0	0	PLEOSDRAFT_1026938	KL198004.1	888205	888467	263	-	Genbank	gene	Gene	c(".", "888205")	c("888467", ".")	protein_coding	PLEOSDRAFT_1026938	TRUE	gene323		gnl|jgi|PLEOSDRAFT_1026938	gnl|jgi|PLEOSDRAFT_mRNA1026938	hypothetical protein	PLEOSDRAFT_1026938
325	PLEOSDRAFT_48696	0.495765	1.8128	0.800528	20	5	PLEOSDRAFT_48696	KL198004.1	892515	894511	1997	-	Genbank	gene	Gene	c(".", "892515")	c("894511", ".")	protein_coding	PLEOSDRAFT_48696	TRUE	gene324		gnl|jgi|PLEOSDRAFT_48696	gnl|jgi|PLEOSDRAFT_mRNA48696	hypothetical protein	PLEOSDRAFT_48696
326	PLEOSDRAFT_1032541	2.90586	1.91248	3.45145	22	67	PLEOSDRAFT_1032541	KL198004.1	894820	896702	1883	-	Genbank	gene	Gene	c(".", "894820")	c("896702", ".")	protein_coding	PLEOSDRAFT_1032541	TRUE	gene325		gnl|jgi|PLEOSDRAFT_1032541	gnl|jgi|PLEOSDRAFT_mRNA1032541	hypothetical protein	PLEOSDRAFT_1032541
327	PLEOSDRAFT_1091202	3.2683	4.61464	6.32318	187	533	PLEOSDRAFT_1091202	KL198004.1	896755	898962	2208	-	Genbank	gene	Gene			protein_coding	PLEOSDRAFT_1091202		gene326		gnl|jgi|PLEOSDRAFT_1091202	gnl|jgi|PLEOSDRAFT_mRNA1091202	hypothetical protein	PLEOSDRAFT_1091202
328	PLEOSDRAFT_1087561	3.0046	9.25464	10.8418	4853	12365	PLEOSDRAFT_1087561	KL198004.1	899163	899914	752	+	Genbank	gene	Gene			protein_coding	PLEOSDRAFT_1087561		gene327		gnl|jgi|PLEOSDRAFT_1087561	gnl|jgi|PLEOSDRAFT_mRNA1087561	hypothetical protein	PLEOSDRAFT_1087561
329	PLEOSDRAFT_1098769	1.14835	0	0.19956	0	1	PLEOSDRAFT_1098769	KL198004.1	900459	900865	407	-	Genbank	gene	Gene	c(".", "900459")	c("900865", ".")	protein_coding	PLEOSDRAFT_1098769	TRUE	gene328		gnl|jgi|PLEOSDRAFT_1098769	gnl|jgi|PLEOSDRAFT_mRNA1098769	hypothetical protein	PLEOSDRAFT_1098769
330	PLEOSDRAFT_1031812	1.05768	3.31063	3.39153	71	64	PLEOSDRAFT_1031812	KL198004.1	901836	902721	886	-	Genbank	gene	Gene	c(".", "901836")	c("902721", ".")	protein_coding	PLEOSDRAFT_1031812	TRUE	gene329		gnl|jgi|PLEOSDRAFT_1031812	gnl|jgi|PLEOSDRAFT_mRNA1031812	hypothetical protein	PLEOSDRAFT_1031812
331	PLEOSDRAFT_1032753	0.764216	0.587506	0.19956	4	1	PLEOSDRAFT_1032753	KL198004.1	903866	906179	2314	+	Genbank	gene	Gene	c(".", "903866")	c("906179", ".")	protein_coding	PLEOSDRAFT_1032753	TRUE	gene330		gnl|jgi|PLEOSDRAFT_1032753	gnl|jgi|PLEOSDRAFT_mRNA1032753	hypothetical protein	PLEOSDRAFT_1032753
332	PLEOSDRAFT_1098772	1.06418	3.96132	4.05107	116	105	PLEOSDRAFT_1098772	KL198004.1	907348	909675	2328	+	Genbank	gene	Gene	c(".", "907348")	c("909675", ".")	protein_coding	PLEOSDRAFT_1098772	TRUE	gene331		gnl|jgi|PLEOSDRAFT_1098772	gnl|jgi|PLEOSDRAFT_mRNA1098772	hypothetical protein	PLEOSDRAFT_1098772
333	PLEOSDRAFT_153544	0.75364	1.3265	0.918452	12	6	PLEOSDRAFT_153544	KL198004.1	910454	912255	1802	+	Genbank	gene	Gene	c(".", "910454")	c("912255", ".")	protein_coding	PLEOSDRAFT_153544	TRUE	gene332		gnl|jgi|PLEOSDRAFT_153544	gnl|jgi|PLEOSDRAFT_mRNA153544	hypothetical protein	PLEOSDRAFT_153544
334	PLEOSDRAFT_1098774	0.654713	0.810625	0.19956	6	1	PLEOSDRAFT_1098774	KL198004.1	914910	917429	2520	-	Genbank	gene	Gene	c(".", "914910")	c("917429", ".")	protein_coding	PLEOSDRAFT_1098774	TRUE	gene333		gnl|jgi|PLEOSDRAFT_1098774	gnl|jgi|PLEOSDRAFT_mRNA1098774	hypothetical protein	PLEOSDRAFT_1098774
335	PLEOSDRAFT_1098775	1.69048	6.36728	7.12471	649	934	PLEOSDRAFT_1098775	KL198004.1	918621	920518	1898	-	Genbank	gene	Gene	c(".", "918621")	c("920518", ".")	protein_coding	PLEOSDRAFT_1098775	TRUE	gene334		gnl|jgi|PLEOSDRAFT_1098775	gnl|jgi|PLEOSDRAFT_mRNA1098775	hypothetical protein	PLEOSDRAFT_1098775
336	PLEOSDRAFT_1033270	1	0	0	0	0	PLEOSDRAFT_1033270	KL198004.1	922034	922682	649	-	Genbank	gene	Gene	c(".", "922034")	c("922682", ".")	protein_coding	PLEOSDRAFT_1033270	TRUE	gene335		gnl|jgi|PLEOSDRAFT_1033270	gnl|jgi|PLEOSDRAFT_mRNA1033270	hypothetical protein	PLEOSDRAFT_1033270
337	PLEOSDRAFT_1032228	0.20965	2.25395	0	30	0	PLEOSDRAFT_1032228	KL198004.1	924520	928697	4178	+	Genbank	gene	Gene	c(".", "924520")	c("928697", ".")	protein_coding	PLEOSDRAFT_1032228	TRUE	gene336		gnl|jgi|PLEOSDRAFT_1032228	gnl|jgi|PLEOSDRAFT_mRNA1032228	hypothetical protein	PLEOSDRAFT_1032228
338	PLEOSDRAFT_1091204	0.839862	5.37376	5.12198	322	228	PLEOSDRAFT_1091204	KL198004.1	929711	930980	1270	-	Genbank	gene	Gene		c("930980", ".")	protein_coding	PLEOSDRAFT_1091204	TRUE	gene337		gnl|jgi|PLEOSDRAFT_1091204	gnl|jgi|PLEOSDRAFT_mRNA1091204	hypothetical protein	PLEOSDRAFT_1091204
339	PLEOSDRAFT_1032437	0.315314	2.46567	0.800528	36	5	PLEOSDRAFT_1032437	KL198004.1	937579	938785	1207	+	Genbank	gene	Gene	c(".", "937579")	c("938785", ".")	protein_coding	PLEOSDRAFT_1032437	TRUE	gene338		gnl|jgi|PLEOSDRAFT_1032437	gnl|jgi|PLEOSDRAFT_mRNA1032437	hypothetical protein	PLEOSDRAFT_1032437
340	PLEOSDRAFT_172622	0.995711	5.73199	5.72579	415	350	PLEOSDRAFT_172622	KL198004.1	938954	940176	1223	+	Genbank	gene	Gene	c(".", "938954")		protein_coding	PLEOSDRAFT_172622	TRUE	gene339		gnl|jgi|PLEOSDRAFT_172622	gnl|jgi|PLEOSDRAFT_mRNA172622	hypothetical protein	PLEOSDRAFT_172622
341	PLEOSDRAFT_48690	0.699196	6.91745	6.40122	954	563	PLEOSDRAFT_48690	KL198004.1	940478	942333	1856	+	Genbank	gene	Gene	c(".", "940478")	c("942333", ".")	protein_coding	PLEOSDRAFT_48690	TRUE	gene340		gnl|jgi|PLEOSDRAFT_48690	gnl|jgi|PLEOSDRAFT_mRNA48690	hypothetical protein	PLEOSDRAFT_48690
342	PLEOSDRAFT_1032080	0.80222	4.92026	4.60233	233	157	PLEOSDRAFT_1032080	KL198004.1	942357	944694	2338	-	Genbank	gene	Gene	c(".", "942357")	c("944694", ".")	protein_coding	PLEOSDRAFT_1032080	TRUE	gene341		gnl|jgi|PLEOSDRAFT_1032080	gnl|jgi|PLEOSDRAFT_mRNA1032080	hypothetical protein	PLEOSDRAFT_1032080
343	PLEOSDRAFT_1073213	0.234838	8.16304	6.07278	2273	447	PLEOSDRAFT_1073213	KL198004.1	947496	948540	1045	-	Genbank	gene	Gene	c(".", "947496")	c("948540", ".")	protein_coding	PLEOSDRAFT_1073213	TRUE	gene342		gnl|jgi|PLEOSDRAFT_1073213	gnl|jgi|PLEOSDRAFT_mRNA1073213	hypothetical protein	PLEOSDRAFT_1073213
344	PLEOSDRAFT_7489	1	0	0	0	0	PLEOSDRAFT_7489	KL198004.1	950895	951876	982	-	Genbank	gene	Gene	c(".", "950895")	c("951876", ".")	protein_coding	PLEOSDRAFT_7489	TRUE	gene343		gnl|jgi|PLEOSDRAFT_7489	gnl|jgi|PLEOSDRAFT_mRNA7489	hypothetical protein	PLEOSDRAFT_7489
345	PLEOSDRAFT_1087562	0.487949	5.81161	4.77641	439	178	PLEOSDRAFT_1087562	KL198004.1	952212	952838	627	-	Genbank	gene	Gene			protein_coding	PLEOSDRAFT_1087562		gene344		gnl|jgi|PLEOSDRAFT_1087562	gnl|jgi|PLEOSDRAFT_mRNA1087562	hypothetical protein	PLEOSDRAFT_1087562
346	PLEOSDRAFT_t1	1	0	0	0	0	PLEOSDRAFT_t1	KL198004.1	952910	953001	92	+	Genbank	gene	Gene			tRNA	PLEOSDRAFT_t1		gene345				tRNA-Ala	PLEOSDRAFT_t1
347	PLEOSDRAFT_1080287	1.47791	1.52854	2.09209	15	22	PLEOSDRAFT_1080287	KL198004.1	953153	954991	1839	+	Genbank	gene	Gene	c(".", "953153")	c("954991", ".")	protein_coding	PLEOSDRAFT_1080287	TRUE	gene346		gnl|jgi|PLEOSDRAFT_1080287	gnl|jgi|PLEOSDRAFT_mRNA1080287	hypothetical protein	PLEOSDRAFT_1080287
348	PLEOSDRAFT_t2	1.54521	1.46428	2.09209	14	22	PLEOSDRAFT_t2	KL198004.1	954551	954639	89	+	Genbank	gene	Gene			tRNA	PLEOSDRAFT_t2		gene347				tRNA-Ala	PLEOSDRAFT_t2
349	PLEOSDRAFT_t3	1	0	0	0	0	PLEOSDRAFT_t3	KL198004.1	955174	955267	94	+	Genbank	gene	Gene			tRNA	PLEOSDRAFT_t3		gene348				tRNA-Ala	PLEOSDRAFT_t3
350	PLEOSDRAFT_185740	0.228765	4.40814	2.28008	161	26	PLEOSDRAFT_185740	KL198004.1	955596	957054	1459	-	Genbank	gene	Gene	c(".", "955596")	c("957054", ".")	protein_coding	PLEOSDRAFT_185740	TRUE	gene349		gnl|jgi|PLEOSDRAFT_185740	gnl|jgi|PLEOSDRAFT_mRNA185740	hypothetical protein	PLEOSDRAFT_185740
351	PLEOSDRAFT_t14	0.799154	0.323455	0	2	0	PLEOSDRAFT_t14	KL198004.1	957240	957329	90	-	Genbank	gene	Gene			tRNA	PLEOSDRAFT_t14		gene350				tRNA-Ala	PLEOSDRAFT_t14
352	PLEOSDRAFT_1087565	0.874189	1.59005	1.39606	16	11	PLEOSDRAFT_1087565	KL198004.1	958161	958798	638	-	Genbank	gene	Gene			protein_coding	PLEOSDRAFT_1087565		gene351		gnl|jgi|PLEOSDRAFT_1087565	gnl|jgi|PLEOSDRAFT_mRNA1087565	hypothetical protein	PLEOSDRAFT_1087565
353	PLEOSDRAFT_1087569	2.9079	2.49812	4.0381	37	104	PLEOSDRAFT_1087569	KL198004.1	960114	960870	757	+	Genbank	gene	Gene			protein_coding	PLEOSDRAFT_1087569		gene352		gnl|jgi|PLEOSDRAFT_1087569	gnl|jgi|PLEOSDRAFT_mRNA1087569	hypothetical protein	PLEOSDRAFT_1087569
354	PLEOSDRAFT_1098789	0.888366	0.170773	0	1	0	PLEOSDRAFT_1098789	KL198004.1	961079	962787	1709	-	Genbank	gene	Gene	c(".", "961079")	c("962787", ".")	protein_coding	PLEOSDRAFT_1098789	TRUE	gene353		gnl|jgi|PLEOSDRAFT_1098789	gnl|jgi|PLEOSDRAFT_mRNA1098789	hypothetical protein	PLEOSDRAFT_1098789
355	PLEOSDRAFT_1029274	1	0	0	0	0	PLEOSDRAFT_1029274	KL198004.1	967852	968232	381	-	Genbank	gene	Gene	c(".", "967852")	c("968232", ".")	protein_coding	PLEOSDRAFT_1029274	TRUE	gene354		gnl|jgi|PLEOSDRAFT_1029274	gnl|jgi|PLEOSDRAFT_mRNA1029274	hypothetical protein	PLEOSDRAFT_1029274
356	PLEOSDRAFT_1029273	1	0	0	0	0	PLEOSDRAFT_1029273	KL198004.1	977971	978351	381	+	Genbank	gene	Gene	c(".", "977971")	c("978351", ".")	protein_coding	PLEOSDRAFT_1029273	TRUE	gene355		gnl|jgi|PLEOSDRAFT_1029273	gnl|jgi|PLEOSDRAFT_mRNA1029273	hypothetical protein	PLEOSDRAFT_1029273
357	PLEOSDRAFT_1060521	0.963529	7.74229	7.68869	1696	1384	PLEOSDRAFT_1060521	KL198004.1	983951	985174	1224	+	Genbank	gene	Gene	c(".", "983951")		protein_coding	PLEOSDRAFT_1060521	TRUE	gene356		gnl|jgi|PLEOSDRAFT_1060521	gnl|jgi|PLEOSDRAFT_mRNA1060521	hypothetical protein	PLEOSDRAFT_1060521
358	PLEOSDRAFT_1098794	0.443141	1.17416	0	10	0	PLEOSDRAFT_1098794	KL198004.1	985678	987404	1727	+	Genbank	gene	Gene	c(".", "985678")	c("987404", ".")	protein_coding	PLEOSDRAFT_1098794	TRUE	gene357		gnl|jgi|PLEOSDRAFT_1098794	gnl|jgi|PLEOSDRAFT_mRNA1098794	hypothetical protein	PLEOSDRAFT_1098794
359	PLEOSDRAFT_1033030	2.88734	2.62109	4.15083	41	113	PLEOSDRAFT_1033030	KL198004.1	987621	989978	2358	-	Genbank	gene	Gene	c(".", "987621")	c("989978", ".")	protein_coding	PLEOSDRAFT_1033030	TRUE	gene358		gnl|jgi|PLEOSDRAFT_1033030	gnl|jgi|PLEOSDRAFT_mRNA1033030	hypothetical protein	PLEOSDRAFT_1033030
360	PLEOSDRAFT_1091212	1.44782	4.92623	5.46011	234	290	PLEOSDRAFT_1091212	KL198004.1	990269	992520	2252	-	Genbank	gene	Gene			protein_coding	PLEOSDRAFT_1091212		gene359		gnl|jgi|PLEOSDRAFT_1091212	gnl|jgi|PLEOSDRAFT_mRNA1091212	hypothetical protein	PLEOSDRAFT_1091212
361	PLEOSDRAFT_1098797	1.50498	2.00572	2.59546	24	34	PLEOSDRAFT_1098797	KL198004.1	992629	993466	838	+	Genbank	gene	Gene	c(".", "992629")	c("993466", ".")	protein_coding	PLEOSDRAFT_1098797	TRUE	gene360		gnl|jgi|PLEOSDRAFT_1098797	gnl|jgi|PLEOSDRAFT_mRNA1098797	hypothetical protein	PLEOSDRAFT_1098797
362	PLEOSDRAFT_1080297	1	0	0	0	0	PLEOSDRAFT_1080297	KL198004.1	993970	994886	917	+	Genbank	gene	Gene	c(".", "993970")	c("994886", ".")	protein_coding	PLEOSDRAFT_1080297	TRUE	gene361		gnl|jgi|PLEOSDRAFT_1080297	gnl|jgi|PLEOSDRAFT_mRNA1080297	carbohydrate-binding module family 1 protein	PLEOSDRAFT_1080297
363	PLEOSDRAFT_1031770	0.719107	2.96083	2.48511	54	31	PLEOSDRAFT_1031770	KL198004.1	995182	996616	1435	-	Genbank	gene	Gene	c(".", "995182")	c("996616", ".")	protein_coding	PLEOSDRAFT_1031770	TRUE	gene362		gnl|jgi|PLEOSDRAFT_1031770	gnl|jgi|PLEOSDRAFT_mRNA1031770	hypothetical protein	PLEOSDRAFT_1031770
364	PLEOSDRAFT_1110274	0.327857	10.4379	8.82907	11031	3059	PLEOSDRAFT_1110274	KL198004.1	998757	1002254	3498	-	Genbank	gene	Gene			protein_coding	PLEOSDRAFT_1110274		gene363		gnl|jgi|PLEOSDRAFT_1110274	gnl|jgi|PLEOSDRAFT_mRNA1110274	hypothetical protein	PLEOSDRAFT_1110274
365	PLEOSDRAFT_1073225	0.147216	6.74901	3.98502	848	100	PLEOSDRAFT_1073225	KL198004.1	1002506	1003967	1462	-	Genbank	gene	Gene	c(".", "1002506")	c("1003967", ".")	protein_coding	PLEOSDRAFT_1073225	TRUE	gene364		gnl|jgi|PLEOSDRAFT_1073225	gnl|jgi|PLEOSDRAFT_mRNA1073225	hypothetical protein	PLEOSDRAFT_1073225
366	PLEOSDRAFT_1073226	0.938248	4.62202	4.53006	188	149	PLEOSDRAFT_1073226	KL198004.1	1005060	1006505	1446	-	Genbank	gene	Gene	c(".", "1005060")	c("1006505", ".")	protein_coding	PLEOSDRAFT_1073226	TRUE	gene365		gnl|jgi|PLEOSDRAFT_1073226	gnl|jgi|PLEOSDRAFT_mRNA1073226	hypothetical protein	PLEOSDRAFT_1073226
367	PLEOSDRAFT_1073227	0.443171	8.11415	6.94009	2197	821	PLEOSDRAFT_1073227	KL198004.1	1006622	1009033	2412	-	Genbank	gene	Gene	c(".", "1006622")	c("1009033", ".")	protein_coding	PLEOSDRAFT_1073227	TRUE	gene366		gnl|jgi|PLEOSDRAFT_1073227	gnl|jgi|PLEOSDRAFT_mRNA1073227	hypothetical protein	PLEOSDRAFT_1073227
368	PLEOSDRAFT_1029685	0.305526	2.83944	1.12881	49	8	PLEOSDRAFT_1029685	KL198004.1	1010039	1010900	862	-	Genbank	gene	Gene	c(".", "1010039")	c("1010900", ".")	protein_coding	PLEOSDRAFT_1029685	TRUE	gene367		gnl|jgi|PLEOSDRAFT_1029685	gnl|jgi|PLEOSDRAFT_mRNA1029685	hypothetical protein	PLEOSDRAFT_1029685
369	PLEOSDRAFT_60887	1.90933	6.51335	7.44641	719	1169	PLEOSDRAFT_60887	KL198004.1	1012097	1014503	2407	+	Genbank	gene	Gene	c(".", "1012097")		protein_coding	PLEOSDRAFT_60887	TRUE	gene368		gnl|jgi|PLEOSDRAFT_60887	gnl|jgi|PLEOSDRAFT_mRNA60887	hypothetical protein	PLEOSDRAFT_60887
370	PLEOSDRAFT_172616	0.409589	1.95985	0.6721	23	4	PLEOSDRAFT_172616	KL198004.1	1014732	1018187	3456	-	Genbank	gene	Gene	c(".", "1014732")		protein_coding	PLEOSDRAFT_172616	TRUE	gene369		gnl|jgi|PLEOSDRAFT_172616	gnl|jgi|PLEOSDRAFT_mRNA172616	hypothetical protein	PLEOSDRAFT_172616
371	PLEOSDRAFT_1032118	0.718332	5.13152	4.65425	271	163	PLEOSDRAFT_1032118	KL198004.1	1018526	1021669	3144	+	Genbank	gene	Gene	c(".", "1018526")	c("1021669", ".")	protein_coding	PLEOSDRAFT_1032118	TRUE	gene370		gnl|jgi|PLEOSDRAFT_1032118	gnl|jgi|PLEOSDRAFT_mRNA1032118	hypothetical protein	PLEOSDRAFT_1032118
372	PLEOSDRAFT_3618	0.396772	2.00572	0.6721	24	4	PLEOSDRAFT_3618	KL198004.1	1022210	1024393	2184	-	Genbank	gene	Gene	c(".", "1022210")	c("1024393", ".")	protein_coding	PLEOSDRAFT_3618	TRUE	gene371		gnl|jgi|PLEOSDRAFT_3618	gnl|jgi|PLEOSDRAFT_mRNA3618	hypothetical protein	PLEOSDRAFT_3618
373	PLEOSDRAFT_153506	0.895059	3.97292	3.81297	117	88	PLEOSDRAFT_153506	KL198004.1	1034741	1036937	2197	-	Genbank	gene	Gene	c(".", "1034741")	c("1036937", ".")	protein_coding	PLEOSDRAFT_153506	TRUE	gene372		gnl|jgi|PLEOSDRAFT_153506	gnl|jgi|PLEOSDRAFT_mRNA153506	hypothetical protein	PLEOSDRAFT_153506
374	PLEOSDRAFT_1073231	1	0	0	0	0	PLEOSDRAFT_1073231	KL198004.1	1037617	1040090	2474	-	Genbank	gene	Gene	c(".", "1037617")	c("1040090", ".")	protein_coding	PLEOSDRAFT_1073231	TRUE	gene373		gnl|jgi|PLEOSDRAFT_1073231	gnl|jgi|PLEOSDRAFT_mRNA1073231	hypothetical protein	PLEOSDRAFT_1073231
375	PLEOSDRAFT_1069239	1.68978	6.97478	7.73162	993	1426	PLEOSDRAFT_1069239	KL198004.1	1042303	1043342	1040	-	Genbank	gene	Gene			protein_coding	PLEOSDRAFT_1069239		gene374		gnl|jgi|PLEOSDRAFT_1069239	gnl|jgi|PLEOSDRAFT_mRNA1069239	hypothetical protein	PLEOSDRAFT_1069239
376	PLEOSDRAFT_1013058	0.836342	4.54645	4.28861	178	125	PLEOSDRAFT_1013058	KL198004.1	1043945	1044931	987	-	Genbank	gene	Gene	c(".", "1043945")	c("1044931", ".")	protein_coding	PLEOSDRAFT_1013058	TRUE	gene375		gnl|jgi|PLEOSDRAFT_1013058	gnl|jgi|PLEOSDRAFT_mRNA1013058	hypothetical protein	PLEOSDRAFT_1013058
377	PLEOSDRAFT_48674	0.472836	5.23142	4.15083	291	113	PLEOSDRAFT_48674	KL198004.1	1045555	1047954	2400	-	Genbank	gene	Gene	c(".", "1045555")	c("1047954", ".")	protein_coding	PLEOSDRAFT_48674	TRUE	gene376		gnl|jgi|PLEOSDRAFT_48674	gnl|jgi|PLEOSDRAFT_mRNA48674	hypothetical protein	PLEOSDRAFT_48674
378	PLEOSDRAFT_1031123	1.0018	4.32917	4.33177	152	129	PLEOSDRAFT_1031123	KL198004.1	1048582	1051609	3028	-	Genbank	gene	Gene	c(".", "1048582")	c("1051609", ".")	protein_coding	PLEOSDRAFT_1031123	TRUE	gene377		gnl|jgi|PLEOSDRAFT_1031123	gnl|jgi|PLEOSDRAFT_mRNA1031123	hypothetical protein	PLEOSDRAFT_1031123
379	PLEOSDRAFT_1091217	1.15119	2.62109	2.82421	41	41	PLEOSDRAFT_1091217	KL198004.1	1053513	1054734	1222	+	Genbank	gene	Gene	c(".", "1053513")		protein_coding	PLEOSDRAFT_1091217	TRUE	gene378		gnl|jgi|PLEOSDRAFT_1091217	gnl|jgi|PLEOSDRAFT_mRNA1091217	hypothetical protein	PLEOSDRAFT_1091217
380	PLEOSDRAFT_42942	1.3832	7.51438	7.98239	1447	1698	PLEOSDRAFT_42942	KL198004.1	1054797	1055547	751	+	Genbank	gene	Gene	c(".", "1054797")		protein_coding	PLEOSDRAFT_42942	TRUE	gene379		gnl|jgi|PLEOSDRAFT_42942	gnl|jgi|PLEOSDRAFT_mRNA42942	hypothetical protein	PLEOSDRAFT_42942
381	PLEOSDRAFT_1033160	1.05448	3.27362	3.35015	69	62	PLEOSDRAFT_1033160	KL198004.1	1055824	1056761	938	-	Genbank	gene	Gene	c(".", "1055824")	c("1056761", ".")	protein_coding	PLEOSDRAFT_1033160	TRUE	gene380		gnl|jgi|PLEOSDRAFT_1033160	gnl|jgi|PLEOSDRAFT_mRNA1033160	hypothetical protein	PLEOSDRAFT_1033160
382	PLEOSDRAFT_153497	1.49446	3.6069	4.18653	89	116	PLEOSDRAFT_153497	KL198004.1	1068775	1069506	732	+	Genbank	gene	Gene	c(".", "1068775")	c("1069506", ".")	protein_coding	PLEOSDRAFT_153497	TRUE	gene381		gnl|jgi|PLEOSDRAFT_153497	gnl|jgi|PLEOSDRAFT_mRNA153497	hypothetical protein	PLEOSDRAFT_153497
383	PLEOSDRAFT_1098819	1.03986	3.11526	3.17165	61	54	PLEOSDRAFT_1098819	KL198004.1	1070331	1073157	2827	-	Genbank	gene	Gene	c(".", "1070331")	c("1073157", ".")	protein_coding	PLEOSDRAFT_1098819	TRUE	gene382		gnl|jgi|PLEOSDRAFT_1098819	gnl|jgi|PLEOSDRAFT_mRNA1098819	hypothetical protein	PLEOSDRAFT_1098819
384	QCR8	1.6218	6.62593	7.32352	778	1073	QCR8	KL198004.1	1075271	1077138	1868	+	Genbank	gene	Gene			protein_coding	PLEOSDRAFT_1051730		gene383	QCR8	gnl|jgi|PLEOSDRAFT_1051730	gnl|jgi|PLEOSDRAFT_mRNA1051730	QCR8, subunit of ubiquinol cytochrome-c reductase complex	QCR8
385	PLEOSDRAFT_1110282	0.227848	8.05948	5.92562	2115	403	PLEOSDRAFT_1110282	KL198004.1	1078489	1083736	5248	+	Genbank	gene	Gene	c(".", "1078489")	c("1083736", ".")	protein_coding	PLEOSDRAFT_1110282	TRUE	gene384		gnl|jgi|PLEOSDRAFT_1110282	gnl|jgi|PLEOSDRAFT_mRNA1110282	hypothetical protein	PLEOSDRAFT_1110282
386	PLEOSDRAFT_164834	0.700423	2.13516	1.62146	27	14	PLEOSDRAFT_164834	KL198004.1	1084236	1085151	916	-	Genbank	gene	Gene	c(".", "1084236")	c("1085151", ".")	protein_coding	PLEOSDRAFT_164834	TRUE	gene385		gnl|jgi|PLEOSDRAFT_164834	gnl|jgi|PLEOSDRAFT_mRNA164834	hypothetical protein	PLEOSDRAFT_164834
387	PLEOSDRAFT_1073241	0.733114	1.76025	1.31236	19	10	PLEOSDRAFT_1073241	KL198004.1	1085318	1087166	1849	+	Genbank	gene	Gene	c(".", "1085318")	c("1087166", ".")	protein_coding	PLEOSDRAFT_1073241	TRUE	gene386		gnl|jgi|PLEOSDRAFT_1073241	gnl|jgi|PLEOSDRAFT_mRNA1073241	hypothetical protein	PLEOSDRAFT_1073241
388	PLEOSDRAFT_1098823	1.16627	1.17416	1.39606	10	11	PLEOSDRAFT_1098823	KL198004.1	1087281	1088853	1573	+	Genbank	gene	Gene	c(".", "1087281")	c("1088853", ".")	protein_coding	PLEOSDRAFT_1098823	TRUE	gene387		gnl|jgi|PLEOSDRAFT_1098823	gnl|jgi|PLEOSDRAFT_mRNA1098823	hypothetical protein	PLEOSDRAFT_1098823
389	PLEOSDRAFT_1098824	1.03566	3.0728	3.12335	59	52	PLEOSDRAFT_1098824	KL198004.1	1089435	1091663	2229	-	Genbank	gene	Gene	c(".", "1089435")	c("1091663", ".")	protein_coding	PLEOSDRAFT_1098824	TRUE	gene388		gnl|jgi|PLEOSDRAFT_1098824	gnl|jgi|PLEOSDRAFT_mRNA1098824	hypothetical protein	PLEOSDRAFT_1098824
390	PLEOSDRAFT_1032700	1.08431	7.00333	7.1201	1013	931	PLEOSDRAFT_1032700	KL198004.1	1092863	1095570	2708	-	Genbank	gene	Gene	c(".", "1092863")	c("1095570", ".")	protein_coding	PLEOSDRAFT_1032700	TRUE	gene389		gnl|jgi|PLEOSDRAFT_1032700	gnl|jgi|PLEOSDRAFT_mRNA1032700	hypothetical protein	PLEOSDRAFT_1032700
391	PLEOSDRAFT_1073244	2.82705	1.91248	3.41178	22	65	PLEOSDRAFT_1073244	KL198004.1	1095966	1097838	1873	-	Genbank	gene	Gene	c(".", "1095966")	c("1097838", ".")	protein_coding	PLEOSDRAFT_1073244	TRUE	gene390		gnl|jgi|PLEOSDRAFT_1073244	gnl|jgi|PLEOSDRAFT_mRNA1073244	hypothetical protein	PLEOSDRAFT_1073244
392	PLEOSDRAFT_1073245	0.531908	6.50539	5.59464	715	319	PLEOSDRAFT_1073245	KL198004.1	1098132	1103974	5843	-	Genbank	gene	Gene	c(".", "1098132")	c("1103974", ".")	protein_coding	PLEOSDRAFT_1073245	TRUE	gene391		gnl|jgi|PLEOSDRAFT_1073245	gnl|jgi|PLEOSDRAFT_mRNA1073245	hypothetical protein	PLEOSDRAFT_1073245
393	PLEOSDRAFT_1021177	1.89009	0	0.918452	0	6	PLEOSDRAFT_1021177	KL198004.1	1104559	1105925	1367	-	Genbank	gene	Gene	c(".", "1104559")	c("1105925", ".")	protein_coding	PLEOSDRAFT_1021177	TRUE	gene392		gnl|jgi|PLEOSDRAFT_1021177	gnl|jgi|PLEOSDRAFT_mRNA1021177	glycoside hydrolase family 16 protein	PLEOSDRAFT_1021177
394	PLEOSDRAFT_1098829	0.699472	4.1157	3.60004	130	75	PLEOSDRAFT_1098829	KL198004.1	1106338	1108404	2067	+	Genbank	gene	Gene	c(".", "1106338")	c("1108404", ".")	protein_coding	PLEOSDRAFT_1098829	TRUE	gene393		gnl|jgi|PLEOSDRAFT_1098829	gnl|jgi|PLEOSDRAFT_mRNA1098829	hypothetical protein	PLEOSDRAFT_1098829
395	PLEOSDRAFT_1110285	0.802435	3.78843	3.47088	102	68	PLEOSDRAFT_1110285	KL198004.1	1108522	1110155	1634	+	Genbank	gene	Gene		c("1110155", ".")	protein_coding	PLEOSDRAFT_1110285	TRUE	gene394		gnl|jgi|PLEOSDRAFT_1110285	gnl|jgi|PLEOSDRAFT_mRNA1110285	hypothetical protein	PLEOSDRAFT_1110285
396	PLEOSDRAFT_1098831	1	0	0	0	0	PLEOSDRAFT_1098831	KL198004.1	1113095	1115361	2267	+	Genbank	gene	Gene	c(".", "1113095")	c("1115361", ".")	protein_coding	PLEOSDRAFT_1098831	TRUE	gene395		gnl|jgi|PLEOSDRAFT_1098831	gnl|jgi|PLEOSDRAFT_mRNA1098831	hypothetical protein	PLEOSDRAFT_1098831
397	PLEOSDRAFT_1098832	6.26267	0.703375	3.35015	5	62	PLEOSDRAFT_1098832	KL198004.1	1117748	1119956	2209	+	Genbank	gene	Gene	c(".", "1117748")	c("1119956", ".")	protein_coding	PLEOSDRAFT_1098832	TRUE	gene396		gnl|jgi|PLEOSDRAFT_1098832	gnl|jgi|PLEOSDRAFT_mRNA1098832	putative GMC-oxidase	PLEOSDRAFT_1098832
398	PLEOSDRAFT_1087579	0.898134	3.88975	3.73475	110	83	PLEOSDRAFT_1087579	KL198004.1	1120152	1122125	1974	+	Genbank	gene	Gene			protein_coding	PLEOSDRAFT_1087579		gene397		gnl|jgi|PLEOSDRAFT_1087579	gnl|jgi|PLEOSDRAFT_mRNA1087579	hypothetical protein	PLEOSDRAFT_1087579
399	PLEOSDRAFT_164825	0.158856	3.02905	0.37484	57	2	PLEOSDRAFT_164825	KL198004.1	1123669	1126332	2664	-	Genbank	gene	Gene	c(".", "1123669")	c("1126332", ".")	protein_coding	PLEOSDRAFT_164825	TRUE	gene398		gnl|jgi|PLEOSDRAFT_164825	gnl|jgi|PLEOSDRAFT_mRNA164825	hypothetical protein	PLEOSDRAFT_164825
400	PLEOSDRAFT_t13	1.14835	0	0.19956	0	1	PLEOSDRAFT_t13	KL198004.1	1126876	1126970	95	-	Genbank	gene	Gene			tRNA	PLEOSDRAFT_t13		gene399				tRNA-Gln	PLEOSDRAFT_t13
401	PLEOSDRAFT_1051744	3.85942	7.00333	8.95171	1013	3331	PLEOSDRAFT_1051744	KL198004.1	1127596	1128590	995	+	Genbank	gene	Gene			protein_coding	PLEOSDRAFT_1051744		gene400		gnl|jgi|PLEOSDRAFT_1051744	gnl|jgi|PLEOSDRAFT_mRNA1051744	hypothetical protein	PLEOSDRAFT_1051744
402	PLEOSDRAFT_1060558	0.595027	3.02905	2.28008	57	26	PLEOSDRAFT_1060558	KL198004.1	1129878	1132942	3065	+	Genbank	gene	Gene	c(".", "1129878")		protein_coding	PLEOSDRAFT_1060558	TRUE	gene401		gnl|jgi|PLEOSDRAFT_1060558	gnl|jgi|PLEOSDRAFT_mRNA1060558	hypothetical protein	PLEOSDRAFT_1060558
403	PLEOSDRAFT_164822	1	0	0	0	0	PLEOSDRAFT_164822	KL198004.1	1134293	1135327	1035	+	Genbank	gene	Gene	c(".", "1134293")	c("1135327", ".")	protein_coding	PLEOSDRAFT_164822	TRUE	gene402		gnl|jgi|PLEOSDRAFT_164822	gnl|jgi|PLEOSDRAFT_mRNA164822	hypothetical protein	PLEOSDRAFT_164822
404	PLEOSDRAFT_1069252	1.31434	3.70747	4.10181	96	109	PLEOSDRAFT_1069252	KL198004.1	1137283	1137932	650	+	Genbank	gene	Gene			protein_coding	PLEOSDRAFT_1069252		gene403		gnl|jgi|PLEOSDRAFT_1069252	gnl|jgi|PLEOSDRAFT_mRNA1069252	hypothetical protein	PLEOSDRAFT_1069252
405	PLEOSDRAFT_1060561	1.15662	6.46286	6.67278	694	681	PLEOSDRAFT_1060561	KL198004.1	1142528	1143393	866	+	Genbank	gene	Gene	c(".", "1142528")		protein_coding	PLEOSDRAFT_1060561	TRUE	gene404		gnl|jgi|PLEOSDRAFT_1060561	gnl|jgi|PLEOSDRAFT_mRNA1060561	hypothetical protein	PLEOSDRAFT_1060561
406	PLEOSDRAFT_164820	1.14835	0	0.19956	0	1	PLEOSDRAFT_164820	KL198004.1	1156939	1157745	807	+	Genbank	gene	Gene	c(".", "1156939")	c("1157745", ".")	protein_coding	PLEOSDRAFT_164820	TRUE	gene405		gnl|jgi|PLEOSDRAFT_164820	gnl|jgi|PLEOSDRAFT_mRNA164820	hypothetical protein	PLEOSDRAFT_164820
407	PLEOSDRAFT_1033633	0.833958	0.461513	0.19956	3	1	PLEOSDRAFT_1033633	KL198004.1	1158301	1159739	1439	-	Genbank	gene	Gene	c(".", "1158301")	c("1159739", ".")	protein_coding	PLEOSDRAFT_1033633	TRUE	gene406		gnl|jgi|PLEOSDRAFT_1033633	gnl|jgi|PLEOSDRAFT_mRNA1033633	hypothetical protein	PLEOSDRAFT_1033633
408	PLEOSDRAFT_153474	0.46006	2.43247	1.31236	35	10	PLEOSDRAFT_153474	KL198004.1	1160232	1162540	2309	-	Genbank	gene	Gene	c(".", "1160232")	c("1162540", ".")	protein_coding	PLEOSDRAFT_153474	TRUE	gene407		gnl|jgi|PLEOSDRAFT_153474	gnl|jgi|PLEOSDRAFT_mRNA153474	hypothetical protein	PLEOSDRAFT_153474
409	PLEOSDRAFT_1033697	2.22653	2.98393	4.13873	55	112	PLEOSDRAFT_1033697	KL198004.1	1163770	1165565	1796	-	Genbank	gene	Gene	c(".", "1163770")	c("1165565", ".")	protein_coding	PLEOSDRAFT_1033697	TRUE	gene408		gnl|jgi|PLEOSDRAFT_1033697	gnl|jgi|PLEOSDRAFT_mRNA1033697	hypothetical protein	PLEOSDRAFT_1033697
410	PLEOSDRAFT_1060565	1.01082	6.78563	6.80115	870	745	PLEOSDRAFT_1060565	KL198004.1	1166078	1170297	4220	-	Genbank	gene	Gene		c("1170297", ".")	protein_coding	PLEOSDRAFT_1060565	TRUE	gene409		gnl|jgi|PLEOSDRAFT_1060565	gnl|jgi|PLEOSDRAFT_mRNA1060565	hypothetical protein	PLEOSDRAFT_1060565
411	PLEOSDRAFT_1110291	1.52664	1.91248	2.52284	22	32	PLEOSDRAFT_1110291	KL198004.1	1171611	1173801	2191	+	Genbank	gene	Gene	c(".", "1171611")		protein_coding	PLEOSDRAFT_1110291	TRUE	gene410		gnl|jgi|PLEOSDRAFT_1110291	gnl|jgi|PLEOSDRAFT_mRNA1110291	hypothetical protein	PLEOSDRAFT_1110291
412	PLEOSDRAFT_1033818	3.07398	0.703375	2.32348	5	27	PLEOSDRAFT_1033818	KL198004.1	1175359	1176394	1036	-	Genbank	gene	Gene	c(".", "1175359")	c("1176394", ".")	protein_coding	PLEOSDRAFT_1033818	TRUE	gene411		gnl|jgi|PLEOSDRAFT_1033818	gnl|jgi|PLEOSDRAFT_mRNA1033818	hypothetical protein	PLEOSDRAFT_1033818
413	PLEOSDRAFT_1031862	1	0	0	0	0	PLEOSDRAFT_1031862	KL198004.1	1177144	1178354	1211	-	Genbank	gene	Gene	c(".", "1177144")	c("1178354", ".")	protein_coding	PLEOSDRAFT_1031862	TRUE	gene412		gnl|jgi|PLEOSDRAFT_1031862	gnl|jgi|PLEOSDRAFT_mRNA1031862	hypothetical protein	PLEOSDRAFT_1031862
414	PLEOSDRAFT_1051758	1.93174	4.89611	5.846	229	381	PLEOSDRAFT_1051758	KL198004.1	1178736	1180783	2048	-	Genbank	gene	Gene		c("1180783", ".")	protein_coding	PLEOSDRAFT_1051758	TRUE	gene413		gnl|jgi|PLEOSDRAFT_1051758	gnl|jgi|PLEOSDRAFT_mRNA1051758	hypothetical protein	PLEOSDRAFT_1051758
415	PLEOSDRAFT_1091231	0.688971	5.48318	4.9457	348	201	PLEOSDRAFT_1091231	KL198004.1	1182223	1183107	885	+	Genbank	gene	Gene			protein_coding	PLEOSDRAFT_1091231		gene414		gnl|jgi|PLEOSDRAFT_1091231	gnl|jgi|PLEOSDRAFT_mRNA1091231	hypothetical protein	PLEOSDRAFT_1091231
416	PLEOSDRAFT_1110294	1.0072	11.0276	11.038	16605	14167	PLEOSDRAFT_1110294	KL198004.1	1192793	1195729	2937	+	Genbank	gene	Gene			protein_coding	PLEOSDRAFT_1110294		gene415		gnl|jgi|PLEOSDRAFT_1110294	gnl|jgi|PLEOSDRAFT_mRNA1110294	hypothetical protein	PLEOSDRAFT_1110294
417	PLEOSDRAFT_153466	0.928158	3.88975	3.78219	110	86	PLEOSDRAFT_153466	KL198004.1	1199091	1200072	982	+	Genbank	gene	Gene	c(".", "1199091")	c("1200072", ".")	protein_coding	PLEOSDRAFT_153466	TRUE	gene416		gnl|jgi|PLEOSDRAFT_153466	gnl|jgi|PLEOSDRAFT_mRNA153466	hypothetical protein	PLEOSDRAFT_153466
418	PLEOSDRAFT_1087585	0.761573	3.90193	3.50898	111	70	PLEOSDRAFT_1087585	KL198004.1	1201228	1231937	30710	+	Genbank	gene	Gene	c(".", "1201228")		protein_coding	PLEOSDRAFT_1087585	TRUE	gene417		gnl|jgi|PLEOSDRAFT_1087585	gnl|jgi|PLEOSDRAFT_mRNA1087585	hypothetical protein	PLEOSDRAFT_1087585
419	PLEOSDRAFT_1098859	0.563793	5.69397	4.86721	404	190	PLEOSDRAFT_1098859	KL198004.1	1232424	1233586	1163	-	Genbank	gene	Gene	c(".", "1232424")	c("1233586", ".")	protein_coding	PLEOSDRAFT_1098859	TRUE	gene418		gnl|jgi|PLEOSDRAFT_1098859	gnl|jgi|PLEOSDRAFT_mRNA1098859	hypothetical protein	PLEOSDRAFT_1098859
420	PLEOSDRAFT_1110297	1.2016	4.29263	4.55759	148	152	PLEOSDRAFT_1110297	KL198004.1	1233636	1236894	3259	-	Genbank	gene	Gene	c(".", "1233636")		protein_coding	PLEOSDRAFT_1110297	TRUE	gene419		gnl|jgi|PLEOSDRAFT_1110297	gnl|jgi|PLEOSDRAFT_mRNA1110297	hypothetical protein	PLEOSDRAFT_1110297
421	PLEOSDRAFT_48650	1.15481	0.323455	0.531113	2	3	PLEOSDRAFT_48650	KL198004.1	1236992	1238020	1029	+	Genbank	gene	Gene	c(".", "1236992")	c("1238020", ".")	protein_coding	PLEOSDRAFT_48650	TRUE	gene420		gnl|jgi|PLEOSDRAFT_48650	gnl|jgi|PLEOSDRAFT_mRNA48650	hypothetical protein	PLEOSDRAFT_48650
422	PLEOSDRAFT_t12	0.570135	0.810625	0	6	0	PLEOSDRAFT_t12	KL198004.1	1238128	1238207	80	-	Genbank	gene	Gene			tRNA	PLEOSDRAFT_t12		gene421				tRNA-Leu	PLEOSDRAFT_t12
423	PLEOSDRAFT_1073265	0.961665	0.587506	0.531113	4	3	PLEOSDRAFT_1073265	KL198004.1	1238302	1240378	2077	-	Genbank	gene	Gene	c(".", "1238302")	c("1240378", ".")	protein_coding	PLEOSDRAFT_1073265	TRUE	gene422		gnl|jgi|PLEOSDRAFT_1073265	gnl|jgi|PLEOSDRAFT_mRNA1073265	hypothetical protein	PLEOSDRAFT_1073265
424	PLEOSDRAFT_1016241	1.50498	2.00572	2.59546	24	34	PLEOSDRAFT_1016241	KL198004.1	1241095	1241628	534	+	Genbank	gene	Gene	c(".", "1241095")	c("1241628", ".")	protein_coding	PLEOSDRAFT_1016241	TRUE	gene423		gnl|jgi|PLEOSDRAFT_1016241	gnl|jgi|PLEOSDRAFT_mRNA1016241	carbohydrate-binding module family 13 protein	PLEOSDRAFT_1016241
425	PLEOSDRAFT_1098865	2.07043	1.0915	2.14143	9	23	PLEOSDRAFT_1098865	KL198004.1	1241974	1243584	1611	+	Genbank	gene	Gene	c(".", "1241974")	c("1243584", ".")	protein_coding	PLEOSDRAFT_1098865	TRUE	gene424		gnl|jgi|PLEOSDRAFT_1098865	gnl|jgi|PLEOSDRAFT_mRNA1098865	hypothetical protein	PLEOSDRAFT_1098865
426	PLEOSDRAFT_1098866	2.45889	0.323455	1.62146	2	14	PLEOSDRAFT_1098866	KL198004.1	1244971	1247093	2123	+	Genbank	gene	Gene	c(".", "1244971")	c("1247093", ".")	protein_coding	PLEOSDRAFT_1098866	TRUE	gene425		gnl|jgi|PLEOSDRAFT_1098866	gnl|jgi|PLEOSDRAFT_mRNA1098866	hypothetical protein	PLEOSDRAFT_1098866
427	PLEOSDRAFT_1031033	0.746527	4.91426	4.49252	232	145	PLEOSDRAFT_1031033	KL198004.1	1248214	1249943	1730	+	Genbank	gene	Gene	c(".", "1248214")	c("1249943", ".")	protein_coding	PLEOSDRAFT_1031033	TRUE	gene426		gnl|jgi|PLEOSDRAFT_1031033	gnl|jgi|PLEOSDRAFT_mRNA1031033	hypothetical protein	PLEOSDRAFT_1031033
428	PLEOSDRAFT_1098868	1.13561	4.76222	4.9457	208	201	PLEOSDRAFT_1098868	KL198004.1	1249967	1251007	1041	-	Genbank	gene	Gene	c(".", "1249967")	c("1251007", ".")	protein_coding	PLEOSDRAFT_1098868	TRUE	gene427		gnl|jgi|PLEOSDRAFT_1098868	gnl|jgi|PLEOSDRAFT_mRNA1098868	hypothetical protein	PLEOSDRAFT_1098868
429	PLEOSDRAFT_1026785	1	0	0	0	0	PLEOSDRAFT_1026785	KL198004.1	1252230	1252513	284	+	Genbank	gene	Gene	c(".", "1252230")	c("1252513", ".")	protein_coding	PLEOSDRAFT_1026785	TRUE	gene428		gnl|jgi|PLEOSDRAFT_1026785	gnl|jgi|PLEOSDRAFT_mRNA1026785	hypothetical protein	PLEOSDRAFT_1026785
430	PLEOSDRAFT_1080339	1.2463	2.65026	2.96791	42	46	PLEOSDRAFT_1080339	KL198004.1	1260396	1261611	1216	-	Genbank	gene	Gene	c(".", "1260396")	c("1261611", ".")	protein_coding	PLEOSDRAFT_1080339	TRUE	gene429		gnl|jgi|PLEOSDRAFT_1080339	gnl|jgi|PLEOSDRAFT_mRNA1080339	hypothetical protein	PLEOSDRAFT_1080339
431	PLEOSDRAFT_1069258	0.879386	6.61672	6.43129	773	575	PLEOSDRAFT_1069258	KL198004.1	1267235	1268656	1422	+	Genbank	gene	Gene			protein_coding	PLEOSDRAFT_1069258		gene430		gnl|jgi|PLEOSDRAFT_1069258	gnl|jgi|PLEOSDRAFT_mRNA1069258	hypothetical protein	PLEOSDRAFT_1069258
432	PLEOSDRAFT_1033673	0.620874	3.09419	2.40656	60	29	PLEOSDRAFT_1033673	KL198004.1	1272554	1274037	1484	+	Genbank	gene	Gene	c(".", "1272554")	c("1274037", ".")	protein_coding	PLEOSDRAFT_1033673	TRUE	gene431		gnl|jgi|PLEOSDRAFT_1033673	gnl|jgi|PLEOSDRAFT_mRNA1033673	glycoside hydrolase family 61 protein	PLEOSDRAFT_1033673
433	PLEOSDRAFT_48648	1.41551	0.170773	0.6721	1	4	PLEOSDRAFT_48648	KL198004.1	1275798	1276402	605	-	Genbank	gene	Gene	c(".", "1275798")	c("1276402", ".")	protein_coding	PLEOSDRAFT_48648	TRUE	gene432		gnl|jgi|PLEOSDRAFT_48648	gnl|jgi|PLEOSDRAFT_mRNA48648	hypothetical protein	PLEOSDRAFT_48648
434	PLEOSDRAFT_1098874	0.705239	0.703375	0.19956	5	1	PLEOSDRAFT_1098874	KL198004.1	1277166	1278344	1179	-	Genbank	gene	Gene	c(".", "1277166")	c("1278344", ".")	protein_coding	PLEOSDRAFT_1098874	TRUE	gene433		gnl|jgi|PLEOSDRAFT_1098874	gnl|jgi|PLEOSDRAFT_mRNA1098874	glycoside hydrolase family 61 protein	PLEOSDRAFT_1098874
435	PLEOSDRAFT_164797	3.62722	0.587506	2.44637	4	30	PLEOSDRAFT_164797	KL198004.1	1279462	1280430	969	-	Genbank	gene	Gene	c(".", "1279462")	c("1280430", ".")	protein_coding	PLEOSDRAFT_164797	TRUE	gene434		gnl|jgi|PLEOSDRAFT_164797	gnl|jgi|PLEOSDRAFT_mRNA164797	hypothetical protein	PLEOSDRAFT_164797
436	PLEOSDRAFT_1024829	1	0	0	0	0	PLEOSDRAFT_1024829	KL198004.1	1281173	1283494	2322	-	Genbank	gene	Gene	c(".", "1281173")	c("1283494", ".")	protein_coding	PLEOSDRAFT_1024829	TRUE	gene435		gnl|jgi|PLEOSDRAFT_1024829	gnl|jgi|PLEOSDRAFT_mRNA1024829	carbohydrate-binding module family 13 protein	PLEOSDRAFT_1024829
437	PLEOSDRAFT_175315	3.07687	0	1.62146	0	14	PLEOSDRAFT_175315	KL198004.1	1284368	1285919	1552	-	Genbank	gene	Gene		c("1285919", ".")	protein_coding	PLEOSDRAFT_175315	TRUE	gene436		gnl|jgi|PLEOSDRAFT_175315	gnl|jgi|PLEOSDRAFT_mRNA175315	hypothetical protein	PLEOSDRAFT_175315
438	PLEOSDRAFT_1095250	1.63485	4.05155	4.76071	124	176	PLEOSDRAFT_1095250	KL198004.1	1286576	1287809	1234	+	Genbank	gene	Gene	c(".", "1286576")		protein_coding	PLEOSDRAFT_1095250	TRUE	gene437		gnl|jgi|PLEOSDRAFT_1095250	gnl|jgi|PLEOSDRAFT_mRNA1095250	hypothetical protein	PLEOSDRAFT_1095250
439	PLEOSDRAFT_153435	1	0	0	0	0	PLEOSDRAFT_153435	KL198004.1	1288020	1289157	1138	-	Genbank	gene	Gene	c(".", "1288020")	c("1289157", ".")	protein_coding	PLEOSDRAFT_153435	TRUE	gene438		gnl|jgi|PLEOSDRAFT_153435	gnl|jgi|PLEOSDRAFT_mRNA153435	hypothetical protein	PLEOSDRAFT_153435
440	PLEOSDRAFT_172600	2.33513	0	1.2235	0	9	PLEOSDRAFT_172600	KL198004.1	1290122	1291017	896	+	Genbank	gene	Gene		c("1291017", ".")	protein_coding	PLEOSDRAFT_172600	TRUE	gene439		gnl|jgi|PLEOSDRAFT_172600	gnl|jgi|PLEOSDRAFT_mRNA172600	hypothetical protein	PLEOSDRAFT_172600
441	PLEOSDRAFT_1095251	0.463887	8.26321	7.15506	2437	954	PLEOSDRAFT_1095251	KL198004.1	1291271	1293748	2478	+	Genbank	gene	Gene	c(".", "1291271")		protein_coding	PLEOSDRAFT_1095251	TRUE	gene440		gnl|jgi|PLEOSDRAFT_1095251	gnl|jgi|PLEOSDRAFT_mRNA1095251	hypothetical protein	PLEOSDRAFT_1095251
442	PLEOSDRAFT_1098882	1.58075	1.52854	2.18914	15	24	PLEOSDRAFT_1098882	KL198004.1	1294199	1295451	1253	-	Genbank	gene	Gene	c(".", "1294199")	c("1295451", ".")	protein_coding	PLEOSDRAFT_1098882	TRUE	gene441		gnl|jgi|PLEOSDRAFT_1098882	gnl|jgi|PLEOSDRAFT_mRNA1098882	hypothetical protein	PLEOSDRAFT_1098882
443	PLEOSDRAFT_1032663	1	0	0	0	0	PLEOSDRAFT_1032663	KL198004.1	1296300	1297472	1173	+	Genbank	gene	Gene	c(".", "1296300")	c("1297472", ".")	protein_coding	PLEOSDRAFT_1032663	TRUE	gene442		gnl|jgi|PLEOSDRAFT_1032663	gnl|jgi|PLEOSDRAFT_mRNA1032663	hypothetical protein	PLEOSDRAFT_1032663
444	PLEOSDRAFT_1098884	0.488793	5.68695	4.65425	402	163	PLEOSDRAFT_1098884	KL198004.1	1298321	1301815	3495	+	Genbank	gene	Gene	c(".", "1298321")	c("1301815", ".")	protein_coding	PLEOSDRAFT_1098884	TRUE	gene443		gnl|jgi|PLEOSDRAFT_1098884	gnl|jgi|PLEOSDRAFT_mRNA1098884	hypothetical protein	PLEOSDRAFT_1098884
445	PLEOSDRAFT_164788	0.42087	2.56091	1.31236	39	10	PLEOSDRAFT_164788	KL198004.1	1302152	1303703	1552	-	Genbank	gene	Gene	c(".", "1302152")	c("1303703", ".")	protein_coding	PLEOSDRAFT_164788	TRUE	gene444		gnl|jgi|PLEOSDRAFT_164788	gnl|jgi|PLEOSDRAFT_mRNA164788	hypothetical protein	PLEOSDRAFT_164788
446	PLEOSDRAFT_t4	0.888366	0.170773	0	1	0	PLEOSDRAFT_t4	KL198004.1	1305044	1305145	102	+	Genbank	gene	Gene			tRNA	PLEOSDRAFT_t4		gene445				tRNA-Ala	PLEOSDRAFT_t4
447	PLEOSDRAFT_1098886	2.23242	1.3265	2.48511	12	31	PLEOSDRAFT_1098886	KL198004.1	1306047	1307143	1097	+	Genbank	gene	Gene	c(".", "1306047")	c("1307143", ".")	protein_coding	PLEOSDRAFT_1098886	TRUE	gene446		gnl|jgi|PLEOSDRAFT_1098886	gnl|jgi|PLEOSDRAFT_mRNA1098886	hypothetical protein	PLEOSDRAFT_1098886
448	PLEOSDRAFT_164787	0.532019	0.910451	0	7	0	PLEOSDRAFT_164787	KL198004.1	1310157	1312238	2082	-	Genbank	gene	Gene	c(".", "1310157")	c("1312238", ".")	protein_coding	PLEOSDRAFT_164787	TRUE	gene447		gnl|jgi|PLEOSDRAFT_164787	gnl|jgi|PLEOSDRAFT_mRNA164787	hypothetical protein	PLEOSDRAFT_164787
449	PLEOSDRAFT_1031556	0.517728	6.49939	5.54965	712	309	PLEOSDRAFT_1031556	KL198004.1	1313024	1315224	2201	+	Genbank	gene	Gene	c(".", "1313024")	c("1315224", ".")	protein_coding	PLEOSDRAFT_1031556	TRUE	gene448		gnl|jgi|PLEOSDRAFT_1031556	gnl|jgi|PLEOSDRAFT_mRNA1031556	glycosyltransferase family 90 protein	PLEOSDRAFT_1031556
450	PLEOSDRAFT_1051773	0.517518	8.52576	7.57544	2925	1279	PLEOSDRAFT_1051773	KL198004.1	1315528	1317288	1761	+	Genbank	gene	Gene	c(".", "1315528")		protein_coding	PLEOSDRAFT_1051773	TRUE	gene449		gnl|jgi|PLEOSDRAFT_1051773	gnl|jgi|PLEOSDRAFT_mRNA1051773	hypothetical protein	PLEOSDRAFT_1051773
451	PLEOSDRAFT_19574	1.24699	3.41629	3.73475	77	83	PLEOSDRAFT_19574	KL198004.1	1317657	1319697	2041	+	Genbank	gene	Gene	c(".", "1317657")	c("1319697", ".")	protein_coding	PLEOSDRAFT_19574	TRUE	gene450		gnl|jgi|PLEOSDRAFT_19574	gnl|jgi|PLEOSDRAFT_mRNA19574	hypothetical protein	PLEOSDRAFT_19574
452	PLEOSDRAFT_48641	0.961021	5.22173	5.16437	289	235	PLEOSDRAFT_48641	KL198004.1	1319754	1321544	1791	-	Genbank	gene	Gene	c(".", "1319754")	c("1321544", ".")	protein_coding	PLEOSDRAFT_48641	TRUE	gene451		gnl|jgi|PLEOSDRAFT_48641	gnl|jgi|PLEOSDRAFT_mRNA48641	hypothetical protein	PLEOSDRAFT_48641
453	PLEOSDRAFT_1098892	1.39554	4.66553	5.14636	194	232	PLEOSDRAFT_1098892	KL198004.1	1321585	1322863	1279	+	Genbank	gene	Gene	c(".", "1321585")	c("1322863", ".")	protein_coding	PLEOSDRAFT_1098892	TRUE	gene452		gnl|jgi|PLEOSDRAFT_1098892	gnl|jgi|PLEOSDRAFT_mRNA1098892	hypothetical protein	PLEOSDRAFT_1098892
454	PLEOSDRAFT_20196	1.24676	0.810625	1.12881	6	8	PLEOSDRAFT_20196	KL198004.1	1323379	1325227	1849	+	Genbank	gene	Gene	c(".", "1323379")	c("1325227", ".")	protein_coding	PLEOSDRAFT_20196	TRUE	gene453		gnl|jgi|PLEOSDRAFT_20196	gnl|jgi|PLEOSDRAFT_mRNA20196	hypothetical protein	PLEOSDRAFT_20196
455	PLEOSDRAFT_153422	0.689866	0.910451	0.37484	7	2	PLEOSDRAFT_153422	KL198004.1	1325717	1327541	1825	+	Genbank	gene	Gene	c(".", "1325717")	c("1327541", ".")	protein_coding	PLEOSDRAFT_153422	TRUE	gene454		gnl|jgi|PLEOSDRAFT_153422	gnl|jgi|PLEOSDRAFT_mRNA153422	hypothetical protein	PLEOSDRAFT_153422
456	PLEOSDRAFT_1016491	0.339439	3.65087	2.09209	92	22	PLEOSDRAFT_1016491	KL198004.1	1330697	1331023	327	+	Genbank	gene	Gene	c(".", "1330697")	c("1331023", ".")	protein_coding	PLEOSDRAFT_1016491	TRUE	gene455		gnl|jgi|PLEOSDRAFT_1016491	gnl|jgi|PLEOSDRAFT_mRNA1016491	hypothetical protein	PLEOSDRAFT_1016491
457	PLEOSDRAFT_1032737	0.33349	4.99606	3.41178	246	65	PLEOSDRAFT_1032737	KL198004.1	1331272	1332260	989	-	Genbank	gene	Gene	c(".", "1331272")	c("1332260", ".")	protein_coding	PLEOSDRAFT_1032737	TRUE	gene456		gnl|jgi|PLEOSDRAFT_1032737	gnl|jgi|PLEOSDRAFT_mRNA1032737	hypothetical protein	PLEOSDRAFT_1032737
458	PLEOSDRAFT_1060593	0.745958	6.92194	6.49911	957	603	PLEOSDRAFT_1060593	KL198004.1	1334132	1336175	2044	+	Genbank	gene	Gene	c(".", "1334132")		protein_coding	PLEOSDRAFT_1060593	TRUE	gene457		gnl|jgi|PLEOSDRAFT_1060593	gnl|jgi|PLEOSDRAFT_mRNA1060593	hypothetical protein	PLEOSDRAFT_1060593
459	PLEOSDRAFT_1091241	0.504496	5.75567	4.76858	422	177	PLEOSDRAFT_1091241	KL198004.1	1336534	1338860	2327	+	Genbank	gene	Gene	c(".", "1336534")	c("1338860", ".")	protein_coding	PLEOSDRAFT_1091241	TRUE	gene458		gnl|jgi|PLEOSDRAFT_1091241	gnl|jgi|PLEOSDRAFT_mRNA1091241	hypothetical protein	PLEOSDRAFT_1091241
460	PLEOSDRAFT_1073281	0.737944	4.51508	4.07666	174	107	PLEOSDRAFT_1073281	KL198004.1	1339377	1341436	2060	+	Genbank	gene	Gene	c(".", "1339377")	c("1341436", ".")	protein_coding	PLEOSDRAFT_1073281	TRUE	gene459		gnl|jgi|PLEOSDRAFT_1073281	gnl|jgi|PLEOSDRAFT_mRNA1073281	hypothetical protein	PLEOSDRAFT_1073281
461	PLEOSDRAFT_1110308	0.71656	5.41258	4.93174	331	199	PLEOSDRAFT_1110308	KL198004.1	1341394	1345540	4147	-	Genbank	gene	Gene		c("1345540", ".")	protein_coding	PLEOSDRAFT_1110308	TRUE	gene460		gnl|jgi|PLEOSDRAFT_1110308	gnl|jgi|PLEOSDRAFT_mRNA1110308	hypothetical protein	PLEOSDRAFT_1110308
462	PLEOSDRAFT_1091243	0.806456	3.0728	2.76247	59	39	PLEOSDRAFT_1091243	KL198004.1	1345841	1348819	2979	+	Genbank	gene	Gene	c(".", "1345841")		protein_coding	PLEOSDRAFT_1091243	TRUE	gene461		gnl|jgi|PLEOSDRAFT_1091243	gnl|jgi|PLEOSDRAFT_mRNA1091243	glycoside hydrolase family 5 protein	PLEOSDRAFT_1091243
463	PLEOSDRAFT_1051794	0.490654	7.22189	6.19467	1180	487	PLEOSDRAFT_1051794	KL198004.1	1351251	1354056	2806	-	Genbank	gene	Gene			protein_coding	PLEOSDRAFT_1051794		gene462		gnl|jgi|PLEOSDRAFT_1051794	gnl|jgi|PLEOSDRAFT_mRNA1051794	hypothetical protein	PLEOSDRAFT_1051794
464	PLEOSDRAFT_1031899	0.744296	4.35597	3.92992	155	96	PLEOSDRAFT_1031899	KL198004.1	1354430	1356511	2082	-	Genbank	gene	Gene	c(".", "1354430")	c("1356511", ".")	protein_coding	PLEOSDRAFT_1031899	TRUE	gene463		gnl|jgi|PLEOSDRAFT_1031899	gnl|jgi|PLEOSDRAFT_mRNA1031899	hypothetical protein	PLEOSDRAFT_1031899
465	PLEOSDRAFT_1098904	1.17276	2.05017	2.28008	25	26	PLEOSDRAFT_1098904	KL198004.1	1357696	1359903	2208	+	Genbank	gene	Gene	c(".", "1357696")	c("1359903", ".")	protein_coding	PLEOSDRAFT_1098904	TRUE	gene464		gnl|jgi|PLEOSDRAFT_1098904	gnl|jgi|PLEOSDRAFT_mRNA1098904	hypothetical protein	PLEOSDRAFT_1098904
466	PLEOSDRAFT_1087594	1.59339	0	0.6721	0	4	PLEOSDRAFT_1087594	KL198004.1	1360727	1361657	931	-	Genbank	gene	Gene	c(".", "1360727")		protein_coding	PLEOSDRAFT_1087594	TRUE	gene465		gnl|jgi|PLEOSDRAFT_1087594	gnl|jgi|PLEOSDRAFT_mRNA1087594	hypothetical protein	PLEOSDRAFT_1087594
467	PLEOSDRAFT_1073288	1.39719	5.25535	5.73787	296	353	PLEOSDRAFT_1073288	KL198004.1	1361980	1362362	383	+	Genbank	gene	Gene	c(".", "1361980")	c("1362362", ".")	protein_coding	PLEOSDRAFT_1073288	TRUE	gene466		gnl|jgi|PLEOSDRAFT_1073288	gnl|jgi|PLEOSDRAFT_mRNA1073288	hypothetical protein	PLEOSDRAFT_1073288
468	PLEOSDRAFT_1069266	1.10332	6.70277	6.84462	821	768	PLEOSDRAFT_1069266	KL198004.1	1362390	1363931	1542	-	Genbank	gene	Gene			protein_coding	PLEOSDRAFT_1069266		gene467		gnl|jgi|PLEOSDRAFT_1069266	gnl|jgi|PLEOSDRAFT_mRNA1069266	hypothetical protein	PLEOSDRAFT_1069266
469	PLEOSDRAFT_1069268	1.03843	9.31992	9.37432	5078	4467	PLEOSDRAFT_1069268	KL198004.1	1364112	1364851	740	-	Genbank	gene	Gene			protein_coding	PLEOSDRAFT_1069268		gene468		gnl|jgi|PLEOSDRAFT_1069268	gnl|jgi|PLEOSDRAFT_mRNA1069268	hypothetical protein	PLEOSDRAFT_1069268
470	PLEOSDRAFT_1033296	0.675497	3.05109	2.48511	58	31	PLEOSDRAFT_1033296	KL198004.1	1365498	1367386	1889	+	Genbank	gene	Gene	c(".", "1365498")	c("1367386", ".")	protein_coding	PLEOSDRAFT_1033296	TRUE	gene469		gnl|jgi|PLEOSDRAFT_1033296	gnl|jgi|PLEOSDRAFT_mRNA1033296	hypothetical protein	PLEOSDRAFT_1033296
471	PLEOSDRAFT_1031566	1.39836	3.51474	3.99848	83	101	PLEOSDRAFT_1031566	KL198004.1	1367500	1369232	1733	+	Genbank	gene	Gene	c(".", "1367500")	c("1369232", ".")	protein_coding	PLEOSDRAFT_1031566	TRUE	gene470		gnl|jgi|PLEOSDRAFT_1031566	gnl|jgi|PLEOSDRAFT_mRNA1031566	hypothetical protein	PLEOSDRAFT_1031566
472	PLEOSDRAFT_1033802	0.419766	1.25234	0	11	0	PLEOSDRAFT_1033802	KL198004.1	1369542	1371112	1571	-	Genbank	gene	Gene	c(".", "1369542")	c("1371112", ".")	protein_coding	PLEOSDRAFT_1033802	TRUE	gene471		gnl|jgi|PLEOSDRAFT_1033802	gnl|jgi|PLEOSDRAFT_mRNA1033802	hypothetical protein	PLEOSDRAFT_1033802
473	PLEOSDRAFT_21891	1	0	0	0	0	PLEOSDRAFT_21891	KL198004.1	1373254	1374997	1744	+	Genbank	gene	Gene	c(".", "1373254")	c("1374997", ".")	protein_coding	PLEOSDRAFT_21891	TRUE	gene472		gnl|jgi|PLEOSDRAFT_21891	gnl|jgi|PLEOSDRAFT_mRNA21891	hypothetical protein	PLEOSDRAFT_21891
474	PLEOSDRAFT_48625	0.875874	6.12385	5.93265	547	405	PLEOSDRAFT_48625	KL198004.1	1375683	1376298	616	+	Genbank	gene	Gene	c(".", "1375683")	c("1376298", ".")	protein_coding	PLEOSDRAFT_48625	TRUE	gene473		gnl|jgi|PLEOSDRAFT_48625	gnl|jgi|PLEOSDRAFT_mRNA48625	hypothetical protein	PLEOSDRAFT_48625
475	PLEOSDRAFT_164768	1.15777	5.90836	6.1197	470	462	PLEOSDRAFT_164768	KL198004.1	1376411	1377441	1031	-	Genbank	gene	Gene	c(".", "1376411")	c("1377441", ".")	protein_coding	PLEOSDRAFT_164768	TRUE	gene474		gnl|jgi|PLEOSDRAFT_164768	gnl|jgi|PLEOSDRAFT_mRNA164768	hypothetical protein	PLEOSDRAFT_164768
476	Hydph16	0.818694	7.93091	7.64231	1934	1340	Hydph16	KL198004.1	1380212	1381090	879	+	Genbank	gene	Gene			protein_coding	PLEOSDRAFT_1060612		gene475	Hydph16	gnl|jgi|PLEOSDRAFT_1060612	gnl|jgi|PLEOSDRAFT_mRNA1060612	class I hydrophobin superfamily	Hydph16
477	PLEOSDRAFT_1087603	8.11771	6.4317	9.45277	679	4717	PLEOSDRAFT_1087603	KL198004.1	1381855	1382683	829	+	Genbank	gene	Gene			protein_coding	PLEOSDRAFT_1087603		gene476		gnl|jgi|PLEOSDRAFT_1087603	gnl|jgi|PLEOSDRAFT_mRNA1087603	hypothetical protein	PLEOSDRAFT_1087603
478	PLEOSDRAFT_20709	1.47382	4.05155	4.61111	124	158	PLEOSDRAFT_20709	KL198004.1	1383961	1384881	921	+	Genbank	gene	Gene	c(".", "1383961")	c("1384881", ".")	protein_coding	PLEOSDRAFT_20709	TRUE	gene477		gnl|jgi|PLEOSDRAFT_20709	gnl|jgi|PLEOSDRAFT_mRNA20709	hypothetical protein	PLEOSDRAFT_20709
479	PLEOSDRAFT_1051805	0.824545	4.74204	4.46371	205	142	PLEOSDRAFT_1051805	KL198004.1	1385059	1386120	1062	+	Genbank	gene	Gene			protein_coding	PLEOSDRAFT_1051805		gene478		gnl|jgi|PLEOSDRAFT_1051805	gnl|jgi|PLEOSDRAFT_mRNA1051805	hypothetical protein	PLEOSDRAFT_1051805
480	PLEOSDRAFT_1060621	0.363176	5.14695	3.6857	274	80	PLEOSDRAFT_1060621	KL198004.1	1386218	1389181	2964	+	Genbank	gene	Gene			protein_coding	PLEOSDRAFT_1060621		gene479		gnl|jgi|PLEOSDRAFT_1060621	gnl|jgi|PLEOSDRAFT_mRNA1060621	hypothetical protein	PLEOSDRAFT_1060621
481	ATP3	0.974022	8.28836	8.25039	2480	2046	ATP3	KL198004.1	1389301	1390590	1290	-	Genbank	gene	Gene		c("1390590", ".")	protein_coding	PLEOSDRAFT_1091251	TRUE	gene480	ATP3	gnl|jgi|PLEOSDRAFT_1091251	gnl|jgi|PLEOSDRAFT_mRNA1091251	gamma subunit of the F1 sector of mitochondrial F1F0 ATP synthase	ATP3
482	PLEOSDRAFT_1051814	0.875617	8.95524	8.76361	3942	2923	PLEOSDRAFT_1051814	KL198004.1	1390741	1392156	1416	+	Genbank	gene	Gene	c(".", "1390741")		protein_coding	PLEOSDRAFT_1051814	TRUE	gene481		gnl|jgi|PLEOSDRAFT_1051814	gnl|jgi|PLEOSDRAFT_mRNA1051814	hypothetical protein	PLEOSDRAFT_1051814
483	PLEOSDRAFT_153399	0.760525	4.17712	3.78219	136	86	PLEOSDRAFT_153399	KL198004.1	1392162	1392773	612	-	Genbank	gene	Gene	c(".", "1392162")	c("1392773", ".")	protein_coding	PLEOSDRAFT_153399	TRUE	gene482		gnl|jgi|PLEOSDRAFT_153399	gnl|jgi|PLEOSDRAFT_mRNA153399	hypothetical protein	PLEOSDRAFT_153399
484	PLEOSDRAFT_1091253	1.77342	7.54382	8.37036	1477	2224	PLEOSDRAFT_1091253	KL198004.1	1394535	1396981	2447	-	Genbank	gene	Gene			protein_coding	PLEOSDRAFT_1091253		gene483		gnl|jgi|PLEOSDRAFT_1091253	gnl|jgi|PLEOSDRAFT_mRNA1091253	hypothetical protein	PLEOSDRAFT_1091253
485	PLEOSDRAFT_1051820	0.843908	6.74395	6.49911	845	603	PLEOSDRAFT_1051820	KL198004.1	1397067	1397714	648	+	Genbank	gene	Gene			protein_coding	PLEOSDRAFT_1051820		gene484		gnl|jgi|PLEOSDRAFT_1051820	gnl|jgi|PLEOSDRAFT_mRNA1051820	hypothetical protein	PLEOSDRAFT_1051820
486	PLEOSDRAFT_1008507	0.289486	2.70689	0.918452	44	6	PLEOSDRAFT_1008507	KL198004.1	1398634	1400845	2212	+	Genbank	gene	Gene	c(".", "1398634")	c("1400845", ".")	protein_coding	PLEOSDRAFT_1008507	TRUE	gene485		gnl|jgi|PLEOSDRAFT_1008507	gnl|jgi|PLEOSDRAFT_mRNA1008507	hypothetical protein	PLEOSDRAFT_1008507
487	PLEOSDRAFT_1095265	0.62882	7.16365	6.49437	1133	601	PLEOSDRAFT_1095265	KL198004.1	1401485	1403776	2292	-	Genbank	gene	Gene			protein_coding	PLEOSDRAFT_1095265		gene486		gnl|jgi|PLEOSDRAFT_1095265	gnl|jgi|PLEOSDRAFT_mRNA1095265	hypothetical protein	PLEOSDRAFT_1095265
488	PLEOSDRAFT_1060636	1	0	0	0	0	PLEOSDRAFT_1060636	KL198004.1	1405601	1406389	789	+	Genbank	gene	Gene	c(".", "1405601")	c("1406389", ".")	protein_coding	PLEOSDRAFT_1060636	TRUE	gene487		gnl|jgi|PLEOSDRAFT_1060636	gnl|jgi|PLEOSDRAFT_mRNA1060636	hypothetical protein	PLEOSDRAFT_1060636
489	PLEOSDRAFT_1098924	1	0	0	0	0	PLEOSDRAFT_1098924	KL198004.1	1416782	1417822	1041	+	Genbank	gene	Gene	c(".", "1416782")	c("1417822", ".")	protein_coding	PLEOSDRAFT_1098924	TRUE	gene488		gnl|jgi|PLEOSDRAFT_1098924	gnl|jgi|PLEOSDRAFT_mRNA1098924	hypothetical protein	PLEOSDRAFT_1098924
490	PLEOSDRAFT_1080378	1.41265	3.92598	4.42438	113	138	PLEOSDRAFT_1080378	KL198004.1	1418583	1421835	3253	+	Genbank	gene	Gene	c(".", "1418583")	c("1421835", ".")	protein_coding	PLEOSDRAFT_1080378	TRUE	gene489		gnl|jgi|PLEOSDRAFT_1080378	gnl|jgi|PLEOSDRAFT_mRNA1080378	hypothetical protein	PLEOSDRAFT_1080378
491	PLEOSDRAFT_1073306	18.8308	0.587506	4.82253	4	184	PLEOSDRAFT_1073306	KL198004.1	1423097	1424690	1594	+	Genbank	gene	Gene	c(".", "1423097")	c("1424690", ".")	protein_coding	PLEOSDRAFT_1073306	TRUE	gene490		gnl|jgi|PLEOSDRAFT_1073306	gnl|jgi|PLEOSDRAFT_mRNA1073306	hypothetical protein	PLEOSDRAFT_1073306
492	PLEOSDRAFT_1033853	0.752991	3.48267	3.07337	81	50	PLEOSDRAFT_1033853	KL198004.1	1425553	1426815	1263	+	Genbank	gene	Gene	c(".", "1425553")	c("1426815", ".")	protein_coding	PLEOSDRAFT_1033853	TRUE	gene491		gnl|jgi|PLEOSDRAFT_1033853	gnl|jgi|PLEOSDRAFT_mRNA1033853	hypothetical protein	PLEOSDRAFT_1033853
493	PLEOSDRAFT_21125	0.526737	4.50713	3.58228	173	74	PLEOSDRAFT_21125	KL198004.1	1427113	1428442	1330	-	Genbank	gene	Gene	c(".", "1427113")	c("1428442", ".")	protein_coding	PLEOSDRAFT_21125	TRUE	gene492		gnl|jgi|PLEOSDRAFT_21125	gnl|jgi|PLEOSDRAFT_mRNA21125	hypothetical protein	PLEOSDRAFT_21125
494	PLEOSDRAFT_1073309	0.884419	7.53896	7.36176	1472	1102	PLEOSDRAFT_1073309	KL198004.1	1430304	1431823	1520	-	Genbank	gene	Gene	c(".", "1430304")	c("1431823", ".")	protein_coding	PLEOSDRAFT_1073309	TRUE	gene493		gnl|jgi|PLEOSDRAFT_1073309	gnl|jgi|PLEOSDRAFT_mRNA1073309	hypothetical protein	PLEOSDRAFT_1073309
495	PLEOSDRAFT_1060638	1.04368	5.92933	5.99102	477	422	PLEOSDRAFT_1060638	KL198004.1	1431948	1433476	1529	-	Genbank	gene	Gene		c("1433476", ".")	protein_coding	PLEOSDRAFT_1060638	TRUE	gene494		gnl|jgi|PLEOSDRAFT_1060638	gnl|jgi|PLEOSDRAFT_mRNA1060638	hypothetical protein	PLEOSDRAFT_1060638
496	PLEOSDRAFT_164753	1	0	0	0	0	PLEOSDRAFT_164753	KL198004.1	1434225	1434808	584	-	Genbank	gene	Gene	c(".", "1434225")	c("1434808", ".")	protein_coding	PLEOSDRAFT_164753	TRUE	gene495		gnl|jgi|PLEOSDRAFT_164753	gnl|jgi|PLEOSDRAFT_mRNA164753	hypothetical protein	PLEOSDRAFT_164753
497	PLEOSDRAFT_1013308	1.2775	5.60365	5.95697	379	412	PLEOSDRAFT_1013308	KL198004.1	1435475	1436667	1193	+	Genbank	gene	Gene	c(".", "1435475")	c("1436667", ".")	protein_coding	PLEOSDRAFT_1013308	TRUE	gene496		gnl|jgi|PLEOSDRAFT_1013308	gnl|jgi|PLEOSDRAFT_mRNA1013308	hypothetical protein	PLEOSDRAFT_1013308
498	PLEOSDRAFT_1031477	1.61948	4.15694	4.85247	134	188	PLEOSDRAFT_1031477	KL198004.1	1436772	1438239	1468	-	Genbank	gene	Gene	c(".", "1436772")	c("1438239", ".")	protein_coding	PLEOSDRAFT_1031477	TRUE	gene497		gnl|jgi|PLEOSDRAFT_1031477	gnl|jgi|PLEOSDRAFT_mRNA1031477	hypothetical protein	PLEOSDRAFT_1031477
499	PLEOSDRAFT_175300	1.03517	5.70791	5.75778	408	358	PLEOSDRAFT_175300	KL198004.1	1438481	1439968	1488	+	Genbank	gene	Gene		c("1439968", ".")	protein_coding	PLEOSDRAFT_175300	TRUE	gene498		gnl|jgi|PLEOSDRAFT_175300	gnl|jgi|PLEOSDRAFT_mRNA175300	hypothetical protein	PLEOSDRAFT_175300
500	PLEOSDRAFT_1098934	1.03156	6.85461	6.89944	913	798	PLEOSDRAFT_1098934	KL198004.1	1440146	1441792	1647	+	Genbank	gene	Gene	c(".", "1440146")	c("1441792", ".")	protein_coding	PLEOSDRAFT_1098934	TRUE	gene499		gnl|jgi|PLEOSDRAFT_1098934	gnl|jgi|PLEOSDRAFT_mRNA1098934	hypothetical protein	PLEOSDRAFT_1098934
501	PLEOSDRAFT_153381	0.665492	0.587506	0	4	0	PLEOSDRAFT_153381	KL198004.1	1441988	1443590	1603	+	Genbank	gene	Gene	c(".", "1441988")	c("1443590", ".")	protein_coding	PLEOSDRAFT_153381	TRUE	gene500		gnl|jgi|PLEOSDRAFT_153381	gnl|jgi|PLEOSDRAFT_mRNA153381	hypothetical protein	PLEOSDRAFT_153381
502	PLEOSDRAFT_1032666	1	0	0	0	0	PLEOSDRAFT_1032666	KL198004.1	1444373	1446663	2291	-	Genbank	gene	Gene	c(".", "1444373")	c("1446663", ".")	protein_coding	PLEOSDRAFT_1032666	TRUE	gene501		gnl|jgi|PLEOSDRAFT_1032666	gnl|jgi|PLEOSDRAFT_mRNA1032666	hypothetical protein	PLEOSDRAFT_1032666
503	PLEOSDRAFT_1073316	1.81553	4.69382	5.55421	198	310	PLEOSDRAFT_1073316	KL198004.1	1448242	1449540	1299	+	Genbank	gene	Gene	c(".", "1448242")	c("1449540", ".")	protein_coding	PLEOSDRAFT_1073316	TRUE	gene502		gnl|jgi|PLEOSDRAFT_1073316	gnl|jgi|PLEOSDRAFT_mRNA1073316	hypothetical protein	PLEOSDRAFT_1073316
504	PLEOSDRAFT_21100	1	0	0	0	0	PLEOSDRAFT_21100	KL198004.1	1449754	1452759	3006	+	Genbank	gene	Gene	c(".", "1449754")	c("1452759", ".")	protein_coding	PLEOSDRAFT_21100	TRUE	gene503		gnl|jgi|PLEOSDRAFT_21100	gnl|jgi|PLEOSDRAFT_mRNA21100	glycoside hydrolase family 31 protein	PLEOSDRAFT_21100
505	PLEOSDRAFT_1080388	1	0	0	0	0	PLEOSDRAFT_1080388	KL198004.1	1453141	1453682	542	+	Genbank	gene	Gene	c(".", "1453141")	c("1453682", ".")	protein_coding	PLEOSDRAFT_1080388	TRUE	gene504		gnl|jgi|PLEOSDRAFT_1080388	gnl|jgi|PLEOSDRAFT_mRNA1080388	hypothetical protein	PLEOSDRAFT_1080388
506	PLEOSDRAFT_1095268	0.338988	1.76025	0.19956	19	1	PLEOSDRAFT_1095268	KL198004.1	1455945	1456492	548	+	Genbank	gene	Gene		c("1456492", ".")	protein_coding	PLEOSDRAFT_1095268	TRUE	gene505		gnl|jgi|PLEOSDRAFT_1095268	gnl|jgi|PLEOSDRAFT_mRNA1095268	hypothetical protein	PLEOSDRAFT_1095268
507	PLEOSDRAFT_1098941	1.86804	3.82726	4.72878	105	172	PLEOSDRAFT_1098941	KL198004.1	1457321	1458052	732	+	Genbank	gene	Gene	c(".", "1457321")	c("1458052", ".")	protein_coding	PLEOSDRAFT_1098941	TRUE	gene506		gnl|jgi|PLEOSDRAFT_1098941	gnl|jgi|PLEOSDRAFT_mRNA1098941	hypothetical protein	PLEOSDRAFT_1098941
508	PLEOSDRAFT_1110328	0.156166	2.67885	0	43	0	PLEOSDRAFT_1110328	KL198004.1	1458321	1459658	1338	+	Genbank	gene	Gene		c("1459658", ".")	protein_coding	PLEOSDRAFT_1110328	TRUE	gene507		gnl|jgi|PLEOSDRAFT_1110328	gnl|jgi|PLEOSDRAFT_mRNA1110328	hypothetical protein	PLEOSDRAFT_1110328
509	PLEOSDRAFT_1032284	0.538888	1.0915	0.19956	9	1	PLEOSDRAFT_1032284	KL198004.1	1459952	1460261	310	+	Genbank	gene	Gene	c(".", "1459952")	c("1460261", ".")	protein_coding	PLEOSDRAFT_1032284	TRUE	gene508		gnl|jgi|PLEOSDRAFT_1032284	gnl|jgi|PLEOSDRAFT_mRNA1032284	hypothetical protein	PLEOSDRAFT_1032284
510	PLEOSDRAFT_1087613	1.10598	4.19703	4.34236	138	130	PLEOSDRAFT_1087613	KL198004.1	1460781	1462699	1919	-	Genbank	gene	Gene			protein_coding	PLEOSDRAFT_1087613		gene509		gnl|jgi|PLEOSDRAFT_1087613	gnl|jgi|PLEOSDRAFT_mRNA1087613	hypothetical protein	PLEOSDRAFT_1087613
511	PLEOSDRAFT_1110331	0.490285	7.18748	6.15917	1152	475	PLEOSDRAFT_1110331	KL198004.1	1462791	1464985	2195	-	Genbank	gene	Gene			protein_coding	PLEOSDRAFT_1110331		gene510		gnl|jgi|PLEOSDRAFT_1110331	gnl|jgi|PLEOSDRAFT_mRNA1110331	hypothetical protein	PLEOSDRAFT_1110331
512	PLEOSDRAFT_1098946	1.12473	5.33835	5.50793	314	300	PLEOSDRAFT_1098946	KL198004.1	1465143	1468967	3825	+	Genbank	gene	Gene	c(".", "1465143")	c("1468967", ".")	protein_coding	PLEOSDRAFT_1098946	TRUE	gene511		gnl|jgi|PLEOSDRAFT_1098946	gnl|jgi|PLEOSDRAFT_mRNA1098946	hypothetical protein	PLEOSDRAFT_1098946
513	PLEOSDRAFT_1031724	0.600946	1.8635	1.12881	21	8	PLEOSDRAFT_1031724	KL198004.1	1469780	1472014	2235	+	Genbank	gene	Gene	c(".", "1469780")	c("1472014", ".")	protein_coding	PLEOSDRAFT_1031724	TRUE	gene512		gnl|jgi|PLEOSDRAFT_1031724	gnl|jgi|PLEOSDRAFT_mRNA1031724	hypothetical protein	PLEOSDRAFT_1031724
514	PLEOSDRAFT_1098948	1.17341	2.17585	2.40656	28	29	PLEOSDRAFT_1098948	KL198004.1	1472298	1473293	996	+	Genbank	gene	Gene	c(".", "1472298")	c("1473293", ".")	protein_coding	PLEOSDRAFT_1098948	TRUE	gene513		gnl|jgi|PLEOSDRAFT_1098948	gnl|jgi|PLEOSDRAFT_mRNA1098948	hypothetical protein	PLEOSDRAFT_1098948
515	PLEOSDRAFT_1073321	1.35258	1.70572	2.14143	18	23	PLEOSDRAFT_1073321	KL198004.1	1473864	1475210	1347	+	Genbank	gene	Gene	c(".", "1473864")	c("1475210", ".")	protein_coding	PLEOSDRAFT_1073321	TRUE	gene514		gnl|jgi|PLEOSDRAFT_1073321	gnl|jgi|PLEOSDRAFT_mRNA1073321	hypothetical protein	PLEOSDRAFT_1073321
516	PLEOSDRAFT_42887	0.683666	6.62776	6.07912	779	449	PLEOSDRAFT_42887	KL198004.1	1475526	1476160	635	+	Genbank	gene	Gene			protein_coding	PLEOSDRAFT_42887		gene515		gnl|jgi|PLEOSDRAFT_42887	gnl|jgi|PLEOSDRAFT_mRNA42887	hypothetical protein	PLEOSDRAFT_42887
517	PLEOSDRAFT_1033992	0.469392	6.02987	4.93873	512	200	PLEOSDRAFT_1033992	KL198004.1	1476191	1479382	3192	-	Genbank	gene	Gene	c(".", "1476191")	c("1479382", ".")	protein_coding	PLEOSDRAFT_1033992	TRUE	gene516		gnl|jgi|PLEOSDRAFT_1033992	gnl|jgi|PLEOSDRAFT_mRNA1033992	hypothetical protein	PLEOSDRAFT_1033992
518	PLEOSDRAFT_1060652	0.918068	7.11478	6.99145	1095	851	PLEOSDRAFT_1060652	KL198004.1	1479542	1480188	647	+	Genbank	gene	Gene			protein_coding	PLEOSDRAFT_1060652		gene517		gnl|jgi|PLEOSDRAFT_1060652	gnl|jgi|PLEOSDRAFT_mRNA1060652	hypothetical protein	PLEOSDRAFT_1060652
519	PLEOSDRAFT_1091261	0.942927	5.95294	5.86816	485	387	PLEOSDRAFT_1091261	KL198004.1	1480551	1482777	2227	+	Genbank	gene	Gene	c(".", "1480551")		protein_coding	PLEOSDRAFT_1091261	TRUE	gene518		gnl|jgi|PLEOSDRAFT_1091261	gnl|jgi|PLEOSDRAFT_mRNA1091261	hypothetical protein	PLEOSDRAFT_1091261
520	HTP1	2.13581	7.86167	8.95646	1843	3342	HTP1	KL198004.1	1483346	1484549	1204	+	Genbank	gene	Gene	c(".", "1483346")		protein_coding	PLEOSDRAFT_1110336	TRUE	gene519	HTP1	gnl|jgi|PLEOSDRAFT_1110336	gnl|jgi|PLEOSDRAFT_mRNA1110336	heme-thiolate peroxidase	HTP1
521	PLEOSDRAFT_48595	0.228701	2.32803	0.19956	32	1	PLEOSDRAFT_48595	KL198004.1	1486038	1488746	2709	-	Genbank	gene	Gene	c(".", "1486038")	c("1488746", ".")	protein_coding	PLEOSDRAFT_48595	TRUE	gene520		gnl|jgi|PLEOSDRAFT_48595	gnl|jgi|PLEOSDRAFT_mRNA48595	hypothetical protein	PLEOSDRAFT_48595
522	PLEOSDRAFT_1110337	1.12356	6.14706	6.31514	556	530	PLEOSDRAFT_1110337	KL198004.1	1488950	1490205	1256	+	Genbank	gene	Gene	c(".", "1488950")		protein_coding	PLEOSDRAFT_1110337	TRUE	gene521		gnl|jgi|PLEOSDRAFT_1110337	gnl|jgi|PLEOSDRAFT_mRNA1110337	hypothetical protein	PLEOSDRAFT_1110337
523	PLEOSDRAFT_1073328	0.955198	5.35616	5.29003	318	257	PLEOSDRAFT_1073328	KL198004.1	1490238	1492569	2332	+	Genbank	gene	Gene	c(".", "1490238")	c("1492569", ".")	protein_coding	PLEOSDRAFT_1073328	TRUE	gene522		gnl|jgi|PLEOSDRAFT_1073328	gnl|jgi|PLEOSDRAFT_mRNA1073328	hypothetical protein	PLEOSDRAFT_1073328
524	PLEOSDRAFT_1098960	0.692082	4.47488	3.9439	169	97	PLEOSDRAFT_1098960	KL198004.1	1492704	1494686	1983	-	Genbank	gene	Gene	c(".", "1492704")	c("1494686", ".")	protein_coding	PLEOSDRAFT_1098960	TRUE	gene523		gnl|jgi|PLEOSDRAFT_1098960	gnl|jgi|PLEOSDRAFT_mRNA1098960	hypothetical protein	PLEOSDRAFT_1098960
525	PLEOSDRAFT_1031263	0.91806	2.21543	2.09209	29	22	PLEOSDRAFT_1031263	KL198004.1	1495625	1496793	1169	+	Genbank	gene	Gene	c(".", "1495625")	c("1496793", ".")	protein_coding	PLEOSDRAFT_1031263	TRUE	gene524		gnl|jgi|PLEOSDRAFT_1031263	gnl|jgi|PLEOSDRAFT_mRNA1031263	hypothetical protein	PLEOSDRAFT_1031263
526	PLEOSDRAFT_1098962	1.94826	2.00572	2.96791	24	46	PLEOSDRAFT_1098962	KL198004.1	1497160	1497819	660	-	Genbank	gene	Gene	c(".", "1497160")	c("1497819", ".")	protein_coding	PLEOSDRAFT_1098962	TRUE	gene525		gnl|jgi|PLEOSDRAFT_1098962	gnl|jgi|PLEOSDRAFT_mRNA1098962	hypothetical protein	PLEOSDRAFT_1098962
527	PLEOSDRAFT_1060663	0.698211	5.37812	4.85986	323	189	PLEOSDRAFT_1060663	KL198004.1	1501523	1504476	2954	-	Genbank	gene	Gene			protein_coding	PLEOSDRAFT_1060663		gene526		gnl|jgi|PLEOSDRAFT_1060663	gnl|jgi|PLEOSDRAFT_mRNA1060663	hypothetical protein	PLEOSDRAFT_1060663
528	PLEOSDRAFT_20265	10.1976	0	3.35015	0	62	PLEOSDRAFT_20265	KL198004.1	1504832	1506545	1714	-	Genbank	gene	Gene	c(".", "1504832")	c("1506545", ".")	protein_coding	PLEOSDRAFT_20265	TRUE	gene527		gnl|jgi|PLEOSDRAFT_20265	gnl|jgi|PLEOSDRAFT_mRNA20265	hypothetical protein	PLEOSDRAFT_20265
529	PLEOSDRAFT_1051856	6.78271	2.88923	5.65109	51	332	PLEOSDRAFT_1051856	KL198004.1	1508955	1510752	1798	+	Genbank	gene	Gene	c(".", "1508955")		protein_coding	PLEOSDRAFT_1051856	TRUE	gene528		gnl|jgi|PLEOSDRAFT_1051856	gnl|jgi|PLEOSDRAFT_mRNA1051856	hypothetical protein	PLEOSDRAFT_1051856
530	PLEOSDRAFT_1060673	1.43322	6.1598	6.67906	561	684	PLEOSDRAFT_1060673	KL198004.1	1511978	1514251	2274	-	Genbank	gene	Gene		c("1514251", ".")	protein_coding	PLEOSDRAFT_1060673	TRUE	gene529		gnl|jgi|PLEOSDRAFT_1060673	gnl|jgi|PLEOSDRAFT_mRNA1060673	hypothetical protein	PLEOSDRAFT_1060673
531	PLEOSDRAFT_1080401	0.38611	5.26008	3.88717	297	93	PLEOSDRAFT_1080401	KL198004.1	1514653	1515399	747	-	Genbank	gene	Gene	c(".", "1514653")	c("1515399", ".")	protein_coding	PLEOSDRAFT_1080401	TRUE	gene530		gnl|jgi|PLEOSDRAFT_1080401	gnl|jgi|PLEOSDRAFT_mRNA1080401	hypothetical protein	PLEOSDRAFT_1080401
532	PLEOSDRAFT_1087624	0.404336	9.76333	8.45696	6908	2362	PLEOSDRAFT_1087624	KL198004.1	1515502	1517722	2221	+	Genbank	gene	Gene			protein_coding	PLEOSDRAFT_1087624		gene531		gnl|jgi|PLEOSDRAFT_1087624	gnl|jgi|PLEOSDRAFT_mRNA1087624	hypothetical protein	PLEOSDRAFT_1087624
533	PLEOSDRAFT_1098969	0.258801	7.13813	5.18805	1113	239	PLEOSDRAFT_1098969	KL198004.1	1517695	1519479	1785	-	Genbank	gene	Gene	c(".", "1517695")	c("1519479", ".")	protein_coding	PLEOSDRAFT_1098969	TRUE	gene532		gnl|jgi|PLEOSDRAFT_1098969	gnl|jgi|PLEOSDRAFT_mRNA1098969	hypothetical protein	PLEOSDRAFT_1098969
534	PLEOSDRAFT_1073335	0.963132	4.74204	4.68785	205	167	PLEOSDRAFT_1073335	KL198004.1	1520425	1523254	2830	+	Genbank	gene	Gene	c(".", "1520425")	c("1523254", ".")	protein_coding	PLEOSDRAFT_1073335	TRUE	gene533		gnl|jgi|PLEOSDRAFT_1073335	gnl|jgi|PLEOSDRAFT_mRNA1073335	hypothetical protein	PLEOSDRAFT_1073335
535	PLEOSDRAFT_1110343	1.01511	1.52854	1.55017	15	13	PLEOSDRAFT_1110343	KL198004.1	1523391	1524773	1383	-	Genbank	gene	Gene	c(".", "1523391")	c("1524773", ".")	protein_coding	PLEOSDRAFT_1110343	TRUE	gene534		gnl|jgi|PLEOSDRAFT_1110343	gnl|jgi|PLEOSDRAFT_mRNA1110343	hypothetical protein	PLEOSDRAFT_1110343
536	PLEOSDRAFT_1032999	2.10716	2.70689	3.78219	44	86	PLEOSDRAFT_1032999	KL198004.1	1525189	1527547	2359	-	Genbank	gene	Gene	c(".", "1525189")	c("1527547", ".")	protein_coding	PLEOSDRAFT_1032999	TRUE	gene535		gnl|jgi|PLEOSDRAFT_1032999	gnl|jgi|PLEOSDRAFT_mRNA1032999	hypothetical protein	PLEOSDRAFT_1032999
537	PLEOSDRAFT_1091269	1.80429	6.94419	7.79563	972	1491	PLEOSDRAFT_1091269	KL198004.1	1527926	1531374	3449	+	Genbank	gene	Gene	c(".", "1527926")		protein_coding	PLEOSDRAFT_1091269	TRUE	gene536		gnl|jgi|PLEOSDRAFT_1091269	gnl|jgi|PLEOSDRAFT_mRNA1091269	hypothetical protein	PLEOSDRAFT_1091269
538	PLEOSDRAFT_1098974	2.35731	2.78787	4.02501	47	103	PLEOSDRAFT_1098974	KL198004.1	1531379	1532015	637	-	Genbank	gene	Gene	c(".", "1531379")	c("1532015", ".")	protein_coding	PLEOSDRAFT_1098974	TRUE	gene537		gnl|jgi|PLEOSDRAFT_1098974	gnl|jgi|PLEOSDRAFT_mRNA1098974	hypothetical protein	PLEOSDRAFT_1098974
539	PLEOSDRAFT_1051872	1	0	0	0	0	PLEOSDRAFT_1051872	KL198004.1	1532162	1533267	1106	+	Genbank	gene	Gene	c(".", "1532162")	c("1533267", ".")	protein_coding	PLEOSDRAFT_1051872	TRUE	gene538		gnl|jgi|PLEOSDRAFT_1051872	gnl|jgi|PLEOSDRAFT_mRNA1051872	hypothetical protein	PLEOSDRAFT_1051872
540	PLEOSDRAFT_1030966	0.100786	3.31063	0	71	0	PLEOSDRAFT_1030966	KL198004.1	1534527	1534940	414	-	Genbank	gene	Gene	c(".", "1534527")	c("1534940", ".")	protein_coding	PLEOSDRAFT_1030966	TRUE	gene539		gnl|jgi|PLEOSDRAFT_1030966	gnl|jgi|PLEOSDRAFT_mRNA1030966	hypothetical protein	PLEOSDRAFT_1030966
541	PLEOSDRAFT_153342	0.379708	1.39704	0	13	0	PLEOSDRAFT_153342	KL198004.1	1535354	1536414	1061	-	Genbank	gene	Gene	c(".", "1535354")	c("1536414", ".")	protein_coding	PLEOSDRAFT_153342	TRUE	gene540		gnl|jgi|PLEOSDRAFT_153342	gnl|jgi|PLEOSDRAFT_mRNA153342	hypothetical protein	PLEOSDRAFT_153342
542	PLEOSDRAFT_1051875	0.514382	5.44207	4.48298	338	144	PLEOSDRAFT_1051875	KL198004.1	1536612	1538535	1924	-	Genbank	gene	Gene		c("1538535", ".")	protein_coding	PLEOSDRAFT_1051875	TRUE	gene541		gnl|jgi|PLEOSDRAFT_1051875	gnl|jgi|PLEOSDRAFT_mRNA1051875	hypothetical protein	PLEOSDRAFT_1051875
543	PLEOSDRAFT_1060688	0.72538	6.54863	6.08544	737	451	PLEOSDRAFT_1060688	KL198004.1	1539650	1540196	547	-	Genbank	gene	Gene		c("1540196", ".")	protein_coding	PLEOSDRAFT_1060688	TRUE	gene542		gnl|jgi|PLEOSDRAFT_1060688	gnl|jgi|PLEOSDRAFT_mRNA1060688	hypothetical protein	PLEOSDRAFT_1060688
544	PLEOSDRAFT_1060689	1.52238	2.86455	3.47088	50	68	PLEOSDRAFT_1060689	KL198004.1	1540532	1542832	2301	+	Genbank	gene	Gene	c(".", "1540532")	c("1542832", ".")	protein_coding	PLEOSDRAFT_1060689	TRUE	gene543		gnl|jgi|PLEOSDRAFT_1060689	gnl|jgi|PLEOSDRAFT_mRNA1060689	hypothetical protein	PLEOSDRAFT_1060689
545	PLEOSDRAFT_1033843	2.91345	2.17585	3.71858	28	82	PLEOSDRAFT_1033843	KL198004.1	1543095	1544971	1877	+	Genbank	gene	Gene	c(".", "1543095")	c("1544971", ".")	protein_coding	PLEOSDRAFT_1033843	TRUE	gene544		gnl|jgi|PLEOSDRAFT_1033843	gnl|jgi|PLEOSDRAFT_mRNA1033843	hypothetical protein	PLEOSDRAFT_1033843
546	PLEOSDRAFT_1110350	1.01451	8.07704	8.09782	2141	1840	PLEOSDRAFT_1110350	KL198004.1	1545174	1548360	3187	+	Genbank	gene	Gene			protein_coding	PLEOSDRAFT_1110350		gene545		gnl|jgi|PLEOSDRAFT_1110350	gnl|jgi|PLEOSDRAFT_mRNA1110350	hypothetical protein	PLEOSDRAFT_1110350
547	PLEOSDRAFT_153336	1.84861	2.13516	3.0216	27	48	PLEOSDRAFT_153336	KL198004.1	1548420	1550490	2071	-	Genbank	gene	Gene	c(".", "1548420")	c("1550490", ".")	protein_coding	PLEOSDRAFT_153336	TRUE	gene546		gnl|jgi|PLEOSDRAFT_153336	gnl|jgi|PLEOSDRAFT_mRNA153336	hypothetical protein	PLEOSDRAFT_153336
548	PLEOSDRAFT_1033891	2.07095	3.21625	4.26654	66	123	PLEOSDRAFT_1033891	KL198004.1	1550589	1552490	1902	+	Genbank	gene	Gene	c(".", "1550589")	c("1552490", ".")	protein_coding	PLEOSDRAFT_1033891	TRUE	gene547		gnl|jgi|PLEOSDRAFT_1033891	gnl|jgi|PLEOSDRAFT_mRNA1033891	hypothetical protein	PLEOSDRAFT_1033891
549	PLEOSDRAFT_1032204	2.8809	0.461513	1.98803	3	20	PLEOSDRAFT_1032204	KL198004.1	1553050	1553780	731	-	Genbank	gene	Gene	c(".", "1553050")	c("1553780", ".")	protein_coding	PLEOSDRAFT_1032204	TRUE	gene548		gnl|jgi|PLEOSDRAFT_1032204	gnl|jgi|PLEOSDRAFT_mRNA1032204	hypothetical protein	PLEOSDRAFT_1032204
550	PLEOSDRAFT_153333	1.64683	2.32803	3.04772	32	49	PLEOSDRAFT_153333	KL198004.1	1554158	1554593	436	-	Genbank	gene	Gene	c(".", "1554158")	c("1554593", ".")	protein_coding	PLEOSDRAFT_153333	TRUE	gene549		gnl|jgi|PLEOSDRAFT_153333	gnl|jgi|PLEOSDRAFT_mRNA153333	hypothetical protein	PLEOSDRAFT_153333
551	PLEOSDRAFT_1087630	5.54676	6.19734	8.66898	576	2737	PLEOSDRAFT_1087630	KL198004.1	1555332	1556418	1087	+	Genbank	gene	Gene			protein_coding	PLEOSDRAFT_1087630		gene550		gnl|jgi|PLEOSDRAFT_1087630	gnl|jgi|PLEOSDRAFT_mRNA1087630	hypothetical protein	PLEOSDRAFT_1087630
552	PLEOSDRAFT_164715	0.862169	4.99037	4.77641	245	178	PLEOSDRAFT_164715	KL198004.1	1556746	1558993	2248	-	Genbank	gene	Gene	c(".", "1556746")	c("1558993", ".")	protein_coding	PLEOSDRAFT_164715	TRUE	gene551		gnl|jgi|PLEOSDRAFT_164715	gnl|jgi|PLEOSDRAFT_mRNA164715	hypothetical protein	PLEOSDRAFT_164715
553	PLEOSDRAFT_1051881	0.800321	6.66575	6.3444	800	541	PLEOSDRAFT_1051881	KL198004.1	1559150	1561311	2162	+	Genbank	gene	Gene			protein_coding	PLEOSDRAFT_1051881		gene552		gnl|jgi|PLEOSDRAFT_1051881	gnl|jgi|PLEOSDRAFT_mRNA1051881	hypothetical protein	PLEOSDRAFT_1051881
554	PLEOSDRAFT_t5	1.28373	0.170773	0.531113	1	3	PLEOSDRAFT_t5	KL198004.1	1562384	1562455	72	+	Genbank	gene	Gene			tRNA	PLEOSDRAFT_t5		gene553				tRNA-Arg	PLEOSDRAFT_t5
555	PLEOSDRAFT_t11	1	0	0	0	0	PLEOSDRAFT_t11	KL198004.1	1562691	1562781	91	-	Genbank	gene	Gene			tRNA	PLEOSDRAFT_t11		gene554				tRNA-Ser	PLEOSDRAFT_t11
556	PLEOSDRAFT_1051885	1.0163	4.94989	4.97321	238	205	PLEOSDRAFT_1051885	KL198004.1	1562843	1569278	6436	-	Genbank	gene	Gene		c("1569278", ".")	protein_coding	PLEOSDRAFT_1051885	TRUE	gene555		gnl|jgi|PLEOSDRAFT_1051885	gnl|jgi|PLEOSDRAFT_mRNA1051885	hypothetical protein	PLEOSDRAFT_1051885
557	PLEOSDRAFT_153327	0.809487	3.54612	3.2412	85	57	PLEOSDRAFT_153327	KL198004.1	1570766	1571660	895	+	Genbank	gene	Gene	c(".", "1570766")	c("1571660", ".")	protein_coding	PLEOSDRAFT_153327	TRUE	gene556		gnl|jgi|PLEOSDRAFT_153327	gnl|jgi|PLEOSDRAFT_mRNA153327	hypothetical protein	PLEOSDRAFT_153327
558	PLEOSDRAFT_60857	0.722181	6.90086	6.43129	943	575	PLEOSDRAFT_60857	KL198004.1	1571725	1574076	2352	-	Genbank	gene	Gene		c("1574076", ".")	protein_coding	PLEOSDRAFT_60857	TRUE	gene557		gnl|jgi|PLEOSDRAFT_60857	gnl|jgi|PLEOSDRAFT_mRNA60857	hypothetical protein	PLEOSDRAFT_60857
559	PLEOSDRAFT_1091278	0.31473	6.50539	4.83757	715	186	PLEOSDRAFT_1091278	KL198004.1	1574116	1578024	3909	+	Genbank	gene	Gene	c(".", "1574116")		protein_coding	PLEOSDRAFT_1091278	TRUE	gene558		gnl|jgi|PLEOSDRAFT_1091278	gnl|jgi|PLEOSDRAFT_mRNA1091278	hypothetical protein	PLEOSDRAFT_1091278
560	PLEOSDRAFT_1091279	0.977557	6.26491	6.23216	604	500	PLEOSDRAFT_1091279	KL198004.1	1578191	1581777	3587	+	Genbank	gene	Gene			protein_coding	PLEOSDRAFT_1091279		gene559		gnl|jgi|PLEOSDRAFT_1091279	gnl|jgi|PLEOSDRAFT_mRNA1091279	hypothetical protein	PLEOSDRAFT_1091279
561	PLEOSDRAFT_1098995	1.61075	3.4988	4.18653	82	116	PLEOSDRAFT_1098995	KL198004.1	1582705	1583849	1145	-	Genbank	gene	Gene	c(".", "1582705")	c("1583849", ".")	protein_coding	PLEOSDRAFT_1098995	TRUE	gene560		gnl|jgi|PLEOSDRAFT_1098995	gnl|jgi|PLEOSDRAFT_mRNA1098995	hypothetical protein	PLEOSDRAFT_1098995
562	PLEOSDRAFT_1032816	0.398733	1.3265	0	12	0	PLEOSDRAFT_1032816	KL198004.1	1584479	1586557	2079	-	Genbank	gene	Gene	c(".", "1584479")	c("1586557", ".")	protein_coding	PLEOSDRAFT_1032816	TRUE	gene561		gnl|jgi|PLEOSDRAFT_1032816	gnl|jgi|PLEOSDRAFT_mRNA1032816	hypothetical protein	PLEOSDRAFT_1032816
563	PLEOSDRAFT_153320	1.08391	3.25475	3.37099	68	63	PLEOSDRAFT_153320	KL198004.1	1586728	1587523	796	-	Genbank	gene	Gene	c(".", "1586728")	c("1587523", ".")	protein_coding	PLEOSDRAFT_153320	TRUE	gene562		gnl|jgi|PLEOSDRAFT_153320	gnl|jgi|PLEOSDRAFT_mRNA153320	hypothetical protein	PLEOSDRAFT_153320
564	PLEOSDRAFT_1110359	0.43985	5.27421	4.08929	300	108	PLEOSDRAFT_1110359	KL198004.1	1588132	1589332	1201	-	Genbank	gene	Gene	c(".", "1588132")		protein_coding	PLEOSDRAFT_1110359	TRUE	gene563		gnl|jgi|PLEOSDRAFT_1110359	gnl|jgi|PLEOSDRAFT_mRNA1110359	hypothetical protein	PLEOSDRAFT_1110359
565	PLEOSDRAFT_1060713	1.678	6.65859	7.40534	796	1136	PLEOSDRAFT_1060713	KL198004.1	1589418	1590324	907	-	Genbank	gene	Gene			protein_coding	PLEOSDRAFT_1060713		gene564		gnl|jgi|PLEOSDRAFT_1060713	gnl|jgi|PLEOSDRAFT_mRNA1060713	hypothetical protein	PLEOSDRAFT_1060713
566	PLEOSDRAFT_1087636	1	0	0	0	0	PLEOSDRAFT_1087636	KL198004.1	1590438	1591018	581	+	Genbank	gene	Gene			protein_coding	PLEOSDRAFT_1087636		gene565		gnl|jgi|PLEOSDRAFT_1087636	gnl|jgi|PLEOSDRAFT_mRNA1087636	hypothetical protein	PLEOSDRAFT_1087636
567	PLEOSDRAFT_7263	2.51142	4.13647	5.46497	132	291	PLEOSDRAFT_7263	KL198004.1	1591987	1592292	306	+	Genbank	gene	Gene	c(".", "1591987")	c("1592292", ".")	protein_coding	PLEOSDRAFT_7263	TRUE	gene566		gnl|jgi|PLEOSDRAFT_7263	gnl|jgi|PLEOSDRAFT_mRNA7263	hypothetical protein	PLEOSDRAFT_7263
568	PLEOSDRAFT_1091284	1.2585	8.67471	9.00642	3244	3460	PLEOSDRAFT_1091284	KL198004.1	1593330	1594612	1283	+	Genbank	gene	Gene			protein_coding	PLEOSDRAFT_1091284		gene567		gnl|jgi|PLEOSDRAFT_1091284	gnl|jgi|PLEOSDRAFT_mRNA1091284	hypothetical protein	PLEOSDRAFT_1091284
569	PLEOSDRAFT_1110363	0.974794	4.12612	4.08929	131	108	PLEOSDRAFT_1110363	KL198004.1	1603385	1607198	3814	-	Genbank	gene	Gene	c(".", "1603385")	c("1607198", ".")	protein_coding	PLEOSDRAFT_1110363	TRUE	gene568		gnl|jgi|PLEOSDRAFT_1110363	gnl|jgi|PLEOSDRAFT_mRNA1110363	hypothetical protein	PLEOSDRAFT_1110363
570	PLEOSDRAFT_1073363	2.27167	3.76194	4.9457	100	201	PLEOSDRAFT_1073363	KL198004.1	1607300	1608541	1242	+	Genbank	gene	Gene	c(".", "1607300")	c("1608541", ".")	protein_coding	PLEOSDRAFT_1073363	TRUE	gene569		gnl|jgi|PLEOSDRAFT_1073363	gnl|jgi|PLEOSDRAFT_mRNA1073363	hypothetical protein	PLEOSDRAFT_1073363
571	PLEOSDRAFT_1091285	2.4814	3.0728	4.38395	59	134	PLEOSDRAFT_1091285	KL198004.1	1609043	1611308	2266	+	Genbank	gene	Gene	c(".", "1609043")		protein_coding	PLEOSDRAFT_1091285	TRUE	gene570		gnl|jgi|PLEOSDRAFT_1091285	gnl|jgi|PLEOSDRAFT_mRNA1091285	hypothetical protein	PLEOSDRAFT_1091285
572	PLEOSDRAFT_164700	3.28563	2.81389	4.53006	48	149	PLEOSDRAFT_164700	KL198004.1	1612167	1612764	598	-	Genbank	gene	Gene	c(".", "1612167")	c("1612764", ".")	protein_coding	PLEOSDRAFT_164700	TRUE	gene571		gnl|jgi|PLEOSDRAFT_164700	gnl|jgi|PLEOSDRAFT_mRNA164700	hypothetical protein	PLEOSDRAFT_164700
573	PLEOSDRAFT_164699	0.848097	6.1598	5.9221	561	402	PLEOSDRAFT_164699	KL198004.1	1613735	1615760	2026	-	Genbank	gene	Gene	c(".", "1613735")	c("1615760", ".")	protein_coding	PLEOSDRAFT_164699	TRUE	gene572		gnl|jgi|PLEOSDRAFT_164699	gnl|jgi|PLEOSDRAFT_mRNA164699	hypothetical protein	PLEOSDRAFT_164699
574	PLEOSDRAFT_1099007	2.71581	3.25475	4.69613	68	168	PLEOSDRAFT_1099007	KL198004.1	1616000	1617998	1999	+	Genbank	gene	Gene	c(".", "1616000")	c("1617998", ".")	protein_coding	PLEOSDRAFT_1099007	TRUE	gene573		gnl|jgi|PLEOSDRAFT_1099007	gnl|jgi|PLEOSDRAFT_mRNA1099007	hypothetical protein	PLEOSDRAFT_1099007
575	PLEOSDRAFT_1099008	3.79506	2.52986	4.45398	38	141	PLEOSDRAFT_1099008	KL198004.1	1618187	1619699	1513	+	Genbank	gene	Gene	c(".", "1618187")	c("1619699", ".")	protein_coding	PLEOSDRAFT_1099008	TRUE	gene574		gnl|jgi|PLEOSDRAFT_1099008	gnl|jgi|PLEOSDRAFT_mRNA1099008	hypothetical protein	PLEOSDRAFT_1099008
576	PLEOSDRAFT_1073367	1.23356	2.96083	3.26366	54	58	PLEOSDRAFT_1073367	KL198004.1	1621088	1625478	4391	-	Genbank	gene	Gene	c(".", "1621088")	c("1625478", ".")	protein_coding	PLEOSDRAFT_1073367	TRUE	gene575		gnl|jgi|PLEOSDRAFT_1073367	gnl|jgi|PLEOSDRAFT_mRNA1073367	hypothetical protein	PLEOSDRAFT_1073367
577	PLEOSDRAFT_1069313	0.989886	6.31358	6.29892	625	524	PLEOSDRAFT_1069313	KL198004.1	1626270	1626919	650	+	Genbank	gene	Gene			protein_coding	PLEOSDRAFT_1069313		gene576		gnl|jgi|PLEOSDRAFT_1069313	gnl|jgi|PLEOSDRAFT_mRNA1069313	hypothetical protein	PLEOSDRAFT_1069313
578	PLEOSDRAFT_1032530	0.792415	6.25069	5.91502	598	400	PLEOSDRAFT_1032530	KL198004.1	1627578	1631844	4267	+	Genbank	gene	Gene	c(".", "1627578")	c("1631844", ".")	protein_coding	PLEOSDRAFT_1032530	TRUE	gene577		gnl|jgi|PLEOSDRAFT_1032530	gnl|jgi|PLEOSDRAFT_mRNA1032530	hypothetical protein	PLEOSDRAFT_1032530
579	PLEOSDRAFT_48560	1.00578	6.22668	6.235	588	501	PLEOSDRAFT_48560	KL198004.1	1631905	1632459	555	-	Genbank	gene	Gene	c(".", "1631905")	c("1632459", ".")	protein_coding	PLEOSDRAFT_48560	TRUE	gene578		gnl|jgi|PLEOSDRAFT_48560	gnl|jgi|PLEOSDRAFT_mRNA48560	hypothetical protein	PLEOSDRAFT_48560
580	PLEOSDRAFT_1110367	0.546774	7.81976	6.94878	1790	826	PLEOSDRAFT_1110367	KL198004.1	1632579	1634976	2398	+	Genbank	gene	Gene			protein_coding	PLEOSDRAFT_1110367		gene579		gnl|jgi|PLEOSDRAFT_1110367	gnl|jgi|PLEOSDRAFT_mRNA1110367	hypothetical protein	PLEOSDRAFT_1110367
581	PLEOSDRAFT_164694	0.712687	3.63636	3.1477	91	53	PLEOSDRAFT_164694	KL198004.1	1635053	1640277	5225	-	Genbank	gene	Gene	c(".", "1635053")	c("1640277", ".")	protein_coding	PLEOSDRAFT_164694	TRUE	gene580		gnl|jgi|PLEOSDRAFT_164694	gnl|jgi|PLEOSDRAFT_mRNA164694	hypothetical protein	PLEOSDRAFT_164694
582	PLEOSDRAFT_1033539	1.68302	3.87746	4.62852	109	160	PLEOSDRAFT_1033539	KL198004.1	1640451	1643156	2706	+	Genbank	gene	Gene	c(".", "1640451")	c("1643156", ".")	protein_coding	PLEOSDRAFT_1033539	TRUE	gene581		gnl|jgi|PLEOSDRAFT_1033539	gnl|jgi|PLEOSDRAFT_mRNA1033539	hypothetical protein	PLEOSDRAFT_1033539
583	PLEOSDRAFT_1095292	0.770331	4.6868	4.31035	197	127	PLEOSDRAFT_1095292	KL198004.1	1643389	1646134	2746	-	Genbank	gene	Gene		c("1646134", ".")	protein_coding	PLEOSDRAFT_1095292	TRUE	gene582		gnl|jgi|PLEOSDRAFT_1095292	gnl|jgi|PLEOSDRAFT_mRNA1095292	hypothetical protein	PLEOSDRAFT_1095292
584	PLEOSDRAFT_1032362	0.978677	6.62409	6.59299	777	644	PLEOSDRAFT_1032362	KL198004.1	1647288	1650178	2891	-	Genbank	gene	Gene	c(".", "1647288")	c("1650178", ".")	protein_coding	PLEOSDRAFT_1032362	TRUE	gene583		gnl|jgi|PLEOSDRAFT_1032362	gnl|jgi|PLEOSDRAFT_mRNA1032362	hypothetical protein	PLEOSDRAFT_1032362
585	PLEOSDRAFT_1091289	0.442769	3.83998	2.6646	106	36	PLEOSDRAFT_1091289	KL198004.1	1650697	1655538	4842	+	Genbank	gene	Gene	c(".", "1650697")		protein_coding	PLEOSDRAFT_1091289	TRUE	gene584		gnl|jgi|PLEOSDRAFT_1091289	gnl|jgi|PLEOSDRAFT_mRNA1091289	glycoside hydrolase family 71 protein	PLEOSDRAFT_1091289
586	PLEOSDRAFT_1069316	0.0986482	6.46491	3.12335	695	52	PLEOSDRAFT_1069316	KL198004.1	1656697	1658725	2029	-	Genbank	gene	Gene			protein_coding	PLEOSDRAFT_1069316		gene585		gnl|jgi|PLEOSDRAFT_1069316	gnl|jgi|PLEOSDRAFT_mRNA1069316	hypothetical protein	PLEOSDRAFT_1069316
587	PLEOSDRAFT_1080440	0.379708	1.39704	0	13	0	PLEOSDRAFT_1080440	KL198004.1	1663722	1666183	2462	-	Genbank	gene	Gene	c(".", "1663722")	c("1666183", ".")	protein_coding	PLEOSDRAFT_1080440	TRUE	gene586		gnl|jgi|PLEOSDRAFT_1080440	gnl|jgi|PLEOSDRAFT_mRNA1080440	hypothetical protein	PLEOSDRAFT_1080440
588	PLEOSDRAFT_1032640	0.814307	3.51474	3.21839	83	56	PLEOSDRAFT_1032640	KL198004.1	1667025	1668412	1388	+	Genbank	gene	Gene	c(".", "1667025")	c("1668412", ".")	protein_coding	PLEOSDRAFT_1032640	TRUE	gene587		gnl|jgi|PLEOSDRAFT_1032640	gnl|jgi|PLEOSDRAFT_mRNA1032640	hypothetical protein	PLEOSDRAFT_1032640
589	PLEOSDRAFT_1110373	1.00445	7.02158	7.02799	1026	873	PLEOSDRAFT_1110373	KL198004.1	1668601	1669717	1117	-	Genbank	gene	Gene			protein_coding	PLEOSDRAFT_1110373		gene588		gnl|jgi|PLEOSDRAFT_1110373	gnl|jgi|PLEOSDRAFT_mRNA1110373	hypothetical protein	PLEOSDRAFT_1110373
590	PLEOSDRAFT_1031798	1.53466	4.4667	5.08463	168	222	PLEOSDRAFT_1031798	KL198004.1	1669908	1672249	2342	+	Genbank	gene	Gene	c(".", "1669908")	c("1672249", ".")	protein_coding	PLEOSDRAFT_1031798	TRUE	gene589		gnl|jgi|PLEOSDRAFT_1031798	gnl|jgi|PLEOSDRAFT_mRNA1031798	hypothetical protein	PLEOSDRAFT_1031798
591	PLEOSDRAFT_1024884	0.972756	5.10543	5.06558	266	219	PLEOSDRAFT_1024884	KL198004.1	1672480	1673227	748	-	Genbank	gene	Gene	c(".", "1672480")	c("1673227", ".")	protein_coding	PLEOSDRAFT_1024884	TRUE	gene590		gnl|jgi|PLEOSDRAFT_1024884	gnl|jgi|PLEOSDRAFT_mRNA1024884	hypothetical protein	PLEOSDRAFT_1024884
592	PLEOSDRAFT_1099024	0.452354	2.96083	1.81636	54	17	PLEOSDRAFT_1099024	KL198004.1	1673443	1675621	2179	+	Genbank	gene	Gene	c(".", "1673443")	c("1675621", ".")	protein_coding	PLEOSDRAFT_1099024	TRUE	gene591		gnl|jgi|PLEOSDRAFT_1099024	gnl|jgi|PLEOSDRAFT_mRNA1099024	hypothetical protein	PLEOSDRAFT_1099024
593	PLEOSDRAFT_1087644	0.187077	6.72865	4.31035	836	127	PLEOSDRAFT_1087644	KL198004.1	1676286	1677759	1474	-	Genbank	gene	Gene			protein_coding	PLEOSDRAFT_1087644		gene592		gnl|jgi|PLEOSDRAFT_1087644	gnl|jgi|PLEOSDRAFT_mRNA1087644	hypothetical protein	PLEOSDRAFT_1087644
594	PLEOSDRAFT_1060726	1.11317	3.77524	3.92992	101	96	PLEOSDRAFT_1060726	KL198004.1	1678589	1680809	2221	-	Genbank	gene	Gene			protein_coding	PLEOSDRAFT_1060726		gene593		gnl|jgi|PLEOSDRAFT_1060726	gnl|jgi|PLEOSDRAFT_mRNA1060726	hypothetical protein	PLEOSDRAFT_1060726
595	PLEOSDRAFT_1051916	1.67202	6.20719	6.94878	580	826	PLEOSDRAFT_1051916	KL198004.1	1682304	1683929	1626	+	Genbank	gene	Gene			protein_coding	PLEOSDRAFT_1051916		gene594		gnl|jgi|PLEOSDRAFT_1051916	gnl|jgi|PLEOSDRAFT_mRNA1051916	hypothetical protein	PLEOSDRAFT_1051916
596	PLEOSDRAFT_1051920	1.08788	9.08942	9.21094	4327	3988	PLEOSDRAFT_1051920	KL198004.1	1686050	1687603	1554	+	Genbank	gene	Gene			protein_coding	PLEOSDRAFT_1051920		gene595		gnl|jgi|PLEOSDRAFT_1051920	gnl|jgi|PLEOSDRAFT_mRNA1051920	hypothetical protein	PLEOSDRAFT_1051920
597	PLEOSDRAFT_1091296	1.09967	8.10628	8.24335	2185	2036	PLEOSDRAFT_1091296	KL198004.1	1687839	1693081	5243	+	Genbank	gene	Gene	c(".", "1687839")		protein_coding	PLEOSDRAFT_1091296	TRUE	gene596		gnl|jgi|PLEOSDRAFT_1091296	gnl|jgi|PLEOSDRAFT_mRNA1091296	hypothetical protein	PLEOSDRAFT_1091296
598	PLEOSDRAFT_1099030	1.33714	5.30663	5.72579	307	350	PLEOSDRAFT_1099030	KL198004.1	1693075	1693525	451	-	Genbank	gene	Gene	c(".", "1693075")	c("1693525", ".")	protein_coding	PLEOSDRAFT_1099030	TRUE	gene597		gnl|jgi|PLEOSDRAFT_1099030	gnl|jgi|PLEOSDRAFT_mRNA1099030	hypothetical protein	PLEOSDRAFT_1099030
599	PLEOSDRAFT_22046	1.59368	3.09419	3.76655	60	85	PLEOSDRAFT_22046	KL198004.1	1693638	1694008	371	-	Genbank	gene	Gene	c(".", "1693638")	c("1694008", ".")	protein_coding	PLEOSDRAFT_22046	TRUE	gene598		gnl|jgi|PLEOSDRAFT_22046	gnl|jgi|PLEOSDRAFT_mRNA22046	hypothetical protein	PLEOSDRAFT_22046
600	PLEOSDRAFT_153284	0.189663	2.39849	0	34	0	PLEOSDRAFT_153284	KL198004.1	1694251	1695422	1172	+	Genbank	gene	Gene	c(".", "1694251")	c("1695422", ".")	protein_coding	PLEOSDRAFT_153284	TRUE	gene599		gnl|jgi|PLEOSDRAFT_153284	gnl|jgi|PLEOSDRAFT_mRNA153284	hypothetical protein	PLEOSDRAFT_153284
601	PLEOSDRAFT_60846	0.694452	2.76138	2.23533	46	25	PLEOSDRAFT_60846	KL198004.1	1695698	1697599	1902	+	Genbank	gene	Gene	c(".", "1695698")		protein_coding	PLEOSDRAFT_60846	TRUE	gene600		gnl|jgi|PLEOSDRAFT_60846	gnl|jgi|PLEOSDRAFT_mRNA60846	hypothetical protein	PLEOSDRAFT_60846
602	PLEOSDRAFT_1087650	0.873325	8.43805	8.24264	2752	2035	PLEOSDRAFT_1087650	KL198004.1	1698866	1699589	724	+	Genbank	gene	Gene			protein_coding	PLEOSDRAFT_1087650		gene601		gnl|jgi|PLEOSDRAFT_1087650	gnl|jgi|PLEOSDRAFT_mRNA1087650	hypothetical protein	PLEOSDRAFT_1087650
603	PLEOSDRAFT_1060738	0.646931	4.59976	3.97144	185	99	PLEOSDRAFT_1060738	KL198004.1	1699698	1702298	2601	+	Genbank	gene	Gene		c("1702298", ".")	protein_coding	PLEOSDRAFT_1060738	TRUE	gene602		gnl|jgi|PLEOSDRAFT_1060738	gnl|jgi|PLEOSDRAFT_mRNA1060738	hypothetical protein	PLEOSDRAFT_1060738
604	PLEOSDRAFT_48543	0.826201	4.67975	4.40431	196	136	PLEOSDRAFT_48543	KL198004.1	1702646	1704769	2124	-	Genbank	gene	Gene	c(".", "1702646")	c("1704769", ".")	protein_coding	PLEOSDRAFT_48543	TRUE	gene603		gnl|jgi|PLEOSDRAFT_48543	gnl|jgi|PLEOSDRAFT_mRNA48543	hypothetical protein	PLEOSDRAFT_48543
605	PLEOSDRAFT_1060740	1.17945	4.89	5.12811	228	229	PLEOSDRAFT_1060740	KL198004.1	1707860	1709485	1626	+	Genbank	gene	Gene	c(".", "1707860")		protein_coding	PLEOSDRAFT_1060740	TRUE	gene604		gnl|jgi|PLEOSDRAFT_1060740	gnl|jgi|PLEOSDRAFT_mRNA1060740	hypothetical protein	PLEOSDRAFT_1060740
606	PLEOSDRAFT_1099038	0.744963	5.39114	4.96638	326	204	PLEOSDRAFT_1099038	KL198004.1	1711387	1712236	850	-	Genbank	gene	Gene	c(".", "1711387")	c("1712236", ".")	protein_coding	PLEOSDRAFT_1099038	TRUE	gene605		gnl|jgi|PLEOSDRAFT_1099038	gnl|jgi|PLEOSDRAFT_mRNA1099038	hypothetical protein	PLEOSDRAFT_1099038
607	PLEOSDRAFT_21950	1.09356	3.62171	3.75074	90	84	PLEOSDRAFT_21950	KL198004.1	1712599	1716564	3966	+	Genbank	gene	Gene	c(".", "1712599")	c("1716564", ".")	protein_coding	PLEOSDRAFT_21950	TRUE	gene606		gnl|jgi|PLEOSDRAFT_21950	gnl|jgi|PLEOSDRAFT_mRNA21950	hypothetical protein	PLEOSDRAFT_21950
608	PLEOSDRAFT_1110383	0.88912	5.92337	5.75382	475	357	PLEOSDRAFT_1110383	KL198004.1	1716556	1717962	1407	-	Genbank	gene	Gene		c("1717962", ".")	protein_coding	PLEOSDRAFT_1110383	TRUE	gene607		gnl|jgi|PLEOSDRAFT_1110383	gnl|jgi|PLEOSDRAFT_mRNA1110383	hypothetical protein	PLEOSDRAFT_1110383
609	PLEOSDRAFT_1087653	0.786612	7.67912	7.33285	1623	1080	PLEOSDRAFT_1087653	KL198004.1	1718532	1719882	1351	-	Genbank	gene	Gene			protein_coding	PLEOSDRAFT_1087653		gene608		gnl|jgi|PLEOSDRAFT_1087653	gnl|jgi|PLEOSDRAFT_mRNA1087653	hypothetical protein	PLEOSDRAFT_1087653
610	PLEOSDRAFT_1087654	1	0	0	0	0	PLEOSDRAFT_1087654	KL198004.1	1720133	1720875	743	-	Genbank	gene	Gene			protein_coding	PLEOSDRAFT_1087654		gene609		gnl|jgi|PLEOSDRAFT_1087654	gnl|jgi|PLEOSDRAFT_mRNA1087654	hypothetical protein	PLEOSDRAFT_1087654
611	PLEOSDRAFT_1091305	0.671027	5.5073	4.93174	354	199	PLEOSDRAFT_1091305	KL198004.1	1720993	1722377	1385	-	Genbank	gene	Gene			protein_coding	PLEOSDRAFT_1091305		gene610		gnl|jgi|PLEOSDRAFT_1091305	gnl|jgi|PLEOSDRAFT_mRNA1091305	hypothetical protein	PLEOSDRAFT_1091305
612	PLEOSDRAFT_1091306	0.266041	6.72522	4.81494	834	183	PLEOSDRAFT_1091306	KL198004.1	1722836	1725548	2713	-	Genbank	gene	Gene			protein_coding	PLEOSDRAFT_1091306		gene611		gnl|jgi|PLEOSDRAFT_1091306	gnl|jgi|PLEOSDRAFT_mRNA1091306	hypothetical protein	PLEOSDRAFT_1091306
613	PLEOSDRAFT_153272	1.3556	5.36938	5.80831	321	371	PLEOSDRAFT_153272	KL198004.1	1726174	1727997	1824	+	Genbank	gene	Gene	c(".", "1726174")	c("1727997", ".")	protein_coding	PLEOSDRAFT_153272	TRUE	gene612		gnl|jgi|PLEOSDRAFT_153272	gnl|jgi|PLEOSDRAFT_mRNA153272	hypothetical protein	PLEOSDRAFT_153272
614	PLEOSDRAFT_164671	1.10126	5.31121	5.45036	308	288	PLEOSDRAFT_164671	KL198004.1	1728244	1730288	2045	+	Genbank	gene	Gene	c(".", "1728244")	c("1730288", ".")	protein_coding	PLEOSDRAFT_164671	TRUE	gene613		gnl|jgi|PLEOSDRAFT_164671	gnl|jgi|PLEOSDRAFT_mRNA164671	hypothetical protein	PLEOSDRAFT_164671
615	PLEOSDRAFT_1099046	1.025	3.13603	3.17165	62	54	PLEOSDRAFT_1099046	KL198004.1	1730399	1732722	2324	-	Genbank	gene	Gene	c(".", "1730399")	c("1732722", ".")	protein_coding	PLEOSDRAFT_1099046	TRUE	gene614		gnl|jgi|PLEOSDRAFT_1099046	gnl|jgi|PLEOSDRAFT_mRNA1099046	hypothetical protein	PLEOSDRAFT_1099046
616	PLEOSDRAFT_1073399	0.69628	5.56205	5.03979	368	215	PLEOSDRAFT_1073399	KL198004.1	1732860	1735005	2146	-	Genbank	gene	Gene	c(".", "1732860")	c("1735005", ".")	protein_coding	PLEOSDRAFT_1073399	TRUE	gene615		gnl|jgi|PLEOSDRAFT_1073399	gnl|jgi|PLEOSDRAFT_mRNA1073399	hypothetical protein	PLEOSDRAFT_1073399
617	PLEOSDRAFT_153268	1.35798	3.97292	4.41438	117	137	PLEOSDRAFT_153268	KL198004.1	1735259	1735672	414	-	Genbank	gene	Gene	c(".", "1735259")	c("1735672", ".")	protein_coding	PLEOSDRAFT_153268	TRUE	gene616		gnl|jgi|PLEOSDRAFT_153268	gnl|jgi|PLEOSDRAFT_mRNA153268	hypothetical protein	PLEOSDRAFT_153268
618	PLEOSDRAFT_1110388	2.61471	9.20175	10.5884	4678	10372	PLEOSDRAFT_1110388	KL198004.1	1741458	1744399	2942	-	Genbank	gene	Gene			protein_coding	PLEOSDRAFT_1110388		gene617		gnl|jgi|PLEOSDRAFT_1110388	gnl|jgi|PLEOSDRAFT_mRNA1110388	hypothetical protein	PLEOSDRAFT_1110388
619	PLEOSDRAFT_1032392	0.757026	5.34728	4.9457	316	201	PLEOSDRAFT_1032392	KL198004.1	1744794	1747959	3166	-	Genbank	gene	Gene	c(".", "1744794")	c("1747959", ".")	protein_coding	PLEOSDRAFT_1032392	TRUE	gene618		gnl|jgi|PLEOSDRAFT_1032392	gnl|jgi|PLEOSDRAFT_mRNA1032392	hypothetical protein	PLEOSDRAFT_1032392
620	PLEOSDRAFT_1095305	0.287276	8.63102	6.83153	3147	761	PLEOSDRAFT_1095305	KL198004.1	1755869	1758517	2649	+	Genbank	gene	Gene		c("1758517", ".")	protein_coding	PLEOSDRAFT_1095305	TRUE	gene619		gnl|jgi|PLEOSDRAFT_1095305	gnl|jgi|PLEOSDRAFT_mRNA1095305	hypothetical protein	PLEOSDRAFT_1095305
621	PLEOSDRAFT_60840	1.42737	5.36938	5.88274	321	391	PLEOSDRAFT_60840	KL198004.1	1759143	1759962	820	-	Genbank	gene	Gene	c(".", "1759143")		protein_coding	PLEOSDRAFT_60840	TRUE	gene620		gnl|jgi|PLEOSDRAFT_60840	gnl|jgi|PLEOSDRAFT_mRNA60840	hypothetical protein	PLEOSDRAFT_60840
622	PLEOSDRAFT_153260	0.517438	4.38229	3.43175	158	66	PLEOSDRAFT_153260	KL198004.1	1760023	1760833	811	+	Genbank	gene	Gene	c(".", "1760023")	c("1760833", ".")	protein_coding	PLEOSDRAFT_153260	TRUE	gene621		gnl|jgi|PLEOSDRAFT_153260	gnl|jgi|PLEOSDRAFT_mRNA153260	hypothetical protein	PLEOSDRAFT_153260
623	PLEOSDRAFT_1051944	1.94692	2.62109	3.58228	41	74	PLEOSDRAFT_1051944	KL198004.1	1761662	1763650	1989	-	Genbank	gene	Gene			protein_coding	PLEOSDRAFT_1051944		gene622		gnl|jgi|PLEOSDRAFT_1051944	gnl|jgi|PLEOSDRAFT_mRNA1051944	hypothetical protein	PLEOSDRAFT_1051944
624	PLEOSDRAFT_1060760	1.31198	2.43247	2.82421	35	41	PLEOSDRAFT_1060760	KL198004.1	1765256	1767306	2051	+	Genbank	gene	Gene		c("1767306", ".")	protein_coding	PLEOSDRAFT_1060760	TRUE	gene623		gnl|jgi|PLEOSDRAFT_1060760	gnl|jgi|PLEOSDRAFT_mRNA1060760	hypothetical protein	PLEOSDRAFT_1060760
625	PLEOSDRAFT_42813	1.44372	5.37812	5.90791	323	398	PLEOSDRAFT_42813	KL198004.1	1767362	1769893	2532	-	Genbank	gene	Gene			protein_coding	PLEOSDRAFT_42813		gene624		gnl|jgi|PLEOSDRAFT_42813	gnl|jgi|PLEOSDRAFT_mRNA42813	hypothetical protein	PLEOSDRAFT_42813
626	PLEOSDRAFT_1087665	1.00999	2.65026	2.6646	42	36	PLEOSDRAFT_1087665	KL198004.1	1770926	1771607	682	-	Genbank	gene	Gene			protein_coding	PLEOSDRAFT_1087665		gene625		gnl|jgi|PLEOSDRAFT_1087665	gnl|jgi|PLEOSDRAFT_mRNA1087665	hypothetical protein	PLEOSDRAFT_1087665
627	PLEOSDRAFT_1080466	0.410781	5.78556	4.502	431	146	PLEOSDRAFT_1080466	KL198004.1	1772018	1773190	1173	+	Genbank	gene	Gene	c(".", "1772018")	c("1773190", ".")	protein_coding	PLEOSDRAFT_1080466	TRUE	gene626		gnl|jgi|PLEOSDRAFT_1080466	gnl|jgi|PLEOSDRAFT_mRNA1080466	hypothetical protein	PLEOSDRAFT_1080466
628	PLEOSDRAFT_1027501	0.521223	4.31101	3.37099	150	63	PLEOSDRAFT_1027501	KL198004.1	1773455	1776852	3398	-	Genbank	gene	Gene	c(".", "1773455")	c("1776852", ".")	protein_coding	PLEOSDRAFT_1027501	TRUE	gene627		gnl|jgi|PLEOSDRAFT_1027501	gnl|jgi|PLEOSDRAFT_mRNA1027501	hypothetical protein	PLEOSDRAFT_1027501
629	PLEOSDRAFT_60836	0.571395	5.49529	4.68785	351	167	PLEOSDRAFT_60836	KL198004.1	1777151	1778928	1778	-	Genbank	gene	Gene	c(".", "1777151")	c("1778928", ".")	protein_coding	PLEOSDRAFT_60836	TRUE	gene628		gnl|jgi|PLEOSDRAFT_60836	gnl|jgi|PLEOSDRAFT_mRNA60836	hypothetical protein	PLEOSDRAFT_60836
630	PLEOSDRAFT_1099060	7.42781	1.59005	4.48298	16	144	PLEOSDRAFT_1099060	KL198004.1	1779516	1780097	582	+	Genbank	gene	Gene	c(".", "1779516")	c("1780097", ".")	protein_coding	PLEOSDRAFT_1099060	TRUE	gene629		gnl|jgi|PLEOSDRAFT_1099060	gnl|jgi|PLEOSDRAFT_mRNA1099060	hypothetical protein	PLEOSDRAFT_1099060
631	PLEOSDRAFT_1031356	0.352635	2.17585	0.6721	28	4	PLEOSDRAFT_1031356	KL198004.1	1780951	1782450	1500	+	Genbank	gene	Gene	c(".", "1780951")	c("1782450", ".")	protein_coding	PLEOSDRAFT_1031356	TRUE	gene630		gnl|jgi|PLEOSDRAFT_1031356	gnl|jgi|PLEOSDRAFT_mRNA1031356	hypothetical protein	PLEOSDRAFT_1031356
632	PLEOSDRAFT_1060766	0.245785	5.28819	3.26366	303	58	PLEOSDRAFT_1060766	KL198004.1	1783286	1787646	4361	+	Genbank	gene	Gene	c(".", "1783286")		protein_coding	PLEOSDRAFT_1060766	TRUE	gene631		gnl|jgi|PLEOSDRAFT_1060766	gnl|jgi|PLEOSDRAFT_mRNA1060766	hypothetical protein	PLEOSDRAFT_1060766
633	PLEOSDRAFT_1060769	0.93162	6.77076	6.66857	861	679	PLEOSDRAFT_1060769	KL198004.1	1787695	1789876	2182	+	Genbank	gene	Gene			protein_coding	PLEOSDRAFT_1060769		gene632		gnl|jgi|PLEOSDRAFT_1060769	gnl|jgi|PLEOSDRAFT_mRNA1060769	hypothetical protein	PLEOSDRAFT_1060769
634	PLEOSDRAFT_1073415	0.806835	1.70572	1.39606	18	11	PLEOSDRAFT_1073415	KL198004.1	1791615	1792707	1093	+	Genbank	gene	Gene	c(".", "1791615")	c("1792707", ".")	protein_coding	PLEOSDRAFT_1073415	TRUE	gene633		gnl|jgi|PLEOSDRAFT_1073415	gnl|jgi|PLEOSDRAFT_mRNA1073415	hypothetical protein	PLEOSDRAFT_1073415
635	PLEOSDRAFT_1080471	0.98875	1.70572	1.6894	18	15	PLEOSDRAFT_1080471	KL198004.1	1793041	1794149	1109	-	Genbank	gene	Gene	c(".", "1793041")	c("1794149", ".")	protein_coding	PLEOSDRAFT_1080471	TRUE	gene634		gnl|jgi|PLEOSDRAFT_1080471	gnl|jgi|PLEOSDRAFT_mRNA1080471	hypothetical protein	PLEOSDRAFT_1080471
636	COX4	1.01299	7.334	7.35262	1276	1095	COX4	KL198004.1	1796156	1797081	926	+	Genbank	gene	Gene			protein_coding	PLEOSDRAFT_1087668		gene635	COX4	gnl|jgi|PLEOSDRAFT_1087668	gnl|jgi|PLEOSDRAFT_mRNA1087668	COX4 subunit of cytochrome c oxidase	COX4
637	PLEOSDRAFT_1099068	3.22924	1.76025	3.45145	19	67	PLEOSDRAFT_1099068	KL198004.1	1797413	1798826	1414	+	Genbank	gene	Gene	c(".", "1797413")	c("1798826", ".")	protein_coding	PLEOSDRAFT_1099068	TRUE	gene636		gnl|jgi|PLEOSDRAFT_1099068	gnl|jgi|PLEOSDRAFT_mRNA1099068	hypothetical protein	PLEOSDRAFT_1099068
638	PLEOSDRAFT_1060777	0.608742	5.96169	5.24559	488	249	PLEOSDRAFT_1060777	KL198004.1	1799381	1801103	1723	+	Genbank	gene	Gene			protein_coding	PLEOSDRAFT_1060777		gene637		gnl|jgi|PLEOSDRAFT_1060777	gnl|jgi|PLEOSDRAFT_mRNA1060777	hypothetical protein	PLEOSDRAFT_1060777
639	PLEOSDRAFT_1091324	1.23471	8.75495	9.05913	3430	3589	PLEOSDRAFT_1091324	KL198004.1	1801183	1801725	543	-	Genbank	gene	Gene			protein_coding	PLEOSDRAFT_1091324		gene638		gnl|jgi|PLEOSDRAFT_1091324	gnl|jgi|PLEOSDRAFT_mRNA1091324	hypothetical protein	PLEOSDRAFT_1091324
640	PLEOSDRAFT_1031719	0.773686	2.65026	2.28008	42	26	PLEOSDRAFT_1031719	KL198004.1	1801909	1802884	976	+	Genbank	gene	Gene	c(".", "1801909")	c("1802884", ".")	protein_coding	PLEOSDRAFT_1031719	TRUE	gene639		gnl|jgi|PLEOSDRAFT_1031719	gnl|jgi|PLEOSDRAFT_mRNA1031719	hypothetical protein	PLEOSDRAFT_1031719
641	PLEOSDRAFT_1051969	0.524453	3.56156	2.63045	86	35	PLEOSDRAFT_1051969	KL198004.1	1803314	1804225	912	-	Genbank	gene	Gene			protein_coding	PLEOSDRAFT_1051969		gene640		gnl|jgi|PLEOSDRAFT_1051969	gnl|jgi|PLEOSDRAFT_mRNA1051969	hypothetical protein	PLEOSDRAFT_1051969
642	PLEOSDRAFT_1091325	1.20974	10.2382	10.5129	9604	9843	PLEOSDRAFT_1091325	KL198004.1	1804643	1806524	1882	-	Genbank	gene	Gene			protein_coding	PLEOSDRAFT_1091325		gene641		gnl|jgi|PLEOSDRAFT_1091325	gnl|jgi|PLEOSDRAFT_mRNA1091325	hypothetical protein	PLEOSDRAFT_1091325
643	PLEOSDRAFT_1033403	0.902237	4.95574	4.80732	239	182	PLEOSDRAFT_1033403	KL198004.1	1807326	1811652	4327	-	Genbank	gene	Gene	c(".", "1807326")	c("1811652", ".")	protein_coding	PLEOSDRAFT_1033403	TRUE	gene642		gnl|jgi|PLEOSDRAFT_1033403	gnl|jgi|PLEOSDRAFT_mRNA1033403	hypothetical protein	PLEOSDRAFT_1033403
644	PLEOSDRAFT_1069349	0.847604	7.50343	7.26489	1436	1030	PLEOSDRAFT_1069349	KL198004.1	1812392	1815451	3060	+	Genbank	gene	Gene			protein_coding	PLEOSDRAFT_1069349		gene643		gnl|jgi|PLEOSDRAFT_1069349	gnl|jgi|PLEOSDRAFT_mRNA1069349	glycosyltransferase family 39 protein	PLEOSDRAFT_1069349
645	PLEOSDRAFT_164646	1.53851	4.53085	5.15239	176	233	PLEOSDRAFT_164646	KL198004.1	1815763	1818564	2802	-	Genbank	gene	Gene	c(".", "1815763")	c("1818564", ".")	protein_coding	PLEOSDRAFT_164646	TRUE	gene644		gnl|jgi|PLEOSDRAFT_164646	gnl|jgi|PLEOSDRAFT_mRNA164646	hypothetical protein	PLEOSDRAFT_164646
646	PLEOSDRAFT_1032607	0.72105	2.09329	1.62146	26	14	PLEOSDRAFT_1032607	KL198004.1	1819260	1821174	1915	+	Genbank	gene	Gene	c(".", "1819260")	c("1821174", ".")	protein_coding	PLEOSDRAFT_1032607	TRUE	gene645		gnl|jgi|PLEOSDRAFT_1032607	gnl|jgi|PLEOSDRAFT_mRNA1032607	hypothetical protein	PLEOSDRAFT_1032607
647	PLEOSDRAFT_1060792	1.22655	7.07365	7.36825	1064	1107	PLEOSDRAFT_1060792	KL198004.1	1821460	1823330	1871	-	Genbank	gene	Gene		c("1823330", ".")	protein_coding	PLEOSDRAFT_1060792	TRUE	gene646		gnl|jgi|PLEOSDRAFT_1060792	gnl|jgi|PLEOSDRAFT_mRNA1060792	hypothetical protein	PLEOSDRAFT_1060792
648	PLEOSDRAFT_1073426	1.09581	1.0915	1.2235	9	9	PLEOSDRAFT_1073426	KL198004.1	1824446	1826495	2050	-	Genbank	gene	Gene	c(".", "1824446")	c("1826495", ".")	protein_coding	PLEOSDRAFT_1073426	TRUE	gene647		gnl|jgi|PLEOSDRAFT_1073426	gnl|jgi|PLEOSDRAFT_mRNA1073426	hypothetical protein	PLEOSDRAFT_1073426
649	PLEOSDRAFT_1091329	0.746496	6.77408	6.35228	863	544	PLEOSDRAFT_1091329	KL198004.1	1826631	1827757	1127	+	Genbank	gene	Gene	c(".", "1826631")		protein_coding	PLEOSDRAFT_1091329	TRUE	gene648		gnl|jgi|PLEOSDRAFT_1091329	gnl|jgi|PLEOSDRAFT_mRNA1091329	hypothetical protein	PLEOSDRAFT_1091329
650	MnP4	2.14788	3.19661	4.29952	65	126	MnP4	KL198004.1	1827850	1829567	1718	-	Genbank	gene	Gene	c(".", "1827850")	c("1829567", ".")	protein_coding	PLEOSDRAFT_1099081	TRUE	gene649	MnP4	gnl|jgi|PLEOSDRAFT_1099081	gnl|jgi|PLEOSDRAFT_mRNA1099081	MnP-short, short manganese peroxidase	MnP4
651	PLEOSDRAFT_1087674	0.267045	11.9883	10.0834	32324	7307	PLEOSDRAFT_1087674	KL198004.1	1832096	1832945	850	+	Genbank	gene	Gene			protein_coding	PLEOSDRAFT_1087674		gene650		gnl|jgi|PLEOSDRAFT_1087674	gnl|jgi|PLEOSDRAFT_mRNA1087674	hypothetical protein	PLEOSDRAFT_1087674
652	PLEOSDRAFT_19659	2.21776	4.31101	5.46011	150	290	PLEOSDRAFT_19659	KL198004.1	1833327	1833569	243	-	Genbank	gene	Gene	c(".", "1833327")	c("1833569", ".")	protein_coding	PLEOSDRAFT_19659	TRUE	gene651		gnl|jgi|PLEOSDRAFT_19659	gnl|jgi|PLEOSDRAFT_mRNA19659	hypothetical protein	PLEOSDRAFT_19659
653	PLEOSDRAFT_172531	0.342448	9.69302	8.14697	6579	1904	PLEOSDRAFT_172531	KL198004.1	1839438	1841023	1586	-	Genbank	gene	Gene		c("1841023", ".")	protein_coding	PLEOSDRAFT_172531	TRUE	gene652		gnl|jgi|PLEOSDRAFT_172531	gnl|jgi|PLEOSDRAFT_mRNA172531	hypothetical protein	PLEOSDRAFT_172531
654	PLEOSDRAFT_153228	1.56677	2.05017	2.69797	25	37	PLEOSDRAFT_153228	KL198004.1	1847080	1848593	1514	-	Genbank	gene	Gene	c(".", "1847080")	c("1848593", ".")	protein_coding	PLEOSDRAFT_153228	TRUE	gene653		gnl|jgi|PLEOSDRAFT_153228	gnl|jgi|PLEOSDRAFT_mRNA153228	hypothetical protein	PLEOSDRAFT_153228
655	PLEOSDRAFT_1018165	0.364185	3.27362	1.81636	69	17	PLEOSDRAFT_1018165	KL198004.1	1849046	1851738	2693	+	Genbank	gene	Gene	c(".", "1849046")	c("1851738", ".")	protein_coding	PLEOSDRAFT_1018165	TRUE	gene654		gnl|jgi|PLEOSDRAFT_1018165	gnl|jgi|PLEOSDRAFT_mRNA1018165	hypothetical protein	PLEOSDRAFT_1018165
656	PLEOSDRAFT_1110411	1.23847	4.49109	4.79965	171	181	PLEOSDRAFT_1110411	KL198004.1	1854031	1857070	3040	-	Genbank	gene	Gene		c("1857070", ".")	protein_coding	PLEOSDRAFT_1110411	TRUE	gene655		gnl|jgi|PLEOSDRAFT_1110411	gnl|jgi|PLEOSDRAFT_mRNA1110411	hypothetical protein	PLEOSDRAFT_1110411
657	PLEOSDRAFT_20533	0.557018	2.46567	1.62146	36	14	PLEOSDRAFT_20533	KL198004.1	1861953	1863216	1264	-	Genbank	gene	Gene	c(".", "1861953")	c("1863216", ".")	protein_coding	PLEOSDRAFT_20533	TRUE	gene656		gnl|jgi|PLEOSDRAFT_20533	gnl|jgi|PLEOSDRAFT_mRNA20533	hypothetical protein	PLEOSDRAFT_20533
658	PLEOSDRAFT_1099089	0.774906	3.914	3.5461	112	72	PLEOSDRAFT_1099089	KL198004.1	1866160	1867590	1431	-	Genbank	gene	Gene	c(".", "1866160")	c("1867590", ".")	protein_coding	PLEOSDRAFT_1099089	TRUE	gene657		gnl|jgi|PLEOSDRAFT_1099089	gnl|jgi|PLEOSDRAFT_mRNA1099089	hypothetical protein	PLEOSDRAFT_1099089
659	PLEOSDRAFT_1073431	1.15061	5.92038	6.12278	474	463	PLEOSDRAFT_1073431	KL198004.1	1869136	1869897	762	+	Genbank	gene	Gene	c(".", "1869136")	c("1869897", ".")	protein_coding	PLEOSDRAFT_1073431	TRUE	gene658		gnl|jgi|PLEOSDRAFT_1073431	gnl|jgi|PLEOSDRAFT_mRNA1073431	hypothetical protein	PLEOSDRAFT_1073431
660	PLEOSDRAFT_1027342	0.405548	5.65493	4.35287	393	131	PLEOSDRAFT_1027342	KL198004.1	1869954	1874796	4843	-	Genbank	gene	Gene	c(".", "1869954")	c("1874796", ".")	protein_coding	PLEOSDRAFT_1027342	TRUE	gene659		gnl|jgi|PLEOSDRAFT_1027342	gnl|jgi|PLEOSDRAFT_mRNA1027342	hypothetical protein	PLEOSDRAFT_1027342
661	PLEOSDRAFT_1073433	0.713454	6.09497	5.60786	536	322	PLEOSDRAFT_1073433	KL198004.1	1875266	1876780	1515	+	Genbank	gene	Gene	c(".", "1875266")	c("1876780", ".")	protein_coding	PLEOSDRAFT_1073433	TRUE	gene660		gnl|jgi|PLEOSDRAFT_1073433	gnl|jgi|PLEOSDRAFT_mRNA1073433	hypothetical protein	PLEOSDRAFT_1073433
662	PLEOSDRAFT_1099093	0.863973	3.77524	3.5643	101	73	PLEOSDRAFT_1099093	KL198004.1	1876820	1878734	1915	-	Genbank	gene	Gene	c(".", "1876820")	c("1878734", ".")	protein_coding	PLEOSDRAFT_1099093	TRUE	gene661		gnl|jgi|PLEOSDRAFT_1099093	gnl|jgi|PLEOSDRAFT_mRNA1099093	hypothetical protein	PLEOSDRAFT_1099093
663	PLEOSDRAFT_1099094	1.34265	3.00667	3.43175	56	66	PLEOSDRAFT_1099094	KL198004.1	1879298	1880486	1189	-	Genbank	gene	Gene	c(".", "1879298")	c("1880486", ".")	protein_coding	PLEOSDRAFT_1099094	TRUE	gene662		gnl|jgi|PLEOSDRAFT_1099094	gnl|jgi|PLEOSDRAFT_mRNA1099094	hypothetical protein	PLEOSDRAFT_1099094
664	PLEOSDRAFT_1033545	1.37334	5.04081	5.49849	254	298	PLEOSDRAFT_1033545	KL198004.1	1881168	1882727	1560	+	Genbank	gene	Gene	c(".", "1881168")	c("1882727", ".")	protein_coding	PLEOSDRAFT_1033545	TRUE	gene663		gnl|jgi|PLEOSDRAFT_1033545	gnl|jgi|PLEOSDRAFT_mRNA1033545	hypothetical protein	PLEOSDRAFT_1033545
665	PLEOSDRAFT_1032061	1.06013	2.93736	3.0216	53	48	PLEOSDRAFT_1032061	KL198004.1	1883042	1885034	1993	+	Genbank	gene	Gene	c(".", "1883042")	c("1885034", ".")	protein_coding	PLEOSDRAFT_1032061	TRUE	gene664		gnl|jgi|PLEOSDRAFT_1032061	gnl|jgi|PLEOSDRAFT_mRNA1032061	hypothetical protein	PLEOSDRAFT_1032061
666	PLEOSDRAFT_1099097	1.52383	5.58111	6.18881	373	485	PLEOSDRAFT_1099097	KL198004.1	1885679	1888566	2888	-	Genbank	gene	Gene	c(".", "1885679")	c("1888566", ".")	protein_coding	PLEOSDRAFT_1099097	TRUE	gene665		gnl|jgi|PLEOSDRAFT_1099097	gnl|jgi|PLEOSDRAFT_mRNA1099097	hypothetical protein	PLEOSDRAFT_1099097
667	PLEOSDRAFT_42791	0.88978	6.09762	5.92914	537	404	PLEOSDRAFT_42791	KL198004.1	1888922	1891963	3042	-	Genbank	gene	Gene			protein_coding	PLEOSDRAFT_42791		gene666		gnl|jgi|PLEOSDRAFT_42791	gnl|jgi|PLEOSDRAFT_mRNA42791	glycoside hydrolase family 5 protein	PLEOSDRAFT_42791
668	PLEOSDRAFT_153214	3.22198	1.25234	2.94029	11	45	PLEOSDRAFT_153214	KL198004.1	1892387	1893659	1273	-	Genbank	gene	Gene	c(".", "1892387")	c("1893659", ".")	protein_coding	PLEOSDRAFT_153214	TRUE	gene667		gnl|jgi|PLEOSDRAFT_153214	gnl|jgi|PLEOSDRAFT_mRNA153214	hypothetical protein	PLEOSDRAFT_153214
669	PLEOSDRAFT_1031248	0.626681	3.93786	3.26366	114	58	PLEOSDRAFT_1031248	KL198004.1	1895184	1896520	1337	-	Genbank	gene	Gene	c(".", "1895184")	c("1896520", ".")	protein_coding	PLEOSDRAFT_1031248	TRUE	gene668		gnl|jgi|PLEOSDRAFT_1031248	gnl|jgi|PLEOSDRAFT_mRNA1031248	hypothetical protein	PLEOSDRAFT_1031248
670	PLEOSDRAFT_1110413	1.5734	6.95154	7.60542	977	1306	PLEOSDRAFT_1110413	KL198004.1	1896583	1898144	1562	-	Genbank	gene	Gene		c("1898144", ".")	protein_coding	PLEOSDRAFT_1110413	TRUE	gene669		gnl|jgi|PLEOSDRAFT_1110413	gnl|jgi|PLEOSDRAFT_mRNA1110413	hypothetical protein	PLEOSDRAFT_1110413
671	PLEOSDRAFT_1099102	0.794592	1.00381	0.6721	8	4	PLEOSDRAFT_1099102	KL198004.1	1898506	1899296	791	-	Genbank	gene	Gene	c(".", "1898506")	c("1899296", ".")	protein_coding	PLEOSDRAFT_1099102	TRUE	gene670		gnl|jgi|PLEOSDRAFT_1099102	gnl|jgi|PLEOSDRAFT_mRNA1099102	hypothetical protein	PLEOSDRAFT_1099102
672	PLEOSDRAFT_19529	1.49984	2.67885	3.26366	43	58	PLEOSDRAFT_19529	KL198004.1	1899373	1902071	2699	+	Genbank	gene	Gene	c(".", "1899373")	c("1902071", ".")	protein_coding	PLEOSDRAFT_19529	TRUE	gene671		gnl|jgi|PLEOSDRAFT_19529	gnl|jgi|PLEOSDRAFT_mRNA19529	hypothetical protein	PLEOSDRAFT_19529
673	ATP18	0.925011	8.61262	8.50016	3107	2434	ATP18	KL198004.1	1902503	1902988	486	-	Genbank	gene	Gene			protein_coding	PLEOSDRAFT_185725		gene672	ATP18	gnl|jgi|PLEOSDRAFT_185725	gnl|jgi|PLEOSDRAFT_mRNA185725	ATP18 subunit of the mitochondrial F1F0 ATP synthase	ATP18
674	PLEOSDRAFT_1099105	1.31556	4.4419	4.83757	165	186	PLEOSDRAFT_1099105	KL198004.1	1903164	1906836	3673	+	Genbank	gene	Gene	c(".", "1903164")	c("1906836", ".")	protein_coding	PLEOSDRAFT_1099105	TRUE	gene673		gnl|jgi|PLEOSDRAFT_1099105	gnl|jgi|PLEOSDRAFT_mRNA1099105	hypothetical protein	PLEOSDRAFT_1099105
675	PLEOSDRAFT_19749	1.27411	3.19661	3.5461	65	72	PLEOSDRAFT_19749	KL198004.1	1906934	1907364	431	-	Genbank	gene	Gene	c(".", "1906934")	c("1907364", ".")	protein_coding	PLEOSDRAFT_19749	TRUE	gene674		gnl|jgi|PLEOSDRAFT_19749	gnl|jgi|PLEOSDRAFT_mRNA19749	hypothetical protein	PLEOSDRAFT_19749
676	PLEOSDRAFT_1091334	2.01858	7.9457	8.95904	1954	3348	PLEOSDRAFT_1091334	KL198004.1	1907592	1909231	1640	+	Genbank	gene	Gene	c(".", "1907592")		protein_coding	PLEOSDRAFT_1091334	TRUE	gene675		gnl|jgi|PLEOSDRAFT_1091334	gnl|jgi|PLEOSDRAFT_mRNA1091334	hypothetical protein	PLEOSDRAFT_1091334
677	PLEOSDRAFT_1110416	1.10725	6.38257	6.52954	656	616	PLEOSDRAFT_1110416	KL198004.1	1909599	1910603	1005	+	Genbank	gene	Gene	c(".", "1909599")	c("1910603", ".")	protein_coding	PLEOSDRAFT_1110416	TRUE	gene676		gnl|jgi|PLEOSDRAFT_1110416	gnl|jgi|PLEOSDRAFT_mRNA1110416	hypothetical protein	PLEOSDRAFT_1110416
678	PLEOSDRAFT_1032808	1.08592	4.13647	4.25538	132	122	PLEOSDRAFT_1032808	KL198004.1	1910729	1914615	3887	-	Genbank	gene	Gene	c(".", "1910729")	c("1914615", ".")	protein_coding	PLEOSDRAFT_1032808	TRUE	gene677		gnl|jgi|PLEOSDRAFT_1032808	gnl|jgi|PLEOSDRAFT_mRNA1032808	hypothetical protein	PLEOSDRAFT_1032808
679	PLEOSDRAFT_1069359	0.525177	5.92933	5.00021	477	209	PLEOSDRAFT_1069359	KL198004.1	1919885	1923870	3986	-	Genbank	gene	Gene			protein_coding	PLEOSDRAFT_1069359		gene678		gnl|jgi|PLEOSDRAFT_1069359	gnl|jgi|PLEOSDRAFT_mRNA1069359	hypothetical protein	PLEOSDRAFT_1069359
680	PLEOSDRAFT_1031151	0.810444	3.73497	3.43175	98	66	PLEOSDRAFT_1031151	KL198004.1	1924075	1924796	722	-	Genbank	gene	Gene	c(".", "1924075")	c("1924796", ".")	protein_coding	PLEOSDRAFT_1031151	TRUE	gene679		gnl|jgi|PLEOSDRAFT_1031151	gnl|jgi|PLEOSDRAFT_mRNA1031151	hypothetical protein	PLEOSDRAFT_1031151
681	PLEOSDRAFT_1087681	0.570135	0.810625	0	6	0	PLEOSDRAFT_1087681	KL198004.1	1929820	1930717	898	+	Genbank	gene	Gene			protein_coding	PLEOSDRAFT_1087681		gene680		gnl|jgi|PLEOSDRAFT_1087681	gnl|jgi|PLEOSDRAFT_mRNA1087681	hypothetical protein	PLEOSDRAFT_1087681
682	PLEOSDRAFT_153201	1	0	0	0	0	PLEOSDRAFT_153201	KL198004.1	1931175	1932377	1203	-	Genbank	gene	Gene	c(".", "1931175")	c("1932377", ".")	protein_coding	PLEOSDRAFT_153201	TRUE	gene681		gnl|jgi|PLEOSDRAFT_153201	gnl|jgi|PLEOSDRAFT_mRNA153201	hypothetical protein	PLEOSDRAFT_153201
683	PLEOSDRAFT_1110417	1.65274	3.27362	3.99848	69	101	PLEOSDRAFT_1110417	KL198004.1	1934683	1938402	3720	-	Genbank	gene	Gene		c("1938402", ".")	protein_coding	PLEOSDRAFT_1110417	TRUE	gene682		gnl|jgi|PLEOSDRAFT_1110417	gnl|jgi|PLEOSDRAFT_mRNA1110417	hypothetical protein	PLEOSDRAFT_1110417
684	PLEOSDRAFT_1060802	0.989435	7.70194	7.68662	1649	1382	PLEOSDRAFT_1060802	KL198004.1	1938545	1940767	2223	-	Genbank	gene	Gene			protein_coding	PLEOSDRAFT_1060802		gene683		gnl|jgi|PLEOSDRAFT_1060802	gnl|jgi|PLEOSDRAFT_mRNA1060802	hypothetical protein	PLEOSDRAFT_1060802
685	PLEOSDRAFT_1073446	0.717903	6.87174	6.3936	924	560	PLEOSDRAFT_1073446	KL198004.1	1940897	1942544	1648	-	Genbank	gene	Gene	c(".", "1940897")	c("1942544", ".")	protein_coding	PLEOSDRAFT_1073446	TRUE	gene684		gnl|jgi|PLEOSDRAFT_1073446	gnl|jgi|PLEOSDRAFT_mRNA1073446	hypothetical protein	PLEOSDRAFT_1073446
686	PLEOSDRAFT_1087685	0.541545	6.11342	5.22857	543	246	PLEOSDRAFT_1087685	KL198004.1	1942716	1943544	829	-	Genbank	gene	Gene			protein_coding	PLEOSDRAFT_1087685		gene685		gnl|jgi|PLEOSDRAFT_1087685	gnl|jgi|PLEOSDRAFT_mRNA1087685	hypothetical protein	PLEOSDRAFT_1087685
687	PLEOSDRAFT_1091339	1.13369	5.76903	5.95006	426	410	PLEOSDRAFT_1091339	KL198004.1	1945740	1948997	3258	+	Genbank	gene	Gene			protein_coding	PLEOSDRAFT_1091339		gene686		gnl|jgi|PLEOSDRAFT_1091339	gnl|jgi|PLEOSDRAFT_mRNA1091339	hypothetical protein	PLEOSDRAFT_1091339
688	PLEOSDRAFT_153196	0.544023	3.92598	3.04772	113	49	PLEOSDRAFT_153196	KL198004.1	1949133	1951439	2307	-	Genbank	gene	Gene	c(".", "1949133")	c("1951439", ".")	protein_coding	PLEOSDRAFT_153196	TRUE	gene687		gnl|jgi|PLEOSDRAFT_153196	gnl|jgi|PLEOSDRAFT_mRNA153196	hypothetical protein	PLEOSDRAFT_153196
689	PLEOSDRAFT_153195	0.893875	5.72515	5.5633	413	312	PLEOSDRAFT_153195	KL198004.1	1951700	1953459	1760	+	Genbank	gene	Gene	c(".", "1951700")	c("1953459", ".")	protein_coding	PLEOSDRAFT_153195	TRUE	gene688		gnl|jgi|PLEOSDRAFT_153195	gnl|jgi|PLEOSDRAFT_mRNA153195	hypothetical protein	PLEOSDRAFT_153195
690	PLEOSDRAFT_1087686	0.366846	6.40627	4.95952	667	203	PLEOSDRAFT_1087686	KL198004.1	1954644	1956375	1732	+	Genbank	gene	Gene			protein_coding	PLEOSDRAFT_1087686		gene689		gnl|jgi|PLEOSDRAFT_1087686	gnl|jgi|PLEOSDRAFT_mRNA1087686	hypothetical protein	PLEOSDRAFT_1087686
691	PLEOSDRAFT_1087687	0.911383	6.80034	6.66647	879	678	PLEOSDRAFT_1087687	KL198004.1	1957579	1958421	843	+	Genbank	gene	Gene			protein_coding	PLEOSDRAFT_1087687		gene690		gnl|jgi|PLEOSDRAFT_1087687	gnl|jgi|PLEOSDRAFT_mRNA1087687	hypothetical protein	PLEOSDRAFT_1087687
692	PLEOSDRAFT_1095325	1.12814	2.65026	2.82421	42	41	PLEOSDRAFT_1095325	KL198004.1	1959684	1960973	1290	-	Genbank	gene	Gene	c(".", "1959684")		protein_coding	PLEOSDRAFT_1095325	TRUE	gene691		gnl|jgi|PLEOSDRAFT_1095325	gnl|jgi|PLEOSDRAFT_mRNA1095325	hypothetical protein	PLEOSDRAFT_1095325
693	PLEOSDRAFT_1099120	1.35186	2.05017	2.48511	25	31	PLEOSDRAFT_1099120	KL198004.1	1961187	1962289	1103	-	Genbank	gene	Gene	c(".", "1961187")	c("1962289", ".")	protein_coding	PLEOSDRAFT_1099120	TRUE	gene692		gnl|jgi|PLEOSDRAFT_1099120	gnl|jgi|PLEOSDRAFT_mRNA1099120	hypothetical protein	PLEOSDRAFT_1099120
694	PLEOSDRAFT_1099121	0.443141	1.17416	0	10	0	PLEOSDRAFT_1099121	KL198004.1	1962456	1963483	1028	-	Genbank	gene	Gene	c(".", "1962456")	c("1963483", ".")	protein_coding	PLEOSDRAFT_1099121	TRUE	gene693		gnl|jgi|PLEOSDRAFT_1099121	gnl|jgi|PLEOSDRAFT_mRNA1099121	hypothetical protein	PLEOSDRAFT_1099121
695	PLEOSDRAFT_1099122	0.579405	5.46688	4.67952	344	166	PLEOSDRAFT_1099122	KL198004.1	1964664	1965742	1079	-	Genbank	gene	Gene	c(".", "1964664")	c("1965742", ".")	protein_coding	PLEOSDRAFT_1099122	TRUE	gene694		gnl|jgi|PLEOSDRAFT_1099122	gnl|jgi|PLEOSDRAFT_mRNA1099122	hypothetical protein	PLEOSDRAFT_1099122
696	PLEOSDRAFT_22227	2.53758	2.29146	3.63492	31	77	PLEOSDRAFT_22227	KL198004.1	1966078	1968256	2179	+	Genbank	gene	Gene	c(".", "1966078")	c("1968256", ".")	protein_coding	PLEOSDRAFT_22227	TRUE	gene695		gnl|jgi|PLEOSDRAFT_22227	gnl|jgi|PLEOSDRAFT_mRNA22227	hypothetical protein	PLEOSDRAFT_22227
697	PLEOSDRAFT_1095326	1.80269	6.45047	7.30063	688	1056	PLEOSDRAFT_1095326	KL198004.1	1968572	1970110	1539	-	Genbank	gene	Gene			protein_coding	PLEOSDRAFT_1095326		gene696		gnl|jgi|PLEOSDRAFT_1095326	gnl|jgi|PLEOSDRAFT_mRNA1095326	hypothetical protein	PLEOSDRAFT_1095326
698	PLEOSDRAFT_1060814	1.80194	5.01861	5.86816	250	387	PLEOSDRAFT_1060814	KL198004.1	1970213	1971900	1688	+	Genbank	gene	Gene	c(".", "1970213")		protein_coding	PLEOSDRAFT_1060814	TRUE	gene697		gnl|jgi|PLEOSDRAFT_1060814	gnl|jgi|PLEOSDRAFT_mRNA1060814	hypothetical protein	PLEOSDRAFT_1060814
699	PLEOSDRAFT_172522	0.325113	9.87489	8.2539	7464	2051	PLEOSDRAFT_172522	KL198004.1	1972331	1974223	1893	-	Genbank	gene	Gene			protein_coding	PLEOSDRAFT_172522		gene698		gnl|jgi|PLEOSDRAFT_172522	gnl|jgi|PLEOSDRAFT_mRNA172522	plant-expansin-like protein	PLEOSDRAFT_172522
700	PLEOSDRAFT_1060816	0.957969	7.55544	7.49349	1489	1208	PLEOSDRAFT_1060816	KL198004.1	1974391	1975956	1566	+	Genbank	gene	Gene			protein_coding	PLEOSDRAFT_1060816		gene699		gnl|jgi|PLEOSDRAFT_1060816	gnl|jgi|PLEOSDRAFT_mRNA1060816	hypothetical protein	PLEOSDRAFT_1060816
701	PLEOSDRAFT_172520	0.647489	10.7225	10.0954	13438	7368	PLEOSDRAFT_172520	KL198004.1	1976249	1979225	2977	+	Genbank	gene	Gene			protein_coding	PLEOSDRAFT_172520		gene700		gnl|jgi|PLEOSDRAFT_172520	gnl|jgi|PLEOSDRAFT_mRNA172520	hypothetical protein	PLEOSDRAFT_172520
702	PLEOSDRAFT_1030913	1.07263	3.31063	3.41178	71	65	PLEOSDRAFT_1030913	KL198004.1	1979359	1980993	1635	-	Genbank	gene	Gene	c(".", "1979359")	c("1980993", ".")	protein_coding	PLEOSDRAFT_1030913	TRUE	gene701		gnl|jgi|PLEOSDRAFT_1030913	gnl|jgi|PLEOSDRAFT_mRNA1030913	hypothetical protein	PLEOSDRAFT_1030913
703	PLEOSDRAFT_172519	1.38688	7.29066	7.7625	1238	1457	PLEOSDRAFT_172519	KL198004.1	1981283	1982252	970	-	Genbank	gene	Gene		c("1982252", ".")	protein_coding	PLEOSDRAFT_172519	TRUE	gene702		gnl|jgi|PLEOSDRAFT_172519	gnl|jgi|PLEOSDRAFT_mRNA172519	hypothetical protein	PLEOSDRAFT_172519
704	PLEOSDRAFT_10920	1.28097	1.39704	1.75427	13	16	PLEOSDRAFT_10920	KL198004.1	1982989	1983507	519	-	Genbank	gene	Gene	c(".", "1982989")	c("1983507", ".")	protein_coding	PLEOSDRAFT_10920	TRUE	gene703		gnl|jgi|PLEOSDRAFT_10920	gnl|jgi|PLEOSDRAFT_mRNA10920	hypothetical protein	PLEOSDRAFT_10920
705	PLEOSDRAFT_1087691	2.95431	4.10521	5.66803	129	336	PLEOSDRAFT_1087691	KL198004.1	1985287	1986314	1028	-	Genbank	gene	Gene			protein_coding	PLEOSDRAFT_1087691		gene704		gnl|jgi|PLEOSDRAFT_1087691	gnl|jgi|PLEOSDRAFT_mRNA1087691	hypothetical protein	PLEOSDRAFT_1087691
706	PLEOSDRAFT_1032723	1.28373	0.170773	0.531113	1	3	PLEOSDRAFT_1032723	KL198004.1	1986601	1987719	1119	-	Genbank	gene	Gene	c(".", "1986601")	c("1987719", ".")	protein_coding	PLEOSDRAFT_1032723	TRUE	gene705		gnl|jgi|PLEOSDRAFT_1032723	gnl|jgi|PLEOSDRAFT_mRNA1032723	hypothetical protein	PLEOSDRAFT_1032723
707	PLEOSDRAFT_1091347	1.33916	6.30902	6.73035	623	709	PLEOSDRAFT_1091347	KL198004.1	1987840	1990098	2259	+	Genbank	gene	Gene	c(".", "1987840")		protein_coding	PLEOSDRAFT_1091347	TRUE	gene706		gnl|jgi|PLEOSDRAFT_1091347	gnl|jgi|PLEOSDRAFT_mRNA1091347	hypothetical protein	PLEOSDRAFT_1091347
708	PLEOSDRAFT_48481	0.884178	4.7887	4.61111	212	158	PLEOSDRAFT_48481	KL198004.1	1990189	1991274	1086	+	Genbank	gene	Gene	c(".", "1990189")	c("1991274", ".")	protein_coding	PLEOSDRAFT_48481	TRUE	gene707		gnl|jgi|PLEOSDRAFT_48481	gnl|jgi|PLEOSDRAFT_mRNA48481	hypothetical protein	PLEOSDRAFT_48481
709	PLEOSDRAFT_1032163	1.14835	0	0.19956	0	1	PLEOSDRAFT_1032163	KL198004.1	1991628	1993874	2247	+	Genbank	gene	Gene	c(".", "1991628")	c("1993874", ".")	protein_coding	PLEOSDRAFT_1032163	TRUE	gene708		gnl|jgi|PLEOSDRAFT_1032163	gnl|jgi|PLEOSDRAFT_mRNA1032163	hypothetical protein	PLEOSDRAFT_1032163
710	PLEOSDRAFT_1099136	1	0	0	0	0	PLEOSDRAFT_1099136	KL198004.1	1994060	1996744	2685	-	Genbank	gene	Gene	c(".", "1994060")	c("1996744", ".")	protein_coding	PLEOSDRAFT_1099136	TRUE	gene709		gnl|jgi|PLEOSDRAFT_1099136	gnl|jgi|PLEOSDRAFT_mRNA1099136	hypothetical protein	PLEOSDRAFT_1099136
711	PLEOSDRAFT_1052012	1.19317	6.51335	6.76815	719	728	PLEOSDRAFT_1052012	KL198004.1	1997258	1999375	2118	+	Genbank	gene	Gene			protein_coding	PLEOSDRAFT_1052012		gene710		gnl|jgi|PLEOSDRAFT_1052012	gnl|jgi|PLEOSDRAFT_mRNA1052012	hypothetical protein	PLEOSDRAFT_1052012
712	PLEOSDRAFT_1032720	0.962932	3.98442	3.92992	118	96	PLEOSDRAFT_1032720	KL198004.1	1999833	2002844	3012	+	Genbank	gene	Gene	c(".", "1999833")	c("2002844", ".")	protein_coding	PLEOSDRAFT_1032720	TRUE	gene711		gnl|jgi|PLEOSDRAFT_1032720	gnl|jgi|PLEOSDRAFT_mRNA1032720	hypothetical protein	PLEOSDRAFT_1032720
713	PLEOSDRAFT_1060831	0.812925	4.55419	4.25538	179	122	PLEOSDRAFT_1060831	KL198004.1	2002798	2004806	2009	-	Genbank	gene	Gene		c("2004806", ".")	protein_coding	PLEOSDRAFT_1060831	TRUE	gene712		gnl|jgi|PLEOSDRAFT_1060831	gnl|jgi|PLEOSDRAFT_mRNA1060831	hypothetical protein	PLEOSDRAFT_1060831
714	PLEOSDRAFT_1099139	0.974304	6.15726	6.1197	560	462	PLEOSDRAFT_1099139	KL198004.1	2004869	2005902	1034	+	Genbank	gene	Gene	c(".", "2004869")	c("2005902", ".")	protein_coding	PLEOSDRAFT_1099139	TRUE	gene713		gnl|jgi|PLEOSDRAFT_1099139	gnl|jgi|PLEOSDRAFT_mRNA1099139	hypothetical protein	PLEOSDRAFT_1099139
715	PLEOSDRAFT_1099140	1.23015	4.71469	5.01352	201	211	PLEOSDRAFT_1099140	KL198004.1	2006279	2011213	4935	+	Genbank	gene	Gene	c(".", "2006279")	c("2011213", ".")	protein_coding	PLEOSDRAFT_1099140	TRUE	gene714		gnl|jgi|PLEOSDRAFT_1099140	gnl|jgi|PLEOSDRAFT_mRNA1099140	hypothetical protein	PLEOSDRAFT_1099140
716	PLEOSDRAFT_1031609	0.754157	4.3648	3.95774	156	98	PLEOSDRAFT_1031609	KL198004.1	2011352	2012040	689	-	Genbank	gene	Gene	c(".", "2011352")	c("2012040", ".")	protein_coding	PLEOSDRAFT_1031609	TRUE	gene715		gnl|jgi|PLEOSDRAFT_1031609	gnl|jgi|PLEOSDRAFT_mRNA1031609	hypothetical protein	PLEOSDRAFT_1031609
717	PLEOSDRAFT_1052017	1.34886	6.62225	7.05399	776	889	PLEOSDRAFT_1052017	KL198004.1	2012373	2014033	1661	-	Genbank	gene	Gene			protein_coding	PLEOSDRAFT_1052017		gene716		gnl|jgi|PLEOSDRAFT_1052017	gnl|jgi|PLEOSDRAFT_mRNA1052017	hypothetical protein	PLEOSDRAFT_1052017
718	PLEOSDRAFT_153172	2.3972	1.76025	3.0216	19	48	PLEOSDRAFT_153172	KL198004.1	2014132	2014866	735	-	Genbank	gene	Gene	c(".", "2014132")	c("2014866", ".")	protein_coding	PLEOSDRAFT_153172	TRUE	gene717		gnl|jgi|PLEOSDRAFT_153172	gnl|jgi|PLEOSDRAFT_mRNA153172	hypothetical protein	PLEOSDRAFT_153172
719	PLEOSDRAFT_1087695	0.183865	11.8432	9.39989	29230	4547	PLEOSDRAFT_1087695	KL198004.1	2015537	2016121	585	-	Genbank	gene	Gene			protein_coding	PLEOSDRAFT_1087695		gene718		gnl|jgi|PLEOSDRAFT_1087695	gnl|jgi|PLEOSDRAFT_mRNA1087695	hypothetical protein	PLEOSDRAFT_1087695
720	PLEOSDRAFT_1033510	0.236561	5.60737	3.52766	380	71	PLEOSDRAFT_1033510	KL198004.1	2017264	2018364	1101	-	Genbank	gene	Gene	c(".", "2017264")	c("2018364", ".")	protein_coding	PLEOSDRAFT_1033510	TRUE	gene719		gnl|jgi|PLEOSDRAFT_1033510	gnl|jgi|PLEOSDRAFT_mRNA1033510	hypothetical protein	PLEOSDRAFT_1033510
721	PLEOSDRAFT_153169	0.566238	3.78843	2.96791	102	46	PLEOSDRAFT_153169	KL198004.1	2018605	2022899	4295	+	Genbank	gene	Gene	c(".", "2018605")	c("2022899", ".")	protein_coding	PLEOSDRAFT_153169	TRUE	gene720		gnl|jgi|PLEOSDRAFT_153169	gnl|jgi|PLEOSDRAFT_mRNA153169	hypothetical protein	PLEOSDRAFT_153169
722	PLEOSDRAFT_1099145	1.76983	4.90218	5.72579	230	350	PLEOSDRAFT_1099145	KL198004.1	2022990	2027054	4065	-	Genbank	gene	Gene	c(".", "2022990")	c("2027054", ".")	protein_coding	PLEOSDRAFT_1099145	TRUE	gene721		gnl|jgi|PLEOSDRAFT_1099145	gnl|jgi|PLEOSDRAFT_mRNA1099145	hypothetical protein	PLEOSDRAFT_1099145
723	PLEOSDRAFT_1099146	1.78051	2.21543	3.04772	29	49	PLEOSDRAFT_1099146	KL198004.1	2027288	2027980	693	-	Genbank	gene	Gene	c(".", "2027288")	c("2027980", ".")	protein_coding	PLEOSDRAFT_1099146	TRUE	gene722		gnl|jgi|PLEOSDRAFT_1099146	gnl|jgi|PLEOSDRAFT_mRNA1099146	hypothetical protein	PLEOSDRAFT_1099146
724	PLEOSDRAFT_1060842	1.49369	9.43361	10.0125	5495	6956	PLEOSDRAFT_1060842	KL198004.1	2028018	2030925	2908	-	Genbank	gene	Gene			protein_coding	PLEOSDRAFT_1060842		gene723		gnl|jgi|PLEOSDRAFT_1060842	gnl|jgi|PLEOSDRAFT_mRNA1060842	glycosyltransferase family 4 protein	PLEOSDRAFT_1060842
725	PLEOSDRAFT_1099148	0.437877	1.8635	0.6721	21	4	PLEOSDRAFT_1099148	KL198004.1	2031171	2033169	1999	+	Genbank	gene	Gene	c(".", "2031171")	c("2033169", ".")	protein_coding	PLEOSDRAFT_1099148	TRUE	gene724		gnl|jgi|PLEOSDRAFT_1099148	gnl|jgi|PLEOSDRAFT_mRNA1099148	hypothetical protein	PLEOSDRAFT_1099148
726	PLEOSDRAFT_1110438	1.23916	6.88714	7.1965	934	982	PLEOSDRAFT_1110438	KL198004.1	2033436	2035386	1951	-	Genbank	gene	Gene		c("2035386", ".")	protein_coding	PLEOSDRAFT_1110438	TRUE	gene725		gnl|jgi|PLEOSDRAFT_1110438	gnl|jgi|PLEOSDRAFT_mRNA1110438	hypothetical protein	PLEOSDRAFT_1110438
727	PLEOSDRAFT_1073473	0.886398	5.33835	5.16437	314	235	PLEOSDRAFT_1073473	KL198004.1	2035482	2036612	1131	+	Genbank	gene	Gene	c(".", "2035482")	c("2036612", ".")	protein_coding	PLEOSDRAFT_1073473	TRUE	gene726		gnl|jgi|PLEOSDRAFT_1073473	gnl|jgi|PLEOSDRAFT_mRNA1073473	hypothetical protein	PLEOSDRAFT_1073473
728	PLEOSDRAFT_153162	0.782531	5.97039	5.61661	491	324	PLEOSDRAFT_153162	KL198004.1	2036686	2037308	623	-	Genbank	gene	Gene	c(".", "2036686")	c("2037308", ".")	protein_coding	PLEOSDRAFT_153162	TRUE	gene727		gnl|jgi|PLEOSDRAFT_153162	gnl|jgi|PLEOSDRAFT_mRNA153162	hypothetical protein	PLEOSDRAFT_153162
729	PLEOSDRAFT_1052030	0.810332	11.2615	10.958	19528	13403	PLEOSDRAFT_1052030	KL198004.1	2037467	2038186	720	+	Genbank	gene	Gene			protein_coding	PLEOSDRAFT_1052030		gene728		gnl|jgi|PLEOSDRAFT_1052030	gnl|jgi|PLEOSDRAFT_mRNA1052030	hypothetical protein	PLEOSDRAFT_1052030
730	PLEOSDRAFT_1099153	1.91615	2.13516	3.07337	27	50	PLEOSDRAFT_1099153	KL198004.1	2038323	2039235	913	-	Genbank	gene	Gene	c(".", "2038323")	c("2039235", ".")	protein_coding	PLEOSDRAFT_1099153	TRUE	gene729		gnl|jgi|PLEOSDRAFT_1099153	gnl|jgi|PLEOSDRAFT_mRNA1099153	hypothetical protein	PLEOSDRAFT_1099153
731	PLEOSDRAFT_153159	0.398733	1.3265	0	12	0	PLEOSDRAFT_153159	KL198004.1	2039328	2039986	659	+	Genbank	gene	Gene	c(".", "2039328")	c("2039986", ".")	protein_coding	PLEOSDRAFT_153159	TRUE	gene730		gnl|jgi|PLEOSDRAFT_153159	gnl|jgi|PLEOSDRAFT_mRNA153159	hypothetical protein	PLEOSDRAFT_153159
732	PLEOSDRAFT_1073475	2.24148	2.93736	4.10181	53	109	PLEOSDRAFT_1073475	KL198004.1	2040255	2041156	902	-	Genbank	gene	Gene	c(".", "2040255")	c("2041156", ".")	protein_coding	PLEOSDRAFT_1073475	TRUE	gene731		gnl|jgi|PLEOSDRAFT_1073475	gnl|jgi|PLEOSDRAFT_mRNA1073475	hypothetical protein	PLEOSDRAFT_1073475
733	PLEOSDRAFT_1080521	1.70937	4.62202	5.39549	188	277	PLEOSDRAFT_1080521	KL198004.1	2041316	2043007	1692	+	Genbank	gene	Gene	c(".", "2041316")	c("2043007", ".")	protein_coding	PLEOSDRAFT_1080521	TRUE	gene732		gnl|jgi|PLEOSDRAFT_1080521	gnl|jgi|PLEOSDRAFT_mRNA1080521	hypothetical protein	PLEOSDRAFT_1080521
734	PLEOSDRAFT_1033366	0.990298	4.8591	4.84504	223	187	PLEOSDRAFT_1033366	KL198004.1	2043526	2044720	1195	-	Genbank	gene	Gene	c(".", "2043526")	c("2044720", ".")	protein_coding	PLEOSDRAFT_1033366	TRUE	gene733		gnl|jgi|PLEOSDRAFT_1033366	gnl|jgi|PLEOSDRAFT_mRNA1033366	hypothetical protein	PLEOSDRAFT_1033366
735	PLEOSDRAFT_48468	0.787439	5.18233	4.83757	281	186	PLEOSDRAFT_48468	KL198004.1	2044797	2045413	617	+	Genbank	gene	Gene	c(".", "2044797")	c("2045413", ".")	protein_coding	PLEOSDRAFT_48468	TRUE	gene734		gnl|jgi|PLEOSDRAFT_48468	gnl|jgi|PLEOSDRAFT_mRNA48468	glycosyltransferase family 1 protein	PLEOSDRAFT_48468
736	PLEOSDRAFT_153154	1.78914	5.12114	5.96041	269	413	PLEOSDRAFT_153154	KL198004.1	2045461	2046451	991	+	Genbank	gene	Gene	c(".", "2045461")	c("2046451", ".")	protein_coding	PLEOSDRAFT_153154	TRUE	gene735		gnl|jgi|PLEOSDRAFT_153154	gnl|jgi|PLEOSDRAFT_mRNA153154	hypothetical protein	PLEOSDRAFT_153154
737	PLEOSDRAFT_1052034	3.42572	7.20355	8.97996	1165	3397	PLEOSDRAFT_1052034	KL198004.1	2046450	2047373	924	-	Genbank	gene	Gene			protein_coding	PLEOSDRAFT_1052034		gene736		gnl|jgi|PLEOSDRAFT_1052034	gnl|jgi|PLEOSDRAFT_mRNA1052034	hypothetical protein	PLEOSDRAFT_1052034
738	PLEOSDRAFT_1060852	1.31838	5.5582	5.95697	367	412	PLEOSDRAFT_1060852	KL198004.1	2047779	2050730	2952	+	Genbank	gene	Gene	c(".", "2047779")		protein_coding	PLEOSDRAFT_1060852	TRUE	gene737		gnl|jgi|PLEOSDRAFT_1060852	gnl|jgi|PLEOSDRAFT_mRNA1060852	hypothetical protein	PLEOSDRAFT_1060852
739	PLEOSDRAFT_1052040	1.30412	11.0148	11.3979	16458	18183	PLEOSDRAFT_1052040	KL198004.1	2050883	2053614	2732	+	Genbank	gene	Gene			protein_coding	PLEOSDRAFT_1052040		gene738		gnl|jgi|PLEOSDRAFT_1052040	gnl|jgi|PLEOSDRAFT_mRNA1052040	hypothetical protein	PLEOSDRAFT_1052040
740	PLEOSDRAFT_1087699	1.05569	8.16304	8.24122	2273	2033	PLEOSDRAFT_1087699	KL198004.1	2053871	2054944	1074	+	Genbank	gene	Gene			protein_coding	PLEOSDRAFT_1087699		gene739		gnl|jgi|PLEOSDRAFT_1087699	gnl|jgi|PLEOSDRAFT_mRNA1087699	hypothetical protein	PLEOSDRAFT_1087699
741	PLEOSDRAFT_1110444	0.755794	4.80825	4.40431	215	136	PLEOSDRAFT_1110444	KL198004.1	2056311	2057584	1274	+	Genbank	gene	Gene		c("2057584", ".")	protein_coding	PLEOSDRAFT_1110444	TRUE	gene740		gnl|jgi|PLEOSDRAFT_1110444	gnl|jgi|PLEOSDRAFT_mRNA1110444	hypothetical protein	PLEOSDRAFT_1110444
742	PLEOSDRAFT_t6	0.288517	3.48267	1.6894	81	15	PLEOSDRAFT_t6	KL198004.1	2057673	2057775	103	+	Genbank	gene	Gene			tRNA	PLEOSDRAFT_t6		gene741				tRNA-Ser	PLEOSDRAFT_t6
743	PLEOSDRAFT_1033885	1.06535	4.62936	4.72069	189	171	PLEOSDRAFT_1033885	KL198004.1	2057840	2059587	1748	-	Genbank	gene	Gene	c(".", "2057840")	c("2059587", ".")	protein_coding	PLEOSDRAFT_1033885	TRUE	gene742		gnl|jgi|PLEOSDRAFT_1033885	gnl|jgi|PLEOSDRAFT_mRNA1033885	hypothetical protein	PLEOSDRAFT_1033885
744	PLEOSDRAFT_1099166	0.986042	6.18244	6.16216	570	476	PLEOSDRAFT_1099166	KL198004.1	2059894	2060891	998	+	Genbank	gene	Gene	c(".", "2059894")	c("2060891", ".")	protein_coding	PLEOSDRAFT_1099166	TRUE	gene743		gnl|jgi|PLEOSDRAFT_1099166	gnl|jgi|PLEOSDRAFT_mRNA1099166	hypothetical protein	PLEOSDRAFT_1099166
745	PLEOSDRAFT_1028013	1.06134	1.46428	1.55017	14	13	PLEOSDRAFT_1028013	KL198004.1	2061828	2064094	2267	+	Genbank	gene	Gene	c(".", "2061828")	c("2064094", ".")	protein_coding	PLEOSDRAFT_1028013	TRUE	gene744		gnl|jgi|PLEOSDRAFT_1028013	gnl|jgi|PLEOSDRAFT_mRNA1028013	hypothetical protein	PLEOSDRAFT_1028013
746	PLEOSDRAFT_19998	0.743993	4.42512	3.99848	163	101	PLEOSDRAFT_19998	KL198004.1	2065574	2066314	741	-	Genbank	gene	Gene	c(".", "2065574")	c("2066314", ".")	protein_coding	PLEOSDRAFT_19998	TRUE	gene745		gnl|jgi|PLEOSDRAFT_19998	gnl|jgi|PLEOSDRAFT_mRNA19998	hypothetical protein	PLEOSDRAFT_19998
747	PLEOSDRAFT_1033087	0.442858	2.65026	1.47517	42	12	PLEOSDRAFT_1033087	KL198004.1	2066616	2067988	1373	+	Genbank	gene	Gene	c(".", "2066616")	c("2067988", ".")	protein_coding	PLEOSDRAFT_1033087	TRUE	gene746		gnl|jgi|PLEOSDRAFT_1033087	gnl|jgi|PLEOSDRAFT_mRNA1033087	glycoside hydrolase family 5 protein	PLEOSDRAFT_1033087
748	PLEOSDRAFT_48459	1.17004	4.10521	4.33177	129	129	PLEOSDRAFT_48459	KL198004.1	2068649	2073115	4467	+	Genbank	gene	Gene	c(".", "2068649")	c("2073115", ".")	protein_coding	PLEOSDRAFT_48459	TRUE	gene747		gnl|jgi|PLEOSDRAFT_48459	gnl|jgi|PLEOSDRAFT_mRNA48459	hypothetical protein	PLEOSDRAFT_48459
749	PLEOSDRAFT_1073489	0.899619	5.71138	5.55876	409	311	PLEOSDRAFT_1073489	KL198004.1	2073177	2075754	2578	-	Genbank	gene	Gene	c(".", "2073177")	c("2075754", ".")	protein_coding	PLEOSDRAFT_1073489	TRUE	gene748		gnl|jgi|PLEOSDRAFT_1073489	gnl|jgi|PLEOSDRAFT_mRNA1073489	glycosyltransferase family 58 protein	PLEOSDRAFT_1073489
750	PLEOSDRAFT_1099171	1.05231	6.57169	6.64524	749	668	PLEOSDRAFT_1099171	KL198004.1	2075990	2077767	1778	+	Genbank	gene	Gene	c(".", "2075990")	c("2077767", ".")	protein_coding	PLEOSDRAFT_1099171	TRUE	gene749		gnl|jgi|PLEOSDRAFT_1099171	gnl|jgi|PLEOSDRAFT_mRNA1099171	hypothetical protein	PLEOSDRAFT_1099171
751	PLEOSDRAFT_185722	0.760962	9.34495	8.95085	5167	3329	PLEOSDRAFT_185722	KL198004.1	2077977	2079711	1735	+	Genbank	gene	Gene			protein_coding	PLEOSDRAFT_185722		gene750		gnl|jgi|PLEOSDRAFT_185722	gnl|jgi|PLEOSDRAFT_mRNA185722	hypothetical protein	PLEOSDRAFT_185722
752	PLEOSDRAFT_1087703	0.320403	11.9844	10.3424	32238	8745	PLEOSDRAFT_1087703	KL198004.1	2080185	2080884	700	+	Genbank	gene	Gene			protein_coding	PLEOSDRAFT_1087703		gene751		gnl|jgi|PLEOSDRAFT_1087703	gnl|jgi|PLEOSDRAFT_mRNA1087703	hypothetical protein	PLEOSDRAFT_1087703
753	PLEOSDRAFT_1052049	0.74829	8.38968	7.97135	2661	1685	PLEOSDRAFT_1052049	KL198004.1	2081177	2083252	2076	+	Genbank	gene	Gene			protein_coding	PLEOSDRAFT_1052049		gene752		gnl|jgi|PLEOSDRAFT_1052049	gnl|jgi|PLEOSDRAFT_mRNA1052049	hypothetical protein	PLEOSDRAFT_1052049
754	PLEOSDRAFT_1008109	0.319414	6.28364	4.63715	612	161	PLEOSDRAFT_1008109	KL198004.1	2083416	2087074	3659	+	Genbank	gene	Gene	c(".", "2083416")	c("2087074", ".")	protein_coding	PLEOSDRAFT_1008109	TRUE	gene753		gnl|jgi|PLEOSDRAFT_1008109	gnl|jgi|PLEOSDRAFT_mRNA1008109	hypothetical protein	PLEOSDRAFT_1008109
755	PLEOSDRAFT_1110448	0.447344	10.9776	9.81709	16039	6074	PLEOSDRAFT_1110448	KL198004.1	2087655	2089458	1804	+	Genbank	gene	Gene			protein_coding	PLEOSDRAFT_1110448		gene754		gnl|jgi|PLEOSDRAFT_1110448	gnl|jgi|PLEOSDRAFT_mRNA1110448	hypothetical protein	PLEOSDRAFT_1110448
756	PLEOSDRAFT_1095345	0.936132	4.19703	4.10181	138	109	PLEOSDRAFT_1095345	KL198004.1	2089697	2091271	1575	+	Genbank	gene	Gene			protein_coding	PLEOSDRAFT_1095345		gene755		gnl|jgi|PLEOSDRAFT_1095345	gnl|jgi|PLEOSDRAFT_mRNA1095345	hypothetical protein	PLEOSDRAFT_1095345
757	PLEOSDRAFT_1110450	1.56833	2.39849	3.04772	34	49	PLEOSDRAFT_1110450	KL198004.1	2091981	2093736	1756	+	Genbank	gene	Gene	c(".", "2091981")	c("2093736", ".")	protein_coding	PLEOSDRAFT_1110450	TRUE	gene756		gnl|jgi|PLEOSDRAFT_1110450	gnl|jgi|PLEOSDRAFT_mRNA1110450	hypothetical protein	PLEOSDRAFT_1110450
758	PLEOSDRAFT_1099178	1.22039	5.45453	5.74187	341	354	PLEOSDRAFT_1099178	KL198004.1	2094258	2094817	560	+	Genbank	gene	Gene	c(".", "2094258")	c("2094817", ".")	protein_coding	PLEOSDRAFT_1099178	TRUE	gene757		gnl|jgi|PLEOSDRAFT_1099178	gnl|jgi|PLEOSDRAFT_mRNA1099178	hypothetical protein	PLEOSDRAFT_1099178
759	PLEOSDRAFT_1031417	0.823446	4.06244	3.78219	125	86	PLEOSDRAFT_1031417	KL198004.1	2095435	2097277	1843	+	Genbank	gene	Gene	c(".", "2095435")	c("2097277", ".")	protein_coding	PLEOSDRAFT_1031417	TRUE	gene758		gnl|jgi|PLEOSDRAFT_1031417	gnl|jgi|PLEOSDRAFT_mRNA1031417	hypothetical protein	PLEOSDRAFT_1031417
760	PLEOSDRAFT_1080534	0.78965	2.52986	2.18914	38	24	PLEOSDRAFT_1080534	KL198004.1	2097918	2098956	1039	-	Genbank	gene	Gene	c(".", "2097918")	c("2098956", ".")	protein_coding	PLEOSDRAFT_1080534	TRUE	gene759		gnl|jgi|PLEOSDRAFT_1080534	gnl|jgi|PLEOSDRAFT_mRNA1080534	hypothetical protein	PLEOSDRAFT_1080534
761	PLEOSDRAFT_172505	0.250629	14.095	12.0986	139250	29558	PLEOSDRAFT_172505	KL198004.1	2099463	2101275	1813	+	Genbank	gene	Gene			protein_coding	PLEOSDRAFT_172505		gene760		gnl|jgi|PLEOSDRAFT_172505	gnl|jgi|PLEOSDRAFT_mRNA172505	hypothetical protein	PLEOSDRAFT_172505
762	PLEOSDRAFT_1073499	0.591324	6.73887	5.98089	842	419	PLEOSDRAFT_1073499	KL198004.1	2101327	2104642	3316	+	Genbank	gene	Gene	c(".", "2101327")	c("2104642", ".")	protein_coding	PLEOSDRAFT_1073499	TRUE	gene761		gnl|jgi|PLEOSDRAFT_1073499	gnl|jgi|PLEOSDRAFT_mRNA1073499	hypothetical protein	PLEOSDRAFT_1073499
763	PLEOSDRAFT_185721	0.246458	8.17376	6.15317	2290	473	PLEOSDRAFT_185721	KL198004.1	2104791	2105239	449	-	Genbank	gene	Gene	c(".", "2104791")	c("2105239", ".")	protein_coding	PLEOSDRAFT_185721	TRUE	gene762		gnl|jgi|PLEOSDRAFT_185721	gnl|jgi|PLEOSDRAFT_mRNA185721	hypothetical protein	PLEOSDRAFT_185721
764	PLEOSDRAFT_1099184	0.720009	4.90823	4.43432	231	139	PLEOSDRAFT_1099184	KL198004.1	2105378	2106271	894	+	Genbank	gene	Gene	c(".", "2105378")	c("2106271", ".")	protein_coding	PLEOSDRAFT_1099184	TRUE	gene763		gnl|jgi|PLEOSDRAFT_1099184	gnl|jgi|PLEOSDRAFT_mRNA1099184	hypothetical protein	PLEOSDRAFT_1099184
765	PLEOSDRAFT_1060869	1.28087	6.60373	6.96086	766	833	PLEOSDRAFT_1060869	KL198004.1	2106270	2108715	2446	-	Genbank	gene	Gene			protein_coding	PLEOSDRAFT_1060869		gene764		gnl|jgi|PLEOSDRAFT_1060869	gnl|jgi|PLEOSDRAFT_mRNA1060869	hypothetical protein	PLEOSDRAFT_1060869
766	PLEOSDRAFT_37555	1.02156	6.27898	6.30975	610	528	PLEOSDRAFT_37555	KL198004.1	2108944	2110946	2003	+	Genbank	gene	Gene	c(".", "2108944")		protein_coding	PLEOSDRAFT_37555	TRUE	gene765		gnl|jgi|PLEOSDRAFT_37555	gnl|jgi|PLEOSDRAFT_mRNA37555	hypothetical protein	PLEOSDRAFT_37555
767	PLEOSDRAFT_1069390	2.92766	7.60935	9.1591	1546	3847	PLEOSDRAFT_1069390	KL198004.1	2111004	2111962	959	-	Genbank	gene	Gene			protein_coding	PLEOSDRAFT_1069390		gene766		gnl|jgi|PLEOSDRAFT_1069390	gnl|jgi|PLEOSDRAFT_mRNA1069390	hypothetical protein	PLEOSDRAFT_1069390
768	PLEOSDRAFT_1060874	2.21615	4.99606	6.14412	246	470	PLEOSDRAFT_1060874	KL198004.1	2112565	2114543	1979	+	Genbank	gene	Gene		c("2114543", ".")	protein_coding	PLEOSDRAFT_1060874	TRUE	gene767		gnl|jgi|PLEOSDRAFT_1060874	gnl|jgi|PLEOSDRAFT_mRNA1060874	hypothetical protein	PLEOSDRAFT_1060874
769	PLEOSDRAFT_1060875	2.49808	2.05017	3.37099	25	63	PLEOSDRAFT_1060875	KL198004.1	2117388	2119972	2585	-	Genbank	gene	Gene	c(".", "2117388")		protein_coding	PLEOSDRAFT_1060875	TRUE	gene768		gnl|jgi|PLEOSDRAFT_1060875	gnl|jgi|PLEOSDRAFT_mRNA1060875	hypothetical protein	PLEOSDRAFT_1060875
770	PLEOSDRAFT_1110459	0.937517	5.29283	5.19974	304	241	PLEOSDRAFT_1110459	KL198004.1	2122172	2125213	3042	-	Genbank	gene	Gene		c("2125213", ".")	protein_coding	PLEOSDRAFT_1110459	TRUE	gene769		gnl|jgi|PLEOSDRAFT_1110459	gnl|jgi|PLEOSDRAFT_mRNA1110459	hypothetical protein	PLEOSDRAFT_1110459
771	PLEOSDRAFT_1073506	1.02706	5.62952	5.66803	386	336	PLEOSDRAFT_1073506	KL198004.1	2125448	2127766	2319	+	Genbank	gene	Gene	c(".", "2125448")	c("2127766", ".")	protein_coding	PLEOSDRAFT_1073506	TRUE	gene770		gnl|jgi|PLEOSDRAFT_1073506	gnl|jgi|PLEOSDRAFT_mRNA1073506	hypothetical protein	PLEOSDRAFT_1073506
772	PLEOSDRAFT_1091376	1.1264	7.90089	8.0726	1894	1808	PLEOSDRAFT_1091376	KL198004.1	2127736	2131521	3786	-	Genbank	gene	Gene		c("2131521", ".")	protein_coding	PLEOSDRAFT_1091376	TRUE	gene771		gnl|jgi|PLEOSDRAFT_1091376	gnl|jgi|PLEOSDRAFT_mRNA1091376	hypothetical protein	PLEOSDRAFT_1091376
773	PLEOSDRAFT_1091377	1.48468	3.70747	4.27762	96	124	PLEOSDRAFT_1091377	KL198004.1	2131642	2132603	962	+	Genbank	gene	Gene	c(".", "2131642")		protein_coding	PLEOSDRAFT_1091377	TRUE	gene772		gnl|jgi|PLEOSDRAFT_1091377	gnl|jgi|PLEOSDRAFT_mRNA1091377	hypothetical protein	PLEOSDRAFT_1091377
774	PLEOSDRAFT_1099194	0.516695	2.70689	1.75427	44	16	PLEOSDRAFT_1099194	KL198004.1	2132620	2133237	618	-	Genbank	gene	Gene	c(".", "2132620")	c("2133237", ".")	protein_coding	PLEOSDRAFT_1099194	TRUE	gene773		gnl|jgi|PLEOSDRAFT_1099194	gnl|jgi|PLEOSDRAFT_mRNA1099194	hypothetical protein	PLEOSDRAFT_1099194
775	PLEOSDRAFT_1110462	1.59514	6.70103	7.37472	820	1112	PLEOSDRAFT_1110462	KL198004.1	2133399	2134822	1424	+	Genbank	gene	Gene	c(".", "2133399")		protein_coding	PLEOSDRAFT_1110462	TRUE	gene774		gnl|jgi|PLEOSDRAFT_1110462	gnl|jgi|PLEOSDRAFT_mRNA1110462	hypothetical protein	PLEOSDRAFT_1110462
776	PLEOSDRAFT_1060887	0.639093	6.31814	5.67223	627	337	PLEOSDRAFT_1060887	KL198004.1	2134874	2136094	1221	+	Genbank	gene	Gene			protein_coding	PLEOSDRAFT_1060887		gene775		gnl|jgi|PLEOSDRAFT_1060887	gnl|jgi|PLEOSDRAFT_mRNA1060887	hypothetical protein	PLEOSDRAFT_1060887
777	PLEOSDRAFT_1031717	1.27077	5.16222	5.50793	277	300	PLEOSDRAFT_1031717	KL198004.1	2136218	2139632	3415	+	Genbank	gene	Gene	c(".", "2136218")	c("2139632", ".")	protein_coding	PLEOSDRAFT_1031717	TRUE	gene776		gnl|jgi|PLEOSDRAFT_1031717	gnl|jgi|PLEOSDRAFT_mRNA1031717	hypothetical protein	PLEOSDRAFT_1031717
778	PLEOSDRAFT_1099198	0.440409	2.93736	1.75427	53	16	PLEOSDRAFT_1099198	KL198004.1	2139736	2141033	1298	-	Genbank	gene	Gene	c(".", "2139736")	c("2141033", ".")	protein_coding	PLEOSDRAFT_1099198	TRUE	gene777		gnl|jgi|PLEOSDRAFT_1099198	gnl|jgi|PLEOSDRAFT_mRNA1099198	hypothetical protein	PLEOSDRAFT_1099198
779	PLEOSDRAFT_1069395	0.292252	9.83614	8.06143	7266	1794	PLEOSDRAFT_1069395	KL198004.1	2141178	2142047	870	-	Genbank	gene	Gene			protein_coding	PLEOSDRAFT_1069395		gene778		gnl|jgi|PLEOSDRAFT_1069395	gnl|jgi|PLEOSDRAFT_mRNA1069395	hypothetical protein	PLEOSDRAFT_1069395
780	PLEOSDRAFT_1099200	1.08065	4.90823	5.02013	231	212	PLEOSDRAFT_1099200	KL198004.1	2142194	2144033	1840	-	Genbank	gene	Gene	c(".", "2142194")	c("2144033", ".")	protein_coding	PLEOSDRAFT_1099200	TRUE	gene779		gnl|jgi|PLEOSDRAFT_1099200	gnl|jgi|PLEOSDRAFT_mRNA1099200	hypothetical protein	PLEOSDRAFT_1099200
781	PLEOSDRAFT_172497	0.965959	8.20972	8.15975	2348	1921	PLEOSDRAFT_172497	KL198004.1	2150558	2154933	4376	+	Genbank	gene	Gene	c(".", "2150558")		protein_coding	PLEOSDRAFT_172497	TRUE	gene780		gnl|jgi|PLEOSDRAFT_172497	gnl|jgi|PLEOSDRAFT_mRNA172497	hypothetical protein	PLEOSDRAFT_172497
782	PLEOSDRAFT_1034059	1.20533	5.34282	5.61224	315	323	PLEOSDRAFT_1034059	KL198004.1	2155095	2155910	816	-	Genbank	gene	Gene	c(".", "2155095")	c("2155910", ".")	protein_coding	PLEOSDRAFT_1034059	TRUE	gene781		gnl|jgi|PLEOSDRAFT_1034059	gnl|jgi|PLEOSDRAFT_mRNA1034059	hypothetical protein	PLEOSDRAFT_1034059
783	PLEOSDRAFT_1110467	0.931123	7.75913	7.65617	1716	1353	PLEOSDRAFT_1110467	KL198004.1	2156076	2158478	2403	+	Genbank	gene	Gene			protein_coding	PLEOSDRAFT_1110467		gene782		gnl|jgi|PLEOSDRAFT_1110467	gnl|jgi|PLEOSDRAFT_mRNA1110467	hypothetical protein	PLEOSDRAFT_1110467
784	PLEOSDRAFT_1031557	0.770172	4.06244	3.6857	125	80	PLEOSDRAFT_1031557	KL198004.1	2158577	2159847	1271	-	Genbank	gene	Gene	c(".", "2158577")	c("2159847", ".")	protein_coding	PLEOSDRAFT_1031557	TRUE	gene783		gnl|jgi|PLEOSDRAFT_1031557	gnl|jgi|PLEOSDRAFT_mRNA1031557	hypothetical protein	PLEOSDRAFT_1031557
785	PLEOSDRAFT_1052087	0.544144	8.0904	7.21247	2161	993	PLEOSDRAFT_1052087	KL198004.1	2160373	2163203	2831	+	Genbank	gene	Gene			protein_coding	PLEOSDRAFT_1052087		gene784		gnl|jgi|PLEOSDRAFT_1052087	gnl|jgi|PLEOSDRAFT_mRNA1052087	hypothetical protein	PLEOSDRAFT_1052087
786	PLEOSDRAFT_1087719	2.0317	10.2497	11.2724	9681	16668	PLEOSDRAFT_1087719	KL198004.1	2163406	2165844	2439	+	Genbank	gene	Gene			protein_coding	PLEOSDRAFT_1087719		gene785		gnl|jgi|PLEOSDRAFT_1087719	gnl|jgi|PLEOSDRAFT_mRNA1087719	hypothetical protein	PLEOSDRAFT_1087719
787	PLEOSDRAFT_153105	1.04867	4.57715	4.64572	182	162	PLEOSDRAFT_153105	KL198004.1	2165877	2169102	3226	-	Genbank	gene	Gene	c(".", "2165877")	c("2169102", ".")	protein_coding	PLEOSDRAFT_153105	TRUE	gene786		gnl|jgi|PLEOSDRAFT_153105	gnl|jgi|PLEOSDRAFT_mRNA153105	hypothetical protein	PLEOSDRAFT_153105
788	PLEOSDRAFT_60803	0.985391	3.32879	3.30755	72	60	PLEOSDRAFT_60803	KL198004.1	2170787	2173889	3103	+	Genbank	gene	Gene	c(".", "2170787")		protein_coding	PLEOSDRAFT_60803	TRUE	gene787		gnl|jgi|PLEOSDRAFT_60803	gnl|jgi|PLEOSDRAFT_mRNA60803	hypothetical protein	PLEOSDRAFT_60803
789	PLEOSDRAFT_1032005	1.12422	5.50331	5.67223	353	337	PLEOSDRAFT_1032005	KL198004.1	2174430	2176847	2418	+	Genbank	gene	Gene	c(".", "2174430")	c("2176847", ".")	protein_coding	PLEOSDRAFT_1032005	TRUE	gene788		gnl|jgi|PLEOSDRAFT_1032005	gnl|jgi|PLEOSDRAFT_mRNA1032005	hypothetical protein	PLEOSDRAFT_1032005
790	SDH1	0.676076	9.16811	8.60336	4570	2615	SDH1	KL198004.1	2177047	2180537	3491	+	Genbank	gene	Gene			protein_coding	PLEOSDRAFT_1091387		gene789	SDH1	gnl|jgi|PLEOSDRAFT_1091387	gnl|jgi|PLEOSDRAFT_mRNA1091387	minor succinate dehydrogenase subunit, SDH1	SDH1
791	PLEOSDRAFT_1060911	1.04937	2.81389	2.88342	48	43	PLEOSDRAFT_1060911	KL198004.1	2182070	2182898	829	+	Genbank	gene	Gene	c(".", "2182070")		protein_coding	PLEOSDRAFT_1060911	TRUE	gene790		gnl|jgi|PLEOSDRAFT_1060911	gnl|jgi|PLEOSDRAFT_mRNA1060911	hypothetical protein	PLEOSDRAFT_1060911
792	PLEOSDRAFT_1015334	1.99695	2.52986	3.52766	38	71	PLEOSDRAFT_1015334	KL198004.1	2183204	2183872	669	+	Genbank	gene	Gene	c(".", "2183204")	c("2183872", ".")	protein_coding	PLEOSDRAFT_1015334	TRUE	gene791		gnl|jgi|PLEOSDRAFT_1015334	gnl|jgi|PLEOSDRAFT_mRNA1015334	hypothetical protein	PLEOSDRAFT_1015334
793	PLEOSDRAFT_1052100	1.52434	6.37821	6.9864	654	848	PLEOSDRAFT_1052100	KL198004.1	2184143	2186620	2478	-	Genbank	gene	Gene			protein_coding	PLEOSDRAFT_1052100		gene792		gnl|jgi|PLEOSDRAFT_1052100	gnl|jgi|PLEOSDRAFT_mRNA1052100	hypothetical protein	PLEOSDRAFT_1052100
794	PLEOSDRAFT_1060916	2.9682	8.83256	10.4021	3620	9115	PLEOSDRAFT_1060916	KL198004.1	2186724	2192394	5671	+	Genbank	gene	Gene	c(".", "2186724")		protein_coding	PLEOSDRAFT_1060916	TRUE	gene793		gnl|jgi|PLEOSDRAFT_1060916	gnl|jgi|PLEOSDRAFT_mRNA1060916	hypothetical protein	PLEOSDRAFT_1060916
795	PLEOSDRAFT_1052108	1.38469	6.04368	6.51323	517	609	PLEOSDRAFT_1052108	KL198004.1	2192395	2195248	2854	-	Genbank	gene	Gene			protein_coding	PLEOSDRAFT_1052108		gene794		gnl|jgi|PLEOSDRAFT_1052108	gnl|jgi|PLEOSDRAFT_mRNA1052108	hypothetical protein	PLEOSDRAFT_1052108
796	PLEOSDRAFT_1087726	1.8411	5.42107	6.30163	333	525	PLEOSDRAFT_1087726	KL198004.1	2195471	2196140	670	-	Genbank	gene	Gene			protein_coding	PLEOSDRAFT_1087726		gene795		gnl|jgi|PLEOSDRAFT_1087726	gnl|jgi|PLEOSDRAFT_mRNA1087726	hypothetical protein	PLEOSDRAFT_1087726
797	PLEOSDRAFT_19630	0.285728	3.56156	1.75427	86	16	PLEOSDRAFT_19630	KL198004.1	2196240	2196513	274	+	Genbank	gene	Gene	c(".", "2196240")	c("2196513", ".")	protein_coding	PLEOSDRAFT_19630	TRUE	gene796		gnl|jgi|PLEOSDRAFT_19630	gnl|jgi|PLEOSDRAFT_mRNA19630	hypothetical protein	PLEOSDRAFT_19630
798	PLEOSDRAFT_37524	0.71765	5.45866	4.98001	342	206	PLEOSDRAFT_37524	KL198004.1	2196513	2200540	4028	-	Genbank	gene	Gene		c("2200540", ".")	protein_coding	PLEOSDRAFT_37524	TRUE	gene797		gnl|jgi|PLEOSDRAFT_37524	gnl|jgi|PLEOSDRAFT_mRNA37524	hypothetical protein	PLEOSDRAFT_37524
799	PLEOSDRAFT_1073531	0.647654	3.62171	2.995	90	47	PLEOSDRAFT_1073531	KL198004.1	2200909	2202572	1664	-	Genbank	gene	Gene	c(".", "2200909")	c("2202572", ".")	protein_coding	PLEOSDRAFT_1073531	TRUE	gene798		gnl|jgi|PLEOSDRAFT_1073531	gnl|jgi|PLEOSDRAFT_mRNA1073531	hypothetical protein	PLEOSDRAFT_1073531
800	PLEOSDRAFT_1033922	1.13188	5.43789	5.61661	337	324	PLEOSDRAFT_1033922	KL198004.1	2203139	2204556	1418	-	Genbank	gene	Gene	c(".", "2203139")	c("2204556", ".")	protein_coding	PLEOSDRAFT_1033922	TRUE	gene799		gnl|jgi|PLEOSDRAFT_1033922	gnl|jgi|PLEOSDRAFT_mRNA1033922	hypothetical protein	PLEOSDRAFT_1033922
801	PLEOSDRAFT_1033176	1.00812	3.13603	3.1477	62	53	PLEOSDRAFT_1033176	KL198004.1	2204683	2206165	1483	+	Genbank	gene	Gene	c(".", "2204683")	c("2206165", ".")	protein_coding	PLEOSDRAFT_1033176	TRUE	gene800		gnl|jgi|PLEOSDRAFT_1033176	gnl|jgi|PLEOSDRAFT_mRNA1033176	hypothetical protein	PLEOSDRAFT_1033176
802	PLEOSDRAFT_19748	1.66443	4.66553	5.40056	194	278	PLEOSDRAFT_19748	KL198004.1	2206229	2207746	1518	-	Genbank	gene	Gene	c(".", "2206229")	c("2207746", ".")	protein_coding	PLEOSDRAFT_19748	TRUE	gene801		gnl|jgi|PLEOSDRAFT_19748	gnl|jgi|PLEOSDRAFT_mRNA19748	hypothetical protein	PLEOSDRAFT_19748
803	PLEOSDRAFT_1030956	0.531086	8.73722	7.82424	3388	1521	PLEOSDRAFT_1030956	KL198004.1	2208001	2210394	2394	-	Genbank	gene	Gene	c(".", "2208001")	c("2210394", ".")	protein_coding	PLEOSDRAFT_1030956	TRUE	gene802		gnl|jgi|PLEOSDRAFT_1030956	gnl|jgi|PLEOSDRAFT_mRNA1030956	hypothetical protein	PLEOSDRAFT_1030956
804	PLEOSDRAFT_1073536	0.491755	6.37821	5.35422	654	269	PLEOSDRAFT_1073536	KL198004.1	2210948	2212297	1350	-	Genbank	gene	Gene	c(".", "2210948")	c("2212297", ".")	protein_coding	PLEOSDRAFT_1073536	TRUE	gene803		gnl|jgi|PLEOSDRAFT_1073536	gnl|jgi|PLEOSDRAFT_mRNA1073536	hypothetical protein	PLEOSDRAFT_1073536
805	PLEOSDRAFT_1099226	0.994964	5.98478	5.97749	496	418	PLEOSDRAFT_1099226	KL198004.1	2212526	2215242	2717	-	Genbank	gene	Gene	c(".", "2212526")	c("2215242", ".")	protein_coding	PLEOSDRAFT_1099226	TRUE	gene804		gnl|jgi|PLEOSDRAFT_1099226	gnl|jgi|PLEOSDRAFT_mRNA1099226	hypothetical protein	PLEOSDRAFT_1099226
806	PLEOSDRAFT_153087	0.414576	5.89013	4.61984	464	159	PLEOSDRAFT_153087	KL198004.1	2215443	2216776	1334	-	Genbank	gene	Gene	c(".", "2215443")	c("2216776", ".")	protein_coding	PLEOSDRAFT_153087	TRUE	gene805		gnl|jgi|PLEOSDRAFT_153087	gnl|jgi|PLEOSDRAFT_mRNA153087	hypothetical protein	PLEOSDRAFT_153087
807	PLEOSDRAFT_1029988	0.794095	4.53085	4.19823	176	117	PLEOSDRAFT_1029988	KL198004.1	2216958	2217933	976	+	Genbank	gene	Gene	c(".", "2216958")	c("2217933", ".")	protein_coding	PLEOSDRAFT_1029988	TRUE	gene806		gnl|jgi|PLEOSDRAFT_1029988	gnl|jgi|PLEOSDRAFT_mRNA1029988	hypothetical protein	PLEOSDRAFT_1029988
808	PLEOSDRAFT_1099229	0.894997	6.90842	6.74838	948	718	PLEOSDRAFT_1099229	KL198004.1	2218085	2220732	2648	-	Genbank	gene	Gene	c(".", "2218085")	c("2220732", ".")	protein_coding	PLEOSDRAFT_1099229	TRUE	gene807		gnl|jgi|PLEOSDRAFT_1099229	gnl|jgi|PLEOSDRAFT_mRNA1099229	hypothetical protein	PLEOSDRAFT_1099229
809	PLEOSDRAFT_1099230	0.950487	3.19661	3.12335	65	52	PLEOSDRAFT_1099230	KL198004.1	2220837	2222069	1233	+	Genbank	gene	Gene	c(".", "2220837")	c("2222069", ".")	protein_coding	PLEOSDRAFT_1099230	TRUE	gene808		gnl|jgi|PLEOSDRAFT_1099230	gnl|jgi|PLEOSDRAFT_mRNA1099230	hypothetical protein	PLEOSDRAFT_1099230
810	PLEOSDRAFT_1080566	3.28073	3.00667	4.72069	56	171	PLEOSDRAFT_1080566	KL198004.1	2222441	2223887	1447	-	Genbank	gene	Gene	c(".", "2222441")	c("2223887", ".")	protein_coding	PLEOSDRAFT_1080566	TRUE	gene809		gnl|jgi|PLEOSDRAFT_1080566	gnl|jgi|PLEOSDRAFT_mRNA1080566	hypothetical protein	PLEOSDRAFT_1080566
811	PLEOSDRAFT_1099232	1.04043	2.46567	2.52284	36	32	PLEOSDRAFT_1099232	KL198004.1	2224724	2225728	1005	-	Genbank	gene	Gene	c(".", "2224724")	c("2225728", ".")	protein_coding	PLEOSDRAFT_1099232	TRUE	gene810		gnl|jgi|PLEOSDRAFT_1099232	gnl|jgi|PLEOSDRAFT_mRNA1099232	hypothetical protein	PLEOSDRAFT_1099232
812	PLEOSDRAFT_1033804	4.52864	1.64904	3.82812	17	89	PLEOSDRAFT_1033804	KL198004.1	2227061	2228679	1619	+	Genbank	gene	Gene	c(".", "2227061")	c("2228679", ".")	protein_coding	PLEOSDRAFT_1033804	TRUE	gene811		gnl|jgi|PLEOSDRAFT_1033804	gnl|jgi|PLEOSDRAFT_mRNA1033804	hypothetical protein	PLEOSDRAFT_1033804
813	PLEOSDRAFT_1110485	0.852288	5.77566	5.54508	428	308	PLEOSDRAFT_1110485	KL198004.1	2228953	2231846	2894	+	Genbank	gene	Gene	c(".", "2228953")		protein_coding	PLEOSDRAFT_1110485	TRUE	gene812		gnl|jgi|PLEOSDRAFT_1110485	gnl|jgi|PLEOSDRAFT_mRNA1110485	hypothetical protein	PLEOSDRAFT_1110485
814	PLEOSDRAFT_48412	0.702786	6.43798	5.92914	682	404	PLEOSDRAFT_48412	KL198004.1	2232443	2234454	2012	-	Genbank	gene	Gene	c(".", "2232443")	c("2234454", ".")	protein_coding	PLEOSDRAFT_48412	TRUE	gene813		gnl|jgi|PLEOSDRAFT_48412	gnl|jgi|PLEOSDRAFT_mRNA48412	hypothetical protein	PLEOSDRAFT_48412
815	PLEOSDRAFT_1080569	2.15535	1.59005	2.69797	16	37	PLEOSDRAFT_1080569	KL198004.1	2234932	2236582	1651	+	Genbank	gene	Gene	c(".", "2234932")	c("2236582", ".")	protein_coding	PLEOSDRAFT_1080569	TRUE	gene814		gnl|jgi|PLEOSDRAFT_1080569	gnl|jgi|PLEOSDRAFT_mRNA1080569	hypothetical protein	PLEOSDRAFT_1080569
816	PLEOSDRAFT_21444	0.971835	4.27401	4.23279	146	120	PLEOSDRAFT_21444	KL198004.1	2238267	2240913	2647	-	Genbank	gene	Gene	c(".", "2238267")	c("2240913", ".")	protein_coding	PLEOSDRAFT_21444	TRUE	gene815		gnl|jgi|PLEOSDRAFT_21444	gnl|jgi|PLEOSDRAFT_mRNA21444	hypothetical protein	PLEOSDRAFT_21444
817	PLEOSDRAFT_1091403	0.557864	6.90842	6.06641	948	445	PLEOSDRAFT_1091403	KL198004.1	2241212	2251580	10369	+	Genbank	gene	Gene	c(".", "2241212")		protein_coding	PLEOSDRAFT_1091403	TRUE	gene816		gnl|jgi|PLEOSDRAFT_1091403	gnl|jgi|PLEOSDRAFT_mRNA1091403	hypothetical protein	PLEOSDRAFT_1091403
818	PLEOSDRAFT_42702	0.997861	7.5213	7.51822	1454	1229	PLEOSDRAFT_42702	KL198004.1	2251715	2254563	2849	+	Genbank	gene	Gene			protein_coding	PLEOSDRAFT_42702		gene817		gnl|jgi|PLEOSDRAFT_42702	gnl|jgi|PLEOSDRAFT_mRNA42702	hypothetical protein	PLEOSDRAFT_42702
819	PLEOSDRAFT_48409	1.56572	5.67635	6.32318	399	533	PLEOSDRAFT_48409	KL198004.1	2255415	2257237	1823	-	Genbank	gene	Gene	c(".", "2255415")	c("2257237", ".")	protein_coding	PLEOSDRAFT_48409	TRUE	gene818		gnl|jgi|PLEOSDRAFT_48409	gnl|jgi|PLEOSDRAFT_mRNA48409	hypothetical protein	PLEOSDRAFT_48409
820	PLEOSDRAFT_37510	0.630219	5.82447	5.15839	443	234	PLEOSDRAFT_37510	KL198004.1	2257302	2258235	934	-	Genbank	gene	Gene		c("2258235", ".")	protein_coding	PLEOSDRAFT_37510	TRUE	gene819		gnl|jgi|PLEOSDRAFT_37510	gnl|jgi|PLEOSDRAFT_mRNA37510	hypothetical protein	PLEOSDRAFT_37510
821	PLEOSDRAFT_1052129	1.04343	6.83092	6.89225	898	794	PLEOSDRAFT_1052129	KL198004.1	2259734	2261406	1673	+	Genbank	gene	Gene			protein_coding	PLEOSDRAFT_1052129		gene820		gnl|jgi|PLEOSDRAFT_1052129	gnl|jgi|PLEOSDRAFT_mRNA1052129	hypothetical protein	PLEOSDRAFT_1052129
822	PLEOSDRAFT_1060946	0.740398	6.45461	6.02099	690	431	PLEOSDRAFT_1060946	KL198004.1	2263858	2265596	1739	+	Genbank	gene	Gene	c(".", "2263858")		protein_coding	PLEOSDRAFT_1060946	TRUE	gene821		gnl|jgi|PLEOSDRAFT_1060946	gnl|jgi|PLEOSDRAFT_mRNA1060946	hypothetical protein	PLEOSDRAFT_1060946
823	PLEOSDRAFT_1087743	0.0680119	6.64054	2.76247	786	39	PLEOSDRAFT_1087743	KL198004.1	2267044	2267750	707	-	Genbank	gene	Gene			protein_coding	PLEOSDRAFT_1087743		gene822		gnl|jgi|PLEOSDRAFT_1087743	gnl|jgi|PLEOSDRAFT_mRNA1087743	hypothetical protein	PLEOSDRAFT_1087743
824	PLEOSDRAFT_1099244	0.971353	6.3272	6.28526	631	519	PLEOSDRAFT_1099244	KL198004.1	2268556	2269198	643	-	Genbank	gene	Gene	c(".", "2268556")	c("2269198", ".")	protein_coding	PLEOSDRAFT_1099244	TRUE	gene823		gnl|jgi|PLEOSDRAFT_1099244	gnl|jgi|PLEOSDRAFT_mRNA1099244	hypothetical protein	PLEOSDRAFT_1099244
825	PLEOSDRAFT_1032916	0.705928	7.5564	7.05399	1490	889	PLEOSDRAFT_1032916	KL198004.1	2269274	2270330	1057	+	Genbank	gene	Gene	c(".", "2269274")	c("2270330", ".")	protein_coding	PLEOSDRAFT_1032916	TRUE	gene824		gnl|jgi|PLEOSDRAFT_1032916	gnl|jgi|PLEOSDRAFT_mRNA1032916	hypothetical protein	PLEOSDRAFT_1032916
826	PLEOSDRAFT_1033138	0.882427	6.20473	6.02428	579	432	PLEOSDRAFT_1033138	KL198004.1	2270385	2272111	1727	-	Genbank	gene	Gene	c(".", "2270385")	c("2272111", ".")	protein_coding	PLEOSDRAFT_1033138	TRUE	gene825		gnl|jgi|PLEOSDRAFT_1033138	gnl|jgi|PLEOSDRAFT_mRNA1033138	hypothetical protein	PLEOSDRAFT_1033138
827	PLEOSDRAFT_1095375	0.679818	3.25475	2.69797	68	37	PLEOSDRAFT_1095375	KL198004.1	2273431	2275154	1724	+	Genbank	gene	Gene	c(".", "2273431")	c("2275154", ".")	protein_coding	PLEOSDRAFT_1095375	TRUE	gene826		gnl|jgi|PLEOSDRAFT_1095375	gnl|jgi|PLEOSDRAFT_mRNA1095375	hypothetical protein	PLEOSDRAFT_1095375
828	PLEOSDRAFT_1033771	0.507038	4.66553	3.6857	194	80	PLEOSDRAFT_1033771	KL198004.1	2278282	2279480	1199	-	Genbank	gene	Gene	c(".", "2278282")	c("2279480", ".")	protein_coding	PLEOSDRAFT_1033771	TRUE	gene827		gnl|jgi|PLEOSDRAFT_1033771	gnl|jgi|PLEOSDRAFT_mRNA1033771	hypothetical protein	PLEOSDRAFT_1033771
829	PLEOSDRAFT_1110493	0.73211	4.47488	4.02501	169	103	PLEOSDRAFT_1110493	KL198004.1	2279729	2281421	1693	+	Genbank	gene	Gene	c(".", "2279729")		protein_coding	PLEOSDRAFT_1110493	TRUE	gene828		gnl|jgi|PLEOSDRAFT_1110493	gnl|jgi|PLEOSDRAFT_mRNA1110493	hypothetical protein	PLEOSDRAFT_1110493
830	PLEOSDRAFT_1073557	1.06793	4.73525	4.83007	204	185	PLEOSDRAFT_1073557	KL198004.1	2281586	2283475	1890	+	Genbank	gene	Gene	c(".", "2281586")	c("2283475", ".")	protein_coding	PLEOSDRAFT_1073557	TRUE	gene829		gnl|jgi|PLEOSDRAFT_1073557	gnl|jgi|PLEOSDRAFT_mRNA1073557	hypothetical protein	PLEOSDRAFT_1073557
831	PLEOSDRAFT_20463	0.897792	1.70572	1.55017	18	13	PLEOSDRAFT_20463	KL198004.1	2284067	2284686	620	+	Genbank	gene	Gene	c(".", "2284067")	c("2284686", ".")	protein_coding	PLEOSDRAFT_20463	TRUE	gene830		gnl|jgi|PLEOSDRAFT_20463	gnl|jgi|PLEOSDRAFT_mRNA20463	hypothetical protein	PLEOSDRAFT_20463
832	PLEOSDRAFT_1033588	3.70458	3.43318	5.32249	78	263	PLEOSDRAFT_1033588	KL198004.1	2285543	2286623	1081	+	Genbank	gene	Gene	c(".", "2285543")	c("2286623", ".")	protein_coding	PLEOSDRAFT_1033588	TRUE	gene831		gnl|jgi|PLEOSDRAFT_1033588	gnl|jgi|PLEOSDRAFT_mRNA1033588	hypothetical protein	PLEOSDRAFT_1033588
833	PLEOSDRAFT_1099252	1.01252	5.58111	5.59906	373	320	PLEOSDRAFT_1099252	KL198004.1	2286697	2290159	3463	-	Genbank	gene	Gene	c(".", "2286697")	c("2290159", ".")	protein_coding	PLEOSDRAFT_1099252	TRUE	gene832		gnl|jgi|PLEOSDRAFT_1099252	gnl|jgi|PLEOSDRAFT_mRNA1099252	hypothetical protein	PLEOSDRAFT_1099252
834	PLEOSDRAFT_1052137	1.31763	4.49109	4.88904	171	193	PLEOSDRAFT_1052137	KL198004.1	2290269	2291923	1655	-	Genbank	gene	Gene			protein_coding	PLEOSDRAFT_1052137		gene833		gnl|jgi|PLEOSDRAFT_1052137	gnl|jgi|PLEOSDRAFT_mRNA1052137	hypothetical protein	PLEOSDRAFT_1052137
835	PLEOSDRAFT_1099254	0.817315	2.43247	2.14143	35	23	PLEOSDRAFT_1099254	KL198004.1	2292790	2294761	1972	-	Genbank	gene	Gene	c(".", "2292790")	c("2294761", ".")	protein_coding	PLEOSDRAFT_1099254	TRUE	gene834		gnl|jgi|PLEOSDRAFT_1099254	gnl|jgi|PLEOSDRAFT_mRNA1099254	hypothetical protein	PLEOSDRAFT_1099254
836	PLEOSDRAFT_1052138	1.12559	8.71107	8.88175	3327	3173	PLEOSDRAFT_1052138	KL198004.1	2295454	2301151	5698	+	Genbank	gene	Gene			protein_coding	PLEOSDRAFT_1052138		gene835		gnl|jgi|PLEOSDRAFT_1052138	gnl|jgi|PLEOSDRAFT_mRNA1052138	glycosyltransferase family 48 protein	PLEOSDRAFT_1052138
837	PLEOSDRAFT_1091412	0.830266	6.72179	6.45344	832	584	PLEOSDRAFT_1091412	KL198004.1	2301110	2304282	3173	-	Genbank	gene	Gene		c("2304282", ".")	protein_coding	PLEOSDRAFT_1091412	TRUE	gene836		gnl|jgi|PLEOSDRAFT_1091412	gnl|jgi|PLEOSDRAFT_mRNA1091412	hypothetical protein	PLEOSDRAFT_1091412
838	PLEOSDRAFT_20668	1.06348	3.54612	3.63492	85	77	PLEOSDRAFT_20668	KL198004.1	2304768	2306231	1464	-	Genbank	gene	Gene	c(".", "2304768")	c("2306231", ".")	protein_coding	PLEOSDRAFT_20668	TRUE	gene837		gnl|jgi|PLEOSDRAFT_20668	gnl|jgi|PLEOSDRAFT_mRNA20668	hypothetical protein	PLEOSDRAFT_20668
839	PLEOSDRAFT_1060958	3.5235	5.39545	7.21247	327	993	PLEOSDRAFT_1060958	KL198004.1	2306592	2308967	2376	+	Genbank	gene	Gene	c(".", "2306592")		protein_coding	PLEOSDRAFT_1060958	TRUE	gene838		gnl|jgi|PLEOSDRAFT_1060958	gnl|jgi|PLEOSDRAFT_mRNA1060958	glycoside hydrolase family 5 protein	PLEOSDRAFT_1060958
840	PLEOSDRAFT_1060960	0.349846	6.97045	5.45524	990	289	PLEOSDRAFT_1060960	KL198004.1	2309079	2312587	3509	+	Genbank	gene	Gene			protein_coding	PLEOSDRAFT_1060960		gene839		gnl|jgi|PLEOSDRAFT_1060960	gnl|jgi|PLEOSDRAFT_mRNA1060960	hypothetical protein	PLEOSDRAFT_1060960
841	PLEOSDRAFT_48395	0.725824	5.14183	4.67952	273	166	PLEOSDRAFT_48395	KL198004.1	2314916	2318476	3561	-	Genbank	gene	Gene	c(".", "2314916")	c("2318476", ".")	protein_coding	PLEOSDRAFT_48395	TRUE	gene840		gnl|jgi|PLEOSDRAFT_48395	gnl|jgi|PLEOSDRAFT_mRNA48395	hypothetical protein	PLEOSDRAFT_48395
842	PLEOSDRAFT_1080587	1.11719	2.9135	3.07337	52	50	PLEOSDRAFT_1080587	KL198004.1	2318650	2319743	1094	+	Genbank	gene	Gene	c(".", "2318650")	c("2319743", ".")	protein_coding	PLEOSDRAFT_1080587	TRUE	gene841		gnl|jgi|PLEOSDRAFT_1080587	gnl|jgi|PLEOSDRAFT_mRNA1080587	hypothetical protein	PLEOSDRAFT_1080587
843	PLEOSDRAFT_153050	1.17733	3.32879	3.5643	72	73	PLEOSDRAFT_153050	KL198004.1	2319897	2321329	1433	-	Genbank	gene	Gene	c(".", "2319897")	c("2321329", ".")	protein_coding	PLEOSDRAFT_153050	TRUE	gene842		gnl|jgi|PLEOSDRAFT_153050	gnl|jgi|PLEOSDRAFT_mRNA153050	hypothetical protein	PLEOSDRAFT_153050
844	PLEOSDRAFT_1110500	1.01298	6.95592	6.97453	980	841	PLEOSDRAFT_1110500	KL198004.1	2321466	2322889	1424	-	Genbank	gene	Gene		c("2322889", ".")	protein_coding	PLEOSDRAFT_1110500	TRUE	gene843		gnl|jgi|PLEOSDRAFT_1110500	gnl|jgi|PLEOSDRAFT_mRNA1110500	hypothetical protein	PLEOSDRAFT_1110500
845	PLEOSDRAFT_1091415	1.18938	4.90218	5.15239	230	233	PLEOSDRAFT_1091415	KL198004.1	2323004	2325119	2116	-	Genbank	gene	Gene		c("2325119", ".")	protein_coding	PLEOSDRAFT_1091415	TRUE	gene844		gnl|jgi|PLEOSDRAFT_1091415	gnl|jgi|PLEOSDRAFT_mRNA1091415	hypothetical protein	PLEOSDRAFT_1091415
846	PLEOSDRAFT_1110502	0.766325	8.30852	7.92455	2515	1631	PLEOSDRAFT_1110502	KL198004.1	2325442	2326787	1346	+	Genbank	gene	Gene	c(".", "2325442")		protein_coding	PLEOSDRAFT_1110502	TRUE	gene845		gnl|jgi|PLEOSDRAFT_1110502	gnl|jgi|PLEOSDRAFT_mRNA1110502	hypothetical protein	PLEOSDRAFT_1110502
847	PLEOSDRAFT_1080590	1.81088	0.170773	1.02746	1	7	PLEOSDRAFT_1080590	KL198004.1	2326864	2327780	917	+	Genbank	gene	Gene	c(".", "2326864")	c("2327780", ".")	protein_coding	PLEOSDRAFT_1080590	TRUE	gene846		gnl|jgi|PLEOSDRAFT_1080590	gnl|jgi|PLEOSDRAFT_mRNA1080590	hypothetical protein	PLEOSDRAFT_1080590
848	PLEOSDRAFT_1032791	0.790158	4.3648	4.02501	156	103	PLEOSDRAFT_1032791	KL198004.1	2329908	2331673	1766	+	Genbank	gene	Gene	c(".", "2329908")	c("2331673", ".")	protein_coding	PLEOSDRAFT_1032791	TRUE	gene847		gnl|jgi|PLEOSDRAFT_1032791	gnl|jgi|PLEOSDRAFT_mRNA1032791	hypothetical protein	PLEOSDRAFT_1032791
849	PLEOSDRAFT_1073569	1.14355	6.66039	6.85391	797	773	PLEOSDRAFT_1073569	KL198004.1	2331775	2335201	3427	-	Genbank	gene	Gene	c(".", "2331775")	c("2335201", ".")	protein_coding	PLEOSDRAFT_1073569	TRUE	gene848		gnl|jgi|PLEOSDRAFT_1073569	gnl|jgi|PLEOSDRAFT_mRNA1073569	hypothetical protein	PLEOSDRAFT_1073569
850	PLEOSDRAFT_1091418	1.19132	5.70096	5.95352	406	411	PLEOSDRAFT_1091418	KL198004.1	2336297	2338012	1716	-	Genbank	gene	Gene		c("2338012", ".")	protein_coding	PLEOSDRAFT_1091418	TRUE	gene849		gnl|jgi|PLEOSDRAFT_1091418	gnl|jgi|PLEOSDRAFT_mRNA1091418	hypothetical protein	PLEOSDRAFT_1091418
851	PLEOSDRAFT_1069433	1.75091	6.67466	7.48276	805	1199	PLEOSDRAFT_1069433	KL198004.1	2338098	2339940	1843	-	Genbank	gene	Gene			protein_coding	PLEOSDRAFT_1069433		gene850		gnl|jgi|PLEOSDRAFT_1069433	gnl|jgi|PLEOSDRAFT_mRNA1069433	hypothetical protein	PLEOSDRAFT_1069433
852	PLEOSDRAFT_1033518	0.215167	2.59131	0.37484	40	2	PLEOSDRAFT_1033518	KL198004.1	2340180	2341543	1364	+	Genbank	gene	Gene	c(".", "2340180")	c("2341543", ".")	protein_coding	PLEOSDRAFT_1033518	TRUE	gene851		gnl|jgi|PLEOSDRAFT_1033518	gnl|jgi|PLEOSDRAFT_mRNA1033518	hypothetical protein	PLEOSDRAFT_1033518
853	PLEOSDRAFT_1080595	0.844656	4.38229	4.13873	158	112	PLEOSDRAFT_1080595	KL198004.1	2341687	2343086	1400	-	Genbank	gene	Gene	c(".", "2341687")	c("2343086", ".")	protein_coding	PLEOSDRAFT_1080595	TRUE	gene852		gnl|jgi|PLEOSDRAFT_1080595	gnl|jgi|PLEOSDRAFT_mRNA1080595	hypothetical protein	PLEOSDRAFT_1080595
854	PLEOSDRAFT_t7	0.419766	1.25234	0	11	0	PLEOSDRAFT_t7	KL198004.1	2343842	2343925	84	+	Genbank	gene	Gene			tRNA	PLEOSDRAFT_t7		gene853				tRNA-Ile	PLEOSDRAFT_t7
855	PLEOSDRAFT_19742	1.48392	2.39849	2.96791	34	46	PLEOSDRAFT_19742	KL198004.1	2344062	2345738	1677	-	Genbank	gene	Gene	c(".", "2344062")	c("2345738", ".")	protein_coding	PLEOSDRAFT_19742	TRUE	gene854		gnl|jgi|PLEOSDRAFT_19742	gnl|jgi|PLEOSDRAFT_mRNA19742	glycosyltransferase family 15 protein	PLEOSDRAFT_19742
856	PLEOSDRAFT_1052162	1.1546	6.92343	7.13083	958	938	PLEOSDRAFT_1052162	KL198004.1	2346686	2348146	1461	+	Genbank	gene	Gene			protein_coding	PLEOSDRAFT_1052162		gene855		gnl|jgi|PLEOSDRAFT_1052162	gnl|jgi|PLEOSDRAFT_mRNA1052162	hypothetical protein	PLEOSDRAFT_1052162
857	PLEOSDRAFT_1110506	1.49609	5.26481	5.846	298	381	PLEOSDRAFT_1110506	KL198004.1	2348154	2349101	948	+	Genbank	gene	Gene			protein_coding	PLEOSDRAFT_1110506		gene856		gnl|jgi|PLEOSDRAFT_1110506	gnl|jgi|PLEOSDRAFT_mRNA1110506	hypothetical protein	PLEOSDRAFT_1110506
858	PLEOSDRAFT_1052167	1.09959	6.5525	6.68946	739	689	PLEOSDRAFT_1052167	KL198004.1	2349222	2351149	1928	+	Genbank	gene	Gene	c(".", "2349222")		protein_coding	PLEOSDRAFT_1052167	TRUE	gene857		gnl|jgi|PLEOSDRAFT_1052167	gnl|jgi|PLEOSDRAFT_mRNA1052167	glycosyltransferase family 15 protein	PLEOSDRAFT_1052167
859	PLEOSDRAFT_1031063	1.76112	4.19703	5.01352	138	211	PLEOSDRAFT_1031063	KL198004.1	2351516	2355383	3868	-	Genbank	gene	Gene	c(".", "2351516")	c("2355383", ".")	protein_coding	PLEOSDRAFT_1031063	TRUE	gene858		gnl|jgi|PLEOSDRAFT_1031063	gnl|jgi|PLEOSDRAFT_mRNA1031063	hypothetical protein	PLEOSDRAFT_1031063
860	PLEOSDRAFT_1060984	1.14565	6.90691	7.10308	947	920	PLEOSDRAFT_1060984	KL198004.1	2355468	2356762	1295	+	Genbank	gene	Gene			protein_coding	PLEOSDRAFT_1060984		gene859		gnl|jgi|PLEOSDRAFT_1060984	gnl|jgi|PLEOSDRAFT_mRNA1060984	hypothetical protein	PLEOSDRAFT_1060984
861	PLEOSDRAFT_1033736	0.306569	1.70572	0	18	0	PLEOSDRAFT_1033736	KL198004.1	2358956	2360400	1445	-	Genbank	gene	Gene	c(".", "2358956")	c("2360400", ".")	protein_coding	PLEOSDRAFT_1033736	TRUE	gene860		gnl|jgi|PLEOSDRAFT_1033736	gnl|jgi|PLEOSDRAFT_mRNA1033736	hypothetical protein	PLEOSDRAFT_1033736
862	PLEOSDRAFT_1031595	1	0	0	0	0	PLEOSDRAFT_1031595	KL198004.1	2362625	2364051	1427	-	Genbank	gene	Gene	c(".", "2362625")	c("2364051", ".")	protein_coding	PLEOSDRAFT_1031595	TRUE	gene861		gnl|jgi|PLEOSDRAFT_1031595	gnl|jgi|PLEOSDRAFT_mRNA1031595	hypothetical protein	PLEOSDRAFT_1031595
863	PLEOSDRAFT_1052173	0.661122	8.05198	7.45497	2104	1176	PLEOSDRAFT_1052173	KL198004.1	2366802	2371002	4201	-	Genbank	gene	Gene		c("2371002", ".")	protein_coding	PLEOSDRAFT_1052173	TRUE	gene862		gnl|jgi|PLEOSDRAFT_1052173	gnl|jgi|PLEOSDRAFT_mRNA1052173	hypothetical protein	PLEOSDRAFT_1052173
864	PLEOSDRAFT_1060989	0.936097	7.69408	7.59881	1640	1300	PLEOSDRAFT_1060989	KL198004.1	2371118	2371657	540	-	Genbank	gene	Gene			protein_coding	PLEOSDRAFT_1060989		gene863		gnl|jgi|PLEOSDRAFT_1060989	gnl|jgi|PLEOSDRAFT_mRNA1060989	hypothetical protein	PLEOSDRAFT_1060989
865	PLEOSDRAFT_1060993	1.17993	5.7354	5.97409	416	417	PLEOSDRAFT_1060993	KL198004.1	2371773	2375769	3997	+	Genbank	gene	Gene	c(".", "2371773")		protein_coding	PLEOSDRAFT_1060993	TRUE	gene864		gnl|jgi|PLEOSDRAFT_1060993	gnl|jgi|PLEOSDRAFT_mRNA1060993	hypothetical protein	PLEOSDRAFT_1060993
866	PLEOSDRAFT_1060995	1.09331	6.92044	7.04915	956	886	PLEOSDRAFT_1060995	KL198004.1	2378162	2378856	695	+	Genbank	gene	Gene			protein_coding	PLEOSDRAFT_1060995		gene865		gnl|jgi|PLEOSDRAFT_1060995	gnl|jgi|PLEOSDRAFT_mRNA1060995	hypothetical protein	PLEOSDRAFT_1060995
867	PLEOSDRAFT_1032388	1.17974	5.34282	5.58129	315	316	PLEOSDRAFT_1032388	KL198004.1	2378895	2382891	3997	-	Genbank	gene	Gene	c(".", "2378895")	c("2382891", ".")	protein_coding	PLEOSDRAFT_1032388	TRUE	gene866		gnl|jgi|PLEOSDRAFT_1032388	gnl|jgi|PLEOSDRAFT_mRNA1032388	hypothetical protein	PLEOSDRAFT_1032388
868	PLEOSDRAFT_1099285	1.24535	4.32917	4.64572	152	162	PLEOSDRAFT_1099285	KL198004.1	2383874	2384160	287	+	Genbank	gene	Gene	c(".", "2383874")	c("2384160", ".")	protein_coding	PLEOSDRAFT_1099285	TRUE	gene867		gnl|jgi|PLEOSDRAFT_1099285	gnl|jgi|PLEOSDRAFT_mRNA1099285	hypothetical protein	PLEOSDRAFT_1099285
869	PLEOSDRAFT_1099286	1.45461	5.19723	5.73787	284	353	PLEOSDRAFT_1099286	KL198004.1	2384235	2390143	5909	-	Genbank	gene	Gene	c(".", "2384235")	c("2390143", ".")	protein_coding	PLEOSDRAFT_1099286	TRUE	gene868		gnl|jgi|PLEOSDRAFT_1099286	gnl|jgi|PLEOSDRAFT_mRNA1099286	hypothetical protein	PLEOSDRAFT_1099286
870	PLEOSDRAFT_1099287	1.00556	0.910451	0.918452	7	6	PLEOSDRAFT_1099287	KL198004.1	2390604	2392176	1573	-	Genbank	gene	Gene	c(".", "2390604")	c("2392176", ".")	protein_coding	PLEOSDRAFT_1099287	TRUE	gene869		gnl|jgi|PLEOSDRAFT_1099287	gnl|jgi|PLEOSDRAFT_mRNA1099287	hypothetical protein	PLEOSDRAFT_1099287
871	PLEOSDRAFT_1099288	0.306228	3.32879	1.62146	72	14	PLEOSDRAFT_1099288	KL198004.1	2392314	2394068	1755	+	Genbank	gene	Gene	c(".", "2392314")	c("2394068", ".")	protein_coding	PLEOSDRAFT_1099288	TRUE	gene870		gnl|jgi|PLEOSDRAFT_1099288	gnl|jgi|PLEOSDRAFT_mRNA1099288	hypothetical protein	PLEOSDRAFT_1099288
872	PLEOSDRAFT_48371	1.23192	2.36369	2.6646	33	36	PLEOSDRAFT_48371	KL198004.1	2395525	2396705	1181	+	Genbank	gene	Gene	c(".", "2395525")	c("2396705", ".")	protein_coding	PLEOSDRAFT_48371	TRUE	gene871		gnl|jgi|PLEOSDRAFT_48371	gnl|jgi|PLEOSDRAFT_mRNA48371	hypothetical protein	PLEOSDRAFT_48371
873	PLEOSDRAFT_20501	2.7106	3.0728	4.51141	59	147	PLEOSDRAFT_20501	KL198004.1	2396845	2397928	1084	-	Genbank	gene	Gene	c(".", "2396845")	c("2397928", ".")	protein_coding	PLEOSDRAFT_20501	TRUE	gene872		gnl|jgi|PLEOSDRAFT_20501	gnl|jgi|PLEOSDRAFT_mRNA20501	hypothetical protein	PLEOSDRAFT_20501
874	PLEOSDRAFT_1099291	1.04234	4.8147	4.87452	216	191	PLEOSDRAFT_1099291	KL198004.1	2398148	2399205	1058	+	Genbank	gene	Gene	c(".", "2398148")	c("2399205", ".")	protein_coding	PLEOSDRAFT_1099291	TRUE	gene873		gnl|jgi|PLEOSDRAFT_1099291	gnl|jgi|PLEOSDRAFT_mRNA1099291	hypothetical protein	PLEOSDRAFT_1099291
875	PLEOSDRAFT_1060997	0.34217	2.46567	0.918452	36	6	PLEOSDRAFT_1060997	KL198004.1	2399344	2402306	2963	-	Genbank	gene	Gene	c(".", "2399344")		protein_coding	PLEOSDRAFT_1060997	TRUE	gene874		gnl|jgi|PLEOSDRAFT_1060997	gnl|jgi|PLEOSDRAFT_mRNA1060997	hypothetical protein	PLEOSDRAFT_1060997
876	PLEOSDRAFT_1110514	0.659002	7.38153	6.77988	1319	734	PLEOSDRAFT_1110514	KL198004.1	2402538	2405829	3292	-	Genbank	gene	Gene		c("2405829", ".")	protein_coding	PLEOSDRAFT_1110514	TRUE	gene875		gnl|jgi|PLEOSDRAFT_1110514	gnl|jgi|PLEOSDRAFT_mRNA1110514	hypothetical protein	PLEOSDRAFT_1110514
877	PLEOSDRAFT_1073593	2.6611	4.14674	5.55876	133	311	PLEOSDRAFT_1073593	KL198004.1	2406023	2408336	2314	+	Genbank	gene	Gene	c(".", "2406023")	c("2408336", ".")	protein_coding	PLEOSDRAFT_1073593	TRUE	gene876		gnl|jgi|PLEOSDRAFT_1073593	gnl|jgi|PLEOSDRAFT_mRNA1073593	hypothetical protein	PLEOSDRAFT_1073593
878	PLEOSDRAFT_1060999	1.2901	3.99582	4.3633	119	132	PLEOSDRAFT_1060999	KL198004.1	2408621	2409732	1112	-	Genbank	gene	Gene	c(".", "2408621")	c("2409732", ".")	protein_coding	PLEOSDRAFT_1060999	TRUE	gene877		gnl|jgi|PLEOSDRAFT_1060999	gnl|jgi|PLEOSDRAFT_mRNA1060999	hypothetical protein	PLEOSDRAFT_1060999
879	PLEOSDRAFT_21221	1	0	0	0	0	PLEOSDRAFT_21221	KL198004.1	2410307	2410780	474	-	Genbank	gene	Gene	c(".", "2410307")	c("2410780", ".")	protein_coding	PLEOSDRAFT_21221	TRUE	gene878		gnl|jgi|PLEOSDRAFT_21221	gnl|jgi|PLEOSDRAFT_mRNA21221	hypothetical protein	PLEOSDRAFT_21221
880	PLEOSDRAFT_1110516	0.537859	7.97265	7.07795	1991	904	PLEOSDRAFT_1110516	KL198004.1	2413580	2421907	8328	+	Genbank	gene	Gene	c(".", "2413580")		protein_coding	PLEOSDRAFT_1110516	TRUE	gene879		gnl|jgi|PLEOSDRAFT_1110516	gnl|jgi|PLEOSDRAFT_mRNA1110516	glycosyltransferase family 5 protein	PLEOSDRAFT_1110516
881	PLEOSDRAFT_1073596	1.89751	5.24104	6.16515	293	477	PLEOSDRAFT_1073596	KL198004.1	2422099	2424055	1957	-	Genbank	gene	Gene	c(".", "2422099")	c("2424055", ".")	protein_coding	PLEOSDRAFT_1073596	TRUE	gene880		gnl|jgi|PLEOSDRAFT_1073596	gnl|jgi|PLEOSDRAFT_mRNA1073596	hypothetical protein	PLEOSDRAFT_1073596
882	PLEOSDRAFT_1099298	1.66965	0.810625	1.55017	6	13	PLEOSDRAFT_1099298	KL198004.1	2425155	2427926	2772	+	Genbank	gene	Gene	c(".", "2425155")	c("2427926", ".")	protein_coding	PLEOSDRAFT_1099298	TRUE	gene881		gnl|jgi|PLEOSDRAFT_1099298	gnl|jgi|PLEOSDRAFT_mRNA1099298	hypothetical protein	PLEOSDRAFT_1099298
883	PLEOSDRAFT_153012	1.43768	1.46428	1.98803	14	20	PLEOSDRAFT_153012	KL198004.1	2428094	2429405	1312	+	Genbank	gene	Gene	c(".", "2428094")	c("2429405", ".")	protein_coding	PLEOSDRAFT_153012	TRUE	gene882		gnl|jgi|PLEOSDRAFT_153012	gnl|jgi|PLEOSDRAFT_mRNA153012	hypothetical protein	PLEOSDRAFT_153012
884	PLEOSDRAFT_1052189	1.26761	3.53052	3.87263	84	92	PLEOSDRAFT_1052189	KL198004.1	2429378	2430498	1121	-	Genbank	gene	Gene			protein_coding	PLEOSDRAFT_1052189		gene883		gnl|jgi|PLEOSDRAFT_1052189	gnl|jgi|PLEOSDRAFT_mRNA1052189	hypothetical protein	PLEOSDRAFT_1052189
885	PLEOSDRAFT_1110518	0.653046	4.19703	3.58228	138	74	PLEOSDRAFT_1110518	KL198004.1	2430610	2432627	2018	-	Genbank	gene	Gene		c("2432627", ".")	protein_coding	PLEOSDRAFT_1110518	TRUE	gene884		gnl|jgi|PLEOSDRAFT_1110518	gnl|jgi|PLEOSDRAFT_mRNA1110518	hypothetical protein	PLEOSDRAFT_1110518
886	PLEOSDRAFT_1032390	0.637982	5.61479	4.96638	382	204	PLEOSDRAFT_1032390	KL198004.1	2432906	2433936	1031	+	Genbank	gene	Gene	c(".", "2432906")	c("2433936", ".")	protein_coding	PLEOSDRAFT_1032390	TRUE	gene885		gnl|jgi|PLEOSDRAFT_1032390	gnl|jgi|PLEOSDRAFT_mRNA1032390	hypothetical protein	PLEOSDRAFT_1032390
887	PLEOSDRAFT_42664	0.68073	7.38261	6.82777	1320	759	PLEOSDRAFT_42664	KL198004.1	2434130	2435028	899	+	Genbank	gene	Gene			protein_coding	PLEOSDRAFT_42664		gene886		gnl|jgi|PLEOSDRAFT_42664	gnl|jgi|PLEOSDRAFT_mRNA42664	hypothetical protein	PLEOSDRAFT_42664
888	PLEOSDRAFT_60781	1.24889	6.27898	6.59963	610	647	PLEOSDRAFT_60781	KL198004.1	2435246	2440356	5111	+	Genbank	gene	Gene	c(".", "2435246")		protein_coding	PLEOSDRAFT_60781	TRUE	gene887		gnl|jgi|PLEOSDRAFT_60781	gnl|jgi|PLEOSDRAFT_mRNA60781	hypothetical protein	PLEOSDRAFT_60781
889	PLEOSDRAFT_1095398	0.62016	7.56887	6.87958	1503	787	PLEOSDRAFT_1095398	KL198004.1	2440893	2443179	2287	-	Genbank	gene	Gene			protein_coding	PLEOSDRAFT_1095398		gene888		gnl|jgi|PLEOSDRAFT_1095398	gnl|jgi|PLEOSDRAFT_mRNA1095398	hypothetical protein	PLEOSDRAFT_1095398
890	PLEOSDRAFT_153004	0.42296	5.46277	4.22137	343	119	PLEOSDRAFT_153004	KL198004.1	2443314	2444128	815	+	Genbank	gene	Gene	c(".", "2443314")	c("2444128", ".")	protein_coding	PLEOSDRAFT_153004	TRUE	gene889		gnl|jgi|PLEOSDRAFT_153004	gnl|jgi|PLEOSDRAFT_mRNA153004	hypothetical protein	PLEOSDRAFT_153004
891	PLEOSDRAFT_1099308	0.35496	3.31063	1.81636	71	17	PLEOSDRAFT_1099308	KL198004.1	2444360	2446621	2262	+	Genbank	gene	Gene	c(".", "2444360")	c("2446621", ".")	protein_coding	PLEOSDRAFT_1099308	TRUE	gene890		gnl|jgi|PLEOSDRAFT_1099308	gnl|jgi|PLEOSDRAFT_mRNA1099308	hypothetical protein	PLEOSDRAFT_1099308
892	PLEOSDRAFT_1032757	1.7798	4.42512	5.25683	163	251	PLEOSDRAFT_1032757	KL198004.1	2447165	2453444	6280	+	Genbank	gene	Gene	c(".", "2447165")	c("2453444", ".")	protein_coding	PLEOSDRAFT_1032757	TRUE	gene891		gnl|jgi|PLEOSDRAFT_1032757	gnl|jgi|PLEOSDRAFT_mRNA1032757	hypothetical protein	PLEOSDRAFT_1032757
893	PLEOSDRAFT_48354	3.0727	1.17416	2.79367	10	40	PLEOSDRAFT_48354	KL198004.1	2454092	2455478	1387	+	Genbank	gene	Gene	c(".", "2454092")	c("2455478", ".")	protein_coding	PLEOSDRAFT_48354	TRUE	gene892		gnl|jgi|PLEOSDRAFT_48354	gnl|jgi|PLEOSDRAFT_mRNA48354	hypothetical protein	PLEOSDRAFT_48354
894	PLEOSDRAFT_1061014	0.942264	8.73892	8.65312	3392	2707	PLEOSDRAFT_1061014	KL198004.1	2456971	2458711	1741	+	Genbank	gene	Gene			protein_coding	PLEOSDRAFT_1061014		gene893		gnl|jgi|PLEOSDRAFT_1061014	gnl|jgi|PLEOSDRAFT_mRNA1061014	hypothetical protein	PLEOSDRAFT_1061014
895	PLEOSDRAFT_1091437	0.922807	5.41683	5.30093	332	259	PLEOSDRAFT_1091437	KL198004.1	2459866	2461559	1694	+	Genbank	gene	Gene	c(".", "2459866")		protein_coding	PLEOSDRAFT_1091437	TRUE	gene894		gnl|jgi|PLEOSDRAFT_1091437	gnl|jgi|PLEOSDRAFT_mRNA1091437	hypothetical protein	PLEOSDRAFT_1091437
896	PLEOSDRAFT_1073610	0.416179	1.46428	0.19956	14	1	PLEOSDRAFT_1073610	KL198004.1	2462013	2463306	1294	-	Genbank	gene	Gene	c(".", "2462013")	c("2463306", ".")	protein_coding	PLEOSDRAFT_1073610	TRUE	gene895		gnl|jgi|PLEOSDRAFT_1073610	gnl|jgi|PLEOSDRAFT_mRNA1073610	hypothetical protein	PLEOSDRAFT_1073610
897	PLEOSDRAFT_1032301	0.593329	3.66523	2.91213	93	44	PLEOSDRAFT_1032301	KL198004.1	2464099	2465532	1434	+	Genbank	gene	Gene	c(".", "2464099")	c("2465532", ".")	protein_coding	PLEOSDRAFT_1032301	TRUE	gene896		gnl|jgi|PLEOSDRAFT_1032301	gnl|jgi|PLEOSDRAFT_mRNA1032301	hypothetical protein	PLEOSDRAFT_1032301
898	PLEOSDRAFT_1061019	0.94537	7.52623	7.44518	1459	1168	PLEOSDRAFT_1061019	KL198004.1	2465846	2467738	1893	+	Genbank	gene	Gene	c(".", "2465846")		protein_coding	PLEOSDRAFT_1061019	TRUE	gene897		gnl|jgi|PLEOSDRAFT_1061019	gnl|jgi|PLEOSDRAFT_mRNA1061019	hypothetical protein	PLEOSDRAFT_1061019
899	PLEOSDRAFT_1099317	0.317334	2.32803	0.6721	32	4	PLEOSDRAFT_1099317	KL198004.1	2467784	2469326	1543	+	Genbank	gene	Gene	c(".", "2467784")	c("2469326", ".")	protein_coding	PLEOSDRAFT_1099317	TRUE	gene898		gnl|jgi|PLEOSDRAFT_1099317	gnl|jgi|PLEOSDRAFT_mRNA1099317	hypothetical protein	PLEOSDRAFT_1099317
900	PLEOSDRAFT_1099318	0.469273	1.0915	0	9	0	PLEOSDRAFT_1099318	KL198004.1	2469555	2470639	1085	-	Genbank	gene	Gene	c(".", "2469555")	c("2470639", ".")	protein_coding	PLEOSDRAFT_1099318	TRUE	gene899		gnl|jgi|PLEOSDRAFT_1099318	gnl|jgi|PLEOSDRAFT_mRNA1099318	hypothetical protein	PLEOSDRAFT_1099318
901	PLEOSDRAFT_1032576	0.957797	4.94401	4.8818	237	192	PLEOSDRAFT_1032576	KL198004.1	2471666	2473050	1385	+	Genbank	gene	Gene	c(".", "2471666")	c("2473050", ".")	protein_coding	PLEOSDRAFT_1032576	TRUE	gene900		gnl|jgi|PLEOSDRAFT_1032576	gnl|jgi|PLEOSDRAFT_mRNA1032576	hypothetical protein	PLEOSDRAFT_1032576
902	PLEOSDRAFT_1069455	0.665492	0.587506	0	4	0	PLEOSDRAFT_1069455	KL198004.1	2474763	2475691	929	+	Genbank	gene	Gene			protein_coding	PLEOSDRAFT_1069455		gene901		gnl|jgi|PLEOSDRAFT_1069455	gnl|jgi|PLEOSDRAFT_mRNA1069455	hypothetical protein	PLEOSDRAFT_1069455
903	PLEOSDRAFT_1061029	1.05134	6.06279	6.13501	524	467	PLEOSDRAFT_1061029	KL198004.1	2476291	2477432	1142	-	Genbank	gene	Gene		c("2477432", ".")	protein_coding	PLEOSDRAFT_1061029	TRUE	gene902		gnl|jgi|PLEOSDRAFT_1061029	gnl|jgi|PLEOSDRAFT_mRNA1061029	hypothetical protein	PLEOSDRAFT_1061029
904	PLEOSDRAFT_1073617	1.09723	4.32012	4.45398	151	141	PLEOSDRAFT_1073617	KL198004.1	2477510	2478233	724	+	Genbank	gene	Gene	c(".", "2477510")	c("2478233", ".")	protein_coding	PLEOSDRAFT_1073617	TRUE	gene903		gnl|jgi|PLEOSDRAFT_1073617	gnl|jgi|PLEOSDRAFT_mRNA1073617	hypothetical protein	PLEOSDRAFT_1073617
905	PLEOSDRAFT_1099324	1.95265	0.910451	1.87588	7	18	PLEOSDRAFT_1099324	KL198004.1	2478967	2480430	1464	+	Genbank	gene	Gene	c(".", "2478967")	c("2480430", ".")	protein_coding	PLEOSDRAFT_1099324	TRUE	gene904		gnl|jgi|PLEOSDRAFT_1099324	gnl|jgi|PLEOSDRAFT_mRNA1099324	glycoside hydrolase family 61 protein	PLEOSDRAFT_1099324
906	PLEOSDRAFT_1032886	1	0	0	0	0	PLEOSDRAFT_1032886	KL198004.1	2481464	2482646	1183	+	Genbank	gene	Gene	c(".", "2481464")	c("2482646", ".")	protein_coding	PLEOSDRAFT_1032886	TRUE	gene905		gnl|jgi|PLEOSDRAFT_1032886	gnl|jgi|PLEOSDRAFT_mRNA1032886	glycoside hydrolase family 61 protein	PLEOSDRAFT_1032886
907	PLEOSDRAFT_152986	1.04729	6.1598	6.22645	561	498	PLEOSDRAFT_152986	KL198004.1	2483904	2485072	1169	+	Genbank	gene	Gene	c(".", "2483904")	c("2485072", ".")	protein_coding	PLEOSDRAFT_152986	TRUE	gene906		gnl|jgi|PLEOSDRAFT_152986	gnl|jgi|PLEOSDRAFT_mRNA152986	glycoside hydrolase family 61 protein	PLEOSDRAFT_152986
908	PLEOSDRAFT_1087775	1.31914	9.7558	10.1554	6872	7681	PLEOSDRAFT_1087775	KL198004.1	2485045	2486456	1412	-	Genbank	gene	Gene			protein_coding	PLEOSDRAFT_1087775		gene907		gnl|jgi|PLEOSDRAFT_1087775	gnl|jgi|PLEOSDRAFT_mRNA1087775	hypothetical protein	PLEOSDRAFT_1087775
909	PLEOSDRAFT_1052218	0.155438	9.33936	6.65377	5147	672	PLEOSDRAFT_1052218	KL198004.1	2487400	2489444	2045	+	Genbank	gene	Gene			protein_coding	PLEOSDRAFT_1052218		gene908		gnl|jgi|PLEOSDRAFT_1052218	gnl|jgi|PLEOSDRAFT_mRNA1052218	hypothetical protein	PLEOSDRAFT_1052218
910	PLEOSDRAFT_1032023	1.70787	2.9135	3.6857	52	80	PLEOSDRAFT_1032023	KL198004.1	2492488	2494075	1588	+	Genbank	gene	Gene	c(".", "2492488")	c("2494075", ".")	protein_coding	PLEOSDRAFT_1032023	TRUE	gene909		gnl|jgi|PLEOSDRAFT_1032023	gnl|jgi|PLEOSDRAFT_mRNA1032023	putative esterase /lipase	PLEOSDRAFT_1032023
911	PLEOSDRAFT_1032427	0.949307	4.12612	4.05107	131	105	PLEOSDRAFT_1032427	KL198004.1	2494438	2495593	1156	-	Genbank	gene	Gene	c(".", "2494438")	c("2495593", ".")	protein_coding	PLEOSDRAFT_1032427	TRUE	gene910		gnl|jgi|PLEOSDRAFT_1032427	gnl|jgi|PLEOSDRAFT_mRNA1032427	hypothetical protein	PLEOSDRAFT_1032427
912	PLEOSDRAFT_1110534	0.953532	5.00738	4.93873	248	200	PLEOSDRAFT_1110534	KL198004.1	2495817	2497716	1900	-	Genbank	gene	Gene		c("2497716", ".")	protein_coding	PLEOSDRAFT_1110534	TRUE	gene911		gnl|jgi|PLEOSDRAFT_1110534	gnl|jgi|PLEOSDRAFT_mRNA1110534	hypothetical protein	PLEOSDRAFT_1110534
913	PLEOSDRAFT_152980	0.362415	1.46428	0	14	0	PLEOSDRAFT_152980	KL198004.1	2497950	2499024	1075	+	Genbank	gene	Gene	c(".", "2497950")	c("2499024", ".")	protein_coding	PLEOSDRAFT_152980	TRUE	gene912		gnl|jgi|PLEOSDRAFT_152980	gnl|jgi|PLEOSDRAFT_mRNA152980	hypothetical protein	PLEOSDRAFT_152980
914	PLEOSDRAFT_1061040	1.54118	4.35597	4.98001	155	206	PLEOSDRAFT_1061040	KL198004.1	2500480	2501672	1193	-	Genbank	gene	Gene		c("2501672", ".")	protein_coding	PLEOSDRAFT_1061040	TRUE	gene913		gnl|jgi|PLEOSDRAFT_1061040	gnl|jgi|PLEOSDRAFT_mRNA1061040	hypothetical protein	PLEOSDRAFT_1061040
915	PLEOSDRAFT_1061041	3.41911	6.16233	7.93595	562	1644	PLEOSDRAFT_1061041	KL198004.1	2501797	2502781	985	+	Genbank	gene	Gene			protein_coding	PLEOSDRAFT_1061041		gene914		gnl|jgi|PLEOSDRAFT_1061041	gnl|jgi|PLEOSDRAFT_mRNA1061041	hypothetical protein	PLEOSDRAFT_1061041
916	PLEOSDRAFT_48333	6.0757	1.76025	4.3633	19	132	PLEOSDRAFT_48333	KL198004.1	2503762	2505542	1781	+	Genbank	gene	Gene	c(".", "2503762")	c("2505542", ".")	protein_coding	PLEOSDRAFT_48333	TRUE	gene915		gnl|jgi|PLEOSDRAFT_48333	gnl|jgi|PLEOSDRAFT_mRNA48333	glycoside hydrolase family 6 protein	PLEOSDRAFT_48333
917	PLEOSDRAFT_1034127	0.896014	7.6649	7.50649	1607	1219	PLEOSDRAFT_1034127	KL198004.1	2506097	2507924	1828	+	Genbank	gene	Gene	c(".", "2506097")	c("2507924", ".")	protein_coding	PLEOSDRAFT_1034127	TRUE	gene916		gnl|jgi|PLEOSDRAFT_1034127	gnl|jgi|PLEOSDRAFT_mRNA1034127	hypothetical protein	PLEOSDRAFT_1034127
918	PLEOSDRAFT_1073630	0.853311	6.69929	6.47043	819	591	PLEOSDRAFT_1073630	KL198004.1	2508106	2509553	1448	+	Genbank	gene	Gene	c(".", "2508106")	c("2509553", ".")	protein_coding	PLEOSDRAFT_1073630	TRUE	gene917		gnl|jgi|PLEOSDRAFT_1073630	gnl|jgi|PLEOSDRAFT_mRNA1073630	hypothetical protein	PLEOSDRAFT_1073630
919	PLEOSDRAFT_37440	1.04673	4.96738	5.03327	241	214	PLEOSDRAFT_37440	KL198004.1	2509878	2511947	2070	-	Genbank	gene	Gene		c("2511947", ".")	protein_coding	PLEOSDRAFT_37440	TRUE	gene918		gnl|jgi|PLEOSDRAFT_37440	gnl|jgi|PLEOSDRAFT_mRNA37440	hypothetical protein	PLEOSDRAFT_37440
920	PLEOSDRAFT_1095408	2.18206	5.99902	7.12471	501	934	PLEOSDRAFT_1095408	KL198004.1	2512129	2514072	1944	+	Genbank	gene	Gene			protein_coding	PLEOSDRAFT_1095408		gene919		gnl|jgi|PLEOSDRAFT_1095408	gnl|jgi|PLEOSDRAFT_mRNA1095408	hypothetical protein	PLEOSDRAFT_1095408
921	PLEOSDRAFT_16291	2.8079	1.70572	3.19521	18	55	PLEOSDRAFT_16291	KL198004.1	2515054	2516402	1349	+	Genbank	gene	Gene	c(".", "2515054")	c("2516402", ".")	protein_coding	PLEOSDRAFT_16291	TRUE	gene920		gnl|jgi|PLEOSDRAFT_16291	gnl|jgi|PLEOSDRAFT_mRNA16291	hypothetical protein	PLEOSDRAFT_16291
922	PLEOSDRAFT_42627	1.2548	5.62952	5.95697	386	412	PLEOSDRAFT_42627	KL198004.1	2516739	2519239	2501	+	Genbank	gene	Gene			protein_coding	PLEOSDRAFT_42627		gene921		gnl|jgi|PLEOSDRAFT_42627	gnl|jgi|PLEOSDRAFT_mRNA42627	hypothetical protein	PLEOSDRAFT_42627
923	PLEOSDRAFT_1073634	0.401466	4.72843	3.41178	203	65	PLEOSDRAFT_1073634	KL198004.1	2519642	2523233	3592	+	Genbank	gene	Gene	c(".", "2519642")	c("2523233", ".")	protein_coding	PLEOSDRAFT_1073634	TRUE	gene922		gnl|jgi|PLEOSDRAFT_1073634	gnl|jgi|PLEOSDRAFT_mRNA1073634	hypothetical protein	PLEOSDRAFT_1073634
924	PLEOSDRAFT_1034094	1.99214	4.08398	5.0783	127	221	PLEOSDRAFT_1034094	KL198004.1	2523375	2525225	1851	+	Genbank	gene	Gene	c(".", "2523375")	c("2525225", ".")	protein_coding	PLEOSDRAFT_1034094	TRUE	gene923		gnl|jgi|PLEOSDRAFT_1034094	gnl|jgi|PLEOSDRAFT_mRNA1034094	hypothetical protein	PLEOSDRAFT_1034094
925	PLEOSDRAFT_37432	0.970005	8.00759	7.96365	2040	1676	PLEOSDRAFT_37432	KL198004.1	2525292	2528116	2825	-	Genbank	gene	Gene		c("2528116", ".")	protein_coding	PLEOSDRAFT_37432	TRUE	gene924		gnl|jgi|PLEOSDRAFT_37432	gnl|jgi|PLEOSDRAFT_mRNA37432	hypothetical protein	PLEOSDRAFT_37432
926	PLEOSDRAFT_1110544	1.05582	5.81161	5.88998	439	393	PLEOSDRAFT_1110544	KL198004.1	2528293	2530899	2607	+	Genbank	gene	Gene	c(".", "2528293")	c("2530899", ".")	protein_coding	PLEOSDRAFT_1110544	TRUE	gene925		gnl|jgi|PLEOSDRAFT_1110544	gnl|jgi|PLEOSDRAFT_mRNA1110544	hypothetical protein	PLEOSDRAFT_1110544
927	PLEOSDRAFT_1091457	0.478385	5.22658	4.16283	290	114	PLEOSDRAFT_1091457	KL198004.1	2531236	2534358	3123	+	Genbank	gene	Gene	c(".", "2531236")	c("2534358", ".")	protein_coding	PLEOSDRAFT_1091457	TRUE	gene926		gnl|jgi|PLEOSDRAFT_1091457	gnl|jgi|PLEOSDRAFT_mRNA1091457	hypothetical protein	PLEOSDRAFT_1091457
928	ATP2	1.02118	10.121	10.1513	8854	7659	ATP2	KL198004.1	2534476	2536568	2093	-	Genbank	gene	Gene			protein_coding	PLEOSDRAFT_1061059		gene927	ATP2	gnl|jgi|PLEOSDRAFT_1061059	gnl|jgi|PLEOSDRAFT_mRNA1061059	beta subunit of the F1 sector of mitochondrial F1F0 ATP synthase	ATP2
929	PLEOSDRAFT_1033516	0.766029	4.35597	3.97144	155	99	PLEOSDRAFT_1033516	KL198004.1	2536779	2537318	540	+	Genbank	gene	Gene	c(".", "2536779")	c("2537318", ".")	protein_coding	PLEOSDRAFT_1033516	TRUE	gene928		gnl|jgi|PLEOSDRAFT_1033516	gnl|jgi|PLEOSDRAFT_mRNA1033516	hypothetical protein	PLEOSDRAFT_1033516
930	PLEOSDRAFT_164471	2.42211	1.00381	2.28008	8	26	PLEOSDRAFT_164471	KL198004.1	2537955	2538485	531	+	Genbank	gene	Gene	c(".", "2537955")	c("2538485", ".")	protein_coding	PLEOSDRAFT_164471	TRUE	gene929		gnl|jgi|PLEOSDRAFT_164471	gnl|jgi|PLEOSDRAFT_mRNA164471	hypothetical protein	PLEOSDRAFT_164471
931	PLEOSDRAFT_1110547	0.595103	4.54645	3.79766	178	87	PLEOSDRAFT_1110547	KL198004.1	2538738	2541362	2625	+	Genbank	gene	Gene			protein_coding	PLEOSDRAFT_1110547		gene930		gnl|jgi|PLEOSDRAFT_1110547	gnl|jgi|PLEOSDRAFT_mRNA1110547	hypothetical protein	PLEOSDRAFT_1110547
932	PLEOSDRAFT_1061063	0.732541	6.12125	5.67223	546	337	PLEOSDRAFT_1061063	KL198004.1	2541450	2544300	2851	+	Genbank	gene	Gene			protein_coding	PLEOSDRAFT_1061063		gene931		gnl|jgi|PLEOSDRAFT_1061063	gnl|jgi|PLEOSDRAFT_mRNA1061063	hypothetical protein	PLEOSDRAFT_1061063
933	PLEOSDRAFT_1061065	1.14802	5.54273	5.74187	363	354	PLEOSDRAFT_1061065	KL198004.1	2544319	2546376	2058	-	Genbank	gene	Gene	c(".", "2544319")	c("2546376", ".")	protein_coding	PLEOSDRAFT_1061065	TRUE	gene932		gnl|jgi|PLEOSDRAFT_1061065	gnl|jgi|PLEOSDRAFT_mRNA1061065	hypothetical protein	PLEOSDRAFT_1061065
934	PLEOSDRAFT_1091461	1.20487	5.74219	6.01107	418	428	PLEOSDRAFT_1091461	KL198004.1	2546720	2549326	2607	+	Genbank	gene	Gene	c(".", "2546720")		protein_coding	PLEOSDRAFT_1091461	TRUE	gene933		gnl|jgi|PLEOSDRAFT_1091461	gnl|jgi|PLEOSDRAFT_mRNA1091461	hypothetical protein	PLEOSDRAFT_1091461
935	PLEOSDRAFT_19981	0.580687	3.51474	2.73058	83	38	PLEOSDRAFT_19981	KL198004.1	2549325	2552226	2902	-	Genbank	gene	Gene	c(".", "2549325")	c("2552226", ".")	protein_coding	PLEOSDRAFT_19981	TRUE	gene934		gnl|jgi|PLEOSDRAFT_19981	gnl|jgi|PLEOSDRAFT_mRNA19981	hypothetical protein	PLEOSDRAFT_19981
936	PLEOSDRAFT_42613	0.568604	5.41683	4.60233	332	157	PLEOSDRAFT_42613	KL198004.1	2552903	2553943	1041	-	Genbank	gene	Gene			protein_coding	PLEOSDRAFT_42613		gene935		gnl|jgi|PLEOSDRAFT_42613	gnl|jgi|PLEOSDRAFT_mRNA42613	hypothetical protein	PLEOSDRAFT_42613
937	PLEOSDRAFT_1030871	2.01568	3.11526	4.12653	61	111	PLEOSDRAFT_1030871	KL198004.1	2555153	2558266	3114	+	Genbank	gene	Gene	c(".", "2555153")	c("2558266", ".")	protein_coding	PLEOSDRAFT_1030871	TRUE	gene936		gnl|jgi|PLEOSDRAFT_1030871	gnl|jgi|PLEOSDRAFT_mRNA1030871	hypothetical protein	PLEOSDRAFT_1030871
938	PLEOSDRAFT_1095416	1.14399	6.73376	6.92784	839	814	PLEOSDRAFT_1095416	KL198004.1	2558393	2560384	1992	-	Genbank	gene	Gene		c("2560384", ".")	protein_coding	PLEOSDRAFT_1095416	TRUE	gene937		gnl|jgi|PLEOSDRAFT_1095416	gnl|jgi|PLEOSDRAFT_mRNA1095416	hypothetical protein	PLEOSDRAFT_1095416
939	PLEOSDRAFT_1032046	0.749322	5.90534	5.48899	469	296	PLEOSDRAFT_1032046	KL198004.1	2560642	2561575	934	+	Genbank	gene	Gene	c(".", "2560642")	c("2561575", ".")	protein_coding	PLEOSDRAFT_1032046	TRUE	gene938		gnl|jgi|PLEOSDRAFT_1032046	gnl|jgi|PLEOSDRAFT_mRNA1032046	hypothetical protein	PLEOSDRAFT_1032046
940	PLEOSDRAFT_152955	0.409575	4.48301	3.19521	170	55	PLEOSDRAFT_152955	KL198004.1	2561694	2564088	2395	-	Genbank	gene	Gene	c(".", "2561694")	c("2564088", ".")	protein_coding	PLEOSDRAFT_152955	TRUE	gene939		gnl|jgi|PLEOSDRAFT_152955	gnl|jgi|PLEOSDRAFT_mRNA152955	hypothetical protein	PLEOSDRAFT_152955
941	PLEOSDRAFT_21182	1.32469	4.67265	5.0783	195	221	PLEOSDRAFT_21182	KL198004.1	2564259	2566302	2044	-	Genbank	gene	Gene	c(".", "2564259")	c("2566302", ".")	protein_coding	PLEOSDRAFT_21182	TRUE	gene940		gnl|jgi|PLEOSDRAFT_21182	gnl|jgi|PLEOSDRAFT_mRNA21182	hypothetical protein	PLEOSDRAFT_21182
942	PLEOSDRAFT_1052256	10.2762	6.58685	9.94809	757	6652	PLEOSDRAFT_1052256	KL198004.1	2567069	2568801	1733	-	Genbank	gene	Gene			protein_coding	PLEOSDRAFT_1052256		gene941		gnl|jgi|PLEOSDRAFT_1052256	gnl|jgi|PLEOSDRAFT_mRNA1052256	hypothetical protein	PLEOSDRAFT_1052256
943	PLEOSDRAFT_1073651	0.726183	6.28132	5.81972	611	374	PLEOSDRAFT_1073651	KL198004.1	2569030	2569563	534	-	Genbank	gene	Gene	c(".", "2569030")	c("2569563", ".")	protein_coding	PLEOSDRAFT_1073651	TRUE	gene942		gnl|jgi|PLEOSDRAFT_1073651	gnl|jgi|PLEOSDRAFT_mRNA1073651	hypothetical protein	PLEOSDRAFT_1073651
944	PLEOSDRAFT_60760	0.956694	5.43371	5.36984	336	272	PLEOSDRAFT_60760	KL198004.1	2569679	2572554	2876	-	Genbank	gene	Gene	c(".", "2569679")	c("2572554", ".")	protein_coding	PLEOSDRAFT_60760	TRUE	gene943		gnl|jgi|PLEOSDRAFT_60760	gnl|jgi|PLEOSDRAFT_mRNA60760	hypothetical protein	PLEOSDRAFT_60760
945	PLEOSDRAFT_1087797	0.722134	7.34742	6.87776	1288	786	PLEOSDRAFT_1087797	KL198004.1	2573683	2574494	812	-	Genbank	gene	Gene			protein_coding	PLEOSDRAFT_1087797		gene944		gnl|jgi|PLEOSDRAFT_1087797	gnl|jgi|PLEOSDRAFT_mRNA1087797	hypothetical protein	PLEOSDRAFT_1087797
946	PLEOSDRAFT_1091468	0.744391	8.90998	8.48411	3820	2407	PLEOSDRAFT_1091468	KL198004.1	2574653	2575461	809	-	Genbank	gene	Gene			protein_coding	PLEOSDRAFT_1091468		gene945		gnl|jgi|PLEOSDRAFT_1091468	gnl|jgi|PLEOSDRAFT_mRNA1091468	hypothetical protein	PLEOSDRAFT_1091468
947	PLEOSDRAFT_1099364	0.318852	1.64904	0	17	0	PLEOSDRAFT_1099364	KL198004.1	2575579	2576646	1068	+	Genbank	gene	Gene	c(".", "2575579")	c("2576646", ".")	protein_coding	PLEOSDRAFT_1099364	TRUE	gene946		gnl|jgi|PLEOSDRAFT_1099364	gnl|jgi|PLEOSDRAFT_mRNA1099364	hypothetical protein	PLEOSDRAFT_1099364
948	PLEOSDRAFT_1091469	2.34371	4.21666	5.44546	140	287	PLEOSDRAFT_1091469	KL198004.1	2577064	2578465	1402	+	Genbank	gene	Gene			protein_coding	PLEOSDRAFT_1091469		gene947		gnl|jgi|PLEOSDRAFT_1091469	gnl|jgi|PLEOSDRAFT_mRNA1091469	hypothetical protein	PLEOSDRAFT_1091469
949	PLEOSDRAFT_1033864	1.03155	3.34672	3.39153	73	64	PLEOSDRAFT_1033864	KL198004.1	2578448	2579443	996	-	Genbank	gene	Gene	c(".", "2578448")	c("2579443", ".")	protein_coding	PLEOSDRAFT_1033864	TRUE	gene948		gnl|jgi|PLEOSDRAFT_1033864	gnl|jgi|PLEOSDRAFT_mRNA1033864	hypothetical protein	PLEOSDRAFT_1033864
950	PLEOSDRAFT_1073658	0.484509	6.16738	5.12198	564	228	PLEOSDRAFT_1073658	KL198004.1	2579631	2583791	4161	+	Genbank	gene	Gene	c(".", "2579631")	c("2583791", ".")	protein_coding	PLEOSDRAFT_1073658	TRUE	gene949		gnl|jgi|PLEOSDRAFT_1073658	gnl|jgi|PLEOSDRAFT_mRNA1073658	hypothetical protein	PLEOSDRAFT_1073658
951	PLEOSDRAFT_1087800	0.471801	9.02058	7.93683	4125	1645	PLEOSDRAFT_1087800	KL198004.1	2585160	2587114	1955	+	Genbank	gene	Gene			protein_coding	PLEOSDRAFT_1087800		gene950		gnl|jgi|PLEOSDRAFT_1087800	gnl|jgi|PLEOSDRAFT_mRNA1087800	hypothetical protein	PLEOSDRAFT_1087800
952	PLEOSDRAFT_1073660	0.827944	4.00714	3.73475	120	83	PLEOSDRAFT_1073660	KL198004.1	2587914	2590480	2567	+	Genbank	gene	Gene	c(".", "2587914")	c("2590480", ".")	protein_coding	PLEOSDRAFT_1073660	TRUE	gene951		gnl|jgi|PLEOSDRAFT_1073660	gnl|jgi|PLEOSDRAFT_mRNA1073660	hypothetical protein	PLEOSDRAFT_1073660
953	PLEOSDRAFT_1099369	0.3497	5.37376	3.85795	322	91	PLEOSDRAFT_1099369	KL198004.1	2591583	2592828	1246	-	Genbank	gene	Gene	c(".", "2591583")	c("2592828", ".")	protein_coding	PLEOSDRAFT_1099369	TRUE	gene952		gnl|jgi|PLEOSDRAFT_1099369	gnl|jgi|PLEOSDRAFT_mRNA1099369	hypothetical protein	PLEOSDRAFT_1099369
954	PLEOSDRAFT_1033435	0.958953	4.59976	4.53929	185	150	PLEOSDRAFT_1033435	KL198004.1	2593395	2594351	957	+	Genbank	gene	Gene	c(".", "2593395")	c("2594351", ".")	protein_coding	PLEOSDRAFT_1033435	TRUE	gene953		gnl|jgi|PLEOSDRAFT_1033435	gnl|jgi|PLEOSDRAFT_mRNA1033435	hypothetical protein	PLEOSDRAFT_1033435
955	PLEOSDRAFT_1110559	0.734632	5.97616	5.53126	493	305	PLEOSDRAFT_1110559	KL198004.1	2594393	2595113	721	-	Genbank	gene	Gene			protein_coding	PLEOSDRAFT_1110559		gene954		gnl|jgi|PLEOSDRAFT_1110559	gnl|jgi|PLEOSDRAFT_mRNA1110559	hypothetical protein	PLEOSDRAFT_1110559
956	PLEOSDRAFT_1061076	0.842536	6.76744	6.52025	859	612	PLEOSDRAFT_1061076	KL198004.1	2595383	2598573	3191	+	Genbank	gene	Gene			protein_coding	PLEOSDRAFT_1061076		gene955		gnl|jgi|PLEOSDRAFT_1061076	gnl|jgi|PLEOSDRAFT_mRNA1061076	hypothetical protein	PLEOSDRAFT_1061076
957	PLEOSDRAFT_1073665	9.78504	5.70791	8.99849	408	3441	PLEOSDRAFT_1073665	KL198004.1	2599719	2601080	1362	-	Genbank	gene	Gene	c(".", "2599719")	c("2601080", ".")	protein_coding	PLEOSDRAFT_1073665	TRUE	gene956		gnl|jgi|PLEOSDRAFT_1073665	gnl|jgi|PLEOSDRAFT_mRNA1073665	hypothetical protein	PLEOSDRAFT_1073665
958	PLEOSDRAFT_60756	1.09797	5.89927	6.03411	467	435	PLEOSDRAFT_60756	KL198004.1	2601601	2604297	2697	-	Genbank	gene	Gene	c(".", "2601601")	c("2604297", ".")	protein_coding	PLEOSDRAFT_60756	TRUE	gene957		gnl|jgi|PLEOSDRAFT_60756	gnl|jgi|PLEOSDRAFT_mRNA60756	hypothetical protein	PLEOSDRAFT_60756
959	PLEOSDRAFT_1099375	1.36575	4.31101	4.76071	150	176	PLEOSDRAFT_1099375	KL198004.1	2604469	2606920	2452	+	Genbank	gene	Gene	c(".", "2604469")	c("2606920", ".")	protein_coding	PLEOSDRAFT_1099375	TRUE	gene958		gnl|jgi|PLEOSDRAFT_1099375	gnl|jgi|PLEOSDRAFT_mRNA1099375	hypothetical protein	PLEOSDRAFT_1099375
960	PLEOSDRAFT_1052272	1.64171	3.74852	4.46371	99	142	PLEOSDRAFT_1052272	KL198004.1	2608546	2610299	1754	-	Genbank	gene	Gene		c("2610299", ".")	protein_coding	PLEOSDRAFT_1052272	TRUE	gene959		gnl|jgi|PLEOSDRAFT_1052272	gnl|jgi|PLEOSDRAFT_mRNA1052272	hypothetical protein	PLEOSDRAFT_1052272
961	PLEOSDRAFT_1034051	1.23037	6.01873	6.31782	508	531	PLEOSDRAFT_1034051	KL198004.1	2610850	2611940	1091	-	Genbank	gene	Gene	c(".", "2610850")	c("2611940", ".")	protein_coding	PLEOSDRAFT_1034051	TRUE	gene960		gnl|jgi|PLEOSDRAFT_1034051	gnl|jgi|PLEOSDRAFT_mRNA1034051	hypothetical protein	PLEOSDRAFT_1034051
962	PLEOSDRAFT_60755	1.15013	7.58028	7.78208	1515	1477	PLEOSDRAFT_60755	KL198004.1	2612032	2613299	1268	-	Genbank	gene	Gene		c("2613299", ".")	protein_coding	PLEOSDRAFT_60755	TRUE	gene961		gnl|jgi|PLEOSDRAFT_60755	gnl|jgi|PLEOSDRAFT_mRNA60755	hypothetical protein	PLEOSDRAFT_60755
963	PLEOSDRAFT_1031887	2.96745	2.96083	4.53006	54	149	PLEOSDRAFT_1031887	KL198004.1	2613986	2616174	2189	-	Genbank	gene	Gene	c(".", "2613986")	c("2616174", ".")	protein_coding	PLEOSDRAFT_1031887	TRUE	gene962		gnl|jgi|PLEOSDRAFT_1031887	gnl|jgi|PLEOSDRAFT_mRNA1031887	hypothetical protein	PLEOSDRAFT_1031887
964	PLEOSDRAFT_1031699	1.14144	3.0728	3.26366	59	58	PLEOSDRAFT_1031699	KL198004.1	2616406	2618344	1939	+	Genbank	gene	Gene	c(".", "2616406")	c("2618344", ".")	protein_coding	PLEOSDRAFT_1031699	TRUE	gene963		gnl|jgi|PLEOSDRAFT_1031699	gnl|jgi|PLEOSDRAFT_mRNA1031699	glycosyltransferase family 22 protein	PLEOSDRAFT_1031699
965	PLEOSDRAFT_1091478	0.460784	9.05029	7.93245	4211	1640	PLEOSDRAFT_1091478	KL198004.1	2619037	2619567	531	+	Genbank	gene	Gene			protein_coding	PLEOSDRAFT_1091478		gene964		gnl|jgi|PLEOSDRAFT_1091478	gnl|jgi|PLEOSDRAFT_mRNA1091478	hypothetical protein	PLEOSDRAFT_1091478
966	PLEOSDRAFT_1087808	0.604344	6.25782	5.53126	601	305	PLEOSDRAFT_1087808	KL198004.1	2619690	2621021	1332	-	Genbank	gene	Gene			protein_coding	PLEOSDRAFT_1087808		gene965		gnl|jgi|PLEOSDRAFT_1087808	gnl|jgi|PLEOSDRAFT_mRNA1087808	hypothetical protein	PLEOSDRAFT_1087808
967	PLEOSDRAFT_1087809	0.856118	7.29413	7.07001	1241	899	PLEOSDRAFT_1087809	KL198004.1	2621091	2622117	1027	-	Genbank	gene	Gene			protein_coding	PLEOSDRAFT_1087809		gene966		gnl|jgi|PLEOSDRAFT_1087809	gnl|jgi|PLEOSDRAFT_mRNA1087809	hypothetical protein	PLEOSDRAFT_1087809
968	PLEOSDRAFT_1061094	1.37892	6.16233	6.62587	562	659	PLEOSDRAFT_1061094	KL198004.1	2622288	2622956	669	-	Genbank	gene	Gene			protein_coding	PLEOSDRAFT_1061094		gene967		gnl|jgi|PLEOSDRAFT_1061094	gnl|jgi|PLEOSDRAFT_mRNA1061094	hypothetical protein	PLEOSDRAFT_1061094
969	PLEOSDRAFT_1032324	0.646373	4.89611	4.26654	229	123	PLEOSDRAFT_1032324	KL198004.1	2623182	2623709	528	+	Genbank	gene	Gene	c(".", "2623182")	c("2623709", ".")	protein_coding	PLEOSDRAFT_1032324	TRUE	gene968		gnl|jgi|PLEOSDRAFT_1032324	gnl|jgi|PLEOSDRAFT_mRNA1032324	hypothetical protein	PLEOSDRAFT_1032324
970	PLEOSDRAFT_1110569	1.88638	7.67114	8.58676	1614	2585	PLEOSDRAFT_1110569	KL198004.1	2623734	2625054	1321	-	Genbank	gene	Gene		c("2625054", ".")	protein_coding	PLEOSDRAFT_1110569	TRUE	gene969		gnl|jgi|PLEOSDRAFT_1110569	gnl|jgi|PLEOSDRAFT_mRNA1110569	hypothetical protein	PLEOSDRAFT_1110569
971	PLEOSDRAFT_20239	1.22536	3.98442	4.27762	118	124	PLEOSDRAFT_20239	KL198004.1	2625234	2629565	4332	+	Genbank	gene	Gene	c(".", "2625234")	c("2629565", ".")	protein_coding	PLEOSDRAFT_20239	TRUE	gene970		gnl|jgi|PLEOSDRAFT_20239	gnl|jgi|PLEOSDRAFT_mRNA20239	hypothetical protein	PLEOSDRAFT_20239
972	PLEOSDRAFT_1099387	0.696801	4.20688	3.6857	139	80	PLEOSDRAFT_1099387	KL198004.1	2629822	2632769	2948	-	Genbank	gene	Gene	c(".", "2629822")	c("2632769", ".")	protein_coding	PLEOSDRAFT_1099387	TRUE	gene971		gnl|jgi|PLEOSDRAFT_1099387	gnl|jgi|PLEOSDRAFT_mRNA1099387	hypothetical protein	PLEOSDRAFT_1099387
973	PLEOSDRAFT_1110570	2.18049	5.30663	6.43129	307	575	PLEOSDRAFT_1110570	KL198004.1	2634256	2638081	3826	-	Genbank	gene	Gene		c("2638081", ".")	protein_coding	PLEOSDRAFT_1110570	TRUE	gene972		gnl|jgi|PLEOSDRAFT_1110570	gnl|jgi|PLEOSDRAFT_mRNA1110570	hypothetical protein	PLEOSDRAFT_1110570
974	PLEOSDRAFT_1031697	1.7915	5.60737	6.44854	380	582	PLEOSDRAFT_1031697	KL198004.1	2639060	2641096	2037	-	Genbank	gene	Gene	c(".", "2639060")	c("2641096", ".")	protein_coding	PLEOSDRAFT_1031697	TRUE	gene973		gnl|jgi|PLEOSDRAFT_1031697	gnl|jgi|PLEOSDRAFT_mRNA1031697	hypothetical protein	PLEOSDRAFT_1031697
975	PLEOSDRAFT_1099390	1.61629	0.703375	1.39606	5	11	PLEOSDRAFT_1099390	KL198004.1	2641802	2643737	1936	+	Genbank	gene	Gene	c(".", "2641802")	c("2643737", ".")	protein_coding	PLEOSDRAFT_1099390	TRUE	gene974		gnl|jgi|PLEOSDRAFT_1099390	gnl|jgi|PLEOSDRAFT_mRNA1099390	hypothetical protein	PLEOSDRAFT_1099390
976	PLEOSDRAFT_1087812	1.39845	5.91739	6.40122	473	563	PLEOSDRAFT_1087812	KL198004.1	2643930	2645314	1385	+	Genbank	gene	Gene			protein_coding	PLEOSDRAFT_1087812		gene975		gnl|jgi|PLEOSDRAFT_1087812	gnl|jgi|PLEOSDRAFT_mRNA1087812	hypothetical protein	PLEOSDRAFT_1087812
977	PLEOSDRAFT_172423	0.532271	7.18124	6.27148	1147	514	PLEOSDRAFT_172423	KL198004.1	2645357	2647536	2180	-	Genbank	gene	Gene			protein_coding	PLEOSDRAFT_172423		gene976		gnl|jgi|PLEOSDRAFT_172423	gnl|jgi|PLEOSDRAFT_mRNA172423	hypothetical protein	PLEOSDRAFT_172423
978	PLEOSDRAFT_t10	0.917706	0.323455	0.19956	2	1	PLEOSDRAFT_t10	KL198004.1	2647638	2647710	73	-	Genbank	gene	Gene			tRNA	PLEOSDRAFT_t10		gene977				tRNA-Phe	PLEOSDRAFT_t10
979	PLEOSDRAFT_1032173	0.615145	4.82753	4.12653	218	111	PLEOSDRAFT_1032173	KL198004.1	2647797	2649454	1658	+	Genbank	gene	Gene	c(".", "2647797")	c("2649454", ".")	protein_coding	PLEOSDRAFT_1032173	TRUE	gene978		gnl|jgi|PLEOSDRAFT_1032173	gnl|jgi|PLEOSDRAFT_mRNA1032173	hypothetical protein	PLEOSDRAFT_1032173
980	PLEOSDRAFT_1080668	0.687791	3.56156	3.0216	86	48	PLEOSDRAFT_1080668	KL198004.1	2649609	2651351	1743	-	Genbank	gene	Gene	c(".", "2649609")	c("2651351", ".")	protein_coding	PLEOSDRAFT_1080668	TRUE	gene979		gnl|jgi|PLEOSDRAFT_1080668	gnl|jgi|PLEOSDRAFT_mRNA1080668	hypothetical protein	PLEOSDRAFT_1080668
981	PLEOSDRAFT_1110574	3.77011	4.45848	6.37309	167	552	PLEOSDRAFT_1110574	KL198004.1	2654018	2655128	1111	+	Genbank	gene	Gene	c(".", "2654018")		protein_coding	PLEOSDRAFT_1110574	TRUE	gene980		gnl|jgi|PLEOSDRAFT_1110574	gnl|jgi|PLEOSDRAFT_mRNA1110574	hypothetical protein	PLEOSDRAFT_1110574
982	PLEOSDRAFT_1052290	1.903	5.71483	6.6431	410	667	PLEOSDRAFT_1052290	KL198004.1	2655107	2657255	2149	-	Genbank	gene	Gene			protein_coding	PLEOSDRAFT_1052290		gene981		gnl|jgi|PLEOSDRAFT_1052290	gnl|jgi|PLEOSDRAFT_mRNA1052290	hypothetical protein	PLEOSDRAFT_1052290
983	PLEOSDRAFT_1052294	0.678668	8.87488	8.31566	3728	2141	PLEOSDRAFT_1052294	KL198004.1	2657461	2658572	1112	-	Genbank	gene	Gene			protein_coding	PLEOSDRAFT_1052294		gene982		gnl|jgi|PLEOSDRAFT_1052294	gnl|jgi|PLEOSDRAFT_mRNA1052294	hypothetical protein	PLEOSDRAFT_1052294
984	PLEOSDRAFT_152915	0.39573	2.56091	1.2235	39	9	PLEOSDRAFT_152915	KL198004.1	2659033	2660804	1772	+	Genbank	gene	Gene	c(".", "2659033")	c("2660804", ".")	protein_coding	PLEOSDRAFT_152915	TRUE	gene983		gnl|jgi|PLEOSDRAFT_152915	gnl|jgi|PLEOSDRAFT_mRNA152915	hypothetical protein	PLEOSDRAFT_152915
985	PLEOSDRAFT_1099398	1.3935	5.11592	5.59464	268	319	PLEOSDRAFT_1099398	KL198004.1	2661332	2662329	998	-	Genbank	gene	Gene	c(".", "2661332")	c("2662329", ".")	protein_coding	PLEOSDRAFT_1099398	TRUE	gene984		gnl|jgi|PLEOSDRAFT_1099398	gnl|jgi|PLEOSDRAFT_mRNA1099398	hypothetical protein	PLEOSDRAFT_1099398
986	PLEOSDRAFT_1099399	0.765375	2.62109	2.23533	41	25	PLEOSDRAFT_1099399	KL198004.1	2662703	2664105	1403	-	Genbank	gene	Gene	c(".", "2662703")	c("2664105", ".")	protein_coding	PLEOSDRAFT_1099399	TRUE	gene985		gnl|jgi|PLEOSDRAFT_1099399	gnl|jgi|PLEOSDRAFT_mRNA1099399	hypothetical protein	PLEOSDRAFT_1099399
987	PLEOSDRAFT_1099400	0.698721	5.34728	4.83007	316	185	PLEOSDRAFT_1099400	KL198004.1	2664993	2668569	3577	+	Genbank	gene	Gene	c(".", "2664993")	c("2668569", ".")	protein_coding	PLEOSDRAFT_1099400	TRUE	gene986		gnl|jgi|PLEOSDRAFT_1099400	gnl|jgi|PLEOSDRAFT_mRNA1099400	hypothetical protein	PLEOSDRAFT_1099400
988	PLEOSDRAFT_152911	0.0232036	5.42951	0	335	0	PLEOSDRAFT_152911	KL198004.1	2668626	2669915	1290	-	Genbank	gene	Gene	c(".", "2668626")	c("2669915", ".")	protein_coding	PLEOSDRAFT_152911	TRUE	gene987		gnl|jgi|PLEOSDRAFT_152911	gnl|jgi|PLEOSDRAFT_mRNA152911	hypothetical protein	PLEOSDRAFT_152911
989	PLEOSDRAFT_1073691	1.69653	1.76025	2.52284	19	32	PLEOSDRAFT_1073691	KL198004.1	2670016	2670895	880	+	Genbank	gene	Gene	c(".", "2670016")	c("2670895", ".")	protein_coding	PLEOSDRAFT_1073691	TRUE	gene988		gnl|jgi|PLEOSDRAFT_1073691	gnl|jgi|PLEOSDRAFT_mRNA1073691	hypothetical protein	PLEOSDRAFT_1073691
990	PLEOSDRAFT_1031274	0.371578	3.41629	1.98803	77	20	PLEOSDRAFT_1031274	KL198004.1	2670906	2672299	1394	-	Genbank	gene	Gene	c(".", "2670906")	c("2672299", ".")	protein_coding	PLEOSDRAFT_1031274	TRUE	gene989		gnl|jgi|PLEOSDRAFT_1031274	gnl|jgi|PLEOSDRAFT_mRNA1031274	hypothetical protein	PLEOSDRAFT_1031274
991	PLEOSDRAFT_1080674	0.864942	5.80838	5.59906	438	320	PLEOSDRAFT_1080674	KL198004.1	2672405	2674541	2137	+	Genbank	gene	Gene	c(".", "2672405")	c("2674541", ".")	protein_coding	PLEOSDRAFT_1080674	TRUE	gene990		gnl|jgi|PLEOSDRAFT_1080674	gnl|jgi|PLEOSDRAFT_mRNA1080674	hypothetical protein	PLEOSDRAFT_1080674
992	PLEOSDRAFT_1099404	0.742825	4.72843	4.29952	203	126	PLEOSDRAFT_1099404	KL198004.1	2674626	2675515	890	-	Genbank	gene	Gene	c(".", "2674626")	c("2675515", ".")	protein_coding	PLEOSDRAFT_1099404	TRUE	gene991		gnl|jgi|PLEOSDRAFT_1099404	gnl|jgi|PLEOSDRAFT_mRNA1099404	hypothetical protein	PLEOSDRAFT_1099404
993	PLEOSDRAFT_1091491	0.973697	4.92026	4.8818	233	192	PLEOSDRAFT_1091491	KL198004.1	2675690	2678179	2490	-	Genbank	gene	Gene	c(".", "2675690")	c("2678179", ".")	protein_coding	PLEOSDRAFT_1091491	TRUE	gene992		gnl|jgi|PLEOSDRAFT_1091491	gnl|jgi|PLEOSDRAFT_mRNA1091491	hypothetical protein	PLEOSDRAFT_1091491
994	PLEOSDRAFT_1099406	0.921551	7.24717	7.1293	1201	937	PLEOSDRAFT_1099406	KL198004.1	2678425	2678999	575	+	Genbank	gene	Gene	c(".", "2678425")	c("2678999", ".")	protein_coding	PLEOSDRAFT_1099406	TRUE	gene993		gnl|jgi|PLEOSDRAFT_1099406	gnl|jgi|PLEOSDRAFT_mRNA1099406	hypothetical protein	PLEOSDRAFT_1099406
995	PLEOSDRAFT_1033317	0.859045	5.39545	5.17626	327	237	PLEOSDRAFT_1033317	KL198004.1	2679063	2680508	1446	-	Genbank	gene	Gene	c(".", "2679063")	c("2680508", ".")	protein_coding	PLEOSDRAFT_1033317	TRUE	gene994		gnl|jgi|PLEOSDRAFT_1033317	gnl|jgi|PLEOSDRAFT_mRNA1033317	glycosyltransferase family 50 protein	PLEOSDRAFT_1033317
996	PLEOSDRAFT_1091493	1.57886	10.1725	10.8314	9176	12276	PLEOSDRAFT_1091493	KL198004.1	2680565	2681475	911	-	Genbank	gene	Gene			protein_coding	PLEOSDRAFT_1091493		gene995		gnl|jgi|PLEOSDRAFT_1091493	gnl|jgi|PLEOSDRAFT_mRNA1091493	hypothetical protein	PLEOSDRAFT_1091493
997	PLEOSDRAFT_1091494	1.3175	6.32041	6.7182	628	703	PLEOSDRAFT_1091494	KL198004.1	2681610	2682333	724	+	Genbank	gene	Gene	c(".", "2681610")		protein_coding	PLEOSDRAFT_1091494	TRUE	gene996		gnl|jgi|PLEOSDRAFT_1091494	gnl|jgi|PLEOSDRAFT_mRNA1091494	hypothetical protein	PLEOSDRAFT_1091494
998	PLEOSDRAFT_1033436	1.37937	3.13603	3.60004	62	75	PLEOSDRAFT_1033436	KL198004.1	2682376	2683492	1117	-	Genbank	gene	Gene	c(".", "2682376")	c("2683492", ".")	protein_coding	PLEOSDRAFT_1033436	TRUE	gene997		gnl|jgi|PLEOSDRAFT_1033436	gnl|jgi|PLEOSDRAFT_mRNA1033436	hypothetical protein	PLEOSDRAFT_1033436
999	PLEOSDRAFT_1061117	0.426798	6.41054	5.18217	669	238	PLEOSDRAFT_1061117	KL198004.1	2684030	2685553	1524	-	Genbank	gene	Gene	c(".", "2684030")	c("2685553", ".")	protein_coding	PLEOSDRAFT_1061117	TRUE	gene998		gnl|jgi|PLEOSDRAFT_1061117	gnl|jgi|PLEOSDRAFT_mRNA1061117	hypothetical protein	PLEOSDRAFT_1061117
1000	PLEOSDRAFT_1087817	1.35064	5.67989	6.11353	400	460	PLEOSDRAFT_1087817	KL198004.1	2685669	2686664	996	-	Genbank	gene	Gene			protein_coding	PLEOSDRAFT_1087817		gene999		gnl|jgi|PLEOSDRAFT_1087817	gnl|jgi|PLEOSDRAFT_mRNA1087817	hypothetical protein	PLEOSDRAFT_1087817
1001	PLEOSDRAFT_1087818	4.12333	8.88105	10.9249	3744	13098	PLEOSDRAFT_1087818	KL198004.1	2687080	2688464	1385	-	Genbank	gene	Gene			protein_coding	PLEOSDRAFT_1087818		gene1000		gnl|jgi|PLEOSDRAFT_1087818	gnl|jgi|PLEOSDRAFT_mRNA1087818	hypothetical protein	PLEOSDRAFT_1087818
1002	PLEOSDRAFT_1087819	1.98972	2.93736	3.92992	53	96	PLEOSDRAFT_1087819	KL198004.1	2689612	2690664	1053	+	Genbank	gene	Gene			protein_coding	PLEOSDRAFT_1087819		gene1001		gnl|jgi|PLEOSDRAFT_1087819	gnl|jgi|PLEOSDRAFT_mRNA1087819	hypothetical protein	PLEOSDRAFT_1087819
1003	PLEOSDRAFT_1110582	1.02244	2.29146	2.32348	31	27	PLEOSDRAFT_1110582	KL198004.1	2691055	2692445	1391	+	Genbank	gene	Gene			protein_coding	PLEOSDRAFT_1110582		gene1002		gnl|jgi|PLEOSDRAFT_1110582	gnl|jgi|PLEOSDRAFT_mRNA1110582	hypothetical protein	PLEOSDRAFT_1110582
1004	PLEOSDRAFT_1091499	1.0457	8.72356	8.78803	3356	2973	PLEOSDRAFT_1091499	KL198004.1	2692868	2694375	1508	+	Genbank	gene	Gene			protein_coding	PLEOSDRAFT_1091499		gene1003		gnl|jgi|PLEOSDRAFT_1091499	gnl|jgi|PLEOSDRAFT_mRNA1091499	hypothetical protein	PLEOSDRAFT_1091499
1005	PLEOSDRAFT_1110584	0.731123	1.25234	0.800528	11	5	PLEOSDRAFT_1110584	KL198004.1	2694474	2695158	685	+	Genbank	gene	Gene		c("2695158", ".")	protein_coding	PLEOSDRAFT_1110584	TRUE	gene1004		gnl|jgi|PLEOSDRAFT_1110584	gnl|jgi|PLEOSDRAFT_mRNA1110584	hypothetical protein	PLEOSDRAFT_1110584
1006	PLEOSDRAFT_1099415	1.26489	0.461513	0.800528	3	5	PLEOSDRAFT_1099415	KL198004.1	2696306	2698754	2449	+	Genbank	gene	Gene	c(".", "2696306")	c("2698754", ".")	protein_coding	PLEOSDRAFT_1099415	TRUE	gene1005		gnl|jgi|PLEOSDRAFT_1099415	gnl|jgi|PLEOSDRAFT_mRNA1099415	hypothetical protein	PLEOSDRAFT_1099415
1007	PLEOSDRAFT_1087821	1.89117	3.73497	4.65425	98	163	PLEOSDRAFT_1087821	KL198004.1	2699100	2700231	1132	-	Genbank	gene	Gene			protein_coding	PLEOSDRAFT_1087821		gene1006		gnl|jgi|PLEOSDRAFT_1087821	gnl|jgi|PLEOSDRAFT_mRNA1087821	glycoside hydrolase family 43 protein	PLEOSDRAFT_1087821
1008	PLEOSDRAFT_21087	2.33154	3.44986	4.67114	79	165	PLEOSDRAFT_21087	KL198004.1	2700659	2702543	1885	+	Genbank	gene	Gene	c(".", "2700659")	c("2702543", ".")	protein_coding	PLEOSDRAFT_21087	TRUE	gene1007		gnl|jgi|PLEOSDRAFT_21087	gnl|jgi|PLEOSDRAFT_mRNA21087	hypothetical protein	PLEOSDRAFT_21087
1009	PLEOSDRAFT_1080682	0.908281	1.76025	1.62146	19	14	PLEOSDRAFT_1080682	KL198004.1	2704245	2705619	1375	+	Genbank	gene	Gene	c(".", "2704245")	c("2705619", ".")	protein_coding	PLEOSDRAFT_1080682	TRUE	gene1008		gnl|jgi|PLEOSDRAFT_1080682	gnl|jgi|PLEOSDRAFT_mRNA1080682	hypothetical protein	PLEOSDRAFT_1080682
1010	PLEOSDRAFT_1087822	1.30466	1.0915	1.47517	9	12	PLEOSDRAFT_1087822	KL198004.1	2708062	2710063	2002	-	Genbank	gene	Gene			protein_coding	PLEOSDRAFT_1087822		gene1009		gnl|jgi|PLEOSDRAFT_1087822	gnl|jgi|PLEOSDRAFT_mRNA1087822	hypothetical protein	PLEOSDRAFT_1087822
1011	PLEOSDRAFT_1069512	0.125592	4.92623	1.93305	234	19	PLEOSDRAFT_1069512	KL198004.1	2710206	2711000	795	+	Genbank	gene	Gene			protein_coding	PLEOSDRAFT_1069512		gene1010		gnl|jgi|PLEOSDRAFT_1069512	gnl|jgi|PLEOSDRAFT_mRNA1069512	hypothetical protein	PLEOSDRAFT_1069512
1012	PLEOSDRAFT_1095440	0.49868	1.00381	0	8	0	PLEOSDRAFT_1095440	KL198004.1	2711385	2714070	2686	-	Genbank	gene	Gene			protein_coding	PLEOSDRAFT_1095440		gene1011		gnl|jgi|PLEOSDRAFT_1095440	gnl|jgi|PLEOSDRAFT_mRNA1095440	hypothetical protein	PLEOSDRAFT_1095440
1013	PLEOSDRAFT_22132	1	0	0	0	0	PLEOSDRAFT_22132	KL198004.1	2714216	2714623	408	+	Genbank	gene	Gene	c(".", "2714216")	c("2714623", ".")	protein_coding	PLEOSDRAFT_22132	TRUE	gene1012		gnl|jgi|PLEOSDRAFT_22132	gnl|jgi|PLEOSDRAFT_mRNA22132	hypothetical protein	PLEOSDRAFT_22132
1014	PLEOSDRAFT_152889	1	0	0	0	0	PLEOSDRAFT_152889	KL198004.1	2715524	2718814	3291	+	Genbank	gene	Gene	c(".", "2715524")	c("2718814", ".")	protein_coding	PLEOSDRAFT_152889	TRUE	gene1013		gnl|jgi|PLEOSDRAFT_152889	gnl|jgi|PLEOSDRAFT_mRNA152889	hypothetical protein	PLEOSDRAFT_152889
1015	PLEOSDRAFT_48269	0.799154	0.323455	0	2	0	PLEOSDRAFT_48269	KL198004.1	2719645	2721487	1843	-	Genbank	gene	Gene	c(".", "2719645")	c("2721487", ".")	protein_coding	PLEOSDRAFT_48269	TRUE	gene1014		gnl|jgi|PLEOSDRAFT_48269	gnl|jgi|PLEOSDRAFT_mRNA48269	polysaccharide lyase family 1 protein	PLEOSDRAFT_48269
1016	PLEOSDRAFT_20363	0.934418	3.92598	3.82812	113	89	PLEOSDRAFT_20363	KL198004.1	2721901	2723323	1423	+	Genbank	gene	Gene	c(".", "2721901")	c("2723323", ".")	protein_coding	PLEOSDRAFT_20363	TRUE	gene1015		gnl|jgi|PLEOSDRAFT_20363	gnl|jgi|PLEOSDRAFT_mRNA20363	hypothetical protein	PLEOSDRAFT_20363
1017	PLEOSDRAFT_1033649	2.18047	4.18711	5.31175	137	261	PLEOSDRAFT_1033649	KL198004.1	2723510	2725193	1684	+	Genbank	gene	Gene	c(".", "2723510")	c("2725193", ".")	protein_coding	PLEOSDRAFT_1033649	TRUE	gene1016		gnl|jgi|PLEOSDRAFT_1033649	gnl|jgi|PLEOSDRAFT_mRNA1033649	hypothetical protein	PLEOSDRAFT_1033649
1018	PLEOSDRAFT_152885	1.26357	4.62202	4.95952	188	203	PLEOSDRAFT_152885	KL198004.1	2725283	2729827	4545	-	Genbank	gene	Gene	c(".", "2725283")	c("2729827", ".")	protein_coding	PLEOSDRAFT_152885	TRUE	gene1017		gnl|jgi|PLEOSDRAFT_152885	gnl|jgi|PLEOSDRAFT_mRNA152885	hypothetical protein	PLEOSDRAFT_152885
1019	PLEOSDRAFT_1061134	0.738586	8.44222	8.00506	2760	1725	PLEOSDRAFT_1061134	KL198004.1	2729965	2732045	2081	+	Genbank	gene	Gene			protein_coding	PLEOSDRAFT_1061134		gene1018		gnl|jgi|PLEOSDRAFT_1061134	gnl|jgi|PLEOSDRAFT_mRNA1061134	hypothetical protein	PLEOSDRAFT_1061134
1020	PLEOSDRAFT_1099429	1.67677	5.16222	5.90791	277	398	PLEOSDRAFT_1099429	KL198004.1	2732120	2733135	1016	-	Genbank	gene	Gene	c(".", "2732120")	c("2733135", ".")	protein_coding	PLEOSDRAFT_1099429	TRUE	gene1019		gnl|jgi|PLEOSDRAFT_1099429	gnl|jgi|PLEOSDRAFT_mRNA1099429	hypothetical protein	PLEOSDRAFT_1099429
1021	PLEOSDRAFT_1091506	3.94923	7.86557	9.84714	1848	6202	PLEOSDRAFT_1091506	KL198004.1	2733249	2734162	914	+	Genbank	gene	Gene			protein_coding	PLEOSDRAFT_1091506		gene1020		gnl|jgi|PLEOSDRAFT_1091506	gnl|jgi|PLEOSDRAFT_mRNA1091506	hypothetical protein	PLEOSDRAFT_1091506
1022	PLEOSDRAFT_1091507	0.860088	7.27786	7.06042	1227	893	PLEOSDRAFT_1091507	KL198004.1	2734168	2735206	1039	-	Genbank	gene	Gene			protein_coding	PLEOSDRAFT_1091507		gene1021		gnl|jgi|PLEOSDRAFT_1091507	gnl|jgi|PLEOSDRAFT_mRNA1091507	hypothetical protein	PLEOSDRAFT_1091507
1023	PLEOSDRAFT_1099432	0.33663	4.53867	2.96791	177	46	PLEOSDRAFT_1099432	KL198004.1	2735337	2736524	1188	-	Genbank	gene	Gene	c(".", "2735337")	c("2736524", ".")	protein_coding	PLEOSDRAFT_1099432	TRUE	gene1022		gnl|jgi|PLEOSDRAFT_1099432	gnl|jgi|PLEOSDRAFT_mRNA1099432	hypothetical protein	PLEOSDRAFT_1099432
1024	PLEOSDRAFT_22289	1.49947	4.24562	4.83007	143	185	PLEOSDRAFT_22289	KL198004.1	2736700	2737267	568	+	Genbank	gene	Gene	c(".", "2736700")	c("2737267", ".")	protein_coding	PLEOSDRAFT_22289	TRUE	gene1023		gnl|jgi|PLEOSDRAFT_22289	gnl|jgi|PLEOSDRAFT_mRNA22289	hypothetical protein	PLEOSDRAFT_22289
1025	PLEOSDRAFT_1099434	2.09227	3.85258	4.91765	107	197	PLEOSDRAFT_1099434	KL198004.1	2737347	2738118	772	-	Genbank	gene	Gene	c(".", "2737347")	c("2738118", ".")	protein_coding	PLEOSDRAFT_1099434	TRUE	gene1024		gnl|jgi|PLEOSDRAFT_1099434	gnl|jgi|PLEOSDRAFT_mRNA1099434	hypothetical protein	PLEOSDRAFT_1099434
1026	PLEOSDRAFT_1073717	1.16002	5.89319	6.10734	465	458	PLEOSDRAFT_1073717	KL198004.1	2738202	2739312	1111	+	Genbank	gene	Gene	c(".", "2738202")	c("2739312", ".")	protein_coding	PLEOSDRAFT_1073717	TRUE	gene1025		gnl|jgi|PLEOSDRAFT_1073717	gnl|jgi|PLEOSDRAFT_mRNA1073717	hypothetical protein	PLEOSDRAFT_1073717
1027	PLEOSDRAFT_1110594	1.07074	5.9646	6.06321	489	444	PLEOSDRAFT_1110594	KL198004.1	2739421	2741191	1771	-	Genbank	gene	Gene	c(".", "2739421")		protein_coding	PLEOSDRAFT_1110594	TRUE	gene1026		gnl|jgi|PLEOSDRAFT_1110594	gnl|jgi|PLEOSDRAFT_mRNA1110594	hypothetical protein	PLEOSDRAFT_1110594
1028	PLEOSDRAFT_1032599	0.934633	6.30673	6.2092	622	492	PLEOSDRAFT_1032599	KL198004.1	2741219	2743614	2396	+	Genbank	gene	Gene	c(".", "2741219")	c("2743614", ".")	protein_coding	PLEOSDRAFT_1032599	TRUE	gene1027		gnl|jgi|PLEOSDRAFT_1032599	gnl|jgi|PLEOSDRAFT_mRNA1032599	hypothetical protein	PLEOSDRAFT_1032599
1029	PLEOSDRAFT_172414	0.741273	8.54141	8.10949	2957	1855	PLEOSDRAFT_172414	KL198004.1	2743608	2747553	3946	-	Genbank	gene	Gene		c("2747553", ".")	protein_coding	PLEOSDRAFT_172414	TRUE	gene1028		gnl|jgi|PLEOSDRAFT_172414	gnl|jgi|PLEOSDRAFT_mRNA172414	hypothetical protein	PLEOSDRAFT_172414
1030	PLEOSDRAFT_16482	0.924658	3.92598	3.81297	113	88	PLEOSDRAFT_16482	KL198004.1	2748593	2749628	1036	-	Genbank	gene	Gene	c(".", "2748593")	c("2749628", ".")	protein_coding	PLEOSDRAFT_16482	TRUE	gene1029		gnl|jgi|PLEOSDRAFT_16482	gnl|jgi|PLEOSDRAFT_mRNA16482	hypothetical protein	PLEOSDRAFT_16482
1031	PLEOSDRAFT_1099440	1.61963	3.74852	4.44418	99	140	PLEOSDRAFT_1099440	KL198004.1	2749937	2751685	1749	-	Genbank	gene	Gene	c(".", "2749937")	c("2751685", ".")	protein_coding	PLEOSDRAFT_1099440	TRUE	gene1030		gnl|jgi|PLEOSDRAFT_1099440	gnl|jgi|PLEOSDRAFT_mRNA1099440	hypothetical protein	PLEOSDRAFT_1099440
1032	PLEOSDRAFT_1010563	0.999452	4.53085	4.53006	176	149	PLEOSDRAFT_1010563	KL198004.1	2751993	2753456	1464	+	Genbank	gene	Gene	c(".", "2751993")	c("2753456", ".")	protein_coding	PLEOSDRAFT_1010563	TRUE	gene1031		gnl|jgi|PLEOSDRAFT_1010563	gnl|jgi|PLEOSDRAFT_mRNA1010563	hypothetical protein	PLEOSDRAFT_1010563
1033	PLEOSDRAFT_1091508	1.04865	6.8593	6.92784	916	814	PLEOSDRAFT_1091508	KL198004.1	2753491	2755567	2077	-	Genbank	gene	Gene	c(".", "2753491")	c("2755567", ".")	protein_coding	PLEOSDRAFT_1091508	TRUE	gene1032		gnl|jgi|PLEOSDRAFT_1091508	gnl|jgi|PLEOSDRAFT_mRNA1091508	hypothetical protein	PLEOSDRAFT_1091508
1034	PLEOSDRAFT_1031803	1.33476	1.8635	2.28008	21	26	PLEOSDRAFT_1031803	KL198004.1	2755674	2757917	2244	-	Genbank	gene	Gene	c(".", "2755674")	c("2757917", ".")	protein_coding	PLEOSDRAFT_1031803	TRUE	gene1033		gnl|jgi|PLEOSDRAFT_1031803	gnl|jgi|PLEOSDRAFT_mRNA1031803	hypothetical protein	PLEOSDRAFT_1031803
1035	PLEOSDRAFT_1021616	1.44504	0	0.531113	0	3	PLEOSDRAFT_1021616	KL198004.1	2758020	2759179	1160	+	Genbank	gene	Gene	c(".", "2758020")	c("2759179", ".")	protein_coding	PLEOSDRAFT_1021616	TRUE	gene1034		gnl|jgi|PLEOSDRAFT_1021616	gnl|jgi|PLEOSDRAFT_mRNA1021616	hypothetical protein	PLEOSDRAFT_1021616
1036	PLEOSDRAFT_1031112	0.450386	6.40199	5.25122	665	250	PLEOSDRAFT_1031112	KL198004.1	2759852	2763079	3228	+	Genbank	gene	Gene	c(".", "2759852")	c("2763079", ".")	protein_coding	PLEOSDRAFT_1031112	TRUE	gene1035		gnl|jgi|PLEOSDRAFT_1031112	gnl|jgi|PLEOSDRAFT_mRNA1031112	hypothetical protein	PLEOSDRAFT_1031112
1037	PLEOSDRAFT_19728	1.22138	4.82113	5.10964	217	226	PLEOSDRAFT_19728	KL198004.1	2763192	2764486	1295	-	Genbank	gene	Gene	c(".", "2763192")	c("2764486", ".")	protein_coding	PLEOSDRAFT_19728	TRUE	gene1036		gnl|jgi|PLEOSDRAFT_19728	gnl|jgi|PLEOSDRAFT_mRNA19728	hypothetical protein	PLEOSDRAFT_19728
1038	PLEOSDRAFT_1033244	1.66537	4.55419	5.29003	179	257	PLEOSDRAFT_1033244	KL198004.1	2764673	2765488	816	+	Genbank	gene	Gene	c(".", "2764673")	c("2765488", ".")	protein_coding	PLEOSDRAFT_1033244	TRUE	gene1037		gnl|jgi|PLEOSDRAFT_1033244	gnl|jgi|PLEOSDRAFT_mRNA1033244	hypothetical protein	PLEOSDRAFT_1033244
1039	PLEOSDRAFT_1099449	1.33871	4.53867	4.95952	177	203	PLEOSDRAFT_1099449	KL198004.1	2765710	2767188	1479	-	Genbank	gene	Gene	c(".", "2765710")	c("2767188", ".")	protein_coding	PLEOSDRAFT_1099449	TRUE	gene1038		gnl|jgi|PLEOSDRAFT_1099449	gnl|jgi|PLEOSDRAFT_mRNA1099449	hypothetical protein	PLEOSDRAFT_1099449
1040	PLEOSDRAFT_1073728	1.14338	6.47106	6.66436	698	677	PLEOSDRAFT_1073728	KL198004.1	2767498	2769143	1646	+	Genbank	gene	Gene	c(".", "2767498")	c("2769143", ".")	protein_coding	PLEOSDRAFT_1073728	TRUE	gene1039		gnl|jgi|PLEOSDRAFT_1073728	gnl|jgi|PLEOSDRAFT_mRNA1073728	hypothetical protein	PLEOSDRAFT_1073728
1041	PLEOSDRAFT_1110597	0.787109	7.43279	7.08743	1367	910	PLEOSDRAFT_1110597	KL198004.1	2769238	2770803	1566	-	Genbank	gene	Gene			protein_coding	PLEOSDRAFT_1110597		gene1040		gnl|jgi|PLEOSDRAFT_1110597	gnl|jgi|PLEOSDRAFT_mRNA1110597	hypothetical protein	PLEOSDRAFT_1110597
1042	PLEOSDRAFT_1099452	0.897792	1.70572	1.55017	18	13	PLEOSDRAFT_1099452	KL198004.1	2770999	2772537	1539	-	Genbank	gene	Gene	c(".", "2770999")	c("2772537", ".")	protein_coding	PLEOSDRAFT_1099452	TRUE	gene1041		gnl|jgi|PLEOSDRAFT_1099452	gnl|jgi|PLEOSDRAFT_mRNA1099452	hypothetical protein	PLEOSDRAFT_1099452
1043	PLEOSDRAFT_1033321	0.614134	0.703375	0	5	0	PLEOSDRAFT_1033321	KL198004.1	2773175	2774491	1317	+	Genbank	gene	Gene	c(".", "2773175")	c("2774491", ".")	protein_coding	PLEOSDRAFT_1033321	TRUE	gene1042		gnl|jgi|PLEOSDRAFT_1033321	gnl|jgi|PLEOSDRAFT_mRNA1033321	hypothetical protein	PLEOSDRAFT_1033321
1044	PLEOSDRAFT_1069524	1.85018	0.587506	1.47517	4	12	PLEOSDRAFT_1069524	KL198004.1	2776522	2777137	616	+	Genbank	gene	Gene		c("2777137", ".")	protein_coding	PLEOSDRAFT_1069524	TRUE	gene1043		gnl|jgi|PLEOSDRAFT_1069524	gnl|jgi|PLEOSDRAFT_mRNA1069524	hypothetical protein	PLEOSDRAFT_1069524
1045	PLEOSDRAFT_1061144	0.728311	8.74865	8.29127	3415	2105	PLEOSDRAFT_1061144	KL198004.1	2777400	2779687	2288	-	Genbank	gene	Gene		c("2779687", ".")	protein_coding	PLEOSDRAFT_1061144	TRUE	gene1044		gnl|jgi|PLEOSDRAFT_1061144	gnl|jgi|PLEOSDRAFT_mRNA1061144	hypothetical protein	PLEOSDRAFT_1061144
1046	PLEOSDRAFT_1052335	1.27161	3.23563	3.58228	67	74	PLEOSDRAFT_1052335	KL198004.1	2779743	2782119	2377	-	Genbank	gene	Gene			protein_coding	PLEOSDRAFT_1052335		gene1045		gnl|jgi|PLEOSDRAFT_1052335	gnl|jgi|PLEOSDRAFT_mRNA1052335	hypothetical protein	PLEOSDRAFT_1052335
1047	PLEOSDRAFT_1061150	0.936704	6.99198	6.89764	1005	797	PLEOSDRAFT_1061150	KL198004.1	2782290	2784049	1760	-	Genbank	gene	Gene			protein_coding	PLEOSDRAFT_1061150		gene1046		gnl|jgi|PLEOSDRAFT_1061150	gnl|jgi|PLEOSDRAFT_mRNA1061150	hypothetical protein	PLEOSDRAFT_1061150
1048	PLEOSDRAFT_1033061	0.587275	3.56156	2.79367	86	40	PLEOSDRAFT_1033061	KL198004.1	2785209	2788056	2848	-	Genbank	gene	Gene	c(".", "2785209")	c("2788056", ".")	protein_coding	PLEOSDRAFT_1033061	TRUE	gene1047		gnl|jgi|PLEOSDRAFT_1033061	gnl|jgi|PLEOSDRAFT_mRNA1033061	hypothetical protein	PLEOSDRAFT_1033061
1049	PLEOSDRAFT_1061152	1.06246	9.71346	9.80086	6673	6006	PLEOSDRAFT_1061152	KL198004.1	2788747	2790113	1367	+	Genbank	gene	Gene			protein_coding	PLEOSDRAFT_1061152		gene1048		gnl|jgi|PLEOSDRAFT_1061152	gnl|jgi|PLEOSDRAFT_mRNA1061152	hypothetical protein	PLEOSDRAFT_1061152
1050	PLEOSDRAFT_152853	2.15206	3.83998	4.9457	106	201	PLEOSDRAFT_152853	KL198004.1	2790203	2791886	1684	-	Genbank	gene	Gene	c(".", "2790203")	c("2791886", ".")	protein_coding	PLEOSDRAFT_152853	TRUE	gene1049		gnl|jgi|PLEOSDRAFT_152853	gnl|jgi|PLEOSDRAFT_mRNA152853	hypothetical protein	PLEOSDRAFT_152853
1051	PLEOSDRAFT_1052342	1.31417	6.74733	7.14148	847	945	PLEOSDRAFT_1052342	KL198004.1	2792207	2793779	1573	+	Genbank	gene	Gene			protein_coding	PLEOSDRAFT_1052342		gene1050		gnl|jgi|PLEOSDRAFT_1052342	gnl|jgi|PLEOSDRAFT_mRNA1052342	hypothetical protein	PLEOSDRAFT_1052342
1052	PLEOSDRAFT_20477	2.52958	4.89611	6.235	229	501	PLEOSDRAFT_20477	KL198004.1	2794931	2796110	1180	-	Genbank	gene	Gene	c(".", "2794931")	c("2796110", ".")	protein_coding	PLEOSDRAFT_20477	TRUE	gene1051		gnl|jgi|PLEOSDRAFT_20477	gnl|jgi|PLEOSDRAFT_mRNA20477	hypothetical protein	PLEOSDRAFT_20477
1053	PLEOSDRAFT_21978	1	0	0	0	0	PLEOSDRAFT_21978	KL198004.1	2796254	2797047	794	+	Genbank	gene	Gene	c(".", "2796254")	c("2797047", ".")	protein_coding	PLEOSDRAFT_21978	TRUE	gene1052		gnl|jgi|PLEOSDRAFT_21978	gnl|jgi|PLEOSDRAFT_mRNA21978	hypothetical protein	PLEOSDRAFT_21978
1054	PLEOSDRAFT_1034046	2.15152	2.98393	4.08929	55	108	PLEOSDRAFT_1034046	KL198004.1	2797667	2799512	1846	+	Genbank	gene	Gene	c(".", "2797667")	c("2799512", ".")	protein_coding	PLEOSDRAFT_1034046	TRUE	gene1053		gnl|jgi|PLEOSDRAFT_1034046	gnl|jgi|PLEOSDRAFT_mRNA1034046	hypothetical protein	PLEOSDRAFT_1034046
1055	PLEOSDRAFT_19755	1.90057	5.8019	6.72833	436	708	PLEOSDRAFT_19755	KL198004.1	2800022	2801333	1312	+	Genbank	gene	Gene	c(".", "2800022")	c("2801333", ".")	protein_coding	PLEOSDRAFT_19755	TRUE	gene1054		gnl|jgi|PLEOSDRAFT_19755	gnl|jgi|PLEOSDRAFT_mRNA19755	hypothetical protein	PLEOSDRAFT_19755
1056	PLEOSDRAFT_t8	1	0	0	0	0	PLEOSDRAFT_t8	KL198004.1	2801451	2801523	73	+	Genbank	gene	Gene			tRNA	PLEOSDRAFT_t8		gene1055				tRNA-Phe	PLEOSDRAFT_t8
1057	PLEOSDRAFT_1099463	0.265635	1.91248	0	22	0	PLEOSDRAFT_1099463	KL198004.1	2801898	2802599	702	+	Genbank	gene	Gene	c(".", "2801898")	c("2802599", ".")	protein_coding	PLEOSDRAFT_1099463	TRUE	gene1056		gnl|jgi|PLEOSDRAFT_1099463	gnl|jgi|PLEOSDRAFT_mRNA1099463	hypothetical protein	PLEOSDRAFT_1099463
1058	PLEOSDRAFT_1099464	1	0	0	0	0	PLEOSDRAFT_1099464	KL198004.1	2803721	2804602	882	+	Genbank	gene	Gene	c(".", "2803721")	c("2804602", ".")	protein_coding	PLEOSDRAFT_1099464	TRUE	gene1057		gnl|jgi|PLEOSDRAFT_1099464	gnl|jgi|PLEOSDRAFT_mRNA1099464	hypothetical protein	PLEOSDRAFT_1099464
1059	PLEOSDRAFT_152846	0.579441	1.70572	0.918452	18	6	PLEOSDRAFT_152846	KL198004.1	2804988	2807205	2218	-	Genbank	gene	Gene	c(".", "2804988")	c("2807205", ".")	protein_coding	PLEOSDRAFT_152846	TRUE	gene1058		gnl|jgi|PLEOSDRAFT_152846	gnl|jgi|PLEOSDRAFT_mRNA152846	hypothetical protein	PLEOSDRAFT_152846
1060	PLEOSDRAFT_1091515	0.361847	6.51929	5.05274	722	217	PLEOSDRAFT_1091515	KL198004.1	2807782	2809843	2062	-	Genbank	gene	Gene			protein_coding	PLEOSDRAFT_1091515		gene1059		gnl|jgi|PLEOSDRAFT_1091515	gnl|jgi|PLEOSDRAFT_mRNA1091515	hypothetical protein	PLEOSDRAFT_1091515
1061	PLEOSDRAFT_1099467	1.73444	5.63682	6.43129	388	575	PLEOSDRAFT_1099467	KL198004.1	2810397	2811620	1224	+	Genbank	gene	Gene	c(".", "2810397")	c("2811620", ".")	protein_coding	PLEOSDRAFT_1099467	TRUE	gene1060		gnl|jgi|PLEOSDRAFT_1099467	gnl|jgi|PLEOSDRAFT_mRNA1099467	hypothetical protein	PLEOSDRAFT_1099467
1062	PLEOSDRAFT_48236	0.525644	3.83998	2.91213	106	44	PLEOSDRAFT_48236	KL198004.1	2811731	2814812	3082	-	Genbank	gene	Gene	c(".", "2811731")	c("2814812", ".")	protein_coding	PLEOSDRAFT_48236	TRUE	gene1061		gnl|jgi|PLEOSDRAFT_48236	gnl|jgi|PLEOSDRAFT_mRNA48236	hypothetical protein	PLEOSDRAFT_48236
1063	PLEOSDRAFT_152842	0.543545	5.15715	4.27762	276	124	PLEOSDRAFT_152842	KL198004.1	2815073	2817394	2322	-	Genbank	gene	Gene	c(".", "2815073")	c("2817394", ".")	protein_coding	PLEOSDRAFT_152842	TRUE	gene1062		gnl|jgi|PLEOSDRAFT_152842	gnl|jgi|PLEOSDRAFT_mRNA152842	hypothetical protein	PLEOSDRAFT_152842
1064	PLEOSDRAFT_1099470	0.733649	3.66523	3.21839	93	56	PLEOSDRAFT_1099470	KL198004.1	2817691	2818070	380	+	Genbank	gene	Gene	c(".", "2817691")	c("2818070", ".")	protein_coding	PLEOSDRAFT_1099470	TRUE	gene1063		gnl|jgi|PLEOSDRAFT_1099470	gnl|jgi|PLEOSDRAFT_mRNA1099470	hypothetical protein	PLEOSDRAFT_1099470
1065	PLEOSDRAFT_1080709	1.90621	2.78787	3.71858	47	82	PLEOSDRAFT_1080709	KL198004.1	2818638	2821411	2774	-	Genbank	gene	Gene	c(".", "2818638")	c("2821411", ".")	protein_coding	PLEOSDRAFT_1080709	TRUE	gene1064		gnl|jgi|PLEOSDRAFT_1080709	gnl|jgi|PLEOSDRAFT_mRNA1080709	hypothetical protein	PLEOSDRAFT_1080709
1066	PLEOSDRAFT_152839	0.0762912	6.83569	3.12335	901	52	PLEOSDRAFT_152839	KL198004.1	2822903	2824822	1920	+	Genbank	gene	Gene	c(".", "2822903")	c("2824822", ".")	protein_coding	PLEOSDRAFT_152839	TRUE	gene1065		gnl|jgi|PLEOSDRAFT_152839	gnl|jgi|PLEOSDRAFT_mRNA152839	hypothetical protein	PLEOSDRAFT_152839
1067	PLEOSDRAFT_1052346	0.99299	7.73975	7.7296	1693	1424	PLEOSDRAFT_1052346	KL198004.1	2825096	2826924	1829	+	Genbank	gene	Gene			protein_coding	PLEOSDRAFT_1052346		gene1066		gnl|jgi|PLEOSDRAFT_1052346	gnl|jgi|PLEOSDRAFT_mRNA1052346	hypothetical protein	PLEOSDRAFT_1052346
1068	PLEOSDRAFT_60737	0.565416	7.11609	6.29347	1096	522	PLEOSDRAFT_60737	KL198004.1	2826958	2831092	4135	-	Genbank	gene	Gene	c(".", "2826958")	c("2831092", ".")	protein_coding	PLEOSDRAFT_60737	TRUE	gene1067		gnl|jgi|PLEOSDRAFT_60737	gnl|jgi|PLEOSDRAFT_mRNA60737	hypothetical protein	PLEOSDRAFT_60737
1069	PLEOSDRAFT_1087846	0.810061	7.88717	7.58327	1876	1286	PLEOSDRAFT_1087846	KL198004.1	2831647	2833082	1436	-	Genbank	gene	Gene			protein_coding	PLEOSDRAFT_1087846		gene1068		gnl|jgi|PLEOSDRAFT_1087846	gnl|jgi|PLEOSDRAFT_mRNA1087846	hypothetical protein	PLEOSDRAFT_1087846
1070	PLEOSDRAFT_185692	1.91249	5.41683	6.35228	332	544	PLEOSDRAFT_185692	KL198004.1	2833792	2835131	1340	-	Genbank	gene	Gene			protein_coding	PLEOSDRAFT_185692		gene1069		gnl|jgi|PLEOSDRAFT_185692	gnl|jgi|PLEOSDRAFT_mRNA185692	hypothetical protein	PLEOSDRAFT_185692
1071	PLEOSDRAFT_1061171	1.00836	9.21187	9.22388	4711	4024	PLEOSDRAFT_1061171	KL198004.1	2835373	2836897	1525	+	Genbank	gene	Gene			protein_coding	PLEOSDRAFT_1061171		gene1070		gnl|jgi|PLEOSDRAFT_1061171	gnl|jgi|PLEOSDRAFT_mRNA1061171	hypothetical protein	PLEOSDRAFT_1061171
1072	PLEOSDRAFT_1110612	2.98287	0.703375	2.28008	5	26	PLEOSDRAFT_1110612	KL198004.1	2837488	2840419	2932	-	Genbank	gene	Gene	c(".", "2837488")	c("2840419", ".")	protein_coding	PLEOSDRAFT_1110612	TRUE	gene1071		gnl|jgi|PLEOSDRAFT_1110612	gnl|jgi|PLEOSDRAFT_mRNA1110612	hypothetical protein	PLEOSDRAFT_1110612
1073	PLEOSDRAFT_17751	0.672989	3.09419	2.52284	60	32	PLEOSDRAFT_17751	KL198004.1	2840506	2840921	416	+	Genbank	gene	Gene	c(".", "2840506")	c("2840921", ".")	protein_coding	PLEOSDRAFT_17751	TRUE	gene1072		gnl|jgi|PLEOSDRAFT_17751	gnl|jgi|PLEOSDRAFT_mRNA17751	hypothetical protein	PLEOSDRAFT_17751
1074	PLEOSDRAFT_1052361	0.963777	8.27379	8.22057	2455	2004	PLEOSDRAFT_1052361	KL198004.1	2841029	2846410	5382	-	Genbank	gene	Gene			protein_coding	PLEOSDRAFT_1052361		gene1073		gnl|jgi|PLEOSDRAFT_1052361	gnl|jgi|PLEOSDRAFT_mRNA1052361	hypothetical protein	PLEOSDRAFT_1052361
1075	PLEOSDRAFT_1091522	1.23623	4.37357	4.67952	157	166	PLEOSDRAFT_1091522	KL198004.1	2846641	2848008	1368	+	Genbank	gene	Gene		c("2848008", ".")	protein_coding	PLEOSDRAFT_1091522	TRUE	gene1074		gnl|jgi|PLEOSDRAFT_1091522	gnl|jgi|PLEOSDRAFT_mRNA1091522	hypothetical protein	PLEOSDRAFT_1091522
1076	PLEOSDRAFT_1069543	3.34282	5.5582	7.29927	367	1055	PLEOSDRAFT_1069543	KL198004.1	2848173	2849588	1416	+	Genbank	gene	Gene			protein_coding	PLEOSDRAFT_1069543		gene1075		gnl|jgi|PLEOSDRAFT_1069543	gnl|jgi|PLEOSDRAFT_mRNA1069543	hypothetical protein	PLEOSDRAFT_1069543
1077	PLEOSDRAFT_1073749	2.33652	5.22173	6.44609	289	581	PLEOSDRAFT_1073749	KL198004.1	2849559	2850584	1026	-	Genbank	gene	Gene	c(".", "2849559")	c("2850584", ".")	protein_coding	PLEOSDRAFT_1073749	TRUE	gene1076		gnl|jgi|PLEOSDRAFT_1073749	gnl|jgi|PLEOSDRAFT_mRNA1073749	hypothetical protein	PLEOSDRAFT_1073749
1078	PLEOSDRAFT_152828	2.01642	3.25475	4.26654	68	123	PLEOSDRAFT_152828	KL198004.1	2850674	2851899	1226	+	Genbank	gene	Gene	c(".", "2850674")	c("2851899", ".")	protein_coding	PLEOSDRAFT_152828	TRUE	gene1077		gnl|jgi|PLEOSDRAFT_152828	gnl|jgi|PLEOSDRAFT_mRNA152828	hypothetical protein	PLEOSDRAFT_152828
1079	PLEOSDRAFT_152827	3.4652	2.05017	3.84311	25	90	PLEOSDRAFT_152827	KL198004.1	2851998	2853261	1264	-	Genbank	gene	Gene	c(".", "2851998")	c("2853261", ".")	protein_coding	PLEOSDRAFT_152827	TRUE	gene1078		gnl|jgi|PLEOSDRAFT_152827	gnl|jgi|PLEOSDRAFT_mRNA152827	hypothetical protein	PLEOSDRAFT_152827
1080	PLEOSDRAFT_1087855	1.69554	5.27888	6.04063	301	437	PLEOSDRAFT_1087855	KL198004.1	2853316	2854528	1213	-	Genbank	gene	Gene			protein_coding	PLEOSDRAFT_1087855		gene1079		gnl|jgi|PLEOSDRAFT_1087855	gnl|jgi|PLEOSDRAFT_mRNA1087855	hypothetical protein	PLEOSDRAFT_1087855
1081	PLEOSDRAFT_1091524	1.22122	6.01873	6.30705	508	527	PLEOSDRAFT_1091524	KL198004.1	2854760	2858504	3745	-	Genbank	gene	Gene	c(".", "2854760")		protein_coding	PLEOSDRAFT_1091524	TRUE	gene1080		gnl|jgi|PLEOSDRAFT_1091524	gnl|jgi|PLEOSDRAFT_mRNA1091524	hypothetical protein	PLEOSDRAFT_1091524
1082	PLEOSDRAFT_1087856	1.20161	5.34728	5.61224	316	323	PLEOSDRAFT_1087856	KL198004.1	2858633	2859085	453	+	Genbank	gene	Gene			protein_coding	PLEOSDRAFT_1087856		gene1081		gnl|jgi|PLEOSDRAFT_1087856	gnl|jgi|PLEOSDRAFT_mRNA1087856	hypothetical protein	PLEOSDRAFT_1087856
1083	PLEOSDRAFT_152825	0.936582	5.39545	5.30093	327	259	PLEOSDRAFT_152825	KL198004.1	2859069	2859841	773	-	Genbank	gene	Gene	c(".", "2859069")	c("2859841", ".")	protein_coding	PLEOSDRAFT_152825	TRUE	gene1082		gnl|jgi|PLEOSDRAFT_152825	gnl|jgi|PLEOSDRAFT_mRNA152825	hypothetical protein	PLEOSDRAFT_152825
1084	PLEOSDRAFT_19621	1.35715	6.08432	6.5249	532	614	PLEOSDRAFT_19621	KL198004.1	2859972	2860758	787	+	Genbank	gene	Gene	c(".", "2859972")	c("2860758", ".")	protein_coding	PLEOSDRAFT_19621	TRUE	gene1083		gnl|jgi|PLEOSDRAFT_19621	gnl|jgi|PLEOSDRAFT_mRNA19621	hypothetical protein	PLEOSDRAFT_19621
1085	PLEOSDRAFT_22057	0.611229	6.8902	6.17998	936	482	PLEOSDRAFT_22057	KL198004.1	2860880	2867620	6741	-	Genbank	gene	Gene	c(".", "2860880")	c("2867620", ".")	protein_coding	PLEOSDRAFT_22057	TRUE	gene1084		gnl|jgi|PLEOSDRAFT_22057	gnl|jgi|PLEOSDRAFT_mRNA22057	hypothetical protein	PLEOSDRAFT_22057
1086	PLEOSDRAFT_1087857	0.471614	6.77739	5.69307	865	342	PLEOSDRAFT_1087857	KL198004.1	2868270	2869622	1353	+	Genbank	gene	Gene			protein_coding	PLEOSDRAFT_1087857		gene1085		gnl|jgi|PLEOSDRAFT_1087857	gnl|jgi|PLEOSDRAFT_mRNA1087857	hypothetical protein	PLEOSDRAFT_1087857
1087	PLEOSDRAFT_1110618	1.22349	3.70747	3.99848	96	101	PLEOSDRAFT_1110618	KL198004.1	2869869	2872280	2412	-	Genbank	gene	Gene	c(".", "2869869")	c("2872280", ".")	protein_coding	PLEOSDRAFT_1110618	TRUE	gene1086		gnl|jgi|PLEOSDRAFT_1110618	gnl|jgi|PLEOSDRAFT_mRNA1110618	hypothetical protein	PLEOSDRAFT_1110618
1088	PLEOSDRAFT_1061186	0.668841	7.6278	7.04754	1566	885	PLEOSDRAFT_1061186	KL198004.1	2873220	2877334	4115	+	Genbank	gene	Gene	c(".", "2873220")		protein_coding	PLEOSDRAFT_1061186	TRUE	gene1087		gnl|jgi|PLEOSDRAFT_1061186	gnl|jgi|PLEOSDRAFT_mRNA1061186	hypothetical protein	PLEOSDRAFT_1061186
1089	PLEOSDRAFT_1080721	0.598159	3.83998	3.09858	106	51	PLEOSDRAFT_1080721	KL198004.1	2878528	2880016	1489	+	Genbank	gene	Gene	c(".", "2878528")	c("2880016", ".")	protein_coding	PLEOSDRAFT_1080721	TRUE	gene1088		gnl|jgi|PLEOSDRAFT_1080721	gnl|jgi|PLEOSDRAFT_mRNA1080721	hypothetical protein	PLEOSDRAFT_1080721
1090	PLEOSDRAFT_1073757	0.810278	5.91137	5.60786	471	322	PLEOSDRAFT_1073757	KL198004.1	2880282	2884394	4113	-	Genbank	gene	Gene	c(".", "2880282")	c("2884394", ".")	protein_coding	PLEOSDRAFT_1073757	TRUE	gene1089		gnl|jgi|PLEOSDRAFT_1073757	gnl|jgi|PLEOSDRAFT_mRNA1073757	hypothetical protein	PLEOSDRAFT_1073757
1091	PLEOSDRAFT_1087860	0.39995	7.65594	6.33383	1597	537	PLEOSDRAFT_1087860	KL198004.1	2884874	2885438	565	+	Genbank	gene	Gene			protein_coding	PLEOSDRAFT_1087860		gene1090		gnl|jgi|PLEOSDRAFT_1087860	gnl|jgi|PLEOSDRAFT_mRNA1087860	hypothetical protein	PLEOSDRAFT_1087860
1092	PLEOSDRAFT_1069552	1.59099	6.69054	7.36046	814	1101	PLEOSDRAFT_1069552	KL198004.1	2885456	2886768	1313	-	Genbank	gene	Gene			protein_coding	PLEOSDRAFT_1069552		gene1091		gnl|jgi|PLEOSDRAFT_1069552	gnl|jgi|PLEOSDRAFT_mRNA1069552	hypothetical protein	PLEOSDRAFT_1069552
1093	PLEOSDRAFT_1073760	2.07469	4.72843	5.78132	203	364	PLEOSDRAFT_1073760	KL198004.1	2886948	2888021	1074	+	Genbank	gene	Gene	c(".", "2886948")	c("2888021", ".")	protein_coding	PLEOSDRAFT_1073760	TRUE	gene1092		gnl|jgi|PLEOSDRAFT_1073760	gnl|jgi|PLEOSDRAFT_mRNA1073760	hypothetical protein	PLEOSDRAFT_1073760
1094	PLEOSDRAFT_1061192	1.33103	3.86508	4.27762	108	124	PLEOSDRAFT_1061192	KL198004.1	2888942	2891333	2392	+	Genbank	gene	Gene	c(".", "2888942")		protein_coding	PLEOSDRAFT_1061192	TRUE	gene1093		gnl|jgi|PLEOSDRAFT_1061192	gnl|jgi|PLEOSDRAFT_mRNA1061192	hypothetical protein	PLEOSDRAFT_1061192
1095	PLEOSDRAFT_152813	1.69583	0.461513	1.2235	3	9	PLEOSDRAFT_152813	KL198004.1	2892176	2894436	2261	+	Genbank	gene	Gene	c(".", "2892176")	c("2894436", ".")	protein_coding	PLEOSDRAFT_152813	TRUE	gene1094		gnl|jgi|PLEOSDRAFT_152813	gnl|jgi|PLEOSDRAFT_mRNA152813	hypothetical protein	PLEOSDRAFT_152813
1096	PLEOSDRAFT_1073762	1.25883	4.90218	5.23427	230	247	PLEOSDRAFT_1073762	KL198004.1	2895024	2896108	1085	-	Genbank	gene	Gene	c(".", "2895024")	c("2896108", ".")	protein_coding	PLEOSDRAFT_1073762	TRUE	gene1095		gnl|jgi|PLEOSDRAFT_1073762	gnl|jgi|PLEOSDRAFT_mRNA1073762	hypothetical protein	PLEOSDRAFT_1073762
1097	PLEOSDRAFT_1033067	1.62643	6.47717	7.17889	701	970	PLEOSDRAFT_1033067	KL198004.1	2896638	2897771	1134	+	Genbank	gene	Gene	c(".", "2896638")	c("2897771", ".")	protein_coding	PLEOSDRAFT_1033067	TRUE	gene1096		gnl|jgi|PLEOSDRAFT_1033067	gnl|jgi|PLEOSDRAFT_mRNA1033067	hypothetical protein	PLEOSDRAFT_1033067
1098	PLEOSDRAFT_1033965	1.59569	5.22658	5.90076	290	396	PLEOSDRAFT_1033965	KL198004.1	2897838	2898312	475	-	Genbank	gene	Gene	c(".", "2897838")	c("2898312", ".")	protein_coding	PLEOSDRAFT_1033965	TRUE	gene1097		gnl|jgi|PLEOSDRAFT_1033965	gnl|jgi|PLEOSDRAFT_mRNA1033965	hypothetical protein	PLEOSDRAFT_1033965
1099	PLEOSDRAFT_1052387	0.938989	5.47097	5.38015	345	274	PLEOSDRAFT_1052387	KL198004.1	2898556	2901146	2591	+	Genbank	gene	Gene			protein_coding	PLEOSDRAFT_1052387		gene1098		gnl|jgi|PLEOSDRAFT_1052387	gnl|jgi|PLEOSDRAFT_mRNA1052387	hypothetical protein	PLEOSDRAFT_1052387
1100	PLEOSDRAFT_15107	0.888366	0.170773	0	1	0	PLEOSDRAFT_15107	KL198004.1	2901696	2902550	855	-	Genbank	gene	Gene	c(".", "2901696")	c("2902550", ".")	protein_coding	PLEOSDRAFT_15107	TRUE	gene1099		gnl|jgi|PLEOSDRAFT_15107	gnl|jgi|PLEOSDRAFT_mRNA15107	hypothetical protein	PLEOSDRAFT_15107
1101	PLEOSDRAFT_1099503	1.12984	4.90218	5.0783	230	221	PLEOSDRAFT_1099503	KL198004.1	2902871	2904458	1588	-	Genbank	gene	Gene	c(".", "2902871")	c("2904458", ".")	protein_coding	PLEOSDRAFT_1099503	TRUE	gene1100		gnl|jgi|PLEOSDRAFT_1099503	gnl|jgi|PLEOSDRAFT_mRNA1099503	hypothetical protein	PLEOSDRAFT_1099503
1102	PLEOSDRAFT_48210	1.56081	5.5582	6.2005	367	489	PLEOSDRAFT_48210	KL198004.1	2904724	2905082	359	-	Genbank	gene	Gene	c(".", "2904724")	c("2905082", ".")	protein_coding	PLEOSDRAFT_48210	TRUE	gene1101		gnl|jgi|PLEOSDRAFT_48210	gnl|jgi|PLEOSDRAFT_mRNA48210	hypothetical protein	PLEOSDRAFT_48210
1103	PLEOSDRAFT_1099504	0.386144	4.99037	3.61758	245	76	PLEOSDRAFT_1099504	KL198004.1	2905727	2908824	3098	+	Genbank	gene	Gene	c(".", "2905727")	c("2908824", ".")	protein_coding	PLEOSDRAFT_1099504	TRUE	gene1102		gnl|jgi|PLEOSDRAFT_1099504	gnl|jgi|PLEOSDRAFT_mRNA1099504	hypothetical protein	PLEOSDRAFT_1099504
1104	PLEOSDRAFT_164365	0.324669	4.02952	2.40656	122	29	PLEOSDRAFT_164365	KL198004.1	2909166	2913712	4547	-	Genbank	gene	Gene	c(".", "2909166")	c("2913712", ".")	protein_coding	PLEOSDRAFT_164365	TRUE	gene1103		gnl|jgi|PLEOSDRAFT_164365	gnl|jgi|PLEOSDRAFT_mRNA164365	hypothetical protein	PLEOSDRAFT_164365
1105	PLEOSDRAFT_1110626	0.0554514	4.97316	0.800528	242	5	PLEOSDRAFT_1110626	KL198004.1	2913894	2915158	1265	+	Genbank	gene	Gene			protein_coding	PLEOSDRAFT_1110626		gene1104		gnl|jgi|PLEOSDRAFT_1110626	gnl|jgi|PLEOSDRAFT_mRNA1110626	hypothetical protein	PLEOSDRAFT_1110626
1106	PLEOSDRAFT_1110627	0.721295	8.2466	7.77526	2409	1470	PLEOSDRAFT_1110627	KL198004.1	2915274	2917374	2101	+	Genbank	gene	Gene	c(".", "2915274")		protein_coding	PLEOSDRAFT_1110627	TRUE	gene1105		gnl|jgi|PLEOSDRAFT_1110627	gnl|jgi|PLEOSDRAFT_mRNA1110627	hypothetical protein	PLEOSDRAFT_1110627
1107	NDUFV2	0.714405	7.23157	6.74638	1188	717	NDUFV2	KL198004.1	2917369	2918364	996	-	Genbank	gene	Gene	c(".", "2917369")	c("2918364", ".")	protein_coding	PLEOSDRAFT_22119	TRUE	gene1106	NDUFV2	gnl|jgi|PLEOSDRAFT_22119	gnl|jgi|PLEOSDRAFT_mRNA22119	NDUFV2, NADH dehydrogenase 24 kd subunit	NDUFV2
1108	PLEOSDRAFT_1099509	0.793394	1.25234	0.918452	11	6	PLEOSDRAFT_1099509	KL198004.1	2918922	2920588	1667	+	Genbank	gene	Gene	c(".", "2918922")	c("2920588", ".")	protein_coding	PLEOSDRAFT_1099509	TRUE	gene1107		gnl|jgi|PLEOSDRAFT_1099509	gnl|jgi|PLEOSDRAFT_mRNA1099509	hypothetical protein	PLEOSDRAFT_1099509
1109	PLEOSDRAFT_152800	2.18942	0.910451	2.041	7	21	PLEOSDRAFT_152800	KL198004.1	2921082	2922737	1656	+	Genbank	gene	Gene	c(".", "2921082")	c("2922737", ".")	protein_coding	PLEOSDRAFT_152800	TRUE	gene1108		gnl|jgi|PLEOSDRAFT_152800	gnl|jgi|PLEOSDRAFT_mRNA152800	hypothetical protein	PLEOSDRAFT_152800
1110	PLEOSDRAFT_1110628	4.9991	3.90193	6.22359	111	497	PLEOSDRAFT_1110628	KL198004.1	2922871	2924607	1737	-	Genbank	gene	Gene	c(".", "2922871")		protein_coding	PLEOSDRAFT_1110628	TRUE	gene1109		gnl|jgi|PLEOSDRAFT_1110628	gnl|jgi|PLEOSDRAFT_mRNA1110628	hypothetical protein	PLEOSDRAFT_1110628
1111	PLEOSDRAFT_1099512	1.97152	2.43247	3.41178	35	65	PLEOSDRAFT_1099512	KL198004.1	2925334	2926135	802	-	Genbank	gene	Gene	c(".", "2925334")	c("2926135", ".")	protein_coding	PLEOSDRAFT_1099512	TRUE	gene1110		gnl|jgi|PLEOSDRAFT_1099512	gnl|jgi|PLEOSDRAFT_mRNA1099512	hypothetical protein	PLEOSDRAFT_1099512
1112	PLEOSDRAFT_20801	1.41974	3.19661	3.70223	65	81	PLEOSDRAFT_20801	KL198004.1	2926267	2927557	1291	+	Genbank	gene	Gene	c(".", "2926267")	c("2927557", ".")	protein_coding	PLEOSDRAFT_20801	TRUE	gene1111		gnl|jgi|PLEOSDRAFT_20801	gnl|jgi|PLEOSDRAFT_mRNA20801	hypothetical protein	PLEOSDRAFT_20801
1113	PLEOSDRAFT_1099514	1.92368	2.36369	3.30755	33	60	PLEOSDRAFT_1099514	KL198004.1	2927611	2928186	576	-	Genbank	gene	Gene	c(".", "2927611")	c("2928186", ".")	protein_coding	PLEOSDRAFT_1099514	TRUE	gene1112		gnl|jgi|PLEOSDRAFT_1099514	gnl|jgi|PLEOSDRAFT_mRNA1099514	hypothetical protein	PLEOSDRAFT_1099514
1114	PLEOSDRAFT_1099515	1.05875	3.13603	3.21839	62	56	PLEOSDRAFT_1099515	KL198004.1	2928756	2929500	745	-	Genbank	gene	Gene	c(".", "2928756")	c("2929500", ".")	protein_coding	PLEOSDRAFT_1099515	TRUE	gene1113		gnl|jgi|PLEOSDRAFT_1099515	gnl|jgi|PLEOSDRAFT_mRNA1099515	hypothetical protein	PLEOSDRAFT_1099515
1115	PLEOSDRAFT_1099516	0.739667	4.43353	3.99848	164	101	PLEOSDRAFT_1099516	KL198004.1	2929665	2932155	2491	-	Genbank	gene	Gene	c(".", "2929665")	c("2932155", ".")	protein_coding	PLEOSDRAFT_1099516	TRUE	gene1114		gnl|jgi|PLEOSDRAFT_1099516	gnl|jgi|PLEOSDRAFT_mRNA1099516	hypothetical protein	PLEOSDRAFT_1099516
1116	PLEOSDRAFT_1087865	1.57343	5.61479	6.2687	382	513	PLEOSDRAFT_1087865	KL198004.1	2932453	2933146	694	-	Genbank	gene	Gene			protein_coding	PLEOSDRAFT_1087865		gene1115		gnl|jgi|PLEOSDRAFT_1087865	gnl|jgi|PLEOSDRAFT_mRNA1087865	hypothetical protein	PLEOSDRAFT_1087865
1117	PLEOSDRAFT_1091537	0.671207	7.58501	7.00984	1520	862	PLEOSDRAFT_1091537	KL198004.1	2933244	2936991	3748	+	Genbank	gene	Gene			protein_coding	PLEOSDRAFT_1091537		gene1116		gnl|jgi|PLEOSDRAFT_1091537	gnl|jgi|PLEOSDRAFT_mRNA1091537	hypothetical protein	PLEOSDRAFT_1091537
1118	PLEOSDRAFT_60725	1.00596	5.09486	5.10342	264	225	PLEOSDRAFT_60725	KL198004.1	2937615	2940550	2936	+	Genbank	gene	Gene			protein_coding	PLEOSDRAFT_60725		gene1117		gnl|jgi|PLEOSDRAFT_60725	gnl|jgi|PLEOSDRAFT_mRNA60725	hypothetical protein	PLEOSDRAFT_60725
1119	PLEOSDRAFT_12673	0.782675	5.73879	5.38528	417	275	PLEOSDRAFT_12673	KL198004.1	2942069	2943897	1829	-	Genbank	gene	Gene	c(".", "2942069")	c("2943897", ".")	protein_coding	PLEOSDRAFT_12673	TRUE	gene1118		gnl|jgi|PLEOSDRAFT_12673	gnl|jgi|PLEOSDRAFT_mRNA12673	plant-expansin-like protein	PLEOSDRAFT_12673
1120	PLEOSDRAFT_1061214	2.09157	5.82766	6.89225	444	794	PLEOSDRAFT_1061214	KL198004.1	2944598	2948347	3750	-	Genbank	gene	Gene		c("2948347", ".")	protein_coding	PLEOSDRAFT_1061214	TRUE	gene1119		gnl|jgi|PLEOSDRAFT_1061214	gnl|jgi|PLEOSDRAFT_mRNA1061214	hypothetical protein	PLEOSDRAFT_1061214
1121	PLEOSDRAFT_1087871	0.56383	2.05017	1.2235	25	9	PLEOSDRAFT_1087871	KL198004.1	2948565	2949897	1333	+	Genbank	gene	Gene		c("2949897", ".")	protein_coding	PLEOSDRAFT_1087871	TRUE	gene1120		gnl|jgi|PLEOSDRAFT_1087871	gnl|jgi|PLEOSDRAFT_mRNA1087871	hypothetical protein	PLEOSDRAFT_1087871
1122	PLEOSDRAFT_1032053	0.905365	5.22173	5.0783	289	221	PLEOSDRAFT_1032053	KL198004.1	2951729	2955662	3934	+	Genbank	gene	Gene	c(".", "2951729")	c("2955662", ".")	protein_coding	PLEOSDRAFT_1032053	TRUE	gene1121		gnl|jgi|PLEOSDRAFT_1032053	gnl|jgi|PLEOSDRAFT_mRNA1032053	hypothetical protein	PLEOSDRAFT_1032053
1123	PLEOSDRAFT_1073778	0.334559	2.49812	0.918452	37	6	PLEOSDRAFT_1073778	KL198004.1	2955947	2957398	1452	-	Genbank	gene	Gene	c(".", "2955947")	c("2957398", ".")	protein_coding	PLEOSDRAFT_1073778	TRUE	gene1122		gnl|jgi|PLEOSDRAFT_1073778	gnl|jgi|PLEOSDRAFT_mRNA1073778	hypothetical protein	PLEOSDRAFT_1073778
1124	PLEOSDRAFT_1033289	0.670399	1.70572	1.12881	18	8	PLEOSDRAFT_1033289	KL198004.1	2957595	2960220	2626	+	Genbank	gene	Gene	c(".", "2957595")	c("2960220", ".")	protein_coding	PLEOSDRAFT_1033289	TRUE	gene1123		gnl|jgi|PLEOSDRAFT_1033289	gnl|jgi|PLEOSDRAFT_mRNA1033289	hypothetical protein	PLEOSDRAFT_1033289
1125	PLEOSDRAFT_1087872	0.731025	6.08165	5.62964	531	327	PLEOSDRAFT_1087872	KL198004.1	2960761	2961780	1020	-	Genbank	gene	Gene			protein_coding	PLEOSDRAFT_1087872		gene1124		gnl|jgi|PLEOSDRAFT_1087872	gnl|jgi|PLEOSDRAFT_mRNA1087872	hypothetical protein	PLEOSDRAFT_1087872
1126	PLEOSDRAFT_48198	0.372446	5.20708	3.78219	286	86	PLEOSDRAFT_48198	KL198004.1	2962348	2964470	2123	-	Genbank	gene	Gene	c(".", "2962348")	c("2964470", ".")	protein_coding	PLEOSDRAFT_48198	TRUE	gene1125		gnl|jgi|PLEOSDRAFT_48198	gnl|jgi|PLEOSDRAFT_mRNA48198	hypothetical protein	PLEOSDRAFT_48198
1127	PLEOSDRAFT_1073782	0.280335	6.45461	4.61984	690	159	PLEOSDRAFT_1073782	KL198004.1	2964913	2966786	1874	+	Genbank	gene	Gene	c(".", "2964913")	c("2966786", ".")	protein_coding	PLEOSDRAFT_1073782	TRUE	gene1126		gnl|jgi|PLEOSDRAFT_1073782	gnl|jgi|PLEOSDRAFT_mRNA1073782	hypothetical protein	PLEOSDRAFT_1073782
1128	PLEOSDRAFT_1032098	1.79059	2.59131	3.43175	40	66	PLEOSDRAFT_1032098	KL198004.1	2968450	2970098	1649	-	Genbank	gene	Gene	c(".", "2968450")	c("2970098", ".")	protein_coding	PLEOSDRAFT_1032098	TRUE	gene1127		gnl|jgi|PLEOSDRAFT_1032098	gnl|jgi|PLEOSDRAFT_mRNA1032098	hypothetical protein	PLEOSDRAFT_1032098
1129	PLEOSDRAFT_1073785	1.89812	6.20473	7.1293	579	937	PLEOSDRAFT_1073785	KL198004.1	2970378	2972548	2171	+	Genbank	gene	Gene	c(".", "2970378")	c("2972548", ".")	protein_coding	PLEOSDRAFT_1073785	TRUE	gene1128		gnl|jgi|PLEOSDRAFT_1073785	gnl|jgi|PLEOSDRAFT_mRNA1073785	hypothetical protein	PLEOSDRAFT_1073785
1130	PLEOSDRAFT_1052407	1.09535	10.1867	10.3181	9267	8599	PLEOSDRAFT_1052407	KL198004.1	2973229	2975719	2491	+	Genbank	gene	Gene			protein_coding	PLEOSDRAFT_1052407		gene1129		gnl|jgi|PLEOSDRAFT_1052407	gnl|jgi|PLEOSDRAFT_mRNA1052407	hypothetical protein	PLEOSDRAFT_1052407
1131	PLEOSDRAFT_1032354	0.702794	2.65026	2.14143	42	23	PLEOSDRAFT_1032354	KL198004.1	2975746	2977108	1363	-	Genbank	gene	Gene	c(".", "2975746")	c("2977108", ".")	protein_coding	PLEOSDRAFT_1032354	TRUE	gene1130		gnl|jgi|PLEOSDRAFT_1032354	gnl|jgi|PLEOSDRAFT_mRNA1032354	hypothetical protein	PLEOSDRAFT_1032354
1132	PLEOSDRAFT_1073788	1.06728	2.46567	2.55961	36	33	PLEOSDRAFT_1073788	KL198004.1	2977209	2979985	2777	+	Genbank	gene	Gene	c(".", "2977209")	c("2979985", ".")	protein_coding	PLEOSDRAFT_1073788	TRUE	gene1131		gnl|jgi|PLEOSDRAFT_1073788	gnl|jgi|PLEOSDRAFT_mRNA1073788	hypothetical protein	PLEOSDRAFT_1073788
1133	PLEOSDRAFT_48191	1.07828	4.94401	5.05274	237	217	PLEOSDRAFT_48191	KL198004.1	2980247	2983602	3356	-	Genbank	gene	Gene	c(".", "2980247")	c("2983602", ".")	protein_coding	PLEOSDRAFT_48191	TRUE	gene1132		gnl|jgi|PLEOSDRAFT_48191	gnl|jgi|PLEOSDRAFT_mRNA48191	hypothetical protein	PLEOSDRAFT_48191
1134	PLEOSDRAFT_1110638	0.612074	7.94643	7.23821	1955	1011	PLEOSDRAFT_1110638	KL198004.1	2984105	2990180	6076	+	Genbank	gene	Gene	c(".", "2984105")		protein_coding	PLEOSDRAFT_1110638	TRUE	gene1133		gnl|jgi|PLEOSDRAFT_1110638	gnl|jgi|PLEOSDRAFT_mRNA1110638	hypothetical protein	PLEOSDRAFT_1110638
1135	PLEOSDRAFT_1061222	0.609026	9.35412	8.6387	5200	2680	PLEOSDRAFT_1061222	KL198004.1	2991192	2995738	4547	+	Genbank	gene	Gene	c(".", "2991192")		protein_coding	PLEOSDRAFT_1061222	TRUE	gene1134		gnl|jgi|PLEOSDRAFT_1061222	gnl|jgi|PLEOSDRAFT_mRNA1061222	hypothetical protein	PLEOSDRAFT_1061222
1136	PLEOSDRAFT_1091549	1.82161	6.64598	7.51119	789	1223	PLEOSDRAFT_1091549	KL198004.1	2995772	2997829	2058	-	Genbank	gene	Gene		c("2997829", ".")	protein_coding	PLEOSDRAFT_1091549	TRUE	gene1135		gnl|jgi|PLEOSDRAFT_1091549	gnl|jgi|PLEOSDRAFT_mRNA1091549	hypothetical protein	PLEOSDRAFT_1091549
1137	PLEOSDRAFT_1110641	0.476478	7.24358	6.17407	1198	480	PLEOSDRAFT_1110641	KL198004.1	2998579	3000040	1462	+	Genbank	gene	Gene			protein_coding	PLEOSDRAFT_1110641		gene1136		gnl|jgi|PLEOSDRAFT_1110641	gnl|jgi|PLEOSDRAFT_mRNA1110641	hypothetical protein	PLEOSDRAFT_1110641
1138	PLEOSDRAFT_1110642	1.72447	2.81389	3.60004	48	75	PLEOSDRAFT_1110642	KL198004.1	3000385	3006921	6537	+	Genbank	gene	Gene	c(".", "3000385")		protein_coding	PLEOSDRAFT_1110642	TRUE	gene1137		gnl|jgi|PLEOSDRAFT_1110642	gnl|jgi|PLEOSDRAFT_mRNA1110642	hypothetical protein	PLEOSDRAFT_1110642
1139	PLEOSDRAFT_1091551	0.75275	7.94423	7.53447	1952	1243	PLEOSDRAFT_1091551	KL198004.1	3007090	3011298	4209	+	Genbank	gene	Gene	c(".", "3007090")		protein_coding	PLEOSDRAFT_1091551	TRUE	gene1138		gnl|jgi|PLEOSDRAFT_1091551	gnl|jgi|PLEOSDRAFT_mRNA1091551	hypothetical protein	PLEOSDRAFT_1091551
1140	PLEOSDRAFT_22143	1.62545	1.70572	2.40656	18	29	PLEOSDRAFT_22143	KL198004.1	3011330	3012385	1056	-	Genbank	gene	Gene	c(".", "3011330")	c("3012385", ".")	protein_coding	PLEOSDRAFT_22143	TRUE	gene1139		gnl|jgi|PLEOSDRAFT_22143	gnl|jgi|PLEOSDRAFT_mRNA22143	carbohydrate esterase family 16 protein	PLEOSDRAFT_22143
1141	PLEOSDRAFT_1052421	0.665999	5.73879	5.15239	417	233	PLEOSDRAFT_1052421	KL198004.1	3015906	3016891	986	+	Genbank	gene	Gene			protein_coding	PLEOSDRAFT_1052421		gene1140		gnl|jgi|PLEOSDRAFT_1052421	gnl|jgi|PLEOSDRAFT_mRNA1052421	hypothetical protein	PLEOSDRAFT_1052421
1142	PLEOSDRAFT_1091553	0.665929	5.79212	5.20555	433	242	PLEOSDRAFT_1091553	KL198004.1	3017905	3020929	3025	+	Genbank	gene	Gene	c(".", "3017905")	c("3020929", ".")	protein_coding	PLEOSDRAFT_1091553	TRUE	gene1141		gnl|jgi|PLEOSDRAFT_1091553	gnl|jgi|PLEOSDRAFT_mRNA1091553	hypothetical protein	PLEOSDRAFT_1091553
1143	PLEOSDRAFT_1091554	0.650163	7.96324	7.34211	1978	1087	PLEOSDRAFT_1091554	KL198004.1	3021086	3023180	2095	+	Genbank	gene	Gene		c("3023180", ".")	protein_coding	PLEOSDRAFT_1091554	TRUE	gene1142		gnl|jgi|PLEOSDRAFT_1091554	gnl|jgi|PLEOSDRAFT_mRNA1091554	hypothetical protein	PLEOSDRAFT_1091554
1144	PLEOSDRAFT_1073801	0.835184	5.05178	4.79195	256	180	PLEOSDRAFT_1073801	KL198004.1	3023325	3026373	3049	+	Genbank	gene	Gene	c(".", "3023325")	c("3026373", ".")	protein_coding	PLEOSDRAFT_1073801	TRUE	gene1143		gnl|jgi|PLEOSDRAFT_1073801	gnl|jgi|PLEOSDRAFT_mRNA1073801	hypothetical protein	PLEOSDRAFT_1073801
1145	PLEOSDRAFT_21054	1.93741	7.85933	8.81346	1840	3026	PLEOSDRAFT_21054	KL198004.1	3026717	3027865	1149	+	Genbank	gene	Gene	c(".", "3026717")	c("3027865", ".")	protein_coding	PLEOSDRAFT_21054	TRUE	gene1144		gnl|jgi|PLEOSDRAFT_21054	gnl|jgi|PLEOSDRAFT_mRNA21054	hypothetical protein	PLEOSDRAFT_21054
1146	PLEOSDRAFT_152763	1.72118	5.30205	6.08544	306	451	PLEOSDRAFT_152763	KL198004.1	3029663	3030393	731	-	Genbank	gene	Gene	c(".", "3029663")	c("3030393", ".")	protein_coding	PLEOSDRAFT_152763	TRUE	gene1145		gnl|jgi|PLEOSDRAFT_152763	gnl|jgi|PLEOSDRAFT_mRNA152763	hypothetical protein	PLEOSDRAFT_152763
1147	PLEOSDRAFT_172384	0.628447	7.63785	6.96771	1577	837	PLEOSDRAFT_172384	KL198004.1	3030503	3034784	4282	-	Genbank	gene	Gene		c("3034784", ".")	protein_coding	PLEOSDRAFT_172384	TRUE	gene1146		gnl|jgi|PLEOSDRAFT_172384	gnl|jgi|PLEOSDRAFT_mRNA172384	hypothetical protein	PLEOSDRAFT_172384
1148	PLEOSDRAFT_1099549	1.68194	3.48267	4.23279	81	120	PLEOSDRAFT_1099549	KL198004.1	3035076	3036342	1267	+	Genbank	gene	Gene	c(".", "3035076")	c("3036342", ".")	protein_coding	PLEOSDRAFT_1099549	TRUE	gene1147		gnl|jgi|PLEOSDRAFT_1099549	gnl|jgi|PLEOSDRAFT_mRNA1099549	hypothetical protein	PLEOSDRAFT_1099549
1149	PLEOSDRAFT_1091556	0.145998	6.8902	4.11422	936	110	PLEOSDRAFT_1091556	KL198004.1	3036458	3037321	864	-	Genbank	gene	Gene			protein_coding	PLEOSDRAFT_1091556		gene1148		gnl|jgi|PLEOSDRAFT_1091556	gnl|jgi|PLEOSDRAFT_mRNA1091556	hypothetical protein	PLEOSDRAFT_1091556
1150	PLEOSDRAFT_1099550	1.23749	2.21543	2.52284	29	32	PLEOSDRAFT_1099550	KL198004.1	3040048	3041528	1481	+	Genbank	gene	Gene	c(".", "3040048")	c("3041528", ".")	protein_coding	PLEOSDRAFT_1099550	TRUE	gene1149		gnl|jgi|PLEOSDRAFT_1099550	gnl|jgi|PLEOSDRAFT_mRNA1099550	hypothetical protein	PLEOSDRAFT_1099550
1151	PLEOSDRAFT_1091557	0.211988	6.41267	4.17473	670	115	PLEOSDRAFT_1091557	KL198004.1	3041545	3042508	964	-	Genbank	gene	Gene			protein_coding	PLEOSDRAFT_1091557		gene1150		gnl|jgi|PLEOSDRAFT_1091557	gnl|jgi|PLEOSDRAFT_mRNA1091557	hypothetical protein	PLEOSDRAFT_1091557
1152	PLEOSDRAFT_1087884	0.799154	0.323455	0	2	0	PLEOSDRAFT_1087884	KL198004.1	3043002	3043932	931	-	Genbank	gene	Gene			protein_coding	PLEOSDRAFT_1087884		gene1151		gnl|jgi|PLEOSDRAFT_1087884	gnl|jgi|PLEOSDRAFT_mRNA1087884	hypothetical protein	PLEOSDRAFT_1087884
1153	PLEOSDRAFT_1052430	0.990128	6.01873	6.00441	508	426	PLEOSDRAFT_1052430	KL198004.1	3044735	3046278	1544	+	Genbank	gene	Gene			protein_coding	PLEOSDRAFT_1052430		gene1152		gnl|jgi|PLEOSDRAFT_1052430	gnl|jgi|PLEOSDRAFT_mRNA1052430	hypothetical protein	PLEOSDRAFT_1052430
1154	PLEOSDRAFT_1033239	0.900976	5.06809	4.91765	259	197	PLEOSDRAFT_1033239	KL198004.1	3046251	3047380	1130	-	Genbank	gene	Gene	c(".", "3046251")	c("3047380", ".")	protein_coding	PLEOSDRAFT_1033239	TRUE	gene1153		gnl|jgi|PLEOSDRAFT_1033239	gnl|jgi|PLEOSDRAFT_mRNA1033239	hypothetical protein	PLEOSDRAFT_1033239
1155	PLEOSDRAFT_164330	0.705239	0.703375	0.19956	5	1	PLEOSDRAFT_164330	KL198004.1	3049198	3049899	702	-	Genbank	gene	Gene	c(".", "3049198")	c("3049899", ".")	protein_coding	PLEOSDRAFT_164330	TRUE	gene1154		gnl|jgi|PLEOSDRAFT_164330	gnl|jgi|PLEOSDRAFT_mRNA164330	hypothetical protein	PLEOSDRAFT_164330
1156	PLEOSDRAFT_1099554	0.726224	0.461513	0	3	0	PLEOSDRAFT_1099554	KL198004.1	3050630	3051196	567	+	Genbank	gene	Gene	c(".", "3050630")	c("3051196", ".")	protein_coding	PLEOSDRAFT_1099554	TRUE	gene1155		gnl|jgi|PLEOSDRAFT_1099554	gnl|jgi|PLEOSDRAFT_mRNA1099554	hypothetical protein	PLEOSDRAFT_1099554
1157	PLEOSDRAFT_1061244	1.17377	6.5311	6.76224	728	725	PLEOSDRAFT_1061244	KL198004.1	3051541	3052529	989	-	Genbank	gene	Gene		c("3052529", ".")	protein_coding	PLEOSDRAFT_1061244	TRUE	gene1156		gnl|jgi|PLEOSDRAFT_1061244	gnl|jgi|PLEOSDRAFT_mRNA1061244	hypothetical protein	PLEOSDRAFT_1061244
1158	PLEOSDRAFT_1061246	0.845705	8.36515	8.12337	2616	1873	PLEOSDRAFT_1061246	KL198004.1	3052663	3053970	1308	-	Genbank	gene	Gene			protein_coding	PLEOSDRAFT_1061246		gene1157		gnl|jgi|PLEOSDRAFT_1061246	gnl|jgi|PLEOSDRAFT_mRNA1061246	hypothetical protein	PLEOSDRAFT_1061246
1159	PLEOSDRAFT_1095479	0.648628	7.25905	6.63451	1211	663	PLEOSDRAFT_1095479	KL198004.1	3055022	3058200	3179	+	Genbank	gene	Gene			protein_coding	PLEOSDRAFT_1095479		gene1158		gnl|jgi|PLEOSDRAFT_1095479	gnl|jgi|PLEOSDRAFT_mRNA1095479	hypothetical protein	PLEOSDRAFT_1095479
1160	PLEOSDRAFT_164326	0.326863	1.8128	0.19956	20	1	PLEOSDRAFT_164326	KL198004.1	3059687	3069423	9737	-	Genbank	gene	Gene	c(".", "3059687")	c("3069423", ".")	protein_coding	PLEOSDRAFT_164326	TRUE	gene1159		gnl|jgi|PLEOSDRAFT_164326	gnl|jgi|PLEOSDRAFT_mRNA164326	hypothetical protein	PLEOSDRAFT_164326
1161	PLEOSDRAFT_152749	1.42354	3.0728	3.58228	59	74	PLEOSDRAFT_152749	KL198004.1	3069677	3070304	628	-	Genbank	gene	Gene	c(".", "3069677")	c("3070304", ".")	protein_coding	PLEOSDRAFT_152749	TRUE	gene1160		gnl|jgi|PLEOSDRAFT_152749	gnl|jgi|PLEOSDRAFT_mRNA152749	hypothetical protein	PLEOSDRAFT_152749
1162	PLEOSDRAFT_1073814	1.35384	1.25234	1.6894	11	15	PLEOSDRAFT_1073814	KL198004.1	3073389	3075836	2448	-	Genbank	gene	Gene	c(".", "3073389")	c("3075836", ".")	protein_coding	PLEOSDRAFT_1073814	TRUE	gene1161		gnl|jgi|PLEOSDRAFT_1073814	gnl|jgi|PLEOSDRAFT_mRNA1073814	hypothetical protein	PLEOSDRAFT_1073814
1163	PLEOSDRAFT_1099563	0.799154	0.323455	0	2	0	PLEOSDRAFT_1099563	KL198004.1	3076250	3076571	322	+	Genbank	gene	Gene	c(".", "3076250")	c("3076571", ".")	protein_coding	PLEOSDRAFT_1099563	TRUE	gene1162		gnl|jgi|PLEOSDRAFT_1099563	gnl|jgi|PLEOSDRAFT_mRNA1099563	hypothetical protein	PLEOSDRAFT_1099563
1164	PLEOSDRAFT_1099564	0.862941	0.587506	0.37484	4	2	PLEOSDRAFT_1099564	KL198004.1	3076617	3076919	303	+	Genbank	gene	Gene	c(".", "3076617")	c("3076919", ".")	protein_coding	PLEOSDRAFT_1099564	TRUE	gene1163		gnl|jgi|PLEOSDRAFT_1099564	gnl|jgi|PLEOSDRAFT_mRNA1099564	hypothetical protein	PLEOSDRAFT_1099564
1165	PLEOSDRAFT_1061253	0.582145	8.93204	8.15149	3879	1910	PLEOSDRAFT_1061253	KL198004.1	3077060	3078658	1599	+	Genbank	gene	Gene			protein_coding	PLEOSDRAFT_1061253		gene1164		gnl|jgi|PLEOSDRAFT_1061253	gnl|jgi|PLEOSDRAFT_mRNA1061253	hypothetical protein	PLEOSDRAFT_1061253
1166	PLEOSDRAFT_1028928	1.02015	0.170773	0.19956	1	1	PLEOSDRAFT_1028928	KL198004.1	3078873	3080028	1156	+	Genbank	gene	Gene	c(".", "3078873")	c("3080028", ".")	protein_coding	PLEOSDRAFT_1028928	TRUE	gene1165		gnl|jgi|PLEOSDRAFT_1028928	gnl|jgi|PLEOSDRAFT_mRNA1028928	hypothetical protein	PLEOSDRAFT_1028928
1167	PLEOSDRAFT_1087889	0.399379	11.6342	10.3101	25288	8551	PLEOSDRAFT_1087889	KL198004.1	3081884	3082774	891	+	Genbank	gene	Gene			protein_coding	PLEOSDRAFT_1087889		gene1166		gnl|jgi|PLEOSDRAFT_1087889	gnl|jgi|PLEOSDRAFT_mRNA1087889	hypothetical protein	PLEOSDRAFT_1087889
1168	PLEOSDRAFT_152744	0.160342	5.23623	2.59546	292	34	PLEOSDRAFT_152744	KL198004.1	3083091	3083893	803	+	Genbank	gene	Gene	c(".", "3083091")	c("3083893", ".")	protein_coding	PLEOSDRAFT_152744	TRUE	gene1167		gnl|jgi|PLEOSDRAFT_152744	gnl|jgi|PLEOSDRAFT_mRNA152744	hypothetical protein	PLEOSDRAFT_152744
1169	PLEOSDRAFT_1110655	0.868893	4.74204	4.53929	205	150	PLEOSDRAFT_1110655	KL198004.1	3084038	3086383	2346	-	Genbank	gene	Gene			protein_coding	PLEOSDRAFT_1110655		gene1168		gnl|jgi|PLEOSDRAFT_1110655	gnl|jgi|PLEOSDRAFT_mRNA1110655	hypothetical protein	PLEOSDRAFT_1110655
1170	PLEOSDRAFT_1031902	3.20427	3.21625	4.89625	66	194	PLEOSDRAFT_1031902	KL198004.1	3087405	3089957	2553	+	Genbank	gene	Gene	c(".", "3087405")	c("3089957", ".")	protein_coding	PLEOSDRAFT_1031902	TRUE	gene1169		gnl|jgi|PLEOSDRAFT_1031902	gnl|jgi|PLEOSDRAFT_mRNA1031902	glycoside hydrolase family 63 protein	PLEOSDRAFT_1031902
1171	PLEOSDRAFT_1095483	1.06473	3.56156	3.65204	86	78	PLEOSDRAFT_1095483	KL198004.1	3090849	3092317	1469	+	Genbank	gene	Gene		c("3092317", ".")	protein_coding	PLEOSDRAFT_1095483	TRUE	gene1170		gnl|jgi|PLEOSDRAFT_1095483	gnl|jgi|PLEOSDRAFT_mRNA1095483	hypothetical protein	PLEOSDRAFT_1095483
1172	PLEOSDRAFT_1099572	0.889519	5.20217	5.03327	285	214	PLEOSDRAFT_1099572	KL198004.1	3092653	3096048	3396	+	Genbank	gene	Gene	c(".", "3092653")	c("3096048", ".")	protein_coding	PLEOSDRAFT_1099572	TRUE	gene1171		gnl|jgi|PLEOSDRAFT_1099572	gnl|jgi|PLEOSDRAFT_mRNA1099572	hypothetical protein	PLEOSDRAFT_1099572
1173	PLEOSDRAFT_1110657	0.882377	7.69758	7.51705	1644	1228	PLEOSDRAFT_1110657	KL198004.1	3096185	3097370	1186	+	Genbank	gene	Gene		c("3097370", ".")	protein_coding	PLEOSDRAFT_1110657	TRUE	gene1172		gnl|jgi|PLEOSDRAFT_1110657	gnl|jgi|PLEOSDRAFT_mRNA1110657	hypothetical protein	PLEOSDRAFT_1110657
1174	PLEOSDRAFT_1091567	0.866596	7.63694	7.43037	1576	1156	PLEOSDRAFT_1091567	KL198004.1	3097444	3100411	2968	-	Genbank	gene	Gene			protein_coding	PLEOSDRAFT_1091567		gene1173		gnl|jgi|PLEOSDRAFT_1091567	gnl|jgi|PLEOSDRAFT_mRNA1091567	hypothetical protein	PLEOSDRAFT_1091567
1175	PLEOSDRAFT_152737	1.04937	3.90193	3.97144	111	99	PLEOSDRAFT_152737	KL198004.1	3100474	3100954	481	+	Genbank	gene	Gene	c(".", "3100474")	c("3100954", ".")	protein_coding	PLEOSDRAFT_152737	TRUE	gene1174		gnl|jgi|PLEOSDRAFT_152737	gnl|jgi|PLEOSDRAFT_mRNA152737	hypothetical protein	PLEOSDRAFT_152737
1176	PLEOSDRAFT_1110659	1.57868	3.88975	4.54847	110	151	PLEOSDRAFT_1110659	KL198004.1	3100946	3101799	854	-	Genbank	gene	Gene		c("3101799", ".")	protein_coding	PLEOSDRAFT_1110659	TRUE	gene1175		gnl|jgi|PLEOSDRAFT_1110659	gnl|jgi|PLEOSDRAFT_mRNA1110659	hypothetical protein	PLEOSDRAFT_1110659
1177	PLEOSDRAFT_1099577	2.92454	3.87746	5.42567	109	283	PLEOSDRAFT_1099577	KL198004.1	3101961	3102911	951	+	Genbank	gene	Gene	c(".", "3101961")	c("3102911", ".")	protein_coding	PLEOSDRAFT_1099577	TRUE	gene1176		gnl|jgi|PLEOSDRAFT_1099577	gnl|jgi|PLEOSDRAFT_mRNA1099577	hypothetical protein	PLEOSDRAFT_1099577
1178	PLEOSDRAFT_1073822	1.21244	3.69353	3.97144	95	99	PLEOSDRAFT_1073822	KL198004.1	3103152	3107402	4251	+	Genbank	gene	Gene	c(".", "3103152")	c("3107402", ".")	protein_coding	PLEOSDRAFT_1073822	TRUE	gene1177		gnl|jgi|PLEOSDRAFT_1073822	gnl|jgi|PLEOSDRAFT_mRNA1073822	hypothetical protein	PLEOSDRAFT_1073822
1179	PLEOSDRAFT_1028179	0.599676	5.89013	5.15239	464	233	PLEOSDRAFT_1028179	KL198004.1	3107835	3109864	2030	-	Genbank	gene	Gene	c(".", "3107835")	c("3109864", ".")	protein_coding	PLEOSDRAFT_1028179	TRUE	gene1178		gnl|jgi|PLEOSDRAFT_1028179	gnl|jgi|PLEOSDRAFT_mRNA1028179	hypothetical protein	PLEOSDRAFT_1028179
1180	PLEOSDRAFT_1091569	0.538936	5.41258	4.52077	331	148	PLEOSDRAFT_1091569	KL198004.1	3110467	3112058	1592	-	Genbank	gene	Gene	c(".", "3110467")	c("3112058", ".")	protein_coding	PLEOSDRAFT_1091569	TRUE	gene1179		gnl|jgi|PLEOSDRAFT_1091569	gnl|jgi|PLEOSDRAFT_mRNA1091569	hypothetical protein	PLEOSDRAFT_1091569
1181	PLEOSDRAFT_152731	0.347723	4.95574	3.43175	239	66	PLEOSDRAFT_152731	KL198004.1	3113751	3116187	2437	+	Genbank	gene	Gene	c(".", "3113751")	c("3116187", ".")	protein_coding	PLEOSDRAFT_152731	TRUE	gene1180		gnl|jgi|PLEOSDRAFT_152731	gnl|jgi|PLEOSDRAFT_mRNA152731	hypothetical protein	PLEOSDRAFT_152731
1182	PLEOSDRAFT_1087894	0.397248	8.3267	6.99481	2547	853	PLEOSDRAFT_1087894	KL198004.1	3116524	3118624	2101	-	Genbank	gene	Gene			protein_coding	PLEOSDRAFT_1087894		gene1181		gnl|jgi|PLEOSDRAFT_1087894	gnl|jgi|PLEOSDRAFT_mRNA1087894	hypothetical protein	PLEOSDRAFT_1087894
1183	PLEOSDRAFT_1080773	0.522332	3.02905	2.09209	57	22	PLEOSDRAFT_1080773	KL198004.1	3118834	3120234	1401	+	Genbank	gene	Gene	c(".", "3118834")	c("3120234", ".")	protein_coding	PLEOSDRAFT_1080773	TRUE	gene1182		gnl|jgi|PLEOSDRAFT_1080773	gnl|jgi|PLEOSDRAFT_mRNA1080773	hypothetical protein	PLEOSDRAFT_1080773
1184	PLEOSDRAFT_172379	1.39551	8.25848	8.73928	2429	2874	PLEOSDRAFT_172379	KL198004.1	3120306	3123306	3001	-	Genbank	gene	Gene		c("3123306", ".")	protein_coding	PLEOSDRAFT_172379	TRUE	gene1183		gnl|jgi|PLEOSDRAFT_172379	gnl|jgi|PLEOSDRAFT_mRNA172379	hypothetical protein	PLEOSDRAFT_172379
1185	PLEOSDRAFT_1099585	0.748962	4.7488	4.33177	206	129	PLEOSDRAFT_1099585	KL198004.1	3123465	3123798	334	+	Genbank	gene	Gene	c(".", "3123465")	c("3123798", ".")	protein_coding	PLEOSDRAFT_1099585	TRUE	gene1184		gnl|jgi|PLEOSDRAFT_1099585	gnl|jgi|PLEOSDRAFT_mRNA1099585	hypothetical protein	PLEOSDRAFT_1099585
1186	PLEOSDRAFT_1073828	1.39475	3.25475	3.73475	68	83	PLEOSDRAFT_1073828	KL198004.1	3124333	3127410	3078	-	Genbank	gene	Gene	c(".", "3124333")	c("3127410", ".")	protein_coding	PLEOSDRAFT_1073828	TRUE	gene1185		gnl|jgi|PLEOSDRAFT_1073828	gnl|jgi|PLEOSDRAFT_mRNA1073828	glycoside hydrolase family 31 protein	PLEOSDRAFT_1073828
1187	PLEOSDRAFT_1099587	0.670183	2.98393	2.40656	55	29	PLEOSDRAFT_1099587	KL198004.1	3127675	3128983	1309	+	Genbank	gene	Gene	c(".", "3127675")	c("3128983", ".")	protein_coding	PLEOSDRAFT_1099587	TRUE	gene1186		gnl|jgi|PLEOSDRAFT_1099587	gnl|jgi|PLEOSDRAFT_mRNA1099587	hypothetical protein	PLEOSDRAFT_1099587
1188	PLEOSDRAFT_164304	0.570135	0.810625	0	6	0	PLEOSDRAFT_164304	KL198004.1	3129987	3131460	1474	+	Genbank	gene	Gene	c(".", "3129987")	c("3131460", ".")	protein_coding	PLEOSDRAFT_164304	TRUE	gene1187		gnl|jgi|PLEOSDRAFT_164304	gnl|jgi|PLEOSDRAFT_mRNA164304	hypothetical protein	PLEOSDRAFT_164304
1189	PLEOSDRAFT_152715	1.15481	0.323455	0.531113	2	3	PLEOSDRAFT_152715	KL198004.1	3131748	3132241	494	+	Genbank	gene	Gene	c(".", "3131748")	c("3132241", ".")	protein_coding	PLEOSDRAFT_152715	TRUE	gene1188		gnl|jgi|PLEOSDRAFT_152715	gnl|jgi|PLEOSDRAFT_mRNA152715	hypothetical protein	PLEOSDRAFT_152715
1190	PLEOSDRAFT_1052460	1.59136	5.36058	6.03084	319	434	PLEOSDRAFT_1052460	KL198004.1	3132508	3132999	492	-	Genbank	gene	Gene			protein_coding	PLEOSDRAFT_1052460		gene1189		gnl|jgi|PLEOSDRAFT_1052460	gnl|jgi|PLEOSDRAFT_mRNA1052460	hypothetical protein	PLEOSDRAFT_1052460
1191	PLEOSDRAFT_1099590	0.378654	2.52986	1.12881	38	8	PLEOSDRAFT_1099590	KL198004.1	3133743	3135248	1506	+	Genbank	gene	Gene	c(".", "3133743")	c("3135248", ".")	protein_coding	PLEOSDRAFT_1099590	TRUE	gene1190		gnl|jgi|PLEOSDRAFT_1099590	gnl|jgi|PLEOSDRAFT_mRNA1099590	hypothetical protein	PLEOSDRAFT_1099590
1192	PLEOSDRAFT_152721	0.726224	0.461513	0	3	0	PLEOSDRAFT_152721	KL198004.1	3136226	3137719	1494	+	Genbank	gene	Gene	c(".", "3136226")	c("3137719", ".")	protein_coding	PLEOSDRAFT_152721	TRUE	gene1191		gnl|jgi|PLEOSDRAFT_152721	gnl|jgi|PLEOSDRAFT_mRNA152721	hypothetical protein	PLEOSDRAFT_152721
1193	PLEOSDRAFT_152720	1.02719	3.15651	3.19521	63	55	PLEOSDRAFT_152720	KL198004.1	3137930	3140575	2646	+	Genbank	gene	Gene	c(".", "3137930")	c("3140575", ".")	protein_coding	PLEOSDRAFT_152720	TRUE	gene1192		gnl|jgi|PLEOSDRAFT_152720	gnl|jgi|PLEOSDRAFT_mRNA152720	hypothetical protein	PLEOSDRAFT_152720
1194	PLEOSDRAFT_152719	0.640358	1.17416	0.531113	10	3	PLEOSDRAFT_152719	KL198004.1	3141184	3142512	1329	+	Genbank	gene	Gene	c(".", "3141184")	c("3142512", ".")	protein_coding	PLEOSDRAFT_152719	TRUE	gene1193		gnl|jgi|PLEOSDRAFT_152719	gnl|jgi|PLEOSDRAFT_mRNA152719	glycoside hydrolase family 62 protein	PLEOSDRAFT_152719
1195	PLEOSDRAFT_42493	0.285366	6.17242	4.3633	566	132	PLEOSDRAFT_42493	KL198004.1	3142770	3146105	3336	+	Genbank	gene	Gene	c(".", "3142770")		protein_coding	PLEOSDRAFT_42493	TRUE	gene1194		gnl|jgi|PLEOSDRAFT_42493	gnl|jgi|PLEOSDRAFT_mRNA42493	hypothetical protein	PLEOSDRAFT_42493
1196	PLEOSDRAFT_1032563	2.05721	2.88923	3.92992	51	96	PLEOSDRAFT_1032563	KL198004.1	3146243	3147546	1304	+	Genbank	gene	Gene	c(".", "3146243")	c("3147546", ".")	protein_coding	PLEOSDRAFT_1032563	TRUE	gene1195		gnl|jgi|PLEOSDRAFT_1032563	gnl|jgi|PLEOSDRAFT_mRNA1032563	hypothetical protein	PLEOSDRAFT_1032563
1197	PLEOSDRAFT_1099597	1.81088	0.170773	1.02746	1	7	PLEOSDRAFT_1099597	KL198004.1	3147938	3148431	494	-	Genbank	gene	Gene	c(".", "3147938")	c("3148431", ".")	protein_coding	PLEOSDRAFT_1099597	TRUE	gene1196		gnl|jgi|PLEOSDRAFT_1099597	gnl|jgi|PLEOSDRAFT_mRNA1099597	hypothetical protein	PLEOSDRAFT_1099597
1198	PLEOSDRAFT_1087897	0.650118	7.35962	6.73839	1299	713	PLEOSDRAFT_1087897	KL198004.1	3151377	3152596	1220	-	Genbank	gene	Gene			protein_coding	PLEOSDRAFT_1087897		gene1197		gnl|jgi|PLEOSDRAFT_1087897	gnl|jgi|PLEOSDRAFT_mRNA1087897	hypothetical protein	PLEOSDRAFT_1087897
1199	PLEOSDRAFT_164302	1.7625	3.63636	4.45398	91	141	PLEOSDRAFT_164302	KL198004.1	3152951	3154270	1320	+	Genbank	gene	Gene	c(".", "3152951")	c("3154270", ".")	protein_coding	PLEOSDRAFT_164302	TRUE	gene1198		gnl|jgi|PLEOSDRAFT_164302	gnl|jgi|PLEOSDRAFT_mRNA164302	hypothetical protein	PLEOSDRAFT_164302
1200	PLEOSDRAFT_1099600	2.8865	3.69353	5.22285	95	245	PLEOSDRAFT_1099600	KL198004.1	3154495	3156309	1815	-	Genbank	gene	Gene	c(".", "3154495")	c("3156309", ".")	protein_coding	PLEOSDRAFT_1099600	TRUE	gene1199		gnl|jgi|PLEOSDRAFT_1099600	gnl|jgi|PLEOSDRAFT_mRNA1099600	hypothetical protein	PLEOSDRAFT_1099600
1201	PLEOSDRAFT_164300	0.32031	2.56091	0.918452	39	6	PLEOSDRAFT_164300	KL198004.1	3156525	3158222	1698	+	Genbank	gene	Gene	c(".", "3156525")	c("3158222", ".")	protein_coding	PLEOSDRAFT_164300	TRUE	gene1200		gnl|jgi|PLEOSDRAFT_164300	gnl|jgi|PLEOSDRAFT_mRNA164300	hypothetical protein	PLEOSDRAFT_164300
1202	PLEOSDRAFT_1087899	0.0556474	8.24421	4.07666	2405	107	PLEOSDRAFT_1087899	KL198004.1	3158534	3160460	1927	-	Genbank	gene	Gene		c("3160460", ".")	protein_coding	PLEOSDRAFT_1087899	TRUE	gene1201		gnl|jgi|PLEOSDRAFT_1087899	gnl|jgi|PLEOSDRAFT_mRNA1087899	hypothetical protein	PLEOSDRAFT_1087899
1203	PLEOSDRAFT_1061285	0.645512	8.59256	7.96108	3064	1673	PLEOSDRAFT_1061285	KL198004.1	3160832	3163396	2565	-	Genbank	gene	Gene			protein_coding	PLEOSDRAFT_1061285		gene1202		gnl|jgi|PLEOSDRAFT_1061285	gnl|jgi|PLEOSDRAFT_mRNA1061285	hypothetical protein	PLEOSDRAFT_1061285
1204	PLEOSDRAFT_1061289	1.35266	7.49139	7.92719	1424	1634	PLEOSDRAFT_1061289	KL198004.1	3163514	3167102	3589	+	Genbank	gene	Gene			protein_coding	PLEOSDRAFT_1061289		gene1203		gnl|jgi|PLEOSDRAFT_1061289	gnl|jgi|PLEOSDRAFT_mRNA1061289	hypothetical protein	PLEOSDRAFT_1061289
1205	PLEOSDRAFT_1032909	0.451029	3.97292	2.82421	117	41	PLEOSDRAFT_1032909	KL198004.1	3167402	3169006	1605	-	Genbank	gene	Gene	c(".", "3167402")	c("3169006", ".")	protein_coding	PLEOSDRAFT_1032909	TRUE	gene1204		gnl|jgi|PLEOSDRAFT_1032909	gnl|jgi|PLEOSDRAFT_mRNA1032909	hypothetical protein	PLEOSDRAFT_1032909
1206	PLEOSDRAFT_1091582	0.730007	6.94125	6.48723	970	598	PLEOSDRAFT_1091582	KL198004.1	3169661	3173402	3742	-	Genbank	gene	Gene	c(".", "3169661")	c("3173402", ".")	protein_coding	PLEOSDRAFT_1091582	TRUE	gene1205		gnl|jgi|PLEOSDRAFT_1091582	gnl|jgi|PLEOSDRAFT_mRNA1091582	hypothetical protein	PLEOSDRAFT_1091582
1207	PLEOSDRAFT_175140	1.60527	4.60722	5.29003	186	257	PLEOSDRAFT_175140	KL198004.1	3173892	3175216	1325	+	Genbank	gene	Gene	c(".", "3173892")		protein_coding	PLEOSDRAFT_175140	TRUE	gene1206		gnl|jgi|PLEOSDRAFT_175140	gnl|jgi|PLEOSDRAFT_mRNA175140	hypothetical protein	PLEOSDRAFT_175140
1208	PLEOSDRAFT_164294	1	0	0	0	0	PLEOSDRAFT_164294	KL198004.1	3175663	3176242	580	-	Genbank	gene	Gene	c(".", "3175663")	c("3176242", ".")	protein_coding	PLEOSDRAFT_164294	TRUE	gene1207		gnl|jgi|PLEOSDRAFT_164294	gnl|jgi|PLEOSDRAFT_mRNA164294	hypothetical protein	PLEOSDRAFT_164294
1209	PLEOSDRAFT_172367	0.867391	7.54867	7.34343	1482	1088	PLEOSDRAFT_172367	KL198004.1	3178558	3179778	1221	+	Genbank	gene	Gene	c(".", "3178558")		protein_coding	PLEOSDRAFT_172367	TRUE	gene1208		gnl|jgi|PLEOSDRAFT_172367	gnl|jgi|PLEOSDRAFT_mRNA172367	hypothetical protein	PLEOSDRAFT_172367
1210	PLEOSDRAFT_1087905	1	0	0	0	0	PLEOSDRAFT_1087905	KL198004.1	3181009	3181450	442	+	Genbank	gene	Gene			protein_coding	PLEOSDRAFT_1087905		gene1209		gnl|jgi|PLEOSDRAFT_1087905	gnl|jgi|PLEOSDRAFT_mRNA1087905	hypothetical protein	PLEOSDRAFT_1087905
1211	PLEOSDRAFT_1099610	1.17265	5.38247	5.61224	324	323	PLEOSDRAFT_1099610	KL198004.1	3183953	3186249	2297	-	Genbank	gene	Gene	c(".", "3183953")	c("3186249", ".")	protein_coding	PLEOSDRAFT_1099610	TRUE	gene1210		gnl|jgi|PLEOSDRAFT_1099610	gnl|jgi|PLEOSDRAFT_mRNA1099610	hypothetical protein	PLEOSDRAFT_1099610
1212	PLEOSDRAFT_1091586	1.26463	7.15477	7.49349	1126	1208	PLEOSDRAFT_1091586	KL198004.1	3186353	3189212	2860	+	Genbank	gene	Gene			protein_coding	PLEOSDRAFT_1091586		gene1211		gnl|jgi|PLEOSDRAFT_1091586	gnl|jgi|PLEOSDRAFT_mRNA1091586	hypothetical protein	PLEOSDRAFT_1091586
1213	PLEOSDRAFT_1087906	0.857622	11.8248	11.6032	28860	20965	PLEOSDRAFT_1087906	KL198004.1	3190063	3191839	1777	-	Genbank	gene	Gene			protein_coding	PLEOSDRAFT_1087906		gene1212		gnl|jgi|PLEOSDRAFT_1087906	gnl|jgi|PLEOSDRAFT_mRNA1087906	hypothetical protein	PLEOSDRAFT_1087906
1214	PLEOSDRAFT_1110677	1.19988	6.07359	6.33648	528	538	PLEOSDRAFT_1110677	KL198004.1	3191942	3193279	1338	+	Genbank	gene	Gene	c(".", "3191942")	c("3193279", ".")	protein_coding	PLEOSDRAFT_1110677	TRUE	gene1213		gnl|jgi|PLEOSDRAFT_1110677	gnl|jgi|PLEOSDRAFT_mRNA1110677	hypothetical protein	PLEOSDRAFT_1110677
1215	PLEOSDRAFT_1061299	1.7107	2.73439	3.50898	45	70	PLEOSDRAFT_1061299	KL198004.1	3193379	3195187	1809	-	Genbank	gene	Gene	c(".", "3193379")		protein_coding	PLEOSDRAFT_1061299	TRUE	gene1214		gnl|jgi|PLEOSDRAFT_1061299	gnl|jgi|PLEOSDRAFT_mRNA1061299	hypothetical protein	PLEOSDRAFT_1061299
1216	PLEOSDRAFT_11210	1.48036	0.461513	1.02746	3	7	PLEOSDRAFT_11210	KL198004.1	3196624	3198554	1931	+	Genbank	gene	Gene	c(".", "3196624")	c("3198554", ".")	protein_coding	PLEOSDRAFT_11210	TRUE	gene1215		gnl|jgi|PLEOSDRAFT_11210	gnl|jgi|PLEOSDRAFT_mRNA11210	hypothetical protein	PLEOSDRAFT_11210
1217	PLEOSDRAFT_1030898	1.03972	4.09463	4.15083	128	113	PLEOSDRAFT_1030898	KL198004.1	3199598	3200954	1357	+	Genbank	gene	Gene	c(".", "3199598")	c("3200954", ".")	protein_coding	PLEOSDRAFT_1030898	TRUE	gene1216		gnl|jgi|PLEOSDRAFT_1030898	gnl|jgi|PLEOSDRAFT_mRNA1030898	hypothetical protein	PLEOSDRAFT_1030898
1218	PLEOSDRAFT_21894	0.830338	1.39704	1.12881	13	8	PLEOSDRAFT_21894	KL198004.1	3201205	3201902	698	-	Genbank	gene	Gene	c(".", "3201205")	c("3201902", ".")	protein_coding	PLEOSDRAFT_21894	TRUE	gene1217		gnl|jgi|PLEOSDRAFT_21894	gnl|jgi|PLEOSDRAFT_mRNA21894	hypothetical protein	PLEOSDRAFT_21894
1219	PLEOSDRAFT_60704	0.999285	7.28253	7.2815	1231	1042	PLEOSDRAFT_60704	KL198004.1	3202689	3205776	3088	-	Genbank	gene	Gene		c("3205776", ".")	protein_coding	PLEOSDRAFT_60704	TRUE	gene1218		gnl|jgi|PLEOSDRAFT_60704	gnl|jgi|PLEOSDRAFT_mRNA60704	hypothetical protein	PLEOSDRAFT_60704
1220	PLEOSDRAFT_1032592	2.10407	2.05017	3.12335	25	52	PLEOSDRAFT_1032592	KL198004.1	3206014	3208207	2194	+	Genbank	gene	Gene	c(".", "3206014")	c("3208207", ".")	protein_coding	PLEOSDRAFT_1032592	TRUE	gene1219		gnl|jgi|PLEOSDRAFT_1032592	gnl|jgi|PLEOSDRAFT_mRNA1032592	hypothetical protein	PLEOSDRAFT_1032592
1221	PLEOSDRAFT_1099621	1.2967	0	0.37484	0	2	PLEOSDRAFT_1099621	KL198004.1	3209829	3211181	1353	+	Genbank	gene	Gene	c(".", "3209829")	c("3211181", ".")	protein_coding	PLEOSDRAFT_1099621	TRUE	gene1220		gnl|jgi|PLEOSDRAFT_1099621	gnl|jgi|PLEOSDRAFT_mRNA1099621	hypothetical protein	PLEOSDRAFT_1099621
1222	PLEOSDRAFT_1032237	1	0	0	0	0	PLEOSDRAFT_1032237	KL198004.1	3217266	3229174	11909	+	Genbank	gene	Gene	c(".", "3217266")	c("3229174", ".")	protein_coding	PLEOSDRAFT_1032237	TRUE	gene1221		gnl|jgi|PLEOSDRAFT_1032237	gnl|jgi|PLEOSDRAFT_mRNA1032237	hypothetical protein	PLEOSDRAFT_1032237
1223	PLEOSDRAFT_1032591	1	0	0	0	0	PLEOSDRAFT_1032591	KL198004.1	3234133	3234747	615	+	Genbank	gene	Gene	c(".", "3234133")	c("3234747", ".")	protein_coding	PLEOSDRAFT_1032591	TRUE	gene1222		gnl|jgi|PLEOSDRAFT_1032591	gnl|jgi|PLEOSDRAFT_mRNA1032591	hypothetical protein	PLEOSDRAFT_1032591
1224	PLEOSDRAFT_1033156	1	0	0	0	0	PLEOSDRAFT_1033156	KL198004.1	3239909	3242404	2496	-	Genbank	gene	Gene	c(".", "3239909")	c("3242404", ".")	protein_coding	PLEOSDRAFT_1033156	TRUE	gene1223		gnl|jgi|PLEOSDRAFT_1033156	gnl|jgi|PLEOSDRAFT_mRNA1033156	hypothetical protein	PLEOSDRAFT_1033156
1225	PLEOSDRAFT_1023267	1	0	0	0	0	PLEOSDRAFT_1023267	KL198004.1	3247071	3247763	693	+	Genbank	gene	Gene	c(".", "3247071")	c("3247763", ".")	protein_coding	PLEOSDRAFT_1023267	TRUE	gene1224		gnl|jgi|PLEOSDRAFT_1023267	gnl|jgi|PLEOSDRAFT_mRNA1023267	hypothetical protein	PLEOSDRAFT_1023267
1226	PLEOSDRAFT_1029247	1	0	0	0	0	PLEOSDRAFT_1029247	KL198004.1	3252763	3253143	381	-	Genbank	gene	Gene	c(".", "3252763")	c("3253143", ".")	protein_coding	PLEOSDRAFT_1029247	TRUE	gene1225		gnl|jgi|PLEOSDRAFT_1029247	gnl|jgi|PLEOSDRAFT_mRNA1029247	hypothetical protein	PLEOSDRAFT_1029247
1227	PLEOSDRAFT_37280	0.934087	7.13942	7.04105	1114	881	PLEOSDRAFT_37280	KL198004.1	3256302	3260171	3870	-	Genbank	gene	Gene	c(".", "3256302")	c("3260171", ".")	protein_coding	PLEOSDRAFT_37280	TRUE	gene1226		gnl|jgi|PLEOSDRAFT_37280	gnl|jgi|PLEOSDRAFT_mRNA37280	hypothetical protein	PLEOSDRAFT_37280
1228	PLEOSDRAFT_42467	2.13299	3.914	5.00688	112	210	PLEOSDRAFT_42467	KL198004.1	3260654	3264404	3751	+	Genbank	gene	Gene			protein_coding	PLEOSDRAFT_42467		gene1227		gnl|jgi|PLEOSDRAFT_42467	gnl|jgi|PLEOSDRAFT_mRNA42467	hypothetical protein	PLEOSDRAFT_42467
1229	PLEOSDRAFT_1110684	1.02652	4.8147	4.85247	216	188	PLEOSDRAFT_1110684	KL198004.1	3264350	3266748	2399	-	Genbank	gene	Gene	c(".", "3264350")		protein_coding	PLEOSDRAFT_1110684	TRUE	gene1228		gnl|jgi|PLEOSDRAFT_1110684	gnl|jgi|PLEOSDRAFT_mRNA1110684	hypothetical protein	PLEOSDRAFT_1110684
1230	PLEOSDRAFT_1061317	0.36128	7.63694	6.16812	1576	478	PLEOSDRAFT_1061317	KL198004.1	3266839	3269260	2422	-	Genbank	gene	Gene			protein_coding	PLEOSDRAFT_1061317		gene1229		gnl|jgi|PLEOSDRAFT_1061317	gnl|jgi|PLEOSDRAFT_mRNA1061317	hypothetical protein	PLEOSDRAFT_1061317
1231	PLEOSDRAFT_152680	1.5473	0.170773	0.800528	1	5	PLEOSDRAFT_152680	KL198004.1	3270355	3271779	1425	+	Genbank	gene	Gene	c(".", "3270355")	c("3271779", ".")	protein_coding	PLEOSDRAFT_152680	TRUE	gene1230		gnl|jgi|PLEOSDRAFT_152680	gnl|jgi|PLEOSDRAFT_mRNA152680	hypothetical protein	PLEOSDRAFT_152680
1232	PLEOSDRAFT_1052509	1.3373	1.39704	1.81636	13	17	PLEOSDRAFT_1052509	KL198004.1	3272856	3273606	751	-	Genbank	gene	Gene		c("3273606", ".")	protein_coding	PLEOSDRAFT_1052509	TRUE	gene1231		gnl|jgi|PLEOSDRAFT_1052509	gnl|jgi|PLEOSDRAFT_mRNA1052509	hypothetical protein	PLEOSDRAFT_1052509
1233	PLEOSDRAFT_172360	1.92339	0.810625	1.75427	6	16	PLEOSDRAFT_172360	KL198004.1	3273837	3275136	1300	-	Genbank	gene	Gene	c(".", "3273837")		protein_coding	PLEOSDRAFT_172360	TRUE	gene1232		gnl|jgi|PLEOSDRAFT_172360	gnl|jgi|PLEOSDRAFT_mRNA172360	hypothetical protein	PLEOSDRAFT_172360
1234	PLEOSDRAFT_172359	0.976598	6.60931	6.57515	769	636	PLEOSDRAFT_172359	KL198004.1	3275564	3278637	3074	-	Genbank	gene	Gene		c("3278637", ".")	protein_coding	PLEOSDRAFT_172359	TRUE	gene1233		gnl|jgi|PLEOSDRAFT_172359	gnl|jgi|PLEOSDRAFT_mRNA172359	hypothetical protein	PLEOSDRAFT_172359
1235	PLEOSDRAFT_42459	1.88961	0.703375	1.62146	5	14	PLEOSDRAFT_42459	KL198004.1	3279341	3281809	2469	+	Genbank	gene	Gene		c("3281809", ".")	protein_coding	PLEOSDRAFT_42459	TRUE	gene1234		gnl|jgi|PLEOSDRAFT_42459	gnl|jgi|PLEOSDRAFT_mRNA42459	hypothetical protein	PLEOSDRAFT_42459
1236	PLEOSDRAFT_1061328	1.18655	5.45866	5.70542	342	345	PLEOSDRAFT_1061328	KL198004.1	3282855	3284280	1426	-	Genbank	gene	Gene	c(".", "3282855")		protein_coding	PLEOSDRAFT_1061328	TRUE	gene1235		gnl|jgi|PLEOSDRAFT_1061328	gnl|jgi|PLEOSDRAFT_mRNA1061328	hypothetical protein	PLEOSDRAFT_1061328
1237	PLEOSDRAFT_1110690	1.13478	7.45776	7.64017	1391	1338	PLEOSDRAFT_1110690	KL198004.1	3284422	3285642	1221	+	Genbank	gene	Gene			protein_coding	PLEOSDRAFT_1110690		gene1236		gnl|jgi|PLEOSDRAFT_1110690	gnl|jgi|PLEOSDRAFT_mRNA1110690	hypothetical protein	PLEOSDRAFT_1110690
1238	PLEOSDRAFT_1031137	0.688198	5.65493	5.11582	393	227	PLEOSDRAFT_1031137	KL198004.1	3285676	3286861	1186	-	Genbank	gene	Gene	c(".", "3285676")	c("3286861", ".")	protein_coding	PLEOSDRAFT_1031137	TRUE	gene1237		gnl|jgi|PLEOSDRAFT_1031137	gnl|jgi|PLEOSDRAFT_mRNA1031137	hypothetical protein	PLEOSDRAFT_1031137
1239	PLEOSDRAFT_1073871	1.34166	6.72351	7.14753	833	949	PLEOSDRAFT_1073871	KL198004.1	3286983	3288431	1449	+	Genbank	gene	Gene	c(".", "3286983")	c("3288431", ".")	protein_coding	PLEOSDRAFT_1073871	TRUE	gene1238		gnl|jgi|PLEOSDRAFT_1073871	gnl|jgi|PLEOSDRAFT_mRNA1073871	hypothetical protein	PLEOSDRAFT_1073871
1240	PLEOSDRAFT_1099644	2.34496	6.04642	7.27598	518	1038	PLEOSDRAFT_1099644	KL198004.1	3288585	3289994	1410	+	Genbank	gene	Gene	c(".", "3288585")	c("3289994", ".")	protein_coding	PLEOSDRAFT_1099644	TRUE	gene1239		gnl|jgi|PLEOSDRAFT_1099644	gnl|jgi|PLEOSDRAFT_mRNA1099644	hypothetical protein	PLEOSDRAFT_1099644
1241	PLEOSDRAFT_1073873	1.04804	7.64058	7.70827	1580	1403	PLEOSDRAFT_1073873	KL198004.1	3290123	3290823	701	-	Genbank	gene	Gene	c(".", "3290123")	c("3290823", ".")	protein_coding	PLEOSDRAFT_1073873	TRUE	gene1240		gnl|jgi|PLEOSDRAFT_1073873	gnl|jgi|PLEOSDRAFT_mRNA1073873	hypothetical protein	PLEOSDRAFT_1073873
1242	PLEOSDRAFT_21598	0.904616	4.28335	4.13873	147	112	PLEOSDRAFT_21598	KL198004.1	3291166	3294350	3185	+	Genbank	gene	Gene	c(".", "3291166")	c("3294350", ".")	protein_coding	PLEOSDRAFT_21598	TRUE	gene1241		gnl|jgi|PLEOSDRAFT_21598	gnl|jgi|PLEOSDRAFT_mRNA21598	glycoside hydrolase family 3 protein	PLEOSDRAFT_21598
1243	PLEOSDRAFT_1061336	0.669568	5.34728	4.76858	316	177	PLEOSDRAFT_1061336	KL198004.1	3294520	3298159	3640	+	Genbank	gene	Gene		c("3298159", ".")	protein_coding	PLEOSDRAFT_1061336	TRUE	gene1242		gnl|jgi|PLEOSDRAFT_1061336	gnl|jgi|PLEOSDRAFT_mRNA1061336	hypothetical protein	PLEOSDRAFT_1061336
1244	PLEOSDRAFT_1099647	0.932366	3.914	3.81297	112	88	PLEOSDRAFT_1099647	KL198004.1	3298257	3299987	1731	-	Genbank	gene	Gene	c(".", "3298257")	c("3299987", ".")	protein_coding	PLEOSDRAFT_1099647	TRUE	gene1243		gnl|jgi|PLEOSDRAFT_1099647	gnl|jgi|PLEOSDRAFT_mRNA1099647	glycoside hydrolase family 43 protein	PLEOSDRAFT_1099647
1245	PLEOSDRAFT_1099648	0.770506	4.8591	4.48298	223	144	PLEOSDRAFT_1099648	KL198004.1	3300813	3301591	779	-	Genbank	gene	Gene	c(".", "3300813")	c("3301591", ".")	protein_coding	PLEOSDRAFT_1099648	TRUE	gene1244		gnl|jgi|PLEOSDRAFT_1099648	gnl|jgi|PLEOSDRAFT_mRNA1099648	hypothetical protein	PLEOSDRAFT_1099648
1246	PLEOSDRAFT_1087915	0.535567	8.53995	7.63909	2954	1337	PLEOSDRAFT_1087915	KL198004.1	3301699	3303439	1741	+	Genbank	gene	Gene			protein_coding	PLEOSDRAFT_1087915		gene1245		gnl|jgi|PLEOSDRAFT_1087915	gnl|jgi|PLEOSDRAFT_mRNA1087915	hypothetical protein	PLEOSDRAFT_1087915
1247	PLEOSDRAFT_1052532	1.68712	4.31101	5.06558	150	219	PLEOSDRAFT_1052532	KL198004.1	3303667	3305823	2157	+	Genbank	gene	Gene			protein_coding	PLEOSDRAFT_1052532		gene1246		gnl|jgi|PLEOSDRAFT_1052532	gnl|jgi|PLEOSDRAFT_mRNA1052532	hypothetical protein	PLEOSDRAFT_1052532
1248	PLEOSDRAFT_1033063	0.672787	4.27401	3.70223	146	81	PLEOSDRAFT_1033063	KL198004.1	3306683	3308193	1511	+	Genbank	gene	Gene	c(".", "3306683")	c("3308193", ".")	protein_coding	PLEOSDRAFT_1033063	TRUE	gene1247		gnl|jgi|PLEOSDRAFT_1033063	gnl|jgi|PLEOSDRAFT_mRNA1033063	hypothetical protein	PLEOSDRAFT_1033063
1249	PLEOSDRAFT_1061347	0.943553	5.26008	5.17626	297	237	PLEOSDRAFT_1061347	KL198004.1	3308335	3309016	682	+	Genbank	gene	Gene		c("3309016", ".")	protein_coding	PLEOSDRAFT_1061347	TRUE	gene1248		gnl|jgi|PLEOSDRAFT_1061347	gnl|jgi|PLEOSDRAFT_mRNA1061347	hypothetical protein	PLEOSDRAFT_1061347
1250	PLEOSDRAFT_1073880	1.94266	0.170773	1.12881	1	8	PLEOSDRAFT_1073880	KL198004.1	3312938	3314080	1143	-	Genbank	gene	Gene	c(".", "3312938")	c("3314080", ".")	protein_coding	PLEOSDRAFT_1073880	TRUE	gene1249		gnl|jgi|PLEOSDRAFT_1073880	gnl|jgi|PLEOSDRAFT_mRNA1073880	hypothetical protein	PLEOSDRAFT_1073880
1251	PLEOSDRAFT_1061348	1.1136	6.51335	6.66857	719	679	PLEOSDRAFT_1061348	KL198004.1	3314817	3317455	2639	-	Genbank	gene	Gene		c("3317455", ".")	protein_coding	PLEOSDRAFT_1061348	TRUE	gene1250		gnl|jgi|PLEOSDRAFT_1061348	gnl|jgi|PLEOSDRAFT_mRNA1061348	hypothetical protein	PLEOSDRAFT_1061348
1252	PLEOSDRAFT_48117	1.20469	6.68702	6.95569	812	830	PLEOSDRAFT_48117	KL198004.1	3317858	3323511	5654	-	Genbank	gene	Gene	c(".", "3317858")	c("3323511", ".")	protein_coding	PLEOSDRAFT_48117	TRUE	gene1251		gnl|jgi|PLEOSDRAFT_48117	gnl|jgi|PLEOSDRAFT_mRNA48117	hypothetical protein	PLEOSDRAFT_48117
1253	PLEOSDRAFT_164265	1.25187	0.703375	1.02746	5	7	PLEOSDRAFT_164265	KL198004.1	3326943	3330215	3273	-	Genbank	gene	Gene	c(".", "3326943")	c("3330215", ".")	protein_coding	PLEOSDRAFT_164265	TRUE	gene1252		gnl|jgi|PLEOSDRAFT_164265	gnl|jgi|PLEOSDRAFT_mRNA164265	hypothetical protein	PLEOSDRAFT_164265
1254	PLEOSDRAFT_1095513	1.12019	7.871	8.03475	1855	1761	PLEOSDRAFT_1095513	KL198004.1	3331500	3334117	2618	+	Genbank	gene	Gene	c(".", "3331500")		protein_coding	PLEOSDRAFT_1095513	TRUE	gene1253		gnl|jgi|PLEOSDRAFT_1095513	gnl|jgi|PLEOSDRAFT_mRNA1095513	hypothetical protein	PLEOSDRAFT_1095513
1255	PLEOSDRAFT_1033301	2.99274	5.21198	6.79345	287	741	PLEOSDRAFT_1033301	KL198004.1	3334116	3335602	1487	-	Genbank	gene	Gene	c(".", "3334116")	c("3335602", ".")	protein_coding	PLEOSDRAFT_1033301	TRUE	gene1254		gnl|jgi|PLEOSDRAFT_1033301	gnl|jgi|PLEOSDRAFT_mRNA1033301	hypothetical protein	PLEOSDRAFT_1033301
1256	PLEOSDRAFT_1052542	1.09881	10.9793	11.1153	16058	14947	PLEOSDRAFT_1052542	KL198004.1	3336266	3337040	775	-	Genbank	gene	Gene			protein_coding	PLEOSDRAFT_1052542		gene1255		gnl|jgi|PLEOSDRAFT_1052542	gnl|jgi|PLEOSDRAFT_mRNA1052542	hypothetical protein	PLEOSDRAFT_1052542
1257	QCR7	1.16964	7.2555	7.48156	1208	1198	QCR7	KL198004.1	3337242	3337863	622	+	Genbank	gene	Gene	c(".", "3337242")		protein_coding	PLEOSDRAFT_172351	TRUE	gene1256	QCR7	gnl|jgi|PLEOSDRAFT_172351	gnl|jgi|PLEOSDRAFT_mRNA172351	QCR7, subunit of the ubiquinol cytochrome-c reductase complex	QCR7
1258	PLEOSDRAFT_152655	1	0	0	0	0	PLEOSDRAFT_152655	KL198004.1	3339277	3339615	339	+	Genbank	gene	Gene	c(".", "3339277")	c("3339615", ".")	protein_coding	PLEOSDRAFT_152655	TRUE	gene1257		gnl|jgi|PLEOSDRAFT_152655	gnl|jgi|PLEOSDRAFT_mRNA152655	hypothetical protein	PLEOSDRAFT_152655
1259	PLEOSDRAFT_152654	0.894212	4.10521	3.9439	129	97	PLEOSDRAFT_152654	KL198004.1	3340440	3343300	2861	+	Genbank	gene	Gene	c(".", "3340440")	c("3343300", ".")	protein_coding	PLEOSDRAFT_152654	TRUE	gene1258		gnl|jgi|PLEOSDRAFT_152654	gnl|jgi|PLEOSDRAFT_mRNA152654	hypothetical protein	PLEOSDRAFT_152654
1260	PLEOSDRAFT_13442	1.10134	2.59131	2.73058	40	38	PLEOSDRAFT_13442	KL198004.1	3343409	3344181	773	+	Genbank	gene	Gene	c(".", "3343409")	c("3344181", ".")	protein_coding	PLEOSDRAFT_13442	TRUE	gene1259		gnl|jgi|PLEOSDRAFT_13442	gnl|jgi|PLEOSDRAFT_mRNA13442	hypothetical protein	PLEOSDRAFT_13442
1261	PLEOSDRAFT_1032942	1.15194	0.170773	0.37484	1	2	PLEOSDRAFT_1032942	KL198004.1	3344537	3345854	1318	+	Genbank	gene	Gene	c(".", "3344537")	c("3345854", ".")	protein_coding	PLEOSDRAFT_1032942	TRUE	gene1260		gnl|jgi|PLEOSDRAFT_1032942	gnl|jgi|PLEOSDRAFT_mRNA1032942	hypothetical protein	PLEOSDRAFT_1032942
1262	PLEOSDRAFT_1029425	1	0	0	0	0	PLEOSDRAFT_1029425	KL198004.1	3348336	3349561	1226	-	Genbank	gene	Gene	c(".", "3348336")	c("3349561", ".")	protein_coding	PLEOSDRAFT_1029425	TRUE	gene1261		gnl|jgi|PLEOSDRAFT_1029425	gnl|jgi|PLEOSDRAFT_mRNA1029425	hypothetical protein	PLEOSDRAFT_1029425
1263	PLEOSDRAFT_1032693	1.07196	4.71469	4.81494	201	183	PLEOSDRAFT_1032693	KL198004.1	3352475	3353887	1413	+	Genbank	gene	Gene	c(".", "3352475")	c("3353887", ".")	protein_coding	PLEOSDRAFT_1032693	TRUE	gene1262		gnl|jgi|PLEOSDRAFT_1032693	gnl|jgi|PLEOSDRAFT_mRNA1032693	hypothetical protein	PLEOSDRAFT_1032693
1264	PLEOSDRAFT_1087921	0.538251	7.51735	6.6237	1450	658	PLEOSDRAFT_1087921	KL198004.1	3353882	3354966	1085	-	Genbank	gene	Gene			protein_coding	PLEOSDRAFT_1087921		gene1263		gnl|jgi|PLEOSDRAFT_1087921	gnl|jgi|PLEOSDRAFT_mRNA1087921	hypothetical protein	PLEOSDRAFT_1087921
1265	PLEOSDRAFT_1031053	0.888366	0.170773	0	1	0	PLEOSDRAFT_1031053	KL198004.1	3358416	3359920	1505	+	Genbank	gene	Gene	c(".", "3358416")	c("3359920", ".")	protein_coding	PLEOSDRAFT_1031053	TRUE	gene1264		gnl|jgi|PLEOSDRAFT_1031053	gnl|jgi|PLEOSDRAFT_mRNA1031053	hypothetical protein	PLEOSDRAFT_1031053
1266	PLEOSDRAFT_1052550	0.633355	4.64394	3.98502	191	100	PLEOSDRAFT_1052550	KL198004.1	3360311	3362182	1872	-	Genbank	gene	Gene			protein_coding	PLEOSDRAFT_1052550		gene1265		gnl|jgi|PLEOSDRAFT_1052550	gnl|jgi|PLEOSDRAFT_mRNA1052550	hypothetical protein	PLEOSDRAFT_1052550
1267	PLEOSDRAFT_1099669	0.0255094	5.29283	0	304	0	PLEOSDRAFT_1099669	KL198004.1	3362419	3362928	510	-	Genbank	gene	Gene	c(".", "3362419")	c("3362928", ".")	protein_coding	PLEOSDRAFT_1099669	TRUE	gene1266		gnl|jgi|PLEOSDRAFT_1099669	gnl|jgi|PLEOSDRAFT_mRNA1099669	hypothetical protein	PLEOSDRAFT_1099669
1268	PLEOSDRAFT_1073892	0.960046	5.56205	5.50322	368	299	PLEOSDRAFT_1073892	KL198004.1	3363267	3368870	5604	+	Genbank	gene	Gene	c(".", "3363267")	c("3368870", ".")	protein_coding	PLEOSDRAFT_1073892	TRUE	gene1267		gnl|jgi|PLEOSDRAFT_1073892	gnl|jgi|PLEOSDRAFT_mRNA1073892	hypothetical protein	PLEOSDRAFT_1073892
1269	PLEOSDRAFT_164253	0.961665	0.587506	0.531113	4	3	PLEOSDRAFT_164253	KL198004.1	3369619	3371030	1412	-	Genbank	gene	Gene	c(".", "3369619")	c("3371030", ".")	protein_coding	PLEOSDRAFT_164253	TRUE	gene1268		gnl|jgi|PLEOSDRAFT_164253	gnl|jgi|PLEOSDRAFT_mRNA164253	hypothetical protein	PLEOSDRAFT_164253
1270	PLEOSDRAFT_1061363	1.96069	6.10817	7.07953	541	905	PLEOSDRAFT_1061363	KL198004.1	3371297	3373144	1848	-	Genbank	gene	Gene		c("3373144", ".")	protein_coding	PLEOSDRAFT_1061363	TRUE	gene1269		gnl|jgi|PLEOSDRAFT_1061363	gnl|jgi|PLEOSDRAFT_mRNA1061363	hypothetical protein	PLEOSDRAFT_1061363
1271	PLEOSDRAFT_1061367	0.9203	9.17534	9.05551	4593	3580	PLEOSDRAFT_1061367	KL198004.1	3373909	3376452	2544	+	Genbank	gene	Gene	c(".", "3373909")		protein_coding	PLEOSDRAFT_1061367	TRUE	gene1270		gnl|jgi|PLEOSDRAFT_1061367	gnl|jgi|PLEOSDRAFT_mRNA1061367	glycoside hydrolase family 13 protein	PLEOSDRAFT_1061367
1272	PLEOSDRAFT_1031451	1	0	0	0	0	PLEOSDRAFT_1031451	KL198004.1	3377097	3379268	2172	-	Genbank	gene	Gene	c(".", "3377097")	c("3379268", ".")	protein_coding	PLEOSDRAFT_1031451	TRUE	gene1271		gnl|jgi|PLEOSDRAFT_1031451	gnl|jgi|PLEOSDRAFT_mRNA1031451	hypothetical protein	PLEOSDRAFT_1031451
1273	PLEOSDRAFT_1020640	1	0	0	0	0	PLEOSDRAFT_1020640	KL198004.1	3380865	3381623	759	-	Genbank	gene	Gene	c(".", "3380865")	c("3381623", ".")	protein_coding	PLEOSDRAFT_1020640	TRUE	gene1272		gnl|jgi|PLEOSDRAFT_1020640	gnl|jgi|PLEOSDRAFT_mRNA1020640	hypothetical protein	PLEOSDRAFT_1020640
1274	PLEOSDRAFT_1080829	1	0	0	0	0	PLEOSDRAFT_1080829	KL198004.1	3382574	3385613	3040	-	Genbank	gene	Gene	c(".", "3382574")	c("3385613", ".")	protein_coding	PLEOSDRAFT_1080829	TRUE	gene1273		gnl|jgi|PLEOSDRAFT_1080829	gnl|jgi|PLEOSDRAFT_mRNA1080829	hypothetical protein	PLEOSDRAFT_1080829
1275	PLEOSDRAFT_1099676	0.888366	0.170773	0	1	0	PLEOSDRAFT_1099676	KL198004.1	3386264	3387370	1107	+	Genbank	gene	Gene	c(".", "3386264")	c("3387370", ".")	protein_coding	PLEOSDRAFT_1099676	TRUE	gene1274		gnl|jgi|PLEOSDRAFT_1099676	gnl|jgi|PLEOSDRAFT_mRNA1099676	hypothetical protein	PLEOSDRAFT_1099676
1276	PLEOSDRAFT_1034118	0.587075	6.3362	5.56781	635	313	PLEOSDRAFT_1034118	KL198004.1	3387565	3388674	1110	+	Genbank	gene	Gene	c(".", "3387565")	c("3388674", ".")	protein_coding	PLEOSDRAFT_1034118	TRUE	gene1275		gnl|jgi|PLEOSDRAFT_1034118	gnl|jgi|PLEOSDRAFT_mRNA1034118	hypothetical protein	PLEOSDRAFT_1034118
1277	PLEOSDRAFT_1034124	1.23697	3.92598	4.23279	113	120	PLEOSDRAFT_1034124	KL198004.1	3390602	3393822	3221	+	Genbank	gene	Gene	c(".", "3390602")	c("3393822", ".")	protein_coding	PLEOSDRAFT_1034124	TRUE	gene1276		gnl|jgi|PLEOSDRAFT_1034124	gnl|jgi|PLEOSDRAFT_mRNA1034124	hypothetical protein	PLEOSDRAFT_1034124
1278	PLEOSDRAFT_1052558	0.67618	6.61487	6.05035	772	440	PLEOSDRAFT_1052558	KL198004.1	3394082	3395520	1439	+	Genbank	gene	Gene	c(".", "3394082")		protein_coding	PLEOSDRAFT_1052558	TRUE	gene1277		gnl|jgi|PLEOSDRAFT_1052558	gnl|jgi|PLEOSDRAFT_mRNA1052558	hypothetical protein	PLEOSDRAFT_1052558
1279	PLEOSDRAFT_1091617	0.858854	7.36402	7.14451	1303	947	PLEOSDRAFT_1091617	KL198004.1	3395503	3397119	1617	-	Genbank	gene	Gene			protein_coding	PLEOSDRAFT_1091617		gene1278		gnl|jgi|PLEOSDRAFT_1091617	gnl|jgi|PLEOSDRAFT_mRNA1091617	hypothetical protein	PLEOSDRAFT_1091617
1280	PLEOSDRAFT_1087925	2.44108	4.18711	5.47463	137	293	PLEOSDRAFT_1087925	KL198004.1	3397626	3398993	1368	-	Genbank	gene	Gene			protein_coding	PLEOSDRAFT_1087925		gene1279		gnl|jgi|PLEOSDRAFT_1087925	gnl|jgi|PLEOSDRAFT_mRNA1087925	hypothetical protein	PLEOSDRAFT_1087925
1281	PLEOSDRAFT_1032941	1.6285	5.04631	5.74985	255	356	PLEOSDRAFT_1032941	KL198004.1	3403940	3406627	2688	-	Genbank	gene	Gene	c(".", "3403940")	c("3406627", ".")	protein_coding	PLEOSDRAFT_1032941	TRUE	gene1280		gnl|jgi|PLEOSDRAFT_1032941	gnl|jgi|PLEOSDRAFT_mRNA1032941	hypothetical protein	PLEOSDRAFT_1032941
1282	OPT3	1.76437	2.17585	2.995	28	47	OPT3	KL198004.1	3406864	3410363	3500	-	Genbank	gene	Gene	c(".", "3406864")	c("3410363", ".")	protein_coding	PLEOSDRAFT_48102	TRUE	gene1281	OPT3	gnl|jgi|PLEOSDRAFT_48102	gnl|jgi|PLEOSDRAFT_mRNA48102	OPT superfamily	OPT3
1283	PLEOSDRAFT_1073903	0.969187	4.49913	4.45398	172	141	PLEOSDRAFT_1073903	KL198004.1	3410732	3412876	2145	+	Genbank	gene	Gene	c(".", "3410732")	c("3412876", ".")	protein_coding	PLEOSDRAFT_1073903	TRUE	gene1282		gnl|jgi|PLEOSDRAFT_1073903	gnl|jgi|PLEOSDRAFT_mRNA1073903	hypothetical protein	PLEOSDRAFT_1073903
1284	PLEOSDRAFT_1031162	0.845099	2.17585	1.93305	28	19	PLEOSDRAFT_1031162	KL198004.1	3412884	3413926	1043	-	Genbank	gene	Gene	c(".", "3412884")	c("3413926", ".")	protein_coding	PLEOSDRAFT_1031162	TRUE	gene1283		gnl|jgi|PLEOSDRAFT_1031162	gnl|jgi|PLEOSDRAFT_mRNA1031162	hypothetical protein	PLEOSDRAFT_1031162
1285	PLEOSDRAFT_1073905	1.40339	4.49109	4.98001	171	206	PLEOSDRAFT_1073905	KL198004.1	3414223	3415175	953	-	Genbank	gene	Gene	c(".", "3414223")	c("3415175", ".")	protein_coding	PLEOSDRAFT_1073905	TRUE	gene1284		gnl|jgi|PLEOSDRAFT_1073905	gnl|jgi|PLEOSDRAFT_mRNA1073905	hypothetical protein	PLEOSDRAFT_1073905
1286	PLEOSDRAFT_48098	0.698843	3.31063	2.79367	71	40	PLEOSDRAFT_48098	KL198004.1	3415507	3416891	1385	-	Genbank	gene	Gene	c(".", "3415507")	c("3416891", ".")	protein_coding	PLEOSDRAFT_48098	TRUE	gene1285		gnl|jgi|PLEOSDRAFT_48098	gnl|jgi|PLEOSDRAFT_mRNA48098	hypothetical protein	PLEOSDRAFT_48098
1287	PLEOSDRAFT_1032431	1.01389	2.21543	2.23533	29	25	PLEOSDRAFT_1032431	KL198004.1	3417891	3418901	1011	+	Genbank	gene	Gene	c(".", "3417891")	c("3418901", ".")	protein_coding	PLEOSDRAFT_1032431	TRUE	gene1286		gnl|jgi|PLEOSDRAFT_1032431	gnl|jgi|PLEOSDRAFT_mRNA1032431	hypothetical protein	PLEOSDRAFT_1032431
1288	PLEOSDRAFT_60689	0.900785	6.94419	6.79345	972	741	PLEOSDRAFT_60689	KL198004.1	3419114	3422529	3416	-	Genbank	gene	Gene		c("3422529", ".")	protein_coding	PLEOSDRAFT_60689	TRUE	gene1287		gnl|jgi|PLEOSDRAFT_60689	gnl|jgi|PLEOSDRAFT_mRNA60689	hypothetical protein	PLEOSDRAFT_60689
1289	PLEOSDRAFT_1099689	0.980156	6.96901	6.94009	989	821	PLEOSDRAFT_1099689	KL198004.1	3422599	3423045	447	-	Genbank	gene	Gene	c(".", "3422599")	c("3423045", ".")	protein_coding	PLEOSDRAFT_1099689	TRUE	gene1288		gnl|jgi|PLEOSDRAFT_1099689	gnl|jgi|PLEOSDRAFT_mRNA1099689	hypothetical protein	PLEOSDRAFT_1099689
1290	PLEOSDRAFT_1073908	1.08833	7.19739	7.31951	1160	1070	PLEOSDRAFT_1073908	KL198004.1	3423153	3426535	3383	+	Genbank	gene	Gene	c(".", "3423153")	c("3426535", ".")	protein_coding	PLEOSDRAFT_1073908	TRUE	gene1289		gnl|jgi|PLEOSDRAFT_1073908	gnl|jgi|PLEOSDRAFT_mRNA1073908	hypothetical protein	PLEOSDRAFT_1073908
1291	PLEOSDRAFT_1099691	1.45753	4.82113	5.36465	217	271	PLEOSDRAFT_1099691	KL198004.1	3426738	3433921	7184	-	Genbank	gene	Gene	c(".", "3426738")	c("3433921", ".")	protein_coding	PLEOSDRAFT_1099691	TRUE	gene1290		gnl|jgi|PLEOSDRAFT_1099691	gnl|jgi|PLEOSDRAFT_mRNA1099691	hypothetical protein	PLEOSDRAFT_1099691
1292	PLEOSDRAFT_1091621	2.34216	6.69229	7.92013	815	1626	PLEOSDRAFT_1091621	KL198004.1	3434289	3438444	4156	+	Genbank	gene	Gene	c(".", "3434289")		protein_coding	PLEOSDRAFT_1091621	TRUE	gene1291		gnl|jgi|PLEOSDRAFT_1091621	gnl|jgi|PLEOSDRAFT_mRNA1091621	hypothetical protein	PLEOSDRAFT_1091621
1293	PLEOSDRAFT_1099693	2.27231	5.74894	6.9331	420	817	PLEOSDRAFT_1099693	KL198004.1	3438428	3439518	1091	-	Genbank	gene	Gene	c(".", "3438428")	c("3439518", ".")	protein_coding	PLEOSDRAFT_1099693	TRUE	gene1292		gnl|jgi|PLEOSDRAFT_1099693	gnl|jgi|PLEOSDRAFT_mRNA1099693	hypothetical protein	PLEOSDRAFT_1099693
1294	PLEOSDRAFT_1018923	0.531573	2.13516	1.2235	27	9	PLEOSDRAFT_1018923	KL198004.1	3439849	3441903	2055	-	Genbank	gene	Gene	c(".", "3439849")	c("3441903", ".")	protein_coding	PLEOSDRAFT_1018923	TRUE	gene1293		gnl|jgi|PLEOSDRAFT_1018923	gnl|jgi|PLEOSDRAFT_mRNA1018923	hypothetical protein	PLEOSDRAFT_1018923
1295	PLEOSDRAFT_1099695	1.02948	2.05017	2.09209	25	22	PLEOSDRAFT_1099695	KL198004.1	3442878	3445202	2325	-	Genbank	gene	Gene	c(".", "3442878")	c("3445202", ".")	protein_coding	PLEOSDRAFT_1099695	TRUE	gene1294		gnl|jgi|PLEOSDRAFT_1099695	gnl|jgi|PLEOSDRAFT_mRNA1099695	hypothetical protein	PLEOSDRAFT_1099695
1296	PLEOSDRAFT_1099696	0.888366	0.170773	0	1	0	PLEOSDRAFT_1099696	KL198004.1	3446696	3447708	1013	-	Genbank	gene	Gene	c(".", "3446696")	c("3447708", ".")	protein_coding	PLEOSDRAFT_1099696	TRUE	gene1295		gnl|jgi|PLEOSDRAFT_1099696	gnl|jgi|PLEOSDRAFT_mRNA1099696	hypothetical protein	PLEOSDRAFT_1099696
1297	PLEOSDRAFT_1061383	1.08508	8.82698	8.94478	3606	3315	PLEOSDRAFT_1061383	KL198004.1	3448188	3449024	837	+	Genbank	gene	Gene			protein_coding	PLEOSDRAFT_1061383		gene1296		gnl|jgi|PLEOSDRAFT_1061383	gnl|jgi|PLEOSDRAFT_mRNA1061383	hypothetical protein	PLEOSDRAFT_1061383
1298	PLEOSDRAFT_1099698	2.3548	2.05017	3.28577	25	59	PLEOSDRAFT_1099698	KL198004.1	3449181	3449674	494	+	Genbank	gene	Gene	c(".", "3449181")	c("3449674", ".")	protein_coding	PLEOSDRAFT_1099698	TRUE	gene1297		gnl|jgi|PLEOSDRAFT_1099698	gnl|jgi|PLEOSDRAFT_mRNA1099698	hypothetical protein	PLEOSDRAFT_1099698
1299	PLEOSDRAFT_1033100	1	0	0	0	0	PLEOSDRAFT_1033100	KL198004.1	3451691	3452848	1158	-	Genbank	gene	Gene	c(".", "3451691")	c("3452848", ".")	protein_coding	PLEOSDRAFT_1033100	TRUE	gene1298		gnl|jgi|PLEOSDRAFT_1033100	gnl|jgi|PLEOSDRAFT_mRNA1033100	hypothetical protein	PLEOSDRAFT_1033100
1300	PLEOSDRAFT_1099701	1	0	0	0	0	PLEOSDRAFT_1099701	KL198004.1	3458607	3460310	1704	-	Genbank	gene	Gene	c(".", "3458607")	c("3460310", ".")	protein_coding	PLEOSDRAFT_1099701	TRUE	gene1299		gnl|jgi|PLEOSDRAFT_1099701	gnl|jgi|PLEOSDRAFT_mRNA1099701	hypothetical protein	PLEOSDRAFT_1099701
1301	PLEOSDRAFT_152611	1	0	0	0	0	PLEOSDRAFT_152611	KL198004.1	3461192	3462380	1189	+	Genbank	gene	Gene	c(".", "3461192")	c("3462380", ".")	protein_coding	PLEOSDRAFT_152611	TRUE	gene1300		gnl|jgi|PLEOSDRAFT_152611	gnl|jgi|PLEOSDRAFT_mRNA152611	hypothetical protein	PLEOSDRAFT_152611
1302	PLEOSDRAFT_48091	1.0494	1.3265	1.39606	12	11	PLEOSDRAFT_48091	KL198004.1	3462679	3464018	1340	-	Genbank	gene	Gene	c(".", "3462679")	c("3464018", ".")	protein_coding	PLEOSDRAFT_48091	TRUE	gene1301		gnl|jgi|PLEOSDRAFT_48091	gnl|jgi|PLEOSDRAFT_mRNA48091	hypothetical protein	PLEOSDRAFT_48091
1303	PLEOSDRAFT_1073916	0.300456	5.38681	3.65204	325	78	PLEOSDRAFT_1073916	KL198004.1	3464586	3466861	2276	-	Genbank	gene	Gene	c(".", "3464586")	c("3466861", ".")	protein_coding	PLEOSDRAFT_1073916	TRUE	gene1302		gnl|jgi|PLEOSDRAFT_1073916	gnl|jgi|PLEOSDRAFT_mRNA1073916	hypothetical protein	PLEOSDRAFT_1073916
1304	PLEOSDRAFT_1033437	0.449719	6.57359	5.42069	750	282	PLEOSDRAFT_1033437	KL198004.1	3467312	3470971	3660	+	Genbank	gene	Gene	c(".", "3467312")	c("3470971", ".")	protein_coding	PLEOSDRAFT_1033437	TRUE	gene1303		gnl|jgi|PLEOSDRAFT_1033437	gnl|jgi|PLEOSDRAFT_mRNA1033437	hypothetical protein	PLEOSDRAFT_1033437
1305	PLEOSDRAFT_1099706	0.867191	1.95985	1.75427	23	16	PLEOSDRAFT_1099706	KL198004.1	3472740	3473688	949	+	Genbank	gene	Gene	c(".", "3472740")	c("3473688", ".")	protein_coding	PLEOSDRAFT_1099706	TRUE	gene1304		gnl|jgi|PLEOSDRAFT_1099706	gnl|jgi|PLEOSDRAFT_mRNA1099706	hypothetical protein	PLEOSDRAFT_1099706
1306	PLEOSDRAFT_1091624	0.936293	7.93611	7.84114	1941	1539	PLEOSDRAFT_1091624	KL198004.1	3474888	3477208	2321	+	Genbank	gene	Gene			protein_coding	PLEOSDRAFT_1091624		gene1305		gnl|jgi|PLEOSDRAFT_1091624	gnl|jgi|PLEOSDRAFT_mRNA1091624	hypothetical protein	PLEOSDRAFT_1091624
1307	PLEOSDRAFT_1031527	3.28726	2.93736	4.65425	53	163	PLEOSDRAFT_1031527	KL198004.1	3477264	3478306	1043	-	Genbank	gene	Gene	c(".", "3477264")	c("3478306", ".")	protein_coding	PLEOSDRAFT_1031527	TRUE	gene1306		gnl|jgi|PLEOSDRAFT_1031527	gnl|jgi|PLEOSDRAFT_mRNA1031527	hypothetical protein	PLEOSDRAFT_1031527
1308	PLEOSDRAFT_164226	0.240849	3.44986	1.39606	79	11	PLEOSDRAFT_164226	KL198004.1	3478929	3482922	3994	-	Genbank	gene	Gene	c(".", "3478929")	c("3482922", ".")	protein_coding	PLEOSDRAFT_164226	TRUE	gene1307		gnl|jgi|PLEOSDRAFT_164226	gnl|jgi|PLEOSDRAFT_mRNA164226	hypothetical protein	PLEOSDRAFT_164226
1309	PLEOSDRAFT_42414	1.45734	3.78843	4.33177	102	129	PLEOSDRAFT_42414	KL198004.1	3483426	3485404	1979	+	Genbank	gene	Gene			protein_coding	PLEOSDRAFT_42414		gene1308		gnl|jgi|PLEOSDRAFT_42414	gnl|jgi|PLEOSDRAFT_mRNA42414	hypothetical protein	PLEOSDRAFT_42414
1310	PLEOSDRAFT_48083	2.48348	0	1.31236	0	10	PLEOSDRAFT_48083	KL198004.1	3486042	3487355	1314	+	Genbank	gene	Gene	c(".", "3486042")	c("3487355", ".")	protein_coding	PLEOSDRAFT_48083	TRUE	gene1309		gnl|jgi|PLEOSDRAFT_48083	gnl|jgi|PLEOSDRAFT_mRNA48083	hypothetical protein	PLEOSDRAFT_48083
1311	PLEOSDRAFT_164224	0.35848	2.39849	0.918452	34	6	PLEOSDRAFT_164224	KL198004.1	3487797	3489718	1922	-	Genbank	gene	Gene	c(".", "3487797")	c("3489718", ".")	protein_coding	PLEOSDRAFT_164224	TRUE	gene1310		gnl|jgi|PLEOSDRAFT_164224	gnl|jgi|PLEOSDRAFT_mRNA164224	hypothetical protein	PLEOSDRAFT_164224
1312	PLEOSDRAFT_152600	0.391097	5.15206	3.79766	275	87	PLEOSDRAFT_152600	KL198004.1	3490003	3491174	1172	-	Genbank	gene	Gene	c(".", "3490003")	c("3491174", ".")	protein_coding	PLEOSDRAFT_152600	TRUE	gene1311		gnl|jgi|PLEOSDRAFT_152600	gnl|jgi|PLEOSDRAFT_mRNA152600	hypothetical protein	PLEOSDRAFT_152600
1313	PLEOSDRAFT_1032418	3.59413	2.39849	4.24413	34	121	PLEOSDRAFT_1032418	KL198004.1	3493197	3494626	1430	+	Genbank	gene	Gene	c(".", "3493197")	c("3494626", ".")	protein_coding	PLEOSDRAFT_1032418	TRUE	gene1312		gnl|jgi|PLEOSDRAFT_1032418	gnl|jgi|PLEOSDRAFT_mRNA1032418	hypothetical protein	PLEOSDRAFT_1032418
1314	PLEOSDRAFT_20452	1.79886	3.88975	4.73683	110	173	PLEOSDRAFT_20452	KL198004.1	3494667	3495513	847	-	Genbank	gene	Gene	c(".", "3494667")	c("3495513", ".")	protein_coding	PLEOSDRAFT_20452	TRUE	gene1313		gnl|jgi|PLEOSDRAFT_20452	gnl|jgi|PLEOSDRAFT_mRNA20452	hypothetical protein	PLEOSDRAFT_20452
1315	PLEOSDRAFT_1052588	0.53925	7.17624	6.28526	1143	519	PLEOSDRAFT_1052588	KL198004.1	3495847	3497784	1938	+	Genbank	gene	Gene			protein_coding	PLEOSDRAFT_1052588		gene1314		gnl|jgi|PLEOSDRAFT_1052588	gnl|jgi|PLEOSDRAFT_mRNA1052588	hypothetical protein	PLEOSDRAFT_1052588
1316	PLEOSDRAFT_19649	6.60823	0.323455	3.04772	2	49	PLEOSDRAFT_19649	KL198004.1	3498811	3500366	1556	+	Genbank	gene	Gene	c(".", "3498811")	c("3500366", ".")	protein_coding	PLEOSDRAFT_19649	TRUE	gene1315		gnl|jgi|PLEOSDRAFT_19649	gnl|jgi|PLEOSDRAFT_mRNA19649	hypothetical protein	PLEOSDRAFT_19649
1317	PLEOSDRAFT_1091628	1.07769	5.24104	5.34898	293	268	PLEOSDRAFT_1091628	KL198004.1	3500634	3503324	2691	+	Genbank	gene	Gene	c(".", "3500634")	c("3503324", ".")	protein_coding	PLEOSDRAFT_1091628	TRUE	gene1316		gnl|jgi|PLEOSDRAFT_1091628	gnl|jgi|PLEOSDRAFT_mRNA1091628	hypothetical protein	PLEOSDRAFT_1091628
1318	PLEOSDRAFT_1023504	1.90059	1.39704	2.32348	13	27	PLEOSDRAFT_1023504	KL198004.1	3504195	3504997	803	+	Genbank	gene	Gene	c(".", "3504195")	c("3504997", ".")	protein_coding	PLEOSDRAFT_1023504	TRUE	gene1317		gnl|jgi|PLEOSDRAFT_1023504	gnl|jgi|PLEOSDRAFT_mRNA1023504	hypothetical protein	PLEOSDRAFT_1023504
1319	PLEOSDRAFT_1087933	1	0	0	0	0	PLEOSDRAFT_1087933	KL198004.1	3505514	3506342	829	+	Genbank	gene	Gene		c("3506342", ".")	protein_coding	PLEOSDRAFT_1087933	TRUE	gene1318		gnl|jgi|PLEOSDRAFT_1087933	gnl|jgi|PLEOSDRAFT_mRNA1087933	hypothetical protein	PLEOSDRAFT_1087933
1320	PLEOSDRAFT_1080856	1.52497	2.21543	2.82421	29	41	PLEOSDRAFT_1080856	KL198004.1	3508032	3512654	4623	-	Genbank	gene	Gene	c(".", "3508032")	c("3512654", ".")	protein_coding	PLEOSDRAFT_1080856	TRUE	gene1319		gnl|jgi|PLEOSDRAFT_1080856	gnl|jgi|PLEOSDRAFT_mRNA1080856	hypothetical protein	PLEOSDRAFT_1080856
1321	PLEOSDRAFT_1087934	0.864813	6.95592	6.74638	980	717	PLEOSDRAFT_1087934	KL198004.1	3512849	3513965	1117	+	Genbank	gene	Gene			protein_coding	PLEOSDRAFT_1087934		gene1320		gnl|jgi|PLEOSDRAFT_1087934	gnl|jgi|PLEOSDRAFT_mRNA1087934	hypothetical protein	PLEOSDRAFT_1087934
1322	PLEOSDRAFT_172333	0.438917	4.59976	3.41178	185	65	PLEOSDRAFT_172333	KL198004.1	3514167	3515229	1063	+	Genbank	gene	Gene		c("3515229", ".")	protein_coding	PLEOSDRAFT_172333	TRUE	gene1321		gnl|jgi|PLEOSDRAFT_172333	gnl|jgi|PLEOSDRAFT_mRNA172333	hypothetical protein	PLEOSDRAFT_172333
1323	PLEOSDRAFT_1091631	0.518085	8.94461	7.99587	3913	1714	PLEOSDRAFT_1091631	KL198004.1	3515812	3518157	2346	+	Genbank	gene	Gene	c(".", "3515812")		protein_coding	PLEOSDRAFT_1091631	TRUE	gene1322		gnl|jgi|PLEOSDRAFT_1091631	gnl|jgi|PLEOSDRAFT_mRNA1091631	hypothetical protein	PLEOSDRAFT_1091631
1324	PLEOSDRAFT_1073929	0.405758	6.28132	4.98001	611	206	PLEOSDRAFT_1073929	KL198004.1	3518418	3521772	3355	+	Genbank	gene	Gene	c(".", "3518418")	c("3521772", ".")	protein_coding	PLEOSDRAFT_1073929	TRUE	gene1323		gnl|jgi|PLEOSDRAFT_1073929	gnl|jgi|PLEOSDRAFT_mRNA1073929	hypothetical protein	PLEOSDRAFT_1073929
1325	PLEOSDRAFT_1091633	0.468997	7.13298	6.04063	1109	437	PLEOSDRAFT_1091633	KL198004.1	3521691	3526900	5210	-	Genbank	gene	Gene		c("3526900", ".")	protein_coding	PLEOSDRAFT_1091633	TRUE	gene1324		gnl|jgi|PLEOSDRAFT_1091633	gnl|jgi|PLEOSDRAFT_mRNA1091633	hypothetical protein	PLEOSDRAFT_1091633
1326	PLEOSDRAFT_1069633	0.322892	2.00572	0.37484	24	2	PLEOSDRAFT_1069633	KL198004.1	3527093	3527904	812	-	Genbank	gene	Gene			protein_coding	PLEOSDRAFT_1069633		gene1325		gnl|jgi|PLEOSDRAFT_1069633	gnl|jgi|PLEOSDRAFT_mRNA1069633	hypothetical protein	PLEOSDRAFT_1069633
1327	PLEOSDRAFT_1061413	0.0859737	8.21948	4.67952	2364	166	PLEOSDRAFT_1061413	KL198004.1	3527951	3529602	1652	+	Genbank	gene	Gene	c(".", "3527951")		protein_coding	PLEOSDRAFT_1061413	TRUE	gene1326		gnl|jgi|PLEOSDRAFT_1061413	gnl|jgi|PLEOSDRAFT_mRNA1061413	hypothetical protein	PLEOSDRAFT_1061413
1328	PLEOSDRAFT_1110727	0.969242	3.82726	3.78219	105	86	PLEOSDRAFT_1110727	KL198004.1	3531778	3533467	1690	-	Genbank	gene	Gene			protein_coding	PLEOSDRAFT_1110727		gene1327		gnl|jgi|PLEOSDRAFT_1110727	gnl|jgi|PLEOSDRAFT_mRNA1110727	hypothetical protein	PLEOSDRAFT_1110727
1329	PLEOSDRAFT_1091635	0.79445	5.95294	5.62097	485	325	PLEOSDRAFT_1091635	KL198004.1	3534209	3535462	1254	+	Genbank	gene	Gene	c(".", "3534209")	c("3535462", ".")	protein_coding	PLEOSDRAFT_1091635	TRUE	gene1328		gnl|jgi|PLEOSDRAFT_1091635	gnl|jgi|PLEOSDRAFT_mRNA1091635	hypothetical protein	PLEOSDRAFT_1091635
1330	PLEOSDRAFT_1087939	1.28214	6.86398	7.22253	919	1000	PLEOSDRAFT_1087939	KL198004.1	3535609	3537747	2139	+	Genbank	gene	Gene			protein_coding	PLEOSDRAFT_1087939		gene1329		gnl|jgi|PLEOSDRAFT_1087939	gnl|jgi|PLEOSDRAFT_mRNA1087939	hypothetical protein	PLEOSDRAFT_1087939
1331	PLEOSDRAFT_1099729	2.45832	4.49913	5.7968	172	368	PLEOSDRAFT_1099729	KL198004.1	3537950	3539043	1094	+	Genbank	gene	Gene	c(".", "3537950")	c("3539043", ".")	protein_coding	PLEOSDRAFT_1099729	TRUE	gene1330		gnl|jgi|PLEOSDRAFT_1099729	gnl|jgi|PLEOSDRAFT_mRNA1099729	hypothetical protein	PLEOSDRAFT_1099729
1332	PLEOSDRAFT_1099730	0.614134	0.703375	0	5	0	PLEOSDRAFT_1099730	KL198004.1	3540668	3542587	1920	-	Genbank	gene	Gene	c(".", "3540668")	c("3542587", ".")	protein_coding	PLEOSDRAFT_1099730	TRUE	gene1331		gnl|jgi|PLEOSDRAFT_1099730	gnl|jgi|PLEOSDRAFT_mRNA1099730	hypothetical protein	PLEOSDRAFT_1099730
1333	PLEOSDRAFT_1099731	0.138165	6.6532	3.79766	793	87	PLEOSDRAFT_1099731	KL198004.1	3543230	3544770	1541	-	Genbank	gene	Gene	c(".", "3543230")	c("3544770", ".")	protein_coding	PLEOSDRAFT_1099731	TRUE	gene1332		gnl|jgi|PLEOSDRAFT_1099731	gnl|jgi|PLEOSDRAFT_mRNA1099731	hypothetical protein	PLEOSDRAFT_1099731
1334	PLEOSDRAFT_1025787	2.78017	0	1.47517	0	12	PLEOSDRAFT_1025787	KL198004.1	3553376	3553802	427	+	Genbank	gene	Gene	c(".", "3553376")	c("3553802", ".")	protein_coding	PLEOSDRAFT_1025787	TRUE	gene1333		gnl|jgi|PLEOSDRAFT_1025787	gnl|jgi|PLEOSDRAFT_mRNA1025787	hypothetical protein	PLEOSDRAFT_1025787
1335	TRKH2	0.693395	3.05109	2.52284	58	32	TRKH2	KL198004.1	3553985	3557303	3319	-	Genbank	gene	Gene	c(".", "3553985")	c("3557303", ".")	protein_coding	PLEOSDRAFT_1031715	TRUE	gene1334	TRKH2	gnl|jgi|PLEOSDRAFT_1031715	gnl|jgi|PLEOSDRAFT_mRNA1031715	TRKH superfamily	TRKH2
1336	PLEOSDRAFT_1032744	2.56431	3.92598	5.28455	113	256	PLEOSDRAFT_1032744	KL198004.1	3557855	3558428	574	-	Genbank	gene	Gene	c(".", "3557855")	c("3558428", ".")	protein_coding	PLEOSDRAFT_1032744	TRUE	gene1335		gnl|jgi|PLEOSDRAFT_1032744	gnl|jgi|PLEOSDRAFT_mRNA1032744	hypothetical protein	PLEOSDRAFT_1032744
1337	PLEOSDRAFT_152576	1.26839	1.59005	1.93305	16	19	PLEOSDRAFT_152576	KL198004.1	3558886	3560123	1238	+	Genbank	gene	Gene	c(".", "3558886")	c("3560123", ".")	protein_coding	PLEOSDRAFT_152576	TRUE	gene1336		gnl|jgi|PLEOSDRAFT_152576	gnl|jgi|PLEOSDRAFT_mRNA152576	hypothetical protein	PLEOSDRAFT_152576
1338	PLEOSDRAFT_152575	1.56261	1.39704	2.041	13	21	PLEOSDRAFT_152575	KL198004.1	3560480	3566003	5524	+	Genbank	gene	Gene	c(".", "3560480")	c("3566003", ".")	protein_coding	PLEOSDRAFT_152575	TRUE	gene1337		gnl|jgi|PLEOSDRAFT_152575	gnl|jgi|PLEOSDRAFT_mRNA152575	hypothetical protein	PLEOSDRAFT_152575
1339	PLEOSDRAFT_1033376	1.61942	5.38681	6.08229	325	450	PLEOSDRAFT_1033376	KL198004.1	3566125	3567589	1465	-	Genbank	gene	Gene	c(".", "3566125")	c("3567589", ".")	protein_coding	PLEOSDRAFT_1033376	TRUE	gene1338		gnl|jgi|PLEOSDRAFT_1033376	gnl|jgi|PLEOSDRAFT_mRNA1033376	hypothetical protein	PLEOSDRAFT_1033376
1340	PLEOSDRAFT_1087941	0.628065	4.49913	3.82812	172	89	PLEOSDRAFT_1087941	KL198004.1	3568053	3569339	1287	-	Genbank	gene	Gene			protein_coding	PLEOSDRAFT_1087941		gene1339		gnl|jgi|PLEOSDRAFT_1087941	gnl|jgi|PLEOSDRAFT_mRNA1087941	hypothetical protein	PLEOSDRAFT_1087941
1341	PLEOSDRAFT_152572	1.19676	2.83944	3.09858	49	51	PLEOSDRAFT_152572	KL198004.1	3569471	3571650	2180	+	Genbank	gene	Gene	c(".", "3569471")	c("3571650", ".")	protein_coding	PLEOSDRAFT_152572	TRUE	gene1340		gnl|jgi|PLEOSDRAFT_152572	gnl|jgi|PLEOSDRAFT_mRNA152572	hypothetical protein	PLEOSDRAFT_152572
1342	PLEOSDRAFT_1095540	0.706274	4.08398	3.58228	127	74	PLEOSDRAFT_1095540	KL198004.1	3573240	3575327	2088	+	Genbank	gene	Gene	c(".", "3573240")	c("3575327", ".")	protein_coding	PLEOSDRAFT_1095540	TRUE	gene1341		gnl|jgi|PLEOSDRAFT_1095540	gnl|jgi|PLEOSDRAFT_mRNA1095540	hypothetical protein	PLEOSDRAFT_1095540
1343	PLEOSDRAFT_1052612	1.26926	7.19739	7.54138	1160	1249	PLEOSDRAFT_1052612	KL198004.1	3575443	3576883	1441	+	Genbank	gene	Gene			protein_coding	PLEOSDRAFT_1052612		gene1342		gnl|jgi|PLEOSDRAFT_1052612	gnl|jgi|PLEOSDRAFT_mRNA1052612	hypothetical protein	PLEOSDRAFT_1052612
1344	PLEOSDRAFT_1034058	1.29936	5.77235	6.15016	427	472	PLEOSDRAFT_1034058	KL198004.1	3576956	3578063	1108	-	Genbank	gene	Gene	c(".", "3576956")	c("3578063", ".")	protein_coding	PLEOSDRAFT_1034058	TRUE	gene1343		gnl|jgi|PLEOSDRAFT_1034058	gnl|jgi|PLEOSDRAFT_mRNA1034058	glycosyltransferase family 2 protein	PLEOSDRAFT_1034058
1345	PLEOSDRAFT_172328	1	0	0	0	0	PLEOSDRAFT_172328	KL198004.1	3580031	3581582	1552	+	Genbank	gene	Gene			protein_coding	PLEOSDRAFT_172328		gene1344		gnl|jgi|PLEOSDRAFT_172328	gnl|jgi|PLEOSDRAFT_mRNA172328	hypothetical protein	PLEOSDRAFT_172328
1346	PLEOSDRAFT_1073944	0.323336	4.48301	2.85412	170	42	PLEOSDRAFT_1073944	KL198004.1	3582952	3583668	717	+	Genbank	gene	Gene	c(".", "3582952")	c("3583668", ".")	protein_coding	PLEOSDRAFT_1073944	TRUE	gene1345		gnl|jgi|PLEOSDRAFT_1073944	gnl|jgi|PLEOSDRAFT_mRNA1073944	hypothetical protein	PLEOSDRAFT_1073944
1347	PLEOSDRAFT_19948	1.06966	0.703375	0.800528	5	5	PLEOSDRAFT_19948	KL198004.1	3584270	3585464	1195	+	Genbank	gene	Gene	c(".", "3584270")	c("3585464", ".")	protein_coding	PLEOSDRAFT_19948	TRUE	gene1346		gnl|jgi|PLEOSDRAFT_19948	gnl|jgi|PLEOSDRAFT_mRNA19948	hypothetical protein	PLEOSDRAFT_19948
1348	PLEOSDRAFT_1091641	1.85025	3.86508	4.75279	108	175	PLEOSDRAFT_1091641	KL198004.1	3586036	3587740	1705	-	Genbank	gene	Gene		c("3587740", ".")	protein_coding	PLEOSDRAFT_1091641	TRUE	gene1347		gnl|jgi|PLEOSDRAFT_1091641	gnl|jgi|PLEOSDRAFT_mRNA1091641	hypothetical protein	PLEOSDRAFT_1091641
1349	PLEOSDRAFT_1087944	2.08323	4.31101	5.36984	150	272	PLEOSDRAFT_1087944	KL198004.1	3587698	3589586	1889	-	Genbank	gene	Gene			protein_coding	PLEOSDRAFT_1087944		gene1348		gnl|jgi|PLEOSDRAFT_1087944	gnl|jgi|PLEOSDRAFT_mRNA1087944	hypothetical protein	PLEOSDRAFT_1087944
1350	PLEOSDRAFT_37208	0.925529	5.41258	5.30093	331	259	PLEOSDRAFT_37208	KL198004.1	3589794	3590768	975	+	Genbank	gene	Gene	c(".", "3589794")		protein_coding	PLEOSDRAFT_37208	TRUE	gene1349		gnl|jgi|PLEOSDRAFT_37208	gnl|jgi|PLEOSDRAFT_mRNA37208	hypothetical protein	PLEOSDRAFT_37208
1351	PLEOSDRAFT_1032742	0.565636	5.34282	4.52077	315	148	PLEOSDRAFT_1032742	KL198004.1	3590755	3592251	1497	-	Genbank	gene	Gene	c(".", "3590755")	c("3592251", ".")	protein_coding	PLEOSDRAFT_1032742	TRUE	gene1350		gnl|jgi|PLEOSDRAFT_1032742	gnl|jgi|PLEOSDRAFT_mRNA1032742	hypothetical protein	PLEOSDRAFT_1032742
1352	PLEOSDRAFT_1033460	0.742863	7.92943	7.5006	1932	1214	PLEOSDRAFT_1033460	KL198004.1	3592795	3597772	4978	-	Genbank	gene	Gene	c(".", "3592795")	c("3597772", ".")	protein_coding	PLEOSDRAFT_1033460	TRUE	gene1351		gnl|jgi|PLEOSDRAFT_1033460	gnl|jgi|PLEOSDRAFT_mRNA1033460	hypothetical protein	PLEOSDRAFT_1033460
1353	PLEOSDRAFT_164195	0.911803	3.96132	3.82812	116	89	PLEOSDRAFT_164195	KL198004.1	3598638	3599993	1356	-	Genbank	gene	Gene	c(".", "3598638")	c("3599993", ".")	protein_coding	PLEOSDRAFT_164195	TRUE	gene1352		gnl|jgi|PLEOSDRAFT_164195	gnl|jgi|PLEOSDRAFT_mRNA164195	hypothetical protein	PLEOSDRAFT_164195
1354	PLEOSDRAFT_60676	0.800563	6.06279	5.74187	524	354	PLEOSDRAFT_60676	KL198004.1	3601860	3605299	3440	+	Genbank	gene	Gene	c(".", "3601860")		protein_coding	PLEOSDRAFT_60676	TRUE	gene1353		gnl|jgi|PLEOSDRAFT_60676	gnl|jgi|PLEOSDRAFT_mRNA60676	hypothetical protein	PLEOSDRAFT_60676
1355	PLEOSDRAFT_1099752	1.74649	4.04058	4.84504	123	187	PLEOSDRAFT_1099752	KL198004.1	3605477	3608143	2667	+	Genbank	gene	Gene	c(".", "3605477")	c("3608143", ".")	protein_coding	PLEOSDRAFT_1099752	TRUE	gene1354		gnl|jgi|PLEOSDRAFT_1099752	gnl|jgi|PLEOSDRAFT_mRNA1099752	hypothetical protein	PLEOSDRAFT_1099752
1356	PLEOSDRAFT_1087947	0.725334	6.32041	5.85712	628	384	PLEOSDRAFT_1087947	KL198004.1	3608268	3608964	697	-	Genbank	gene	Gene		c("3608964", ".")	protein_coding	PLEOSDRAFT_1087947	TRUE	gene1355		gnl|jgi|PLEOSDRAFT_1087947	gnl|jgi|PLEOSDRAFT_mRNA1087947	hypothetical protein	PLEOSDRAFT_1087947
1357	PLEOSDRAFT_1087948	1.50061	6.95007	7.53562	976	1244	PLEOSDRAFT_1087948	KL198004.1	3609670	3610835	1166	+	Genbank	gene	Gene			protein_coding	PLEOSDRAFT_1087948		gene1356		gnl|jgi|PLEOSDRAFT_1087948	gnl|jgi|PLEOSDRAFT_mRNA1087948	hypothetical protein	PLEOSDRAFT_1087948
[truncated: 11,100 more rows]

## Sheet: Info
	Information
Seq	Quant-Seq 3'mRNA-Seq
[truncated: 22 more rows]
