# Supplementary material for: Transcriptomic insights into common defense mechanisms of Pleurotus ostreatus, Agaricus bisporus, and Lentinula edodes against Pseudomonas tolaasii-induced browning
Source: Front Fungal Biol. 2026 Mar 4;7:1737784. doi: 10.3389/ffunb.2026.1737784 (PMC12997099; doi:10.3389/ffunb.2026.1737784)
Supplement: Supplementary file 1 [file DataSheet1.zip › Supplementary_Data_1/Supplementary Data 1..txt]

Supplementary Data 1.  QuantSeq 3’ mRNA-seq differential expression analysis results for Pleurotus ostreatus, Agaricus bisporus and Lentinula edodes. 

 This file contains the raw DEG data generated from QuantSeq 3’ mRNA sequencing of control and Pseudomonas tolaasii–treated fruiting bodies of three mushroom species: P. ostreatus, A. bisporus and L. edodes. Each dataset (Quantseq_3mRNA-seq_Report_Pleurotus_ostreatus_20220805, Quantseq_3mRNA-seq_Report_Agaricus_bisporus_20220805 and Quantseq_3mRNA-seq_Report_Lentinula_edodes_20220805) includes transcript IDs, read counts, log₂ fold change, p-value, and FDR-adjusted p-value used for DEG identification.
