# Supplementary material for: Transcriptomic insights into common defense mechanisms of Pleurotus ostreatus, Agaricus bisporus, and Lentinula edodes against Pseudomonas tolaasii-induced browning
Source: Front Fungal Biol. 2026 Mar 4;7:1737784. doi: 10.3389/ffunb.2026.1737784 (PMC12997099; doi:10.3389/ffunb.2026.1737784)
Supplement: Supplementary file 2 [file DataSheet2.zip]

Archive with 18 entries (16 files):
- Supplementary_Data_2/
- Supplementary_Data_2/Orthogroups.tsv
- Supplementary_Data_2/Selected_gene_ortholog/
- Supplementary_Data_2/Selected_gene_ortholog/Beta-glucan synthase locus_tag_orthogroups.txt
- Supplementary_Data_2/Selected_gene_ortholog/Beta-glucanase locus_tag_orthogroups.txt
- Supplementary_Data_2/Selected_gene_ortholog/Catalase locus_tag_orthogroups.txt
- Supplementary_Data_2/Selected_gene_ortholog/Cytochrome P450 locus_tag_orthogroups.txt
- Supplementary_Data_2/Selected_gene_ortholog/find_orthogroups.sh
- Supplementary_Data_2/Selected_gene_ortholog/Glycoside hydrolase family 16 protein locus_tag_orthogroups.txt
- Supplementary_Data_2/Selected_gene_ortholog/Glycoside hydrolase family 17 protein locus_tag_orthogroups.txt
- Supplementary_Data_2/Selected_gene_ortholog/Glycoside hydrolase family 2 protein locus_tag_orthogroups.txt
- Supplementary_Data_2/Selected_gene_ortholog/Glycoside hydrolase family 47 protein locus_tag_orthogroups.txt
- Supplementary_Data_2/Selected_gene_ortholog/Glycoside hydrolase family 76 protein locus_tag_orthogroups.txt
- Supplementary_Data_2/Selected_gene_ortholog/Histidine kinase locus_tag_orthogroups.txt
- Supplementary_Data_2/Selected_gene_ortholog/Hydrophobin locus_tag_orthogroups.txt
- Supplementary_Data_2/Selected_gene_ortholog/Laccase locus_tag_orthogroups.txt
- Supplementary_Data_2/Selected_gene_ortholog/Lectin locus_tag_orthogroups.txt
- Supplementary_Data_2/Supplementary Data 2..txt
