# Supplementary material for: Transcriptomic insights into common defense mechanisms of Pleurotus ostreatus, Agaricus bisporus, and Lentinula edodes against Pseudomonas tolaasii-induced browning
Source: Front Fungal Biol. 2026 Mar 4;7:1737784. doi: 10.3389/ffunb.2026.1737784 (PMC12997099; doi:10.3389/ffunb.2026.1737784)
Supplement: Supplementary file 2 [file DataSheet2.zip › Supplementary_Data_2/Orthogroups.tsv]

Orthogroup	Agabi_varbisH97_2_protein	Lenedo1_protein	PleosPC15_protein
OG0000000	AGABI2DRAFT_114773, AGABI2DRAFT_115681, AGABI2DRAFT_115746, AGABI2DRAFT_115916, AGABI2DRAFT_115917, AGABI2DRAFT_116521, AGABI2DRAFT_116538, AGABI2DRAFT_116617, AGABI2DRAFT_116618, AGABI2DRAFT_116619, AGABI2DRAFT_116669, AGABI2DRAFT_117493, AGABI2DRAFT_118419, AGABI2DRAFT_118434, AGABI2DRAFT_118435, AGABI2DRAFT_118459, AGABI2DRAFT_119611, AGABI2DRAFT_119794, AGABI2DRAFT_119799, AGABI2DRAFT_119954,…	C8R40DRAFT_1041314, C8R40DRAFT_1066635, C8R40DRAFT_1217592, C8R40DRAFT_313624	PLEOSDRAFT_1029759
OG0000001	AGABI2DRAFT_114626, AGABI2DRAFT_115381, AGABI2DRAFT_115387, AGABI2DRAFT_115392, AGABI2DRAFT_115419, AGABI2DRAFT_115420, AGABI2DRAFT_116154, AGABI2DRAFT_116788, AGABI2DRAFT_116796, AGABI2DRAFT_116802, AGABI2DRAFT_116816, AGABI2DRAFT_118872, AGABI2DRAFT_119199, AGABI2DRAFT_119893, AGABI2DRAFT_120697, AGABI2DRAFT_121312, AGABI2DRAFT_121317, AGABI2DRAFT_121319, AGABI2DRAFT_121322, AGABI2DRAFT_121323,…
OG0000002	AGABI2DRAFT_114623, AGABI2DRAFT_116132, AGABI2DRAFT_116136, AGABI2DRAFT_117938, AGABI2DRAFT_119187, AGABI2DRAFT_119863, AGABI2DRAFT_119895, AGABI2DRAFT_122534, AGABI2DRAFT_140712, AGABI2DRAFT_142253, AGABI2DRAFT_142268, AGABI2DRAFT_143745, AGABI2DRAFT_145088, AGABI2DRAFT_176738, AGABI2DRAFT_43112, AGABI2DRAFT_43116, AGABI2DRAFT_43123, AGABI2DRAFT_43130, AGABI2DRAFT_43134, AGABI2DRAFT_43137, AGABI…
OG0000003	AGABI2DRAFT_118727, AGABI2DRAFT_120128, AGABI2DRAFT_140715, AGABI2DRAFT_141578, AGABI2DRAFT_143482, AGABI2DRAFT_144085, AGABI2DRAFT_144642, AGABI2DRAFT_144644, AGABI2DRAFT_144645, AGABI2DRAFT_144652, AGABI2DRAFT_144653, AGABI2DRAFT_144855, AGABI2DRAFT_144976, AGABI2DRAFT_145651, AGABI2DRAFT_146340, AGABI2DRAFT_146791, AGABI2DRAFT_146840, AGABI2DRAFT_147132, AGABI2DRAFT_176282, AGABI2DRAFT_200748,…
OG0000004	AGABI2DRAFT_114622, AGABI2DRAFT_115393, AGABI2DRAFT_115406, AGABI2DRAFT_115412, AGABI2DRAFT_116133, AGABI2DRAFT_116798, AGABI2DRAFT_120718, AGABI2DRAFT_120719, AGABI2DRAFT_121315, AGABI2DRAFT_121449, AGABI2DRAFT_121450, AGABI2DRAFT_122512, AGABI2DRAFT_122513, AGABI2DRAFT_122514, AGABI2DRAFT_122523, AGABI2DRAFT_122536, AGABI2DRAFT_122539, AGABI2DRAFT_141234, AGABI2DRAFT_142267, AGABI2DRAFT_143747,…	C8R40DRAFT_1000134, C8R40DRAFT_1016611, C8R40DRAFT_1052948
OG0000005	AGABI2DRAFT_116600, AGABI2DRAFT_118395, AGABI2DRAFT_118396, AGABI2DRAFT_118431, AGABI2DRAFT_118433, AGABI2DRAFT_120078, AGABI2DRAFT_120766, AGABI2DRAFT_122376, AGABI2DRAFT_122413, AGABI2DRAFT_122865, AGABI2DRAFT_122866, AGABI2DRAFT_122869, AGABI2DRAFT_122918, AGABI2DRAFT_123095, AGABI2DRAFT_123104, AGABI2DRAFT_123107, AGABI2DRAFT_136529, AGABI2DRAFT_139677, AGABI2DRAFT_143770, AGABI2DRAFT_145174,…
OG0000006	AGABI2DRAFT_123158, AGABI2DRAFT_141231, AGABI2DRAFT_143048, AGABI2DRAFT_144455, AGABI2DRAFT_144648, AGABI2DRAFT_144649, AGABI2DRAFT_145231, AGABI2DRAFT_146601, AGABI2DRAFT_199933, AGABI2DRAFT_203530, AGABI2DRAFT_203856, AGABI2DRAFT_204385, AGABI2DRAFT_205285, AGABI2DRAFT_208866, AGABI2DRAFT_209018, AGABI2DRAFT_209019, AGABI2DRAFT_210209, AGABI2DRAFT_211545, AGABI2DRAFT_212989, AGABI2DRAFT_213213,…
OG0000007	AGABI2DRAFT_113962, AGABI2DRAFT_114629, AGABI2DRAFT_114663, AGABI2DRAFT_115358, AGABI2DRAFT_115378, AGABI2DRAFT_116162, AGABI2DRAFT_119208, AGABI2DRAFT_120132, AGABI2DRAFT_121298, AGABI2DRAFT_121363, AGABI2DRAFT_122553, AGABI2DRAFT_123138, AGABI2DRAFT_123341, AGABI2DRAFT_140700, AGABI2DRAFT_140730, AGABI2DRAFT_140733, AGABI2DRAFT_141215, AGABI2DRAFT_141572, AGABI2DRAFT_141574, AGABI2DRAFT_142723,…		PLEOSDRAFT_1026549, PLEOSDRAFT_162073
OG0000008		C8R40DRAFT_1118469, C8R40DRAFT_1172819, C8R40DRAFT_544133, C8R40DRAFT_754501, C8R40DRAFT_836253, C8R40DRAFT_886843	PLEOSDRAFT_1082683, PLEOSDRAFT_1086487, PLEOSDRAFT_1087355, PLEOSDRAFT_1088067, PLEOSDRAFT_1090206, PLEOSDRAFT_1090708, PLEOSDRAFT_1099024, PLEOSDRAFT_1100655, PLEOSDRAFT_1101281, PLEOSDRAFT_1101295, PLEOSDRAFT_1102696, PLEOSDRAFT_1104925, PLEOSDRAFT_1105287, PLEOSDRAFT_1105376, PLEOSDRAFT_1106533, PLEOSDRAFT_1106677, PLEOSDRAFT_1107906, PLEOSDRAFT_1108672, PLEOSDRAFT_1108702, PLEOSDRAFT_1108999,…
OG0000009	AGABI2DRAFT_121822	C8R40DRAFT_1020606, C8R40DRAFT_1065312, C8R40DRAFT_1065983, C8R40DRAFT_1067337, C8R40DRAFT_1067338, C8R40DRAFT_1067896, C8R40DRAFT_1069006, C8R40DRAFT_1071669, C8R40DRAFT_1072400, C8R40DRAFT_1074192, C8R40DRAFT_1074415, C8R40DRAFT_1074863, C8R40DRAFT_1074960, C8R40DRAFT_1075394, C8R40DRAFT_1084833, C8R40DRAFT_1132690, C8R40DRAFT_1169684, C8R40DRAFT_1177440, C8R40DRAFT_1223250, C8R40DRAFT_1266733,…	PLEOSDRAFT_1032646, PLEOSDRAFT_1102363, PLEOSDRAFT_1108394, PLEOSDRAFT_1110929, PLEOSDRAFT_153812, PLEOSDRAFT_156280, PLEOSDRAFT_166763
OG0000010	AGABI2DRAFT_210226, AGABI2DRAFT_56274, AGABI2DRAFT_65875, AGABI2DRAFT_76689	C8R40DRAFT_1008260, C8R40DRAFT_1022945, C8R40DRAFT_1068427, C8R40DRAFT_1069792, C8R40DRAFT_1074617, C8R40DRAFT_1094152, C8R40DRAFT_1106254, C8R40DRAFT_1126793, C8R40DRAFT_1135463, C8R40DRAFT_1164999, C8R40DRAFT_1169608, C8R40DRAFT_1175371, C8R40DRAFT_1264269, C8R40DRAFT_143225, C8R40DRAFT_178010, C8R40DRAFT_367309, C8R40DRAFT_59337, C8R40DRAFT_665085, C8R40DRAFT_678044, C8R40DRAFT_880303, C8R40DR…	PLEOSDRAFT_1026266, PLEOSDRAFT_1111896, PLEOSDRAFT_155201, PLEOSDRAFT_156329
OG0000011	AGABI2DRAFT_113963, AGABI2DRAFT_115376	C8R40DRAFT_1011996, C8R40DRAFT_1024210, C8R40DRAFT_1049042, C8R40DRAFT_1071489, C8R40DRAFT_1073188, C8R40DRAFT_1086805, C8R40DRAFT_1100956, C8R40DRAFT_1101303, C8R40DRAFT_1169678, C8R40DRAFT_1169679, C8R40DRAFT_1169680, C8R40DRAFT_1174417, C8R40DRAFT_1177745, C8R40DRAFT_1177746, C8R40DRAFT_1178109, C8R40DRAFT_1178576, C8R40DRAFT_1178748, C8R40DRAFT_1254135, C8R40DRAFT_467451	PLEOSDRAFT_1014016, PLEOSDRAFT_1025388, PLEOSDRAFT_1045309, PLEOSDRAFT_1050998, PLEOSDRAFT_1106323, PLEOSDRAFT_1107080, PLEOSDRAFT_160286, PLEOSDRAFT_165764, PLEOSDRAFT_26290, PLEOSDRAFT_36655
OG0000012	AGABI2DRAFT_116524, AGABI2DRAFT_116525, AGABI2DRAFT_116553, AGABI2DRAFT_117430, AGABI2DRAFT_117621, AGABI2DRAFT_118264, AGABI2DRAFT_119017, AGABI2DRAFT_119018, AGABI2DRAFT_119019, AGABI2DRAFT_119020, AGABI2DRAFT_119033, AGABI2DRAFT_119128, AGABI2DRAFT_119299, AGABI2DRAFT_120798, AGABI2DRAFT_120799, AGABI2DRAFT_120800, AGABI2DRAFT_120802, AGABI2DRAFT_121376, AGABI2DRAFT_123017, AGABI2DRAFT_177471,…
OG0000013	AGABI2DRAFT_117638, AGABI2DRAFT_140058, AGABI2DRAFT_140060, AGABI2DRAFT_140723, AGABI2DRAFT_140724, AGABI2DRAFT_140729, AGABI2DRAFT_141233, AGABI2DRAFT_141459, AGABI2DRAFT_141792, AGABI2DRAFT_142629, AGABI2DRAFT_142630, AGABI2DRAFT_142862, AGABI2DRAFT_144456, AGABI2DRAFT_144650, AGABI2DRAFT_145085, AGABI2DRAFT_145230, AGABI2DRAFT_145235, AGABI2DRAFT_145236, AGABI2DRAFT_145655, AGABI2DRAFT_145761,…	C8R40DRAFT_1030506, C8R40DRAFT_1059904	PLEOSDRAFT_1024511
OG0000014	AGABI2DRAFT_178872	C8R40DRAFT_1125435	PLEOSDRAFT_1082530, PLEOSDRAFT_1086598, PLEOSDRAFT_1086600, PLEOSDRAFT_1087569, PLEOSDRAFT_1088771, PLEOSDRAFT_1089841, PLEOSDRAFT_1101198, PLEOSDRAFT_1101277, PLEOSDRAFT_1102462, PLEOSDRAFT_1108305, PLEOSDRAFT_1108773, PLEOSDRAFT_1111822, PLEOSDRAFT_1112410, PLEOSDRAFT_1113972, PLEOSDRAFT_152243, PLEOSDRAFT_152244, PLEOSDRAFT_156634, PLEOSDRAFT_158196, PLEOSDRAFT_161020, PLEOSDRAFT_161360, PLEOS…
OG0000015	AGABI2DRAFT_116169, AGABI2DRAFT_47493	C8R40DRAFT_1064372, C8R40DRAFT_1066270, C8R40DRAFT_1074249, C8R40DRAFT_1232923, C8R40DRAFT_1234449	PLEOSDRAFT_1007655, PLEOSDRAFT_1026345, PLEOSDRAFT_1034288, PLEOSDRAFT_1036768, PLEOSDRAFT_1038765, PLEOSDRAFT_1039823, PLEOSDRAFT_1043144, PLEOSDRAFT_1048587, PLEOSDRAFT_1051591, PLEOSDRAFT_1073064, PLEOSDRAFT_1073975, PLEOSDRAFT_1078555, PLEOSDRAFT_1079664, PLEOSDRAFT_1090029, PLEOSDRAFT_156012, PLEOSDRAFT_163200, PLEOSDRAFT_163201, PLEOSDRAFT_169883, PLEOSDRAFT_31355, PLEOSDRAFT_52606
OG0000016	AGABI2DRAFT_176954, AGABI2DRAFT_183868, AGABI2DRAFT_185801, AGABI2DRAFT_190928, AGABI2DRAFT_191146, AGABI2DRAFT_211194, AGABI2DRAFT_217506, AGABI2DRAFT_217653, AGABI2DRAFT_230189, AGABI2DRAFT_78119	C8R40DRAFT_1061307, C8R40DRAFT_804337	PLEOSDRAFT_1031724, PLEOSDRAFT_1043883, PLEOSDRAFT_1047763, PLEOSDRAFT_1048750, PLEOSDRAFT_1067653, PLEOSDRAFT_1079425, PLEOSDRAFT_1098737, PLEOSDRAFT_1098831, PLEOSDRAFT_1098832, PLEOSDRAFT_1109776, PLEOSDRAFT_1112826, PLEOSDRAFT_159725, PLEOSDRAFT_174637, PLEOSDRAFT_50038
OG0000017	AGABI2DRAFT_208513	C8R40DRAFT_1053067, C8R40DRAFT_1061908, C8R40DRAFT_1065718, C8R40DRAFT_1066555, C8R40DRAFT_1073492, C8R40DRAFT_1073493, C8R40DRAFT_1074198, C8R40DRAFT_1074619, C8R40DRAFT_1075264, C8R40DRAFT_1096415, C8R40DRAFT_1177483, C8R40DRAFT_1213105, C8R40DRAFT_661824, C8R40DRAFT_871318	PLEOSDRAFT_1050248, PLEOSDRAFT_1086461, PLEOSDRAFT_1100943, PLEOSDRAFT_1109637, PLEOSDRAFT_1109643, PLEOSDRAFT_1109644, PLEOSDRAFT_1110075, PLEOSDRAFT_11210, PLEOSDRAFT_154634, PLEOSDRAFT_154638, PLEOSDRAFT_980
OG0000018	AGABI2DRAFT_114603, AGABI2DRAFT_114633, AGABI2DRAFT_114665, AGABI2DRAFT_115360, AGABI2DRAFT_115411, AGABI2DRAFT_115855, AGABI2DRAFT_116164, AGABI2DRAFT_116777, AGABI2DRAFT_117415, AGABI2DRAFT_117456, AGABI2DRAFT_118257, AGABI2DRAFT_118337, AGABI2DRAFT_119967, AGABI2DRAFT_120891, AGABI2DRAFT_121365, AGABI2DRAFT_136461, AGABI2DRAFT_140740, AGABI2DRAFT_192940, AGABI2DRAFT_192943, AGABI2DRAFT_192951,…	C8R40DRAFT_1069247, C8R40DRAFT_1177755, C8R40DRAFT_1184012	PLEOSDRAFT_1014342
OG0000019	AGABI2DRAFT_115614, AGABI2DRAFT_115615, AGABI2DRAFT_119023, AGABI2DRAFT_123002, AGABI2DRAFT_123281, AGABI2DRAFT_139229, AGABI2DRAFT_142646, AGABI2DRAFT_142657, AGABI2DRAFT_178007, AGABI2DRAFT_178013, AGABI2DRAFT_179018, AGABI2DRAFT_180157, AGABI2DRAFT_181715, AGABI2DRAFT_187790, AGABI2DRAFT_188979	C8R40DRAFT_1073966, C8R40DRAFT_1216195, C8R40DRAFT_726222	PLEOSDRAFT_1098672, PLEOSDRAFT_1101154, PLEOSDRAFT_1102908, PLEOSDRAFT_1111945, PLEOSDRAFT_156616, PLEOSDRAFT_165755, PLEOSDRAFT_165771
OG0000020	AGABI2DRAFT_116397, AGABI2DRAFT_116423, AGABI2DRAFT_134872, AGABI2DRAFT_187380, AGABI2DRAFT_191393, AGABI2DRAFT_191396, AGABI2DRAFT_191399, AGABI2DRAFT_191400, AGABI2DRAFT_191401, AGABI2DRAFT_191422, AGABI2DRAFT_65309, AGABI2DRAFT_65890	C8R40DRAFT_326963	PLEOSDRAFT_1014870, PLEOSDRAFT_1014905, PLEOSDRAFT_1015361, PLEOSDRAFT_1015389, PLEOSDRAFT_1045552, PLEOSDRAFT_1047847, PLEOSDRAFT_1051259, PLEOSDRAFT_1058448, PLEOSDRAFT_1078291, PLEOSDRAFT_1107373, PLEOSDRAFT_1110014
OG0000021	AGABI2DRAFT_118485, AGABI2DRAFT_143948, AGABI2DRAFT_145858, AGABI2DRAFT_76453	C8R40DRAFT_1015112, C8R40DRAFT_1043469, C8R40DRAFT_1047149, C8R40DRAFT_1052115, C8R40DRAFT_1054865, C8R40DRAFT_1057328, C8R40DRAFT_1063304, C8R40DRAFT_1068254, C8R40DRAFT_1159713, C8R40DRAFT_1163438, C8R40DRAFT_1178816	PLEOSDRAFT_1015064, PLEOSDRAFT_1024520, PLEOSDRAFT_1034498, PLEOSDRAFT_1034510, PLEOSDRAFT_1036621, PLEOSDRAFT_1043301, PLEOSDRAFT_1044573, PLEOSDRAFT_1046246, PLEOSDRAFT_1048425
OG0000022	AGABI2DRAFT_195171	C8R40DRAFT_1060265	PLEOSDRAFT_1025547, PLEOSDRAFT_1025748, PLEOSDRAFT_1026394, PLEOSDRAFT_1032193, PLEOSDRAFT_1032201, PLEOSDRAFT_1036541, PLEOSDRAFT_1070700, PLEOSDRAFT_1081619, PLEOSDRAFT_1083453, PLEOSDRAFT_1083456, PLEOSDRAFT_1084812, PLEOSDRAFT_1086791, PLEOSDRAFT_1096764, PLEOSDRAFT_1096979, PLEOSDRAFT_1098540, PLEOSDRAFT_1098588, PLEOSDRAFT_1103931, PLEOSDRAFT_153747, PLEOSDRAFT_153777, PLEOSDRAFT_154739, PL…
OG0000023	AGABI2DRAFT_77787	C8R40DRAFT_1034253, C8R40DRAFT_1042541, C8R40DRAFT_1082694, C8R40DRAFT_1123644, C8R40DRAFT_1123648, C8R40DRAFT_1131098, C8R40DRAFT_1140240, C8R40DRAFT_1157490, C8R40DRAFT_1165860, C8R40DRAFT_1166313, C8R40DRAFT_1168588, C8R40DRAFT_1267702, C8R40DRAFT_437276, C8R40DRAFT_68823, C8R40DRAFT_68825	PLEOSDRAFT_1044340, PLEOSDRAFT_1051500, PLEOSDRAFT_1075675, PLEOSDRAFT_1095749, PLEOSDRAFT_1102776, PLEOSDRAFT_165320, PLEOSDRAFT_23277, PLEOSDRAFT_34158
OG0000024	AGABI2DRAFT_116497, AGABI2DRAFT_121079, AGABI2DRAFT_145898, AGABI2DRAFT_178679, AGABI2DRAFT_180743	C8R40DRAFT_1071078, C8R40DRAFT_1103130, C8R40DRAFT_1106528, C8R40DRAFT_1113044, C8R40DRAFT_1132120, C8R40DRAFT_1137536, C8R40DRAFT_1165159, C8R40DRAFT_1169843, C8R40DRAFT_238730, C8R40DRAFT_360287, C8R40DRAFT_770009, C8R40DRAFT_790436	PLEOSDRAFT_1098904, PLEOSDRAFT_1107977, PLEOSDRAFT_1108361, PLEOSDRAFT_1109137, PLEOSDRAFT_158854, PLEOSDRAFT_171179
OG0000025		C8R40DRAFT_1012445, C8R40DRAFT_1024592, C8R40DRAFT_1028635, C8R40DRAFT_1032813, C8R40DRAFT_1033609, C8R40DRAFT_1038619, C8R40DRAFT_1040496, C8R40DRAFT_1045727, C8R40DRAFT_1048263, C8R40DRAFT_1065193, C8R40DRAFT_1065196, C8R40DRAFT_1071972, C8R40DRAFT_1071973, C8R40DRAFT_1164960, C8R40DRAFT_1171711, C8R40DRAFT_1172483, C8R40DRAFT_1173534, C8R40DRAFT_1173916, C8R40DRAFT_1173923, C8R40DRAFT_991294, …
OG0000026	AGABI2DRAFT_119950, AGABI2DRAFT_147593, AGABI2DRAFT_186957, AGABI2DRAFT_191242, AGABI2DRAFT_194378, AGABI2DRAFT_205620, AGABI2DRAFT_207857, AGABI2DRAFT_218550, AGABI2DRAFT_224855, AGABI2DRAFT_73843	C8R40DRAFT_1049377, C8R40DRAFT_1054722, C8R40DRAFT_1099294, C8R40DRAFT_1113505, C8R40DRAFT_1132889, C8R40DRAFT_1162649, C8R40DRAFT_1172609, C8R40DRAFT_515882	PLEOSDRAFT_1040250, PLEOSDRAFT_1073660, PLEOSDRAFT_1077439, PLEOSDRAFT_1107788
OG0000027	AGABI2DRAFT_113547, AGABI2DRAFT_114864, AGABI2DRAFT_178627, AGABI2DRAFT_181598, AGABI2DRAFT_181699, AGABI2DRAFT_192984, AGABI2DRAFT_205303, AGABI2DRAFT_69067	C8R40DRAFT_1058532, C8R40DRAFT_1063986, C8R40DRAFT_1066914, C8R40DRAFT_1114422, C8R40DRAFT_1145916, C8R40DRAFT_1202659, C8R40DRAFT_1203355, C8R40DRAFT_1209141, C8R40DRAFT_1274283, C8R40DRAFT_21612	PLEOSDRAFT_1025822, PLEOSDRAFT_1026831, PLEOSDRAFT_1100586
OG0000028			PLEOSDRAFT_1013481, PLEOSDRAFT_1013584, PLEOSDRAFT_1016987, PLEOSDRAFT_1016988, PLEOSDRAFT_1016991, PLEOSDRAFT_1016994, PLEOSDRAFT_1022366, PLEOSDRAFT_1024772, PLEOSDRAFT_1042841, PLEOSDRAFT_1045515, PLEOSDRAFT_1046357, PLEOSDRAFT_1048281, PLEOSDRAFT_1049779, PLEOSDRAFT_1050699, PLEOSDRAFT_1081731, PLEOSDRAFT_1087003, PLEOSDRAFT_1090937, PLEOSDRAFT_1104993, PLEOSDRAFT_1107989, PLEOSDRAFT_1108416,…
OG0000029	AGABI2DRAFT_113969, AGABI2DRAFT_192426, AGABI2DRAFT_69512	C8R40DRAFT_1009559, C8R40DRAFT_1013638, C8R40DRAFT_1023580, C8R40DRAFT_1031818, C8R40DRAFT_1034363, C8R40DRAFT_1037978, C8R40DRAFT_1045304, C8R40DRAFT_1062496, C8R40DRAFT_1066981, C8R40DRAFT_1067830, C8R40DRAFT_1071134, C8R40DRAFT_1083309, C8R40DRAFT_1168386, C8R40DRAFT_1239727, C8R40DRAFT_261458	PLEOSDRAFT_1111204, PLEOSDRAFT_173829
OG0000030	AGABI2DRAFT_123142, AGABI2DRAFT_56731, AGABI2DRAFT_56737, AGABI2DRAFT_66763, AGABI2DRAFT_74096	C8R40DRAFT_1034250, C8R40DRAFT_1056994, C8R40DRAFT_1061721, C8R40DRAFT_1168690	PLEOSDRAFT_1016853, PLEOSDRAFT_1016854, PLEOSDRAFT_1033783, PLEOSDRAFT_1036663, PLEOSDRAFT_1036743, PLEOSDRAFT_1037786, PLEOSDRAFT_1039727, PLEOSDRAFT_1041803, PLEOSDRAFT_1043751, PLEOSDRAFT_1044343, PLEOSDRAFT_1045653
OG0000031	AGABI2DRAFT_225970, AGABI2DRAFT_42726	C8R40DRAFT_1109431	PLEOSDRAFT_1014873, PLEOSDRAFT_1022329, PLEOSDRAFT_1046093, PLEOSDRAFT_1046706, PLEOSDRAFT_1060284, PLEOSDRAFT_1066732, PLEOSDRAFT_1080029, PLEOSDRAFT_1103675, PLEOSDRAFT_1107328, PLEOSDRAFT_1107368, PLEOSDRAFT_1110011, PLEOSDRAFT_1110015, PLEOSDRAFT_163763, PLEOSDRAFT_163814, PLEOSDRAFT_170524, PLEOSDRAFT_19162, PLEOSDRAFT_9510
OG0000032	AGABI2DRAFT_115844, AGABI2DRAFT_183741, AGABI2DRAFT_229854	C8R40DRAFT_1050712, C8R40DRAFT_1052230, C8R40DRAFT_1053478, C8R40DRAFT_1056178, C8R40DRAFT_1100562, C8R40DRAFT_1102922, C8R40DRAFT_1119952, C8R40DRAFT_1136760, C8R40DRAFT_1144950, C8R40DRAFT_1159229, C8R40DRAFT_1173944, C8R40DRAFT_529687, C8R40DRAFT_711485	PLEOSDRAFT_1103942, PLEOSDRAFT_1109216, PLEOSDRAFT_158868
OG0000033	AGABI2DRAFT_116768, AGABI2DRAFT_119860, AGABI2DRAFT_143939, AGABI2DRAFT_146967	C8R40DRAFT_1043450	PLEOSDRAFT_1020767, PLEOSDRAFT_1041470, PLEOSDRAFT_1085365, PLEOSDRAFT_1087106, PLEOSDRAFT_1100725, PLEOSDRAFT_1100901, PLEOSDRAFT_1101066, PLEOSDRAFT_1107213, PLEOSDRAFT_152550, PLEOSDRAFT_154852, PLEOSDRAFT_159848, PLEOSDRAFT_161674, PLEOSDRAFT_164050, PLEOSDRAFT_165597
OG0000034	AGABI2DRAFT_119234, AGABI2DRAFT_119235	C8R40DRAFT_1248936, C8R40DRAFT_32077	PLEOSDRAFT_1034827, PLEOSDRAFT_1074378, PLEOSDRAFT_1083587, PLEOSDRAFT_1086868, PLEOSDRAFT_1103780, PLEOSDRAFT_1109223, PLEOSDRAFT_1109242, PLEOSDRAFT_1112825, PLEOSDRAFT_163015, PLEOSDRAFT_163017, PLEOSDRAFT_163028, PLEOSDRAFT_163033, PLEOSDRAFT_171403, PLEOSDRAFT_171573, PLEOSDRAFT_28508
OG0000035	AGABI2DRAFT_120569, AGABI2DRAFT_121394, AGABI2DRAFT_121415, AGABI2DRAFT_121428, AGABI2DRAFT_122254, AGABI2DRAFT_122262, AGABI2DRAFT_122263, AGABI2DRAFT_122264, AGABI2DRAFT_122265, AGABI2DRAFT_123111, AGABI2DRAFT_145634, AGABI2DRAFT_179685, AGABI2DRAFT_180326, AGABI2DRAFT_180525, AGABI2DRAFT_180778, AGABI2DRAFT_181347, AGABI2DRAFT_181511, AGABI2DRAFT_213298	C8R40DRAFT_1060034
OG0000036	AGABI2DRAFT_120874, AGABI2DRAFT_121912, AGABI2DRAFT_177409, AGABI2DRAFT_195212	C8R40DRAFT_1046619, C8R40DRAFT_1066274, C8R40DRAFT_1070387, C8R40DRAFT_1072462, C8R40DRAFT_1084887, C8R40DRAFT_1110676, C8R40DRAFT_1121108, C8R40DRAFT_1164965, C8R40DRAFT_1177450, C8R40DRAFT_1178656, C8R40DRAFT_1234459	PLEOSDRAFT_1108863, PLEOSDRAFT_158304, PLEOSDRAFT_159716, PLEOSDRAFT_172106
OG0000037	AGABI2DRAFT_122544, AGABI2DRAFT_122545, AGABI2DRAFT_122547, AGABI2DRAFT_146415, AGABI2DRAFT_208610	C8R40DRAFT_1032809, C8R40DRAFT_1050258, C8R40DRAFT_1070282, C8R40DRAFT_1123916, C8R40DRAFT_1167075, C8R40DRAFT_1175701, C8R40DRAFT_1178151, C8R40DRAFT_1217919, C8R40DRAFT_994635	PLEOSDRAFT_1075744, PLEOSDRAFT_1106287, PLEOSDRAFT_1111139, PLEOSDRAFT_1114291, PLEOSDRAFT_160001
OG0000038		C8R40DRAFT_1001392, C8R40DRAFT_1005112, C8R40DRAFT_1029254, C8R40DRAFT_1038436, C8R40DRAFT_1040687, C8R40DRAFT_1045627, C8R40DRAFT_1047878, C8R40DRAFT_1047907, C8R40DRAFT_1048238, C8R40DRAFT_1053087, C8R40DRAFT_1053266, C8R40DRAFT_1054839, C8R40DRAFT_1055036, C8R40DRAFT_1072685, C8R40DRAFT_1164955, C8R40DRAFT_1171817, C8R40DRAFT_1174730, C8R40DRAFT_1174843, C8R40DRAFT_1178724
OG0000039		C8R40DRAFT_1068833, C8R40DRAFT_1068834, C8R40DRAFT_1071481, C8R40DRAFT_1074205, C8R40DRAFT_1074853, C8R40DRAFT_1075020, C8R40DRAFT_1075022, C8R40DRAFT_1075304, C8R40DRAFT_1168962, C8R40DRAFT_1168964, C8R40DRAFT_1173247, C8R40DRAFT_1173252, C8R40DRAFT_1177738, C8R40DRAFT_1177867, C8R40DRAFT_1177873, C8R40DRAFT_1178101, C8R40DRAFT_1178568, C8R40DRAFT_1178571, C8R40DRAFT_1222747
OG0000040			PLEOSDRAFT_1008192, PLEOSDRAFT_1013054, PLEOSDRAFT_1032237, PLEOSDRAFT_1035203, PLEOSDRAFT_1041329, PLEOSDRAFT_1043777, PLEOSDRAFT_1044395, PLEOSDRAFT_1046264, PLEOSDRAFT_1048311, PLEOSDRAFT_1048419, PLEOSDRAFT_1074495, PLEOSDRAFT_1074562, PLEOSDRAFT_1084987, PLEOSDRAFT_1099621, PLEOSDRAFT_1100284, PLEOSDRAFT_1106360, PLEOSDRAFT_1108425, PLEOSDRAFT_1109006, PLEOSDRAFT_172031
OG0000041	AGABI2DRAFT_117934, AGABI2DRAFT_118874, AGABI2DRAFT_118876, AGABI2DRAFT_121980, AGABI2DRAFT_141244, AGABI2DRAFT_146421, AGABI2DRAFT_45088, AGABI2DRAFT_45102, AGABI2DRAFT_45121, AGABI2DRAFT_45126, AGABI2DRAFT_45129, AGABI2DRAFT_45132, AGABI2DRAFT_45133, AGABI2DRAFT_45138, AGABI2DRAFT_45141, AGABI2DRAFT_45146, AGABI2DRAFT_45153, AGABI2DRAFT_45194
OG0000042	AGABI2DRAFT_122081, AGABI2DRAFT_179058, AGABI2DRAFT_180897, AGABI2DRAFT_186880, AGABI2DRAFT_194024, AGABI2DRAFT_195991, AGABI2DRAFT_211278, AGABI2DRAFT_212451, AGABI2DRAFT_212894, AGABI2DRAFT_228030, AGABI2DRAFT_39486, AGABI2DRAFT_45037, AGABI2DRAFT_77179, AGABI2DRAFT_77432, AGABI2DRAFT_78318, AGABI2DRAFT_78998	C8R40DRAFT_1241931	PLEOSDRAFT_155371
OG0000043	AGABI2DRAFT_123171, AGABI2DRAFT_144299, AGABI2DRAFT_179442, AGABI2DRAFT_179443, AGABI2DRAFT_186683, AGABI2DRAFT_188304, AGABI2DRAFT_201718, AGABI2DRAFT_207479, AGABI2DRAFT_79965	C8R40DRAFT_1048578, C8R40DRAFT_1161646, C8R40DRAFT_1265970, C8R40DRAFT_341319, C8R40DRAFT_385169, C8R40DRAFT_42006, C8R40DRAFT_469989, C8R40DRAFT_681728	PLEOSDRAFT_1047061
OG0000044	AGABI2DRAFT_178700	C8R40DRAFT_1060800, C8R40DRAFT_1062692, C8R40DRAFT_1065074, C8R40DRAFT_1073685, C8R40DRAFT_1075331, C8R40DRAFT_1085922, C8R40DRAFT_1131964, C8R40DRAFT_1134887, C8R40DRAFT_1136729, C8R40DRAFT_210946, C8R40DRAFT_333385, C8R40DRAFT_607406	PLEOSDRAFT_1047217, PLEOSDRAFT_1062945, PLEOSDRAFT_1086779, PLEOSDRAFT_1108754, PLEOSDRAFT_29855
OG0000045	AGABI2DRAFT_210521, AGABI2DRAFT_227934	C8R40DRAFT_1117999, C8R40DRAFT_48899, C8R40DRAFT_608941	PLEOSDRAFT_1032990, PLEOSDRAFT_1033223, PLEOSDRAFT_1035102, PLEOSDRAFT_1044766, PLEOSDRAFT_1050622, PLEOSDRAFT_1078104, PLEOSDRAFT_1098754, PLEOSDRAFT_1099953, PLEOSDRAFT_1114747, PLEOSDRAFT_152351, PLEOSDRAFT_157857, PLEOSDRAFT_22341, PLEOSDRAFT_28452
OG0000046		C8R40DRAFT_1044886, C8R40DRAFT_1044923, C8R40DRAFT_1045059, C8R40DRAFT_1046199, C8R40DRAFT_1046388, C8R40DRAFT_1054560, C8R40DRAFT_1055162, C8R40DRAFT_1055342, C8R40DRAFT_1062497, C8R40DRAFT_1064313, C8R40DRAFT_1069488, C8R40DRAFT_1069491, C8R40DRAFT_1072654, C8R40DRAFT_1074548, C8R40DRAFT_1075063, C8R40DRAFT_1160730, C8R40DRAFT_1162622, C8R40DRAFT_1246395
OG0000047			PLEOSDRAFT_1016051, PLEOSDRAFT_1016434, PLEOSDRAFT_1017013, PLEOSDRAFT_1033156, PLEOSDRAFT_1035163, PLEOSDRAFT_1037294, PLEOSDRAFT_1045438, PLEOSDRAFT_1046294, PLEOSDRAFT_1048254, PLEOSDRAFT_1048363, PLEOSDRAFT_1050376, PLEOSDRAFT_1077703, PLEOSDRAFT_1081553, PLEOSDRAFT_1087268, PLEOSDRAFT_1105799, PLEOSDRAFT_1108579, PLEOSDRAFT_1112386, PLEOSDRAFT_33109
OG0000048	AGABI2DRAFT_115926, AGABI2DRAFT_119010, AGABI2DRAFT_119436, AGABI2DRAFT_120768, AGABI2DRAFT_120909, AGABI2DRAFT_120910, AGABI2DRAFT_123410, AGABI2DRAFT_123428, AGABI2DRAFT_144529, AGABI2DRAFT_176303, AGABI2DRAFT_176362, AGABI2DRAFT_177595, AGABI2DRAFT_180177, AGABI2DRAFT_207789, AGABI2DRAFT_210183, AGABI2DRAFT_219165, AGABI2DRAFT_58640
OG0000049	AGABI2DRAFT_121349	C8R40DRAFT_1001079, C8R40DRAFT_1001274, C8R40DRAFT_1005713, C8R40DRAFT_1011629, C8R40DRAFT_1012634, C8R40DRAFT_1012900, C8R40DRAFT_1022259, C8R40DRAFT_1023807, C8R40DRAFT_1057110, C8R40DRAFT_1172239, C8R40DRAFT_993665, C8R40DRAFT_995482	PLEOSDRAFT_1081782, PLEOSDRAFT_1086730, PLEOSDRAFT_1100751, PLEOSDRAFT_160045
OG0000050	AGABI2DRAFT_123149, AGABI2DRAFT_139406, AGABI2DRAFT_143050, AGABI2DRAFT_181495, AGABI2DRAFT_52770, AGABI2DRAFT_54475, AGABI2DRAFT_56310, AGABI2DRAFT_66096, AGABI2DRAFT_69849, AGABI2DRAFT_74352, AGABI2DRAFT_74845, AGABI2DRAFT_76463, AGABI2DRAFT_76834, AGABI2DRAFT_79218		PLEOSDRAFT_1031062, PLEOSDRAFT_1034351, PLEOSDRAFT_1050300
OG0000051	AGABI2DRAFT_195909, AGABI2DRAFT_209861		PLEOSDRAFT_1050656, PLEOSDRAFT_1062047, PLEOSDRAFT_1067734, PLEOSDRAFT_1086465, PLEOSDRAFT_1088370, PLEOSDRAFT_1095835, PLEOSDRAFT_1101253, PLEOSDRAFT_1107000, PLEOSDRAFT_1107117, PLEOSDRAFT_1108632, PLEOSDRAFT_163433, PLEOSDRAFT_165610, PLEOSDRAFT_168622, PLEOSDRAFT_171886, PLEOSDRAFT_175509
OG0000052	AGABI2DRAFT_215625, AGABI2DRAFT_67159, AGABI2DRAFT_70580, AGABI2DRAFT_71302, AGABI2DRAFT_73369, AGABI2DRAFT_75567	C8R40DRAFT_1036644, C8R40DRAFT_1040795, C8R40DRAFT_1064365, C8R40DRAFT_1064632	PLEOSDRAFT_1015065, PLEOSDRAFT_1015067, PLEOSDRAFT_1015254, PLEOSDRAFT_1015256, PLEOSDRAFT_1034948, PLEOSDRAFT_1036600, PLEOSDRAFT_1046943
OG0000053			PLEOSDRAFT_1018781, PLEOSDRAFT_1026340, PLEOSDRAFT_1032100, PLEOSDRAFT_1032592, PLEOSDRAFT_1045132, PLEOSDRAFT_1046034, PLEOSDRAFT_1058193, PLEOSDRAFT_1068192, PLEOSDRAFT_1085522, PLEOSDRAFT_1098567, PLEOSDRAFT_1103939, PLEOSDRAFT_1109047, PLEOSDRAFT_1114061, PLEOSDRAFT_160248, PLEOSDRAFT_161451, PLEOSDRAFT_169576, PLEOSDRAFT_174212
OG0000054			PLEOSDRAFT_1069984, PLEOSDRAFT_1080388, PLEOSDRAFT_1086470, PLEOSDRAFT_1089275, PLEOSDRAFT_1095268, PLEOSDRAFT_1098941, PLEOSDRAFT_1103823, PLEOSDRAFT_1105164, PLEOSDRAFT_1109662, PLEOSDRAFT_1110057, PLEOSDRAFT_1112444, PLEOSDRAFT_162946, PLEOSDRAFT_165073, PLEOSDRAFT_170708, PLEOSDRAFT_171015, PLEOSDRAFT_171907, PLEOSDRAFT_177382
OG0000055	AGABI2DRAFT_117365, AGABI2DRAFT_117367, AGABI2DRAFT_117400, AGABI2DRAFT_181719, AGABI2DRAFT_181720, AGABI2DRAFT_181722, AGABI2DRAFT_181767, AGABI2DRAFT_203467	C8R40DRAFT_1080425, C8R40DRAFT_1080426, C8R40DRAFT_1168940, C8R40DRAFT_1177384, C8R40DRAFT_257371	PLEOSDRAFT_1051064, PLEOSDRAFT_1105086, PLEOSDRAFT_1109416
OG0000056	AGABI2DRAFT_118319, AGABI2DRAFT_120913, AGABI2DRAFT_120914, AGABI2DRAFT_121383, AGABI2DRAFT_121424, AGABI2DRAFT_121427, AGABI2DRAFT_121429, AGABI2DRAFT_122267, AGABI2DRAFT_122268, AGABI2DRAFT_122271, AGABI2DRAFT_122272, AGABI2DRAFT_122741, AGABI2DRAFT_123166, AGABI2DRAFT_180207, AGABI2DRAFT_180530, AGABI2DRAFT_181669
OG0000057	AGABI2DRAFT_121538, AGABI2DRAFT_196819, AGABI2DRAFT_196820	C8R40DRAFT_1032602, C8R40DRAFT_1074788, C8R40DRAFT_1074938, C8R40DRAFT_1075906, C8R40DRAFT_1263541, C8R40DRAFT_389430, C8R40DRAFT_496274, C8R40DRAFT_519245, C8R40DRAFT_830277, C8R40DRAFT_837753	PLEOSDRAFT_1111659, PLEOSDRAFT_156751, PLEOSDRAFT_163253
OG0000058	AGABI2DRAFT_122846	C8R40DRAFT_1174828	PLEOSDRAFT_1082628, PLEOSDRAFT_1098823, PLEOSDRAFT_1100190, PLEOSDRAFT_1100703, PLEOSDRAFT_1107561, PLEOSDRAFT_1113370, PLEOSDRAFT_153878, PLEOSDRAFT_154346, PLEOSDRAFT_156330, PLEOSDRAFT_158772, PLEOSDRAFT_159325, PLEOSDRAFT_161660, PLEOSDRAFT_166844, PLEOSDRAFT_171759
OG0000059	AGABI2DRAFT_138819, AGABI2DRAFT_190521, AGABI2DRAFT_190750, AGABI2DRAFT_194700, AGABI2DRAFT_46135, AGABI2DRAFT_63506	C8R40DRAFT_1166731, C8R40DRAFT_540507	PLEOSDRAFT_1034299, PLEOSDRAFT_1062660, PLEOSDRAFT_1086071, PLEOSDRAFT_1087630, PLEOSDRAFT_1087989, PLEOSDRAFT_1090605, PLEOSDRAFT_1097654, PLEOSDRAFT_32139
OG0000060	AGABI2DRAFT_151828, AGABI2DRAFT_69625, AGABI2DRAFT_71715	C8R40DRAFT_1020503, C8R40DRAFT_1039794, C8R40DRAFT_1053402, C8R40DRAFT_1053446, C8R40DRAFT_1054928, C8R40DRAFT_1054957, C8R40DRAFT_1058281	PLEOSDRAFT_1015322, PLEOSDRAFT_1015325, PLEOSDRAFT_1015932, PLEOSDRAFT_1046037, PLEOSDRAFT_1078941, PLEOSDRAFT_9297
OG0000061	AGABI2DRAFT_153856, AGABI2DRAFT_198695, AGABI2DRAFT_209502, AGABI2DRAFT_225715, AGABI2DRAFT_79606	C8R40DRAFT_1060563, C8R40DRAFT_1158713, C8R40DRAFT_1241941, C8R40DRAFT_597990	PLEOSDRAFT_1039344, PLEOSDRAFT_1107353, PLEOSDRAFT_1109025, PLEOSDRAFT_1113783, PLEOSDRAFT_170521, PLEOSDRAFT_34675, PLEOSDRAFT_51311
OG0000062	AGABI2DRAFT_187594, AGABI2DRAFT_190143, AGABI2DRAFT_198526	C8R40DRAFT_1035366, C8R40DRAFT_1039226, C8R40DRAFT_1046504, C8R40DRAFT_1063370, C8R40DRAFT_1157151, C8R40DRAFT_1241580, C8R40DRAFT_1272144, C8R40DRAFT_201149	PLEOSDRAFT_1048021, PLEOSDRAFT_1094209, PLEOSDRAFT_21891, PLEOSDRAFT_41947, PLEOSDRAFT_4613
OG0000063		C8R40DRAFT_1015141, C8R40DRAFT_1023554, C8R40DRAFT_1040692, C8R40DRAFT_1055044, C8R40DRAFT_1059276, C8R40DRAFT_1062955, C8R40DRAFT_1063027, C8R40DRAFT_1073994, C8R40DRAFT_1177313, C8R40DRAFT_1177314, C8R40DRAFT_1190919, C8R40DRAFT_1223693, C8R40DRAFT_708958, C8R40DRAFT_709325, C8R40DRAFT_733580, C8R40DRAFT_994253
OG0000064		C8R40DRAFT_1029947, C8R40DRAFT_1065975, C8R40DRAFT_1065976, C8R40DRAFT_1067156, C8R40DRAFT_1067157, C8R40DRAFT_1071378, C8R40DRAFT_1071379, C8R40DRAFT_1073187, C8R40DRAFT_1170509, C8R40DRAFT_1174432, C8R40DRAFT_1174433, C8R40DRAFT_1175985, C8R40DRAFT_1175986, C8R40DRAFT_1177510, C8R40DRAFT_1177764, C8R40DRAFT_1178782
OG0000065		C8R40DRAFT_1039217, C8R40DRAFT_1067622, C8R40DRAFT_1068836, C8R40DRAFT_1074857, C8R40DRAFT_1075027, C8R40DRAFT_1075308, C8R40DRAFT_1168448, C8R40DRAFT_1169676, C8R40DRAFT_1170510, C8R40DRAFT_1173254, C8R40DRAFT_1173256, C8R40DRAFT_1175707, C8R40DRAFT_1177741, C8R40DRAFT_1177879, C8R40DRAFT_1178107, C8R40DRAFT_1178745
OG0000066		C8R40DRAFT_1063722	PLEOSDRAFT_1017784, PLEOSDRAFT_1034809, PLEOSDRAFT_1037626, PLEOSDRAFT_1045089, PLEOSDRAFT_1045791, PLEOSDRAFT_1046043, PLEOSDRAFT_1048381, PLEOSDRAFT_1048888, PLEOSDRAFT_1076495, PLEOSDRAFT_1099964, PLEOSDRAFT_1103802, PLEOSDRAFT_1103907, PLEOSDRAFT_1106159, PLEOSDRAFT_1106392, PLEOSDRAFT_1108747
OG0000067		C8R40DRAFT_1065982, C8R40DRAFT_1067891, C8R40DRAFT_1069447, C8R40DRAFT_1070108, C8R40DRAFT_1072399, C8R40DRAFT_1073542, C8R40DRAFT_1074413, C8R40DRAFT_1074414, C8R40DRAFT_1074645, C8R40DRAFT_1166023, C8R40DRAFT_1168111, C8R40DRAFT_1171395, C8R40DRAFT_1175997, C8R40DRAFT_1177515, C8R40DRAFT_1177877, C8R40DRAFT_1178110
OG0000068	AGABI2DRAFT_116469, AGABI2DRAFT_116472, AGABI2DRAFT_201815, AGABI2DRAFT_208721, AGABI2DRAFT_212557, AGABI2DRAFT_212578, AGABI2DRAFT_65914, AGABI2DRAFT_66452		PLEOSDRAFT_1059179, PLEOSDRAFT_1061772, PLEOSDRAFT_1068567, PLEOSDRAFT_1083327, PLEOSDRAFT_1093171, PLEOSDRAFT_1100168, PLEOSDRAFT_49924
OG0000069	AGABI2DRAFT_117551, AGABI2DRAFT_123551, AGABI2DRAFT_136483, AGABI2DRAFT_136485, AGABI2DRAFT_179925, AGABI2DRAFT_181811, AGABI2DRAFT_192235, AGABI2DRAFT_192263, AGABI2DRAFT_192947, AGABI2DRAFT_192961, AGABI2DRAFT_192964, AGABI2DRAFT_192965, AGABI2DRAFT_194401, AGABI2DRAFT_194403, AGABI2DRAFT_195007
OG0000070	AGABI2DRAFT_122173, AGABI2DRAFT_122386, AGABI2DRAFT_134420, AGABI2DRAFT_139842, AGABI2DRAFT_179594, AGABI2DRAFT_183842, AGABI2DRAFT_186833, AGABI2DRAFT_188774, AGABI2DRAFT_190973, AGABI2DRAFT_190985, AGABI2DRAFT_193563, AGABI2DRAFT_195436, AGABI2DRAFT_226793, AGABI2DRAFT_64972, AGABI2DRAFT_65123
OG0000071	AGABI2DRAFT_149013, AGABI2DRAFT_152846, AGABI2DRAFT_193118, AGABI2DRAFT_193909, AGABI2DRAFT_73029, AGABI2DRAFT_73074, AGABI2DRAFT_74833, AGABI2DRAFT_75018, AGABI2DRAFT_78952	C8R40DRAFT_1018933, C8R40DRAFT_1019216	PLEOSDRAFT_1021126, PLEOSDRAFT_1021127, PLEOSDRAFT_1022853, PLEOSDRAFT_1024527
OG0000072	AGABI2DRAFT_207951	C8R40DRAFT_1006168, C8R40DRAFT_1045116, C8R40DRAFT_1045181, C8R40DRAFT_1045423, C8R40DRAFT_1046452, C8R40DRAFT_1066859, C8R40DRAFT_1069777, C8R40DRAFT_1072651, C8R40DRAFT_1074550, C8R40DRAFT_1170577, C8R40DRAFT_1170578, C8R40DRAFT_1174535, C8R40DRAFT_1177396	PLEOSDRAFT_1007677
OG0000073	AGABI2DRAFT_58703		PLEOSDRAFT_1020917, PLEOSDRAFT_1020920, PLEOSDRAFT_1020921, PLEOSDRAFT_1020926, PLEOSDRAFT_1020940, PLEOSDRAFT_1029229, PLEOSDRAFT_1029247, PLEOSDRAFT_1029250, PLEOSDRAFT_1029269, PLEOSDRAFT_1029270, PLEOSDRAFT_1029271, PLEOSDRAFT_1029272, PLEOSDRAFT_1029274, PLEOSDRAFT_1048627
OG0000074		C8R40DRAFT_1026286	PLEOSDRAFT_1031088, PLEOSDRAFT_1033604, PLEOSDRAFT_1034923, PLEOSDRAFT_1035218, PLEOSDRAFT_1035592, PLEOSDRAFT_1035865, PLEOSDRAFT_1041035, PLEOSDRAFT_1041617, PLEOSDRAFT_1045004, PLEOSDRAFT_1045508, PLEOSDRAFT_1049636, PLEOSDRAFT_1081194, PLEOSDRAFT_161054, PLEOSDRAFT_165743
OG0000075		C8R40DRAFT_1061714, C8R40DRAFT_1065322, C8R40DRAFT_1067297, C8R40DRAFT_1067310, C8R40DRAFT_1067324, C8R40DRAFT_1067358, C8R40DRAFT_1073362, C8R40DRAFT_1165125, C8R40DRAFT_1165127, C8R40DRAFT_1167715, C8R40DRAFT_1167761, C8R40DRAFT_1167766, C8R40DRAFT_1222192, C8R40DRAFT_242202, C8R40DRAFT_998219
OG0000076		C8R40DRAFT_1065662, C8R40DRAFT_1072412, C8R40DRAFT_1073377, C8R40DRAFT_1102942, C8R40DRAFT_1164837, C8R40DRAFT_1173152, C8R40DRAFT_1239045, C8R40DRAFT_1269035, C8R40DRAFT_160891, C8R40DRAFT_161005, C8R40DRAFT_185871, C8R40DRAFT_506596, C8R40DRAFT_665125, C8R40DRAFT_810031, C8R40DRAFT_810101
OG0000077			PLEOSDRAFT_1081618, PLEOSDRAFT_1081625, PLEOSDRAFT_1086452, PLEOSDRAFT_1087473, PLEOSDRAFT_1100962, PLEOSDRAFT_1110142, PLEOSDRAFT_153815, PLEOSDRAFT_153825, PLEOSDRAFT_154693, PLEOSDRAFT_154700, PLEOSDRAFT_159678, PLEOSDRAFT_159686, PLEOSDRAFT_161809, PLEOSDRAFT_161829, PLEOSDRAFT_165664
OG0000078	AGABI2DRAFT_114670, AGABI2DRAFT_140735, AGABI2DRAFT_56771, AGABI2DRAFT_57024, AGABI2DRAFT_74199	C8R40DRAFT_1157747, C8R40DRAFT_1162175	PLEOSDRAFT_1015621, PLEOSDRAFT_1017206, PLEOSDRAFT_1025333, PLEOSDRAFT_1031654, PLEOSDRAFT_1035931, PLEOSDRAFT_1106462, PLEOSDRAFT_1109952
OG0000079	AGABI2DRAFT_117376, AGABI2DRAFT_117380, AGABI2DRAFT_117541, AGABI2DRAFT_117555, AGABI2DRAFT_120573, AGABI2DRAFT_177474, AGABI2DRAFT_177475	C8R40DRAFT_1066612, C8R40DRAFT_1113798, C8R40DRAFT_1261970, C8R40DRAFT_1265418	PLEOSDRAFT_1073041, PLEOSDRAFT_1109238, PLEOSDRAFT_163045
OG0000080	AGABI2DRAFT_117539, AGABI2DRAFT_117542, AGABI2DRAFT_117544, AGABI2DRAFT_117546, AGABI2DRAFT_192261, AGABI2DRAFT_203684, AGABI2DRAFT_67821	C8R40DRAFT_1018765, C8R40DRAFT_1062948, C8R40DRAFT_528499	PLEOSDRAFT_1046289, PLEOSDRAFT_1078011, PLEOSDRAFT_1109220, PLEOSDRAFT_163005
OG0000081	AGABI2DRAFT_120010, AGABI2DRAFT_120767, AGABI2DRAFT_177088, AGABI2DRAFT_191061, AGABI2DRAFT_200834, AGABI2DRAFT_207794, AGABI2DRAFT_212634, AGABI2DRAFT_217789, AGABI2DRAFT_229563, AGABI2DRAFT_230027, AGABI2DRAFT_230219, AGABI2DRAFT_58541, AGABI2DRAFT_73814, AGABI2DRAFT_79780
OG0000082	AGABI2DRAFT_122836, AGABI2DRAFT_186255, AGABI2DRAFT_190401, AGABI2DRAFT_70769	C8R40DRAFT_1038399, C8R40DRAFT_1175954, C8R40DRAFT_609916, C8R40DRAFT_680571, C8R40DRAFT_842459, C8R40DRAFT_850944	PLEOSDRAFT_1024687, PLEOSDRAFT_1059069, PLEOSDRAFT_1093889, PLEOSDRAFT_1094410
OG0000083	AGABI2DRAFT_148845, AGABI2DRAFT_152282, AGABI2DRAFT_47559, AGABI2DRAFT_56782, AGABI2DRAFT_68932	C8R40DRAFT_1012435, C8R40DRAFT_1019657, C8R40DRAFT_1162116, C8R40DRAFT_1164165, C8R40DRAFT_1203381, C8R40DRAFT_1272362, C8R40DRAFT_995173	PLEOSDRAFT_1017501, PLEOSDRAFT_1027446
OG0000084	AGABI2DRAFT_208652, AGABI2DRAFT_224842, AGABI2DRAFT_41510, AGABI2DRAFT_52342, AGABI2DRAFT_66801	C8R40DRAFT_1031256, C8R40DRAFT_1036035, C8R40DRAFT_1047362, C8R40DRAFT_1060076, C8R40DRAFT_1126501, C8R40DRAFT_84152	PLEOSDRAFT_1023604, PLEOSDRAFT_1034945, PLEOSDRAFT_1045430
OG0000085		C8R40DRAFT_1004104, C8R40DRAFT_1008870, C8R40DRAFT_1020015, C8R40DRAFT_1056376, C8R40DRAFT_1060218, C8R40DRAFT_1073938, C8R40DRAFT_1165981, C8R40DRAFT_1170014, C8R40DRAFT_1171198, C8R40DRAFT_1172003, C8R40DRAFT_1173680	PLEOSDRAFT_1081550, PLEOSDRAFT_1082305, PLEOSDRAFT_1101000
OG0000086		C8R40DRAFT_10120, C8R40DRAFT_1034932, C8R40DRAFT_1045453, C8R40DRAFT_1125571, C8R40DRAFT_1166431, C8R40DRAFT_1168888, C8R40DRAFT_1171008, C8R40DRAFT_1171777, C8R40DRAFT_1173865, C8R40DRAFT_1176734, C8R40DRAFT_1237929, C8R40DRAFT_1251788, C8R40DRAFT_234503, C8R40DRAFT_414280
OG0000087		C8R40DRAFT_1104383, C8R40DRAFT_1125592, C8R40DRAFT_1165139, C8R40DRAFT_1168633, C8R40DRAFT_1171108, C8R40DRAFT_1173947, C8R40DRAFT_1175069, C8R40DRAFT_1175661, C8R40DRAFT_1177664, C8R40DRAFT_1178431, C8R40DRAFT_1263799, C8R40DRAFT_1265159, C8R40DRAFT_1265677, C8R40DRAFT_1267964
OG0000088	AGABI2DRAFT_115820, AGABI2DRAFT_192268, AGABI2DRAFT_200700, AGABI2DRAFT_207587	C8R40DRAFT_1058818, C8R40DRAFT_1092845, C8R40DRAFT_1158689, C8R40DRAFT_1178282, C8R40DRAFT_336956, C8R40DRAFT_337029	PLEOSDRAFT_1068548, PLEOSDRAFT_161027, PLEOSDRAFT_62084
OG0000089	AGABI2DRAFT_115967		PLEOSDRAFT_1016241, PLEOSDRAFT_1033314, PLEOSDRAFT_1035817, PLEOSDRAFT_1037621, PLEOSDRAFT_1063428, PLEOSDRAFT_10796, PLEOSDRAFT_1082562, PLEOSDRAFT_1102492, PLEOSDRAFT_1102507, PLEOSDRAFT_1111850, PLEOSDRAFT_16268, PLEOSDRAFT_173755
OG0000090	AGABI2DRAFT_116394, AGABI2DRAFT_122518	C8R40DRAFT_1073970	PLEOSDRAFT_1085005, PLEOSDRAFT_1086095, PLEOSDRAFT_1086540, PLEOSDRAFT_1099968, PLEOSDRAFT_1106112, PLEOSDRAFT_1106193, PLEOSDRAFT_154732, PLEOSDRAFT_159875, PLEOSDRAFT_165491, PLEOSDRAFT_167688
OG0000091	AGABI2DRAFT_119146	C8R40DRAFT_1093243, C8R40DRAFT_1164279	PLEOSDRAFT_1086865, PLEOSDRAFT_1100978, PLEOSDRAFT_1107019, PLEOSDRAFT_1110068, PLEOSDRAFT_1110069, PLEOSDRAFT_154680, PLEOSDRAFT_158896, PLEOSDRAFT_158901, PLEOSDRAFT_165571, PLEOSDRAFT_172196
OG0000092	AGABI2DRAFT_133890, AGABI2DRAFT_140389, AGABI2DRAFT_193558	C8R40DRAFT_1053705, C8R40DRAFT_1070957, C8R40DRAFT_1128136, C8R40DRAFT_1165031, C8R40DRAFT_1165047, C8R40DRAFT_504206, C8R40DRAFT_56799, C8R40DRAFT_616378	PLEOSDRAFT_1045423, PLEOSDRAFT_1107937
OG0000093	AGABI2DRAFT_152487	C8R40DRAFT_1011474, C8R40DRAFT_1042251, C8R40DRAFT_1044472, C8R40DRAFT_1069715, C8R40DRAFT_1114877, C8R40DRAFT_1158095, C8R40DRAFT_1162770, C8R40DRAFT_1174579	PLEOSDRAFT_1062510, PLEOSDRAFT_172228, PLEOSDRAFT_172231, PLEOSDRAFT_33228
OG0000094	AGABI2DRAFT_183573, AGABI2DRAFT_189771, AGABI2DRAFT_64665	C8R40DRAFT_1043473, C8R40DRAFT_1058918, C8R40DRAFT_1161017, C8R40DRAFT_635717	PLEOSDRAFT_1090676, PLEOSDRAFT_1096662, PLEOSDRAFT_1104605, PLEOSDRAFT_1105395, PLEOSDRAFT_161377, PLEOSDRAFT_172520
OG0000095	AGABI2DRAFT_52823, AGABI2DRAFT_54911	C8R40DRAFT_1021664, C8R40DRAFT_1027543, C8R40DRAFT_1041302, C8R40DRAFT_1054441, C8R40DRAFT_1055839, C8R40DRAFT_1055928, C8R40DRAFT_1057573	PLEOSDRAFT_1015321, PLEOSDRAFT_1034154, PLEOSDRAFT_1046949, PLEOSDRAFT_22756
OG0000096		C8R40DRAFT_1000323, C8R40DRAFT_1027801, C8R40DRAFT_1032676, C8R40DRAFT_1037416, C8R40DRAFT_1046322, C8R40DRAFT_1051006, C8R40DRAFT_1051204, C8R40DRAFT_1158938, C8R40DRAFT_1161414, C8R40DRAFT_1162832	PLEOSDRAFT_1045463, PLEOSDRAFT_1045606, PLEOSDRAFT_168487
OG0000097		C8R40DRAFT_1003637, C8R40DRAFT_1012764, C8R40DRAFT_1030083, C8R40DRAFT_1040501, C8R40DRAFT_1045188, C8R40DRAFT_1055064, C8R40DRAFT_1058168, C8R40DRAFT_1059353, C8R40DRAFT_1060739, C8R40DRAFT_1106343, C8R40DRAFT_1159440, C8R40DRAFT_1220529, C8R40DRAFT_1244409
OG0000098		C8R40DRAFT_1019081, C8R40DRAFT_1022893, C8R40DRAFT_1040623, C8R40DRAFT_1046018, C8R40DRAFT_1048003, C8R40DRAFT_1165165	PLEOSDRAFT_1044386, PLEOSDRAFT_1048670, PLEOSDRAFT_1105978, PLEOSDRAFT_1106075, PLEOSDRAFT_166565, PLEOSDRAFT_169768, PLEOSDRAFT_170898
OG0000099		C8R40DRAFT_1052149, C8R40DRAFT_1053481, C8R40DRAFT_1101464, C8R40DRAFT_1116105, C8R40DRAFT_1122056, C8R40DRAFT_1122213, C8R40DRAFT_1123444, C8R40DRAFT_1176995, C8R40DRAFT_415965, C8R40DRAFT_512156, C8R40DRAFT_557507, C8R40DRAFT_756489, C8R40DRAFT_828004
OG0000100		C8R40DRAFT_1059701	PLEOSDRAFT_1018721, PLEOSDRAFT_1041417, PLEOSDRAFT_1082555, PLEOSDRAFT_1087565, PLEOSDRAFT_1099777, PLEOSDRAFT_1106238, PLEOSDRAFT_1106339, PLEOSDRAFT_1108078, PLEOSDRAFT_1110072, PLEOSDRAFT_1113468, PLEOSDRAFT_162398, PLEOSDRAFT_169388
OG0000101		C8R40DRAFT_1065881, C8R40DRAFT_1068832, C8R40DRAFT_1073184, C8R40DRAFT_1074639, C8R40DRAFT_1075412, C8R40DRAFT_1155050, C8R40DRAFT_1164989, C8R40DRAFT_1167748, C8R40DRAFT_1176078, C8R40DRAFT_1176079, C8R40DRAFT_1177344, C8R40DRAFT_1178567, C8R40DRAFT_1266719
OG0000102			PLEOSDRAFT_1086094, PLEOSDRAFT_1099966, PLEOSDRAFT_1099967, PLEOSDRAFT_1100739, PLEOSDRAFT_1103908, PLEOSDRAFT_1106160, PLEOSDRAFT_1106191, PLEOSDRAFT_1108088, PLEOSDRAFT_1108433, PLEOSDRAFT_1108748, PLEOSDRAFT_154730, PLEOSDRAFT_169263, PLEOSDRAFT_169479
OG0000103	AGABI2DRAFT_114604, AGABI2DRAFT_119897, AGABI2DRAFT_119898, AGABI2DRAFT_215844, AGABI2DRAFT_230134, AGABI2DRAFT_38053, AGABI2DRAFT_41826, AGABI2DRAFT_48421, AGABI2DRAFT_64658, AGABI2DRAFT_68830, AGABI2DRAFT_76455, AGABI2DRAFT_76999
OG0000104	AGABI2DRAFT_115647, AGABI2DRAFT_115648, AGABI2DRAFT_115649, AGABI2DRAFT_123245, AGABI2DRAFT_134327, AGABI2DRAFT_134586, AGABI2DRAFT_141359, AGABI2DRAFT_141360, AGABI2DRAFT_175624, AGABI2DRAFT_176843, AGABI2DRAFT_183587, AGABI2DRAFT_190837
OG0000105	AGABI2DRAFT_116116, AGABI2DRAFT_117933, AGABI2DRAFT_118877, AGABI2DRAFT_118891, AGABI2DRAFT_119896, AGABI2DRAFT_121329, AGABI2DRAFT_121985, AGABI2DRAFT_40404, AGABI2DRAFT_68292, AGABI2DRAFT_72108, AGABI2DRAFT_76142, AGABI2DRAFT_78028
OG0000106	AGABI2DRAFT_116292, AGABI2DRAFT_191315, AGABI2DRAFT_192307	C8R40DRAFT_1083545, C8R40DRAFT_1087736, C8R40DRAFT_1115568, C8R40DRAFT_1139970	PLEOSDRAFT_1067319, PLEOSDRAFT_1089888, PLEOSDRAFT_22086, PLEOSDRAFT_26137, PLEOSDRAFT_36889
OG0000107	AGABI2DRAFT_116779, AGABI2DRAFT_119982, AGABI2DRAFT_121306, AGABI2DRAFT_122508, AGABI2DRAFT_142250, AGABI2DRAFT_145161, AGABI2DRAFT_146706, AGABI2DRAFT_65569	C8R40DRAFT_1044663, C8R40DRAFT_1057364, C8R40DRAFT_1138251, C8R40DRAFT_1200788
OG0000108	AGABI2DRAFT_117553, AGABI2DRAFT_120587, AGABI2DRAFT_120588, AGABI2DRAFT_120989, AGABI2DRAFT_121006, AGABI2DRAFT_121007, AGABI2DRAFT_121008, AGABI2DRAFT_121009, AGABI2DRAFT_121010, AGABI2DRAFT_121011, AGABI2DRAFT_180390, AGABI2DRAFT_193004
OG0000109	AGABI2DRAFT_120395, AGABI2DRAFT_137632, AGABI2DRAFT_141218, AGABI2DRAFT_144525, AGABI2DRAFT_149562, AGABI2DRAFT_149833, AGABI2DRAFT_151233, AGABI2DRAFT_151628, AGABI2DRAFT_154172, AGABI2DRAFT_154559, AGABI2DRAFT_178038, AGABI2DRAFT_195016
OG0000110	AGABI2DRAFT_120445, AGABI2DRAFT_138613, AGABI2DRAFT_178110, AGABI2DRAFT_179503, AGABI2DRAFT_180534, AGABI2DRAFT_188742, AGABI2DRAFT_192939, AGABI2DRAFT_192949, AGABI2DRAFT_193661, AGABI2DRAFT_194392, AGABI2DRAFT_194396, AGABI2DRAFT_195005
OG0000111	AGABI2DRAFT_122316, AGABI2DRAFT_122318, AGABI2DRAFT_123075, AGABI2DRAFT_139190, AGABI2DRAFT_181528, AGABI2DRAFT_195557, AGABI2DRAFT_196031		PLEOSDRAFT_1094947, PLEOSDRAFT_1103348, PLEOSDRAFT_1109421, PLEOSDRAFT_1109431, PLEOSDRAFT_171720
OG0000112	AGABI2DRAFT_136569, AGABI2DRAFT_139293, AGABI2DRAFT_178707, AGABI2DRAFT_193057	C8R40DRAFT_1053166, C8R40DRAFT_1053238, C8R40DRAFT_1173881, C8R40DRAFT_1173898	PLEOSDRAFT_1026039, PLEOSDRAFT_1044883, PLEOSDRAFT_1061626, PLEOSDRAFT_1091049
OG0000113	AGABI2DRAFT_179086, AGABI2DRAFT_200866	C8R40DRAFT_1123910	PLEOSDRAFT_1026785, PLEOSDRAFT_1047336, PLEOSDRAFT_1047807, PLEOSDRAFT_1069979, PLEOSDRAFT_1097892, PLEOSDRAFT_1107944, PLEOSDRAFT_1114032, PLEOSDRAFT_163336, PLEOSDRAFT_170071
OG0000114	AGABI2DRAFT_179834, AGABI2DRAFT_179835	C8R40DRAFT_1002551, C8R40DRAFT_1050830, C8R40DRAFT_1166824, C8R40DRAFT_1169115	PLEOSDRAFT_1043589, PLEOSDRAFT_1084419, PLEOSDRAFT_1105270, PLEOSDRAFT_1105470, PLEOSDRAFT_1105475, PLEOSDRAFT_1109337
OG0000115	AGABI2DRAFT_190805, AGABI2DRAFT_191413, AGABI2DRAFT_202034	C8R40DRAFT_1035671, C8R40DRAFT_1044327, C8R40DRAFT_1044606, C8R40DRAFT_1059438, C8R40DRAFT_1188684	PLEOSDRAFT_1052657, PLEOSDRAFT_1061445, PLEOSDRAFT_1061461, PLEOSDRAFT_1099549
OG0000116	AGABI2DRAFT_192160	C8R40DRAFT_1129465, C8R40DRAFT_1129484, C8R40DRAFT_1158052, C8R40DRAFT_1171300, C8R40DRAFT_63272, C8R40DRAFT_890852	PLEOSDRAFT_1081506, PLEOSDRAFT_1082432, PLEOSDRAFT_1088454, PLEOSDRAFT_1089714, PLEOSDRAFT_1113129
OG0000117	AGABI2DRAFT_192446, AGABI2DRAFT_195979	C8R40DRAFT_1058304, C8R40DRAFT_1158945, C8R40DRAFT_1178661, C8R40DRAFT_256522, C8R40DRAFT_263629, C8R40DRAFT_597231	PLEOSDRAFT_1053841, PLEOSDRAFT_1072926, PLEOSDRAFT_185666, PLEOSDRAFT_22669
OG0000118	AGABI2DRAFT_194521	C8R40DRAFT_1127624, C8R40DRAFT_1161525, C8R40DRAFT_1178082	PLEOSDRAFT_1039666, PLEOSDRAFT_1043861, PLEOSDRAFT_1084730, PLEOSDRAFT_1084743, PLEOSDRAFT_1104145, PLEOSDRAFT_1105963, PLEOSDRAFT_167046, PLEOSDRAFT_27620
OG0000119	AGABI2DRAFT_58577		PLEOSDRAFT_1020922, PLEOSDRAFT_1020942, PLEOSDRAFT_1029243, PLEOSDRAFT_1029245, PLEOSDRAFT_1029246, PLEOSDRAFT_1029248, PLEOSDRAFT_1029249, PLEOSDRAFT_1029251, PLEOSDRAFT_1029273, PLEOSDRAFT_1033031, PLEOSDRAFT_1048122
OG0000120		C8R40DRAFT_1069560, C8R40DRAFT_1070490, C8R40DRAFT_1071425, C8R40DRAFT_1168653, C8R40DRAFT_1170674, C8R40DRAFT_1171911, C8R40DRAFT_1171916, C8R40DRAFT_1172479, C8R40DRAFT_1172487, C8R40DRAFT_1173190, C8R40DRAFT_1174676	PLEOSDRAFT_1081517
OG0000121		C8R40DRAFT_1071494, C8R40DRAFT_1075078, C8R40DRAFT_1164996, C8R40DRAFT_1165251, C8R40DRAFT_1167125, C8R40DRAFT_1167796, C8R40DRAFT_1169852, C8R40DRAFT_1173498, C8R40DRAFT_1173929, C8R40DRAFT_1176871, C8R40DRAFT_1177474, C8R40DRAFT_1178665
OG0000122			PLEOSDRAFT_1081624, PLEOSDRAFT_1098482, PLEOSDRAFT_1098497, PLEOSDRAFT_1101005, PLEOSDRAFT_1103920, PLEOSDRAFT_1105291, PLEOSDRAFT_1105302, PLEOSDRAFT_1111154, PLEOSDRAFT_154668, PLEOSDRAFT_165632, PLEOSDRAFT_169163, PLEOSDRAFT_171913
OG0000123	AGABI2DRAFT_114619, AGABI2DRAFT_118893, AGABI2DRAFT_120694, AGABI2DRAFT_176739, AGABI2DRAFT_226874, AGABI2DRAFT_227840, AGABI2DRAFT_228696, AGABI2DRAFT_45092, AGABI2DRAFT_45187, AGABI2DRAFT_45248, AGABI2DRAFT_45262
OG0000124	AGABI2DRAFT_114687, AGABI2DRAFT_119218, AGABI2DRAFT_119978, AGABI2DRAFT_120567, AGABI2DRAFT_121448, AGABI2DRAFT_122195, AGABI2DRAFT_123230, AGABI2DRAFT_141785, AGABI2DRAFT_146790, AGABI2DRAFT_146871, AGABI2DRAFT_55012
OG0000125	AGABI2DRAFT_115415, AGABI2DRAFT_116129, AGABI2DRAFT_116140, AGABI2DRAFT_60108, AGABI2DRAFT_77415	C8R40DRAFT_1064376	PLEOSDRAFT_1032591, PLEOSDRAFT_1034534, PLEOSDRAFT_1042311, PLEOSDRAFT_1045491, PLEOSDRAFT_1079501
OG0000126	AGABI2DRAFT_116508, AGABI2DRAFT_122840, AGABI2DRAFT_204101	C8R40DRAFT_1054386, C8R40DRAFT_1103839, C8R40DRAFT_1265420, C8R40DRAFT_202215, C8R40DRAFT_293500, C8R40DRAFT_859159, C8R40DRAFT_995698	PLEOSDRAFT_28659
OG0000127	AGABI2DRAFT_118476, AGABI2DRAFT_119864, AGABI2DRAFT_120886, AGABI2DRAFT_226511	C8R40DRAFT_1176901	PLEOSDRAFT_1098946, PLEOSDRAFT_1109596, PLEOSDRAFT_165522, PLEOSDRAFT_169609, PLEOSDRAFT_169895, PLEOSDRAFT_169963
OG0000128	AGABI2DRAFT_118735, AGABI2DRAFT_119993, AGABI2DRAFT_70673	C8R40DRAFT_1057775, C8R40DRAFT_1068484, C8R40DRAFT_1073545, C8R40DRAFT_1161546	PLEOSDRAFT_1033035, PLEOSDRAFT_1043303, PLEOSDRAFT_1048158, PLEOSDRAFT_1048798
OG0000129	AGABI2DRAFT_120505, AGABI2DRAFT_190222, AGABI2DRAFT_201026, AGABI2DRAFT_53060	C8R40DRAFT_1040756, C8R40DRAFT_1040890, C8R40DRAFT_1053058, C8R40DRAFT_1177935, C8R40DRAFT_997233	PLEOSDRAFT_1032118, PLEOSDRAFT_1107682
OG0000130	AGABI2DRAFT_123182	C8R40DRAFT_1041095, C8R40DRAFT_1042496, C8R40DRAFT_1082090, C8R40DRAFT_1100708, C8R40DRAFT_1129646, C8R40DRAFT_1137101, C8R40DRAFT_1236001, C8R40DRAFT_592137	PLEOSDRAFT_1056249, PLEOSDRAFT_1106857
OG0000131	AGABI2DRAFT_139599, AGABI2DRAFT_185678, AGABI2DRAFT_185821, AGABI2DRAFT_190843	C8R40DRAFT_1032098, C8R40DRAFT_1064348, C8R40DRAFT_1262984, C8R40DRAFT_1265278, C8R40DRAFT_36	PLEOSDRAFT_1067419, PLEOSDRAFT_1112991
OG0000132	AGABI2DRAFT_153030, AGABI2DRAFT_188452, AGABI2DRAFT_194437, AGABI2DRAFT_194639	C8R40DRAFT_1127497	PLEOSDRAFT_1068464, PLEOSDRAFT_1087194, PLEOSDRAFT_1091014, PLEOSDRAFT_1109712, PLEOSDRAFT_162527, PLEOSDRAFT_171232
OG0000133	AGABI2DRAFT_184201, AGABI2DRAFT_191490	C8R40DRAFT_1003615, C8R40DRAFT_1072344, C8R40DRAFT_544810, C8R40DRAFT_544930, C8R40DRAFT_96487	PLEOSDRAFT_1106843, PLEOSDRAFT_1113724, PLEOSDRAFT_161711, PLEOSDRAFT_169644
OG0000134	AGABI2DRAFT_184981, AGABI2DRAFT_239450, AGABI2DRAFT_239553	C8R40DRAFT_1034203, C8R40DRAFT_1068383, C8R40DRAFT_1168866, C8R40DRAFT_642440	PLEOSDRAFT_1089723, PLEOSDRAFT_1106925, PLEOSDRAFT_30399, PLEOSDRAFT_51725
OG0000135	AGABI2DRAFT_194659		PLEOSDRAFT_1033298, PLEOSDRAFT_1081717, PLEOSDRAFT_1099764, PLEOSDRAFT_1105024, PLEOSDRAFT_1107208, PLEOSDRAFT_1107483, PLEOSDRAFT_1107900, PLEOSDRAFT_154821, PLEOSDRAFT_163225, PLEOSDRAFT_171737
OG0000136	AGABI2DRAFT_207850, AGABI2DRAFT_208685	C8R40DRAFT_1048463, C8R40DRAFT_1048493, C8R40DRAFT_1073555, C8R40DRAFT_1101173, C8R40DRAFT_1116473, C8R40DRAFT_1125646, C8R40DRAFT_1176228	PLEOSDRAFT_1083512, PLEOSDRAFT_157210
OG0000137	AGABI2DRAFT_211380, AGABI2DRAFT_67100	C8R40DRAFT_1035647, C8R40DRAFT_1061477, C8R40DRAFT_1168377, C8R40DRAFT_1168378, C8R40DRAFT_1168379, C8R40DRAFT_1177274	PLEOSDRAFT_1031760, PLEOSDRAFT_1066099, PLEOSDRAFT_152575
OG0000138	AGABI2DRAFT_41096	C8R40DRAFT_1025926, C8R40DRAFT_1032979, C8R40DRAFT_1047873, C8R40DRAFT_1075455, C8R40DRAFT_1169005, C8R40DRAFT_1169919, C8R40DRAFT_1177822, C8R40DRAFT_1178820	PLEOSDRAFT_1016309, PLEOSDRAFT_22578
OG0000139	AGABI2DRAFT_44294, AGABI2DRAFT_54972, AGABI2DRAFT_54974, AGABI2DRAFT_54975, AGABI2DRAFT_54977, AGABI2DRAFT_79877	C8R40DRAFT_1014221	PLEOSDRAFT_1015091, PLEOSDRAFT_1015105, PLEOSDRAFT_1015108, PLEOSDRAFT_1015110
OG0000140	AGABI2DRAFT_66018	C8R40DRAFT_1016900, C8R40DRAFT_1061849, C8R40DRAFT_1061903, C8R40DRAFT_1068536, C8R40DRAFT_1165160, C8R40DRAFT_1221609, C8R40DRAFT_1236404, C8R40DRAFT_999318	PLEOSDRAFT_1023332, PLEOSDRAFT_1024541
OG0000141	AGABI2DRAFT_72580	C8R40DRAFT_1009683, C8R40DRAFT_1027620, C8R40DRAFT_1029876, C8R40DRAFT_1128888, C8R40DRAFT_1178535, C8R40DRAFT_992659, C8R40DRAFT_997658	PLEOSDRAFT_1025330, PLEOSDRAFT_1045307, PLEOSDRAFT_1074087
OG0000142	AGABI2DRAFT_75239, AGABI2DRAFT_79655	C8R40DRAFT_471975	PLEOSDRAFT_1034718, PLEOSDRAFT_1061463, PLEOSDRAFT_1085497, PLEOSDRAFT_1094002, PLEOSDRAFT_1100691, PLEOSDRAFT_1100778, PLEOSDRAFT_1114726, PLEOSDRAFT_167611
OG0000143		C8R40DRAFT_1016742, C8R40DRAFT_1023008, C8R40DRAFT_1029609, C8R40DRAFT_1029990, C8R40DRAFT_1050423, C8R40DRAFT_1165286, C8R40DRAFT_1177786, C8R40DRAFT_1178537, C8R40DRAFT_386632	PLEOSDRAFT_1106316, PLEOSDRAFT_1110128
OG0000144		C8R40DRAFT_1069841, C8R40DRAFT_1090052, C8R40DRAFT_1101684, C8R40DRAFT_1110662, C8R40DRAFT_1111434, C8R40DRAFT_1116799, C8R40DRAFT_1123921, C8R40DRAFT_1173261, C8R40DRAFT_1236455, C8R40DRAFT_1240439, C8R40DRAFT_1263223
OG0000145		C8R40DRAFT_1083902, C8R40DRAFT_1109288, C8R40DRAFT_1175355, C8R40DRAFT_124111, C8R40DRAFT_1250282, C8R40DRAFT_162368, C8R40DRAFT_234302, C8R40DRAFT_454896, C8R40DRAFT_51680, C8R40DRAFT_586496, C8R40DRAFT_995706
OG0000146			PLEOSDRAFT_1017040, PLEOSDRAFT_1017048, PLEOSDRAFT_1025619, PLEOSDRAFT_1025637, PLEOSDRAFT_1025647, PLEOSDRAFT_1026980, PLEOSDRAFT_1026996, PLEOSDRAFT_1030735, PLEOSDRAFT_1046261, PLEOSDRAFT_1046322, PLEOSDRAFT_1047260
OG0000147			PLEOSDRAFT_1032951, PLEOSDRAFT_1033320, PLEOSDRAFT_1034734, PLEOSDRAFT_1034975, PLEOSDRAFT_1045506, PLEOSDRAFT_1051317, PLEOSDRAFT_1080989, PLEOSDRAFT_1086421, PLEOSDRAFT_1087267, PLEOSDRAFT_1100746, PLEOSDRAFT_152542
OG0000148	AGABI2DRAFT_115752, AGABI2DRAFT_115753, AGABI2DRAFT_115754, AGABI2DRAFT_176960, AGABI2DRAFT_186774, AGABI2DRAFT_200586, AGABI2DRAFT_63810	C8R40DRAFT_1035139	PLEOSDRAFT_1049007, PLEOSDRAFT_1052927
OG0000149	AGABI2DRAFT_116706, AGABI2DRAFT_117394, AGABI2DRAFT_121052, AGABI2DRAFT_143473, AGABI2DRAFT_143474, AGABI2DRAFT_177575, AGABI2DRAFT_178714, AGABI2DRAFT_180302, AGABI2DRAFT_181610, AGABI2DRAFT_193065
OG0000150	AGABI2DRAFT_117339, AGABI2DRAFT_145558		PLEOSDRAFT_1016424, PLEOSDRAFT_1072817, PLEOSDRAFT_1073115, PLEOSDRAFT_1081574, PLEOSDRAFT_1086432, PLEOSDRAFT_1102555, PLEOSDRAFT_156252, PLEOSDRAFT_171716
OG0000151	AGABI2DRAFT_118418, AGABI2DRAFT_123293, AGABI2DRAFT_148348, AGABI2DRAFT_181641, AGABI2DRAFT_196129, AGABI2DRAFT_71215	C8R40DRAFT_1058050, C8R40DRAFT_1072612, C8R40DRAFT_1239889	PLEOSDRAFT_1035257
OG0000152	AGABI2DRAFT_119103, AGABI2DRAFT_176879, AGABI2DRAFT_186232, AGABI2DRAFT_188421, AGABI2DRAFT_217312	C8R40DRAFT_1069026, C8R40DRAFT_1101285, C8R40DRAFT_1172041, C8R40DRAFT_1187049, C8R40DRAFT_714972
OG0000153	AGABI2DRAFT_121848, AGABI2DRAFT_122728, AGABI2DRAFT_179180, AGABI2DRAFT_180798, AGABI2DRAFT_195233	C8R40DRAFT_1068917, C8R40DRAFT_1267232	PLEOSDRAFT_1077764, PLEOSDRAFT_1114176, PLEOSDRAFT_1114180
OG0000154	AGABI2DRAFT_121909, AGABI2DRAFT_183646, AGABI2DRAFT_188295, AGABI2DRAFT_203659, AGABI2DRAFT_208525		PLEOSDRAFT_1047273, PLEOSDRAFT_1105437, PLEOSDRAFT_1109867, PLEOSDRAFT_163583, PLEOSDRAFT_53326
OG0000155	AGABI2DRAFT_137001, AGABI2DRAFT_177352, AGABI2DRAFT_186654, AGABI2DRAFT_195038, AGABI2DRAFT_218565	C8R40DRAFT_1076172, C8R40DRAFT_557311	PLEOSDRAFT_1058778, PLEOSDRAFT_1078869, PLEOSDRAFT_160783
OG0000156	AGABI2DRAFT_139221, AGABI2DRAFT_181095, AGABI2DRAFT_193950, AGABI2DRAFT_195590, AGABI2DRAFT_195591, AGABI2DRAFT_207534, AGABI2DRAFT_211471	C8R40DRAFT_1175913, C8R40DRAFT_1175914	PLEOSDRAFT_1074017
OG0000157	AGABI2DRAFT_145576	C8R40DRAFT_1008908, C8R40DRAFT_1065197, C8R40DRAFT_1071967, C8R40DRAFT_1072602, C8R40DRAFT_1171718, C8R40DRAFT_1171812, C8R40DRAFT_1173185, C8R40DRAFT_1174837	PLEOSDRAFT_1085232
OG0000158	AGABI2DRAFT_151116, AGABI2DRAFT_192853	C8R40DRAFT_1109856, C8R40DRAFT_1194262, C8R40DRAFT_1260821, C8R40DRAFT_472747	PLEOSDRAFT_1053017, PLEOSDRAFT_1105370, PLEOSDRAFT_162359, PLEOSDRAFT_174709
OG0000159	AGABI2DRAFT_152055	C8R40DRAFT_1038417, C8R40DRAFT_1067342, C8R40DRAFT_1126815, C8R40DRAFT_1167750, C8R40DRAFT_1167752, C8R40DRAFT_1167754, C8R40DRAFT_1167755, C8R40DRAFT_1222149	PLEOSDRAFT_1106275
OG0000160	AGABI2DRAFT_178041, AGABI2DRAFT_192211	C8R40DRAFT_1167941, C8R40DRAFT_1234520	PLEOSDRAFT_1066416, PLEOSDRAFT_1104007, PLEOSDRAFT_34402, PLEOSDRAFT_34805, PLEOSDRAFT_34850, PLEOSDRAFT_36315
OG0000161	AGABI2DRAFT_183665, AGABI2DRAFT_183721, AGABI2DRAFT_188448, AGABI2DRAFT_190943, AGABI2DRAFT_190967, AGABI2DRAFT_190977, AGABI2DRAFT_190980, AGABI2DRAFT_195432, AGABI2DRAFT_207786	C8R40DRAFT_1037824
OG0000162	AGABI2DRAFT_184525	C8R40DRAFT_1050944, C8R40DRAFT_1060684, C8R40DRAFT_1158372, C8R40DRAFT_1171540	PLEOSDRAFT_1049271, PLEOSDRAFT_1053206, PLEOSDRAFT_1075527, PLEOSDRAFT_177030, PLEOSDRAFT_51326
OG0000163	AGABI2DRAFT_185247	C8R40DRAFT_1080896, C8R40DRAFT_1099010, C8R40DRAFT_64722	PLEOSDRAFT_1032080, PLEOSDRAFT_1045100, PLEOSDRAFT_1048605, PLEOSDRAFT_1065615, PLEOSDRAFT_1088487, PLEOSDRAFT_174851
OG0000164	AGABI2DRAFT_188435, AGABI2DRAFT_195606, AGABI2DRAFT_195620	C8R40DRAFT_1059816, C8R40DRAFT_1166493, C8R40DRAFT_796537	PLEOSDRAFT_1047848, PLEOSDRAFT_1078511, PLEOSDRAFT_1100477, PLEOSDRAFT_3428
OG0000165	AGABI2DRAFT_189151, AGABI2DRAFT_189553, AGABI2DRAFT_190799, AGABI2DRAFT_216197	C8R40DRAFT_1031564, C8R40DRAFT_1040681, C8R40DRAFT_1239505	PLEOSDRAFT_1061134, PLEOSDRAFT_1088756, PLEOSDRAFT_1091554
OG0000166	AGABI2DRAFT_57528	C8R40DRAFT_1031828, C8R40DRAFT_1037970, C8R40DRAFT_1043130, C8R40DRAFT_1057128, C8R40DRAFT_1059828, C8R40DRAFT_1245013, C8R40DRAFT_1249550, C8R40DRAFT_997350	PLEOSDRAFT_1028092
OG0000167		C8R40DRAFT_1000943, C8R40DRAFT_1108522, C8R40DRAFT_1112553, C8R40DRAFT_1174781, C8R40DRAFT_51618, C8R40DRAFT_822481	PLEOSDRAFT_1098675, PLEOSDRAFT_1105169, PLEOSDRAFT_1107147, PLEOSDRAFT_1110547
OG0000168		C8R40DRAFT_1040663, C8R40DRAFT_1061736, C8R40DRAFT_1074747, C8R40DRAFT_1171405, C8R40DRAFT_1173967, C8R40DRAFT_1173968, C8R40DRAFT_1173984, C8R40DRAFT_1176999, C8R40DRAFT_991141, C8R40DRAFT_992789
OG0000169		C8R40DRAFT_1065979, C8R40DRAFT_1067161, C8R40DRAFT_1067623, C8R40DRAFT_1069444, C8R40DRAFT_1172236, C8R40DRAFT_1173129, C8R40DRAFT_1174437, C8R40DRAFT_1175990, C8R40DRAFT_1221613, C8R40DRAFT_1227003
OG0000170		C8R40DRAFT_1070357, C8R40DRAFT_458282	PLEOSDRAFT_1076453, PLEOSDRAFT_1083332, PLEOSDRAFT_1103819, PLEOSDRAFT_1103822, PLEOSDRAFT_156509, PLEOSDRAFT_157559, PLEOSDRAFT_157560, PLEOSDRAFT_167588
OG0000171		C8R40DRAFT_1071666, C8R40DRAFT_1074901, C8R40DRAFT_1166015, C8R40DRAFT_1167499, C8R40DRAFT_1173127, C8R40DRAFT_1174435, C8R40DRAFT_1174728, C8R40DRAFT_1175988, C8R40DRAFT_1177766, C8R40DRAFT_1195411
OG0000172		C8R40DRAFT_1073486, C8R40DRAFT_1075270, C8R40DRAFT_1174780, C8R40DRAFT_1176214, C8R40DRAFT_1176482, C8R40DRAFT_1178876, C8R40DRAFT_1233900, C8R40DRAFT_1236799, C8R40DRAFT_1268356, C8R40DRAFT_70379
OG0000173		C8R40DRAFT_1075474, C8R40DRAFT_1101238, C8R40DRAFT_1101243, C8R40DRAFT_1111859, C8R40DRAFT_1127740, C8R40DRAFT_1127748, C8R40DRAFT_1169916, C8R40DRAFT_1175928, C8R40DRAFT_1177482, C8R40DRAFT_1178974
OG0000174		C8R40DRAFT_1112179, C8R40DRAFT_1158586, C8R40DRAFT_1160944, C8R40DRAFT_1160946, C8R40DRAFT_1160949, C8R40DRAFT_235765	PLEOSDRAFT_1048676, PLEOSDRAFT_1067837, PLEOSDRAFT_1079590, PLEOSDRAFT_1114456
OG0000175			PLEOSDRAFT_1085496, PLEOSDRAFT_1094123, PLEOSDRAFT_1094291, PLEOSDRAFT_1101189, PLEOSDRAFT_1108003, PLEOSDRAFT_1108004, PLEOSDRAFT_1114475, PLEOSDRAFT_160882, PLEOSDRAFT_162335, PLEOSDRAFT_170036
OG0000176	AGABI2DRAFT_116518, AGABI2DRAFT_116548, AGABI2DRAFT_116558, AGABI2DRAFT_116606, AGABI2DRAFT_116607, AGABI2DRAFT_116610, AGABI2DRAFT_141470, AGABI2DRAFT_142089, AGABI2DRAFT_176946
OG0000177	AGABI2DRAFT_116656	C8R40DRAFT_1166772, C8R40DRAFT_1234050, C8R40DRAFT_162521, C8R40DRAFT_331201, C8R40DRAFT_636927, C8R40DRAFT_675847, C8R40DRAFT_73658	PLEOSDRAFT_1042508
OG0000178	AGABI2DRAFT_117399, AGABI2DRAFT_117401, AGABI2DRAFT_117476, AGABI2DRAFT_117478, AGABI2DRAFT_119000, AGABI2DRAFT_178045		PLEOSDRAFT_1102901, PLEOSDRAFT_1102912, PLEOSDRAFT_1102915
OG0000179	AGABI2DRAFT_118399, AGABI2DRAFT_193390, AGABI2DRAFT_223295	C8R40DRAFT_1082883, C8R40DRAFT_1101087, C8R40DRAFT_700784	PLEOSDRAFT_1103267, PLEOSDRAFT_1113284, PLEOSDRAFT_30253
OG0000180	AGABI2DRAFT_119089, AGABI2DRAFT_120221, AGABI2DRAFT_120971, AGABI2DRAFT_123268, AGABI2DRAFT_123269, AGABI2DRAFT_123271, AGABI2DRAFT_180241, AGABI2DRAFT_223483, AGABI2DRAFT_56433
OG0000181	AGABI2DRAFT_119941, AGABI2DRAFT_119942, AGABI2DRAFT_119943, AGABI2DRAFT_119947, AGABI2DRAFT_74226	C8R40DRAFT_1054064, C8R40DRAFT_1061534, C8R40DRAFT_497072	PLEOSDRAFT_48371
OG0000182	AGABI2DRAFT_120883	C8R40DRAFT_1012946, C8R40DRAFT_1015045, C8R40DRAFT_1022885, C8R40DRAFT_1025733, C8R40DRAFT_1048559, C8R40DRAFT_1060823, C8R40DRAFT_1172013	PLEOSDRAFT_1017500
OG0000183	AGABI2DRAFT_122793, AGABI2DRAFT_123406, AGABI2DRAFT_144347, AGABI2DRAFT_179473, AGABI2DRAFT_179485, AGABI2DRAFT_193927, AGABI2DRAFT_193957, AGABI2DRAFT_193963, AGABI2DRAFT_193967
OG0000184	AGABI2DRAFT_122905, AGABI2DRAFT_122906	C8R40DRAFT_1127285, C8R40DRAFT_1164801, C8R40DRAFT_1178380, C8R40DRAFT_36192, C8R40DRAFT_493553, C8R40DRAFT_656828, C8R40DRAFT_693991
OG0000185	AGABI2DRAFT_146311, AGABI2DRAFT_194356, AGABI2DRAFT_196214, AGABI2DRAFT_211485, AGABI2DRAFT_212677, AGABI2DRAFT_213043, AGABI2DRAFT_78126		PLEOSDRAFT_1061513, PLEOSDRAFT_1074021
OG0000186	AGABI2DRAFT_147040, AGABI2DRAFT_73401, AGABI2DRAFT_79376, AGABI2DRAFT_80128	C8R40DRAFT_1156802	PLEOSDRAFT_1034309, PLEOSDRAFT_1035355, PLEOSDRAFT_1045198, PLEOSDRAFT_1051181
OG0000187	AGABI2DRAFT_149026	C8R40DRAFT_1060016, C8R40DRAFT_1160404, C8R40DRAFT_1163256	PLEOSDRAFT_1035372, PLEOSDRAFT_1046620, PLEOSDRAFT_1056093, PLEOSDRAFT_153783, PLEOSDRAFT_38832
OG0000188	AGABI2DRAFT_152409	C8R40DRAFT_1040909, C8R40DRAFT_1053401, C8R40DRAFT_1134773, C8R40DRAFT_1169835, C8R40DRAFT_1169836, C8R40DRAFT_1171844	PLEOSDRAFT_1043945, PLEOSDRAFT_1102313
OG0000189	AGABI2DRAFT_177227, AGABI2DRAFT_224321	C8R40DRAFT_1050487, C8R40DRAFT_1113498, C8R40DRAFT_287754	PLEOSDRAFT_1094155, PLEOSDRAFT_1102652, PLEOSDRAFT_1114442, PLEOSDRAFT_160514
OG0000190	AGABI2DRAFT_178859, AGABI2DRAFT_220577, AGABI2DRAFT_220580, AGABI2DRAFT_68004	C8R40DRAFT_1166641	PLEOSDRAFT_1090472, PLEOSDRAFT_1107755, PLEOSDRAFT_12104, PLEOSDRAFT_161137
OG0000191	AGABI2DRAFT_180977, AGABI2DRAFT_188287	C8R40DRAFT_1034263, C8R40DRAFT_1056450, C8R40DRAFT_1166220, C8R40DRAFT_1167574, C8R40DRAFT_1171665	PLEOSDRAFT_1093639, PLEOSDRAFT_19594
OG0000192	AGABI2DRAFT_184516, AGABI2DRAFT_191953	C8R40DRAFT_1035311, C8R40DRAFT_1047627, C8R40DRAFT_110561, C8R40DRAFT_1165844	PLEOSDRAFT_1052612, PLEOSDRAFT_1083621, PLEOSDRAFT_1096542
OG0000193	AGABI2DRAFT_188875	C8R40DRAFT_108800, C8R40DRAFT_1106278, C8R40DRAFT_1133621, C8R40DRAFT_1171033, C8R40DRAFT_808728	PLEOSDRAFT_1108772, PLEOSDRAFT_1109108, PLEOSDRAFT_162787
OG0000194	AGABI2DRAFT_193161	C8R40DRAFT_1068591	PLEOSDRAFT_1023398, PLEOSDRAFT_1026967, PLEOSDRAFT_1033571, PLEOSDRAFT_1033954, PLEOSDRAFT_1043535, PLEOSDRAFT_1113114, PLEOSDRAFT_161074
OG0000195	AGABI2DRAFT_194636, AGABI2DRAFT_209045	C8R40DRAFT_1173485, C8R40DRAFT_658664	PLEOSDRAFT_1059758, PLEOSDRAFT_1090545, PLEOSDRAFT_1098252, PLEOSDRAFT_159983, PLEOSDRAFT_53056
OG0000196	AGABI2DRAFT_200800, AGABI2DRAFT_210600	C8R40DRAFT_1047703, C8R40DRAFT_1070305, C8R40DRAFT_1124487, C8R40DRAFT_1164287, C8R40DRAFT_335369	PLEOSDRAFT_1012087, PLEOSDRAFT_1068118
OG0000197	AGABI2DRAFT_45050, AGABI2DRAFT_55728	C8R40DRAFT_1017286, C8R40DRAFT_1020924, C8R40DRAFT_1022943, C8R40DRAFT_1034034, C8R40DRAFT_1040925, C8R40DRAFT_1168059	PLEOSDRAFT_1025169
OG0000198	AGABI2DRAFT_50525	C8R40DRAFT_1027238, C8R40DRAFT_1033086, C8R40DRAFT_1055832, C8R40DRAFT_1057559, C8R40DRAFT_1162715	PLEOSDRAFT_1011016, PLEOSDRAFT_1047729, PLEOSDRAFT_8108
OG0000199	AGABI2DRAFT_58631		PLEOSDRAFT_1020071, PLEOSDRAFT_1020076, PLEOSDRAFT_1020912, PLEOSDRAFT_1026933, PLEOSDRAFT_1027867, PLEOSDRAFT_1028955, PLEOSDRAFT_1034529, PLEOSDRAFT_1045877
OG0000200	AGABI2DRAFT_65810, AGABI2DRAFT_70511	C8R40DRAFT_1032405, C8R40DRAFT_1036799, C8R40DRAFT_1082630, C8R40DRAFT_1113146, C8R40DRAFT_1218908	PLEOSDRAFT_1049502, PLEOSDRAFT_1089950
OG0000201		C8R40DRAFT_1005584, C8R40DRAFT_1069774, C8R40DRAFT_1070109, C8R40DRAFT_1089300, C8R40DRAFT_1100019, C8R40DRAFT_1121696, C8R40DRAFT_1165148, C8R40DRAFT_1174803, C8R40DRAFT_1178863
OG0000202		C8R40DRAFT_1007635, C8R40DRAFT_1041719, C8R40DRAFT_1073620, C8R40DRAFT_1131296	PLEOSDRAFT_1048309, PLEOSDRAFT_1073335, PLEOSDRAFT_1101144, PLEOSDRAFT_1109681, PLEOSDRAFT_23978
OG0000203		C8R40DRAFT_1012651, C8R40DRAFT_1013773, C8R40DRAFT_1020964, C8R40DRAFT_1022464, C8R40DRAFT_1033552, C8R40DRAFT_1051029, C8R40DRAFT_1053391, C8R40DRAFT_1055489, C8R40DRAFT_1059915
OG0000204		C8R40DRAFT_1043497, C8R40DRAFT_1101219, C8R40DRAFT_1163334, C8R40DRAFT_1236796	PLEOSDRAFT_1038318, PLEOSDRAFT_1048243, PLEOSDRAFT_1064182, PLEOSDRAFT_1096715, PLEOSDRAFT_1108153
OG0000205		C8R40DRAFT_1053090, C8R40DRAFT_1053171, C8R40DRAFT_1053213, C8R40DRAFT_1053278, C8R40DRAFT_1101312, C8R40DRAFT_504836	PLEOSDRAFT_152348, PLEOSDRAFT_167436, PLEOSDRAFT_19935
OG0000206		C8R40DRAFT_1065191, C8R40DRAFT_1070343, C8R40DRAFT_1071962, C8R40DRAFT_1164958, C8R40DRAFT_1167780, C8R40DRAFT_1171818, C8R40DRAFT_1173520, C8R40DRAFT_1173922, C8R40DRAFT_1174841
OG0000207		C8R40DRAFT_1065386, C8R40DRAFT_1090050, C8R40DRAFT_1093657, C8R40DRAFT_1101682, C8R40DRAFT_1110660, C8R40DRAFT_1115927, C8R40DRAFT_1136873, C8R40DRAFT_1172612, C8R40DRAFT_1178141
OG0000208		C8R40DRAFT_1078734, C8R40DRAFT_1173134, C8R40DRAFT_1176357, C8R40DRAFT_1177060, C8R40DRAFT_1269053, C8R40DRAFT_401921, C8R40DRAFT_631526, C8R40DRAFT_816507, C8R40DRAFT_885715
OG0000209			PLEOSDRAFT_1015366, PLEOSDRAFT_1034385, PLEOSDRAFT_1037023, PLEOSDRAFT_1037256, PLEOSDRAFT_1044521, PLEOSDRAFT_1045289, PLEOSDRAFT_1045297, PLEOSDRAFT_1051428, PLEOSDRAFT_1051459
OG0000210			PLEOSDRAFT_1025718, PLEOSDRAFT_1042773, PLEOSDRAFT_1084387, PLEOSDRAFT_1105411, PLEOSDRAFT_1105412, PLEOSDRAFT_1105413, PLEOSDRAFT_1105416, PLEOSDRAFT_154494, PLEOSDRAFT_159574
OG0000211			PLEOSDRAFT_1032586, PLEOSDRAFT_1046390, PLEOSDRAFT_1046874, PLEOSDRAFT_1048189, PLEOSDRAFT_1073059, PLEOSDRAFT_1074741, PLEOSDRAFT_1086013, PLEOSDRAFT_1113311, PLEOSDRAFT_33483
OG0000212			PLEOSDRAFT_1050675, PLEOSDRAFT_1057573, PLEOSDRAFT_1063469, PLEOSDRAFT_1077307, PLEOSDRAFT_1079612, PLEOSDRAFT_1086852, PLEOSDRAFT_1102471, PLEOSDRAFT_1110291, PLEOSDRAFT_36328
OG0000213			PLEOSDRAFT_1051369, PLEOSDRAFT_1084811, PLEOSDRAFT_1098464, PLEOSDRAFT_1100952, PLEOSDRAFT_1106063, PLEOSDRAFT_1108041, PLEOSDRAFT_1108636, PLEOSDRAFT_1109170, PLEOSDRAFT_1110077
OG0000214			PLEOSDRAFT_1081688, PLEOSDRAFT_1085377, PLEOSDRAFT_1086878, PLEOSDRAFT_1106066, PLEOSDRAFT_165154, PLEOSDRAFT_165769, PLEOSDRAFT_169277, PLEOSDRAFT_169948, PLEOSDRAFT_171898
OG0000215			PLEOSDRAFT_1085374, PLEOSDRAFT_1100722, PLEOSDRAFT_1102612, PLEOSDRAFT_154387, PLEOSDRAFT_154770, PLEOSDRAFT_154788, PLEOSDRAFT_165521, PLEOSDRAFT_168089, PLEOSDRAFT_169437
OG0000216			PLEOSDRAFT_1086438, PLEOSDRAFT_1090179, PLEOSDRAFT_1097206, PLEOSDRAFT_1102474, PLEOSDRAFT_1113068, PLEOSDRAFT_1114505, PLEOSDRAFT_166688, PLEOSDRAFT_168595, PLEOSDRAFT_172974
OG0000217	AGABI2DRAFT_113833, AGABI2DRAFT_132803, AGABI2DRAFT_175783	C8R40DRAFT_1032489, C8R40DRAFT_1232990	PLEOSDRAFT_1106249, PLEOSDRAFT_166368, PLEOSDRAFT_173139
OG0000218	AGABI2DRAFT_113903	C8R40DRAFT_1101705, C8R40DRAFT_1162920, C8R40DRAFT_1167103, C8R40DRAFT_864975	PLEOSDRAFT_1039483, PLEOSDRAFT_1066284, PLEOSDRAFT_1066788
OG0000219	AGABI2DRAFT_114624, AGABI2DRAFT_116118, AGABI2DRAFT_117936, AGABI2DRAFT_117942, AGABI2DRAFT_121316, AGABI2DRAFT_121333, AGABI2DRAFT_121341, AGABI2DRAFT_121992
OG0000220	AGABI2DRAFT_114694	C8R40DRAFT_1073269, C8R40DRAFT_1102808, C8R40DRAFT_349609, C8R40DRAFT_351353, C8R40DRAFT_758908, C8R40DRAFT_891678	PLEOSDRAFT_162898
OG0000221	AGABI2DRAFT_114778, AGABI2DRAFT_187935, AGABI2DRAFT_195135	C8R40DRAFT_1040680, C8R40DRAFT_1170736	PLEOSDRAFT_1080682, PLEOSDRAFT_1104979, PLEOSDRAFT_157845
OG0000222	AGABI2DRAFT_115810, AGABI2DRAFT_121396, AGABI2DRAFT_121398, AGABI2DRAFT_122727, AGABI2DRAFT_180518		PLEOSDRAFT_1083438, PLEOSDRAFT_1112462, PLEOSDRAFT_1113720
OG0000223	AGABI2DRAFT_117598, AGABI2DRAFT_117601, AGABI2DRAFT_117602, AGABI2DRAFT_142832, AGABI2DRAFT_143924, AGABI2DRAFT_178137, AGABI2DRAFT_192293, AGABI2DRAFT_192296
OG0000224	AGABI2DRAFT_118487, AGABI2DRAFT_118488, AGABI2DRAFT_121708, AGABI2DRAFT_121738, AGABI2DRAFT_122151, AGABI2DRAFT_141788, AGABI2DRAFT_143740, AGABI2DRAFT_146423
OG0000225	AGABI2DRAFT_118559, AGABI2DRAFT_178049, AGABI2DRAFT_192204, AGABI2DRAFT_192205	C8R40DRAFT_1055368, C8R40DRAFT_570414	PLEOSDRAFT_1035376, PLEOSDRAFT_153893
OG0000226	AGABI2DRAFT_119105, AGABI2DRAFT_206522, AGABI2DRAFT_209957	C8R40DRAFT_594986	PLEOSDRAFT_1048495, PLEOSDRAFT_1073415, PLEOSDRAFT_155013, PLEOSDRAFT_30147
OG0000227	AGABI2DRAFT_120936, AGABI2DRAFT_180218, AGABI2DRAFT_70402	C8R40DRAFT_1062761	PLEOSDRAFT_1048809, PLEOSDRAFT_1067807, PLEOSDRAFT_156607, PLEOSDRAFT_27377
OG0000228	AGABI2DRAFT_121127, AGABI2DRAFT_145418, AGABI2DRAFT_147288, AGABI2DRAFT_226558	C8R40DRAFT_1251292	PLEOSDRAFT_1060369, PLEOSDRAFT_1091241, PLEOSDRAFT_160636
OG0000229	AGABI2DRAFT_122004, AGABI2DRAFT_44527, AGABI2DRAFT_55823, AGABI2DRAFT_60112, AGABI2DRAFT_63009		PLEOSDRAFT_1039106, PLEOSDRAFT_1042352, PLEOSDRAFT_1048669
OG0000230	AGABI2DRAFT_122757	C8R40DRAFT_1161595	PLEOSDRAFT_1032886, PLEOSDRAFT_1033673, PLEOSDRAFT_1083326, PLEOSDRAFT_1099324, PLEOSDRAFT_1102722, PLEOSDRAFT_152986
OG0000231	AGABI2DRAFT_143695, AGABI2DRAFT_193317	C8R40DRAFT_1034105, C8R40DRAFT_1044678, C8R40DRAFT_1158924	PLEOSDRAFT_1034318, PLEOSDRAFT_1040769, PLEOSDRAFT_1043178
OG0000232	AGABI2DRAFT_176255, AGABI2DRAFT_190088	C8R40DRAFT_1012585, C8R40DRAFT_1032432, C8R40DRAFT_1040337, C8R40DRAFT_1058087, C8R40DRAFT_1158334	PLEOSDRAFT_1043541
OG0000233	AGABI2DRAFT_178209, AGABI2DRAFT_196089	C8R40DRAFT_1106945, C8R40DRAFT_69839, C8R40DRAFT_810335	PLEOSDRAFT_1044449, PLEOSDRAFT_1112692, PLEOSDRAFT_31719
OG0000234	AGABI2DRAFT_179046, AGABI2DRAFT_223428	C8R40DRAFT_1057501, C8R40DRAFT_1073428, C8R40DRAFT_1158342	PLEOSDRAFT_1068017, PLEOSDRAFT_1079646, PLEOSDRAFT_1108485
OG0000235	AGABI2DRAFT_180250, AGABI2DRAFT_184231, AGABI2DRAFT_188750, AGABI2DRAFT_205017	C8R40DRAFT_1048447, C8R40DRAFT_1235562	PLEOSDRAFT_1009246, PLEOSDRAFT_52581
OG0000236	AGABI2DRAFT_181840, AGABI2DRAFT_194398, AGABI2DRAFT_61842	C8R40DRAFT_1086952, C8R40DRAFT_1159204	PLEOSDRAFT_1039868, PLEOSDRAFT_167606, PLEOSDRAFT_27394
OG0000237	AGABI2DRAFT_182882, AGABI2DRAFT_188790	C8R40DRAFT_108676, C8R40DRAFT_1165113, C8R40DRAFT_1167531	PLEOSDRAFT_1104187, PLEOSDRAFT_1112577, PLEOSDRAFT_1112578
OG0000238	AGABI2DRAFT_183411, AGABI2DRAFT_188512, AGABI2DRAFT_193139	C8R40DRAFT_1162554, C8R40DRAFT_1245460, C8R40DRAFT_87731, C8R40DRAFT_905659	PLEOSDRAFT_60725
OG0000239	AGABI2DRAFT_183915, AGABI2DRAFT_201067	C8R40DRAFT_1113222, C8R40DRAFT_391989	PLEOSDRAFT_1067213, PLEOSDRAFT_1076958, PLEOSDRAFT_1113876, PLEOSDRAFT_174499
OG0000240	AGABI2DRAFT_184342, AGABI2DRAFT_192585, AGABI2DRAFT_69157	C8R40DRAFT_1043574, C8R40DRAFT_1082092, C8R40DRAFT_1253523, C8R40DRAFT_227480	PLEOSDRAFT_1076603
OG0000241	AGABI2DRAFT_189956, AGABI2DRAFT_205198	C8R40DRAFT_1045227, C8R40DRAFT_1157672	PLEOSDRAFT_1056629, PLEOSDRAFT_165967, PLEOSDRAFT_36976, PLEOSDRAFT_51723
OG0000242	AGABI2DRAFT_190131	C8R40DRAFT_1166790, C8R40DRAFT_318082, C8R40DRAFT_51608	PLEOSDRAFT_1088286, PLEOSDRAFT_1091499, PLEOSDRAFT_1110582, PLEOSDRAFT_1111191
OG0000243	AGABI2DRAFT_191711, AGABI2DRAFT_193789	C8R40DRAFT_1053850, C8R40DRAFT_1072179, C8R40DRAFT_713754	PLEOSDRAFT_1063833, PLEOSDRAFT_1073728, PLEOSDRAFT_1094745
OG0000244	AGABI2DRAFT_193433	C8R40DRAFT_683137	PLEOSDRAFT_1017074, PLEOSDRAFT_1017075, PLEOSDRAFT_1017077, PLEOSDRAFT_1017081, PLEOSDRAFT_1027042, PLEOSDRAFT_1036724
OG0000245	AGABI2DRAFT_210618	C8R40DRAFT_1131730, C8R40DRAFT_1163666, C8R40DRAFT_1178751	PLEOSDRAFT_1035244, PLEOSDRAFT_1094552, PLEOSDRAFT_162339, PLEOSDRAFT_162340
OG0000246	AGABI2DRAFT_215522	C8R40DRAFT_1098743, C8R40DRAFT_1172744, C8R40DRAFT_1172745, C8R40DRAFT_1173677, C8R40DRAFT_1198411	PLEOSDRAFT_1106903, PLEOSDRAFT_1112802
OG0000247	AGABI2DRAFT_65873		PLEOSDRAFT_1033574, PLEOSDRAFT_1035816, PLEOSDRAFT_1043574, PLEOSDRAFT_1048709, PLEOSDRAFT_1078285, PLEOSDRAFT_1106947, PLEOSDRAFT_169869
OG0000248	AGABI2DRAFT_71771	C8R40DRAFT_1005490, C8R40DRAFT_1031345, C8R40DRAFT_73630, C8R40DRAFT_993284	PLEOSDRAFT_1100707, PLEOSDRAFT_1106761, PLEOSDRAFT_1107077
OG0000249		C8R40DRAFT_1004880, C8R40DRAFT_1036622, C8R40DRAFT_1055393, C8R40DRAFT_1055636, C8R40DRAFT_1073777, C8R40DRAFT_1100835, C8R40DRAFT_1160332, C8R40DRAFT_999276
OG0000250		C8R40DRAFT_1005905, C8R40DRAFT_1024250, C8R40DRAFT_1035802, C8R40DRAFT_1046625, C8R40DRAFT_1111886, C8R40DRAFT_1112945, C8R40DRAFT_1117482, C8R40DRAFT_1164852
OG0000251		C8R40DRAFT_1012648, C8R40DRAFT_1017775, C8R40DRAFT_1019169, C8R40DRAFT_1020005, C8R40DRAFT_1030615, C8R40DRAFT_1055208, C8R40DRAFT_1062747, C8R40DRAFT_994891
OG0000252		C8R40DRAFT_1034049, C8R40DRAFT_458714	PLEOSDRAFT_1061613, PLEOSDRAFT_1069722, PLEOSDRAFT_1081025, PLEOSDRAFT_1088021, PLEOSDRAFT_1088025, PLEOSDRAFT_1110827
OG0000253		C8R40DRAFT_1045197, C8R40DRAFT_1119574, C8R40DRAFT_1131144, C8R40DRAFT_1164679, C8R40DRAFT_1166934, C8R40DRAFT_490065, C8R40DRAFT_549500, C8R40DRAFT_692315
OG0000254		C8R40DRAFT_1052685, C8R40DRAFT_1158619, C8R40DRAFT_1162237, C8R40DRAFT_1178769, C8R40DRAFT_1205171	PLEOSDRAFT_1066800, PLEOSDRAFT_1094865, PLEOSDRAFT_52052
OG0000255		C8R40DRAFT_1065045, C8R40DRAFT_1164769, C8R40DRAFT_1164770, C8R40DRAFT_1164771, C8R40DRAFT_1164773, C8R40DRAFT_1164774, C8R40DRAFT_1164792, C8R40DRAFT_35746
OG0000256		C8R40DRAFT_1066163, C8R40DRAFT_1071074, C8R40DRAFT_1071814, C8R40DRAFT_1074303, C8R40DRAFT_1171832, C8R40DRAFT_1173729, C8R40DRAFT_1235373, C8R40DRAFT_461935
OG0000257		C8R40DRAFT_1074644, C8R40DRAFT_1166021, C8R40DRAFT_1167504, C8R40DRAFT_1171392, C8R40DRAFT_1174443, C8R40DRAFT_1175784, C8R40DRAFT_1175993, C8R40DRAFT_650864
OG0000258		C8R40DRAFT_1089111, C8R40DRAFT_1090051, C8R40DRAFT_1093658, C8R40DRAFT_1099038, C8R40DRAFT_1101683, C8R40DRAFT_1106308, C8R40DRAFT_1111433, C8R40DRAFT_1116798
OG0000259		C8R40DRAFT_1131015, C8R40DRAFT_1154897, C8R40DRAFT_1167003, C8R40DRAFT_1167009, C8R40DRAFT_1176075, C8R40DRAFT_698202, C8R40DRAFT_698305, C8R40DRAFT_720048
OG0000260		C8R40DRAFT_1134279, C8R40DRAFT_1265875, C8R40DRAFT_378926	PLEOSDRAFT_1081741, PLEOSDRAFT_1086927, PLEOSDRAFT_1095850, PLEOSDRAFT_1099769, PLEOSDRAFT_161560
OG0000261		C8R40DRAFT_1165307, C8R40DRAFT_1168512, C8R40DRAFT_1168515, C8R40DRAFT_1168518, C8R40DRAFT_1168521, C8R40DRAFT_1175994, C8R40DRAFT_61432, C8R40DRAFT_61673
OG0000262			PLEOSDRAFT_1016215, PLEOSDRAFT_1035246, PLEOSDRAFT_1037327, PLEOSDRAFT_1037396, PLEOSDRAFT_1044342, PLEOSDRAFT_1044625, PLEOSDRAFT_1050083, PLEOSDRAFT_1050241
OG0000263			PLEOSDRAFT_1021538, PLEOSDRAFT_1033817, PLEOSDRAFT_1102999, PLEOSDRAFT_1103930, PLEOSDRAFT_1111424, PLEOSDRAFT_153982, PLEOSDRAFT_168954, PLEOSDRAFT_171013
OG0000264			PLEOSDRAFT_1024740, PLEOSDRAFT_1024743, PLEOSDRAFT_1024745, PLEOSDRAFT_1024750, PLEOSDRAFT_1024753, PLEOSDRAFT_1024754, PLEOSDRAFT_1024755, PLEOSDRAFT_1024757
OG0000265			PLEOSDRAFT_1081337, PLEOSDRAFT_1085357, PLEOSDRAFT_1086016, PLEOSDRAFT_152365, PLEOSDRAFT_165443, PLEOSDRAFT_166568, PLEOSDRAFT_170890, PLEOSDRAFT_170944
OG0000266			PLEOSDRAFT_1084749, PLEOSDRAFT_1085364, PLEOSDRAFT_1106992, PLEOSDRAFT_157603, PLEOSDRAFT_158871, PLEOSDRAFT_165695, PLEOSDRAFT_166631, PLEOSDRAFT_171052
OG0000267			PLEOSDRAFT_1105181, PLEOSDRAFT_1105184, PLEOSDRAFT_1107137, PLEOSDRAFT_152205, PLEOSDRAFT_159791, PLEOSDRAFT_161035, PLEOSDRAFT_163903, PLEOSDRAFT_169245
OG0000268	AGABI2DRAFT_113543, AGABI2DRAFT_113550, AGABI2DRAFT_113564, AGABI2DRAFT_181339, AGABI2DRAFT_189145, AGABI2DRAFT_189147, AGABI2DRAFT_191028
OG0000269	AGABI2DRAFT_114231	C8R40DRAFT_1057081, C8R40DRAFT_1103470, C8R40DRAFT_1166230	PLEOSDRAFT_1113165, PLEOSDRAFT_155274, PLEOSDRAFT_36811
OG0000270	AGABI2DRAFT_115402, AGABI2DRAFT_117932, AGABI2DRAFT_119905, AGABI2DRAFT_121334, AGABI2DRAFT_122007, AGABI2DRAFT_144472, AGABI2DRAFT_145095
OG0000271	AGABI2DRAFT_115703, AGABI2DRAFT_176925, AGABI2DRAFT_190902, AGABI2DRAFT_200516, AGABI2DRAFT_217430, AGABI2DRAFT_63850, AGABI2DRAFT_63890
OG0000272	AGABI2DRAFT_115762, AGABI2DRAFT_115791, AGABI2DRAFT_116009, AGABI2DRAFT_117463, AGABI2DRAFT_178039, AGABI2DRAFT_181677, AGABI2DRAFT_190939
OG0000273	AGABI2DRAFT_115785, AGABI2DRAFT_176981	C8R40DRAFT_1031477, C8R40DRAFT_1073339, C8R40DRAFT_1097131, C8R40DRAFT_1164964	PLEOSDRAFT_1033846
OG0000274	AGABI2DRAFT_115945, AGABI2DRAFT_119353, AGABI2DRAFT_144036, AGABI2DRAFT_179189, AGABI2DRAFT_179191	C8R40DRAFT_611123	PLEOSDRAFT_1106553
OG0000275	AGABI2DRAFT_115977, AGABI2DRAFT_194778, AGABI2DRAFT_209388	C8R40DRAFT_1031872, C8R40DRAFT_1164636	PLEOSDRAFT_1050690, PLEOSDRAFT_199499
OG0000276	AGABI2DRAFT_116604, AGABI2DRAFT_178849	C8R40DRAFT_1037417, C8R40DRAFT_1084832, C8R40DRAFT_1240775	PLEOSDRAFT_1039722, PLEOSDRAFT_1065757
OG0000277	AGABI2DRAFT_118269, AGABI2DRAFT_122073, AGABI2DRAFT_123329, AGABI2DRAFT_123330, AGABI2DRAFT_123331, AGABI2DRAFT_193669	C8R40DRAFT_1172725
OG0000278	AGABI2DRAFT_118446, AGABI2DRAFT_143427, AGABI2DRAFT_178677, AGABI2DRAFT_205372, AGABI2DRAFT_205388	C8R40DRAFT_1195329, C8R40DRAFT_1198831
OG0000279	AGABI2DRAFT_118563, AGABI2DRAFT_122427, AGABI2DRAFT_177435	C8R40DRAFT_1168533, C8R40DRAFT_1181793	PLEOSDRAFT_1108761, PLEOSDRAFT_1110285
OG0000280	AGABI2DRAFT_119054, AGABI2DRAFT_119056, AGABI2DRAFT_119060, AGABI2DRAFT_119061, AGABI2DRAFT_119062, AGABI2DRAFT_119063, AGABI2DRAFT_119064
OG0000281	AGABI2DRAFT_119069, AGABI2DRAFT_119607, AGABI2DRAFT_179064, AGABI2DRAFT_193441, AGABI2DRAFT_193867		PLEOSDRAFT_1108892, PLEOSDRAFT_171365
OG0000282	AGABI2DRAFT_119245, AGABI2DRAFT_143989, AGABI2DRAFT_179143, AGABI2DRAFT_179144	C8R40DRAFT_1124484, C8R40DRAFT_1175158	PLEOSDRAFT_1097497
OG0000283	AGABI2DRAFT_119731, AGABI2DRAFT_137526, AGABI2DRAFT_179457, AGABI2DRAFT_179458, AGABI2DRAFT_179486, AGABI2DRAFT_186870, AGABI2DRAFT_193964
OG0000284	AGABI2DRAFT_120163, AGABI2DRAFT_152523, AGABI2DRAFT_186557, AGABI2DRAFT_206800	C8R40DRAFT_1071214, C8R40DRAFT_1161822	PLEOSDRAFT_1044914
OG0000285	AGABI2DRAFT_120228, AGABI2DRAFT_177014, AGABI2DRAFT_186799, AGABI2DRAFT_212988	C8R40DRAFT_1033114	PLEOSDRAFT_1113654, PLEOSDRAFT_162160
OG0000286	AGABI2DRAFT_120641, AGABI2DRAFT_78651	C8R40DRAFT_1034806, C8R40DRAFT_1037922, C8R40DRAFT_754962	PLEOSDRAFT_1114577, PLEOSDRAFT_50478
OG0000287	AGABI2DRAFT_120653, AGABI2DRAFT_120654	C8R40DRAFT_1061718, C8R40DRAFT_1169510	PLEOSDRAFT_1037343, PLEOSDRAFT_1112502, PLEOSDRAFT_162754
OG0000288	AGABI2DRAFT_120726, AGABI2DRAFT_122561, AGABI2DRAFT_55789, AGABI2DRAFT_75719	C8R40DRAFT_1037146	PLEOSDRAFT_1026822, PLEOSDRAFT_1043045
OG0000289	AGABI2DRAFT_123533		PLEOSDRAFT_1081473, PLEOSDRAFT_1100750, PLEOSDRAFT_1106981, PLEOSDRAFT_169433, PLEOSDRAFT_169434, PLEOSDRAFT_169435
OG0000290	AGABI2DRAFT_135141	C8R40DRAFT_1101905, C8R40DRAFT_1134420, C8R40DRAFT_1134429, C8R40DRAFT_1161172	PLEOSDRAFT_1068398, PLEOSDRAFT_1090792
OG0000291	AGABI2DRAFT_136647, AGABI2DRAFT_137092, AGABI2DRAFT_137899	C8R40DRAFT_1170937	PLEOSDRAFT_1043604, PLEOSDRAFT_1056930, PLEOSDRAFT_1089609
OG0000292	AGABI2DRAFT_139809, AGABI2DRAFT_229900	C8R40DRAFT_1046363, C8R40DRAFT_1061144, C8R40DRAFT_1084780, C8R40DRAFT_1084797, C8R40DRAFT_1168658
OG0000293	AGABI2DRAFT_140419, AGABI2DRAFT_199741, AGABI2DRAFT_220473	C8R40DRAFT_1039504	PLEOSDRAFT_1033235, PLEOSDRAFT_1060946, PLEOSDRAFT_1099752
OG0000294	AGABI2DRAFT_143635	C8R40DRAFT_1042179, C8R40DRAFT_1049748, C8R40DRAFT_1068485, C8R40DRAFT_1073546	PLEOSDRAFT_1108392, PLEOSDRAFT_162163
OG0000295	AGABI2DRAFT_144319, AGABI2DRAFT_152855, AGABI2DRAFT_64836, AGABI2DRAFT_74924		PLEOSDRAFT_1028795, PLEOSDRAFT_1028851, PLEOSDRAFT_1048455
OG0000296	AGABI2DRAFT_145143, AGABI2DRAFT_192003, AGABI2DRAFT_194619	C8R40DRAFT_1060463, C8R40DRAFT_1099190	PLEOSDRAFT_1098934, PLEOSDRAFT_153381
OG0000297	AGABI2DRAFT_148226, AGABI2DRAFT_38051, AGABI2DRAFT_73405		PLEOSDRAFT_1103858, PLEOSDRAFT_1106047, PLEOSDRAFT_1107865, PLEOSDRAFT_157558
OG0000298	AGABI2DRAFT_177416, AGABI2DRAFT_191453, AGABI2DRAFT_218760, AGABI2DRAFT_65881	C8R40DRAFT_1163411	PLEOSDRAFT_1111268, PLEOSDRAFT_1113350
OG0000299	AGABI2DRAFT_177982	C8R40DRAFT_1060879, C8R40DRAFT_1069067, C8R40DRAFT_1169983, C8R40DRAFT_162904	PLEOSDRAFT_1047931, PLEOSDRAFT_1114090
OG0000300	AGABI2DRAFT_178845, AGABI2DRAFT_205603	C8R40DRAFT_1020111, C8R40DRAFT_1126621, C8R40DRAFT_337166, C8R40DRAFT_995303	PLEOSDRAFT_1051467
OG0000301	AGABI2DRAFT_179427, AGABI2DRAFT_193900, AGABI2DRAFT_193903	C8R40DRAFT_1049299	PLEOSDRAFT_1108603, PLEOSDRAFT_1109334, PLEOSDRAFT_1109335
OG0000302	AGABI2DRAFT_185818, AGABI2DRAFT_189256, AGABI2DRAFT_213426	C8R40DRAFT_1171314	PLEOSDRAFT_1033853, PLEOSDRAFT_1044280, PLEOSDRAFT_1105392
OG0000303	AGABI2DRAFT_186653, AGABI2DRAFT_203625	C8R40DRAFT_1044380, C8R40DRAFT_1046668, C8R40DRAFT_1069013, C8R40DRAFT_1093340	PLEOSDRAFT_1077686
OG0000304	AGABI2DRAFT_186783, AGABI2DRAFT_191660, AGABI2DRAFT_193078	C8R40DRAFT_1159771, C8R40DRAFT_469050, C8R40DRAFT_469396	PLEOSDRAFT_1042542
OG0000305	AGABI2DRAFT_187489, AGABI2DRAFT_227192	C8R40DRAFT_1003620, C8R40DRAFT_1010839, C8R40DRAFT_1053588, C8R40DRAFT_1177310	PLEOSDRAFT_1078986
OG0000306	AGABI2DRAFT_188224, AGABI2DRAFT_79294	C8R40DRAFT_1071407, C8R40DRAFT_1163308	PLEOSDRAFT_1014285, PLEOSDRAFT_1090243, PLEOSDRAFT_28543
OG0000307	AGABI2DRAFT_188871, AGABI2DRAFT_191430, AGABI2DRAFT_210119	C8R40DRAFT_1136046, C8R40DRAFT_319208, C8R40DRAFT_743352	PLEOSDRAFT_1051028
OG0000308	AGABI2DRAFT_190999	C8R40DRAFT_1024170, C8R40DRAFT_1037350, C8R40DRAFT_1062906, C8R40DRAFT_1177629	PLEOSDRAFT_1034535, PLEOSDRAFT_12123
OG0000309	AGABI2DRAFT_191849, AGABI2DRAFT_73076	C8R40DRAFT_1162747, C8R40DRAFT_1245234, C8R40DRAFT_241303	PLEOSDRAFT_1036038, PLEOSDRAFT_1105075
OG0000310	AGABI2DRAFT_192433	C8R40DRAFT_1068061, C8R40DRAFT_1071819, C8R40DRAFT_1168618, C8R40DRAFT_1172739, C8R40DRAFT_3081	PLEOSDRAFT_1112690
OG0000311	AGABI2DRAFT_193539, AGABI2DRAFT_195499, AGABI2DRAFT_195504, AGABI2DRAFT_71082, AGABI2DRAFT_72370	C8R40DRAFT_1036774	PLEOSDRAFT_1113463
OG0000312	AGABI2DRAFT_194007, AGABI2DRAFT_204206, AGABI2DRAFT_224564	C8R40DRAFT_1044113, C8R40DRAFT_1082931, C8R40DRAFT_1192180	PLEOSDRAFT_29082
OG0000313	AGABI2DRAFT_194194	C8R40DRAFT_1048788	PLEOSDRAFT_1041589, PLEOSDRAFT_1064674, PLEOSDRAFT_1077846, PLEOSDRAFT_1112536, PLEOSDRAFT_33997
OG0000314	AGABI2DRAFT_194450	C8R40DRAFT_1017998, C8R40DRAFT_1159289, C8R40DRAFT_1160342, C8R40DRAFT_1198385, C8R40DRAFT_62306	PLEOSDRAFT_170485
OG0000315	AGABI2DRAFT_195088, AGABI2DRAFT_207467	C8R40DRAFT_1051625, C8R40DRAFT_1119125	PLEOSDRAFT_1035770, PLEOSDRAFT_1094242, PLEOSDRAFT_1111081
OG0000316	AGABI2DRAFT_207779	C8R40DRAFT_1123149, C8R40DRAFT_1190886, C8R40DRAFT_1258043, C8R40DRAFT_13962	PLEOSDRAFT_1113348, PLEOSDRAFT_162342
OG0000317	AGABI2DRAFT_208677, AGABI2DRAFT_208687	C8R40DRAFT_1049027, C8R40DRAFT_1159218	PLEOSDRAFT_1068698, PLEOSDRAFT_1094031, PLEOSDRAFT_174865
OG0000318	AGABI2DRAFT_209906	C8R40DRAFT_1031160, C8R40DRAFT_1037754, C8R40DRAFT_35877, C8R40DRAFT_766439	PLEOSDRAFT_1034004, PLEOSDRAFT_1052853
OG0000319	AGABI2DRAFT_211003	C8R40DRAFT_1105814, C8R40DRAFT_1117111, C8R40DRAFT_1172180, C8R40DRAFT_1174073	PLEOSDRAFT_1107392, PLEOSDRAFT_161300
OG0000320	AGABI2DRAFT_211295	C8R40DRAFT_1042252, C8R40DRAFT_1043535, C8R40DRAFT_1053220, C8R40DRAFT_116615, C8R40DRAFT_1169290	PLEOSDRAFT_20823
OG0000321	AGABI2DRAFT_223688, AGABI2DRAFT_79146	C8R40DRAFT_601113, C8R40DRAFT_602507	PLEOSDRAFT_1050814, PLEOSDRAFT_1108661, PLEOSDRAFT_32705
OG0000322	AGABI2DRAFT_226879, AGABI2DRAFT_45203, AGABI2DRAFT_45204, AGABI2DRAFT_45244, AGABI2DRAFT_45246, AGABI2DRAFT_45255	C8R40DRAFT_1008910
OG0000323	AGABI2DRAFT_56620	C8R40DRAFT_1016523, C8R40DRAFT_1017221, C8R40DRAFT_1039807, C8R40DRAFT_1053374	PLEOSDRAFT_1033462, PLEOSDRAFT_1045866
OG0000324	AGABI2DRAFT_58700, AGABI2DRAFT_58702	C8R40DRAFT_1034664, C8R40DRAFT_1049282, C8R40DRAFT_1055555, C8R40DRAFT_1057759, C8R40DRAFT_1172304
OG0000325	AGABI2DRAFT_77363	C8R40DRAFT_1069427, C8R40DRAFT_1102963, C8R40DRAFT_257026	PLEOSDRAFT_1074900, PLEOSDRAFT_1081613, PLEOSDRAFT_41613
OG0000326		C8R40DRAFT_1001942, C8R40DRAFT_1017517, C8R40DRAFT_1021182, C8R40DRAFT_1024397, C8R40DRAFT_1070116, C8R40DRAFT_1141248, C8R40DRAFT_1186256
OG0000327		C8R40DRAFT_1007921, C8R40DRAFT_1011142, C8R40DRAFT_1016967, C8R40DRAFT_1053429, C8R40DRAFT_990923, C8R40DRAFT_995783	PLEOSDRAFT_1056143
OG0000328		C8R40DRAFT_1017314, C8R40DRAFT_1047720, C8R40DRAFT_770133	PLEOSDRAFT_1036066, PLEOSDRAFT_1077894, PLEOSDRAFT_1104556, PLEOSDRAFT_154753
OG0000329		C8R40DRAFT_1023859, C8R40DRAFT_1032107, C8R40DRAFT_1065208, C8R40DRAFT_1071461, C8R40DRAFT_1071462, C8R40DRAFT_1071867, C8R40DRAFT_1078747
OG0000330		C8R40DRAFT_1027372, C8R40DRAFT_1031764, C8R40DRAFT_1135162, C8R40DRAFT_1166170, C8R40DRAFT_1169393, C8R40DRAFT_1178239	PLEOSDRAFT_1067514
OG0000331		C8R40DRAFT_1030492, C8R40DRAFT_1046587, C8R40DRAFT_1058138, C8R40DRAFT_1059370, C8R40DRAFT_1178296, C8R40DRAFT_1178339, C8R40DRAFT_998703
OG0000332		C8R40DRAFT_1031188, C8R40DRAFT_1034594, C8R40DRAFT_1034863, C8R40DRAFT_1059732, C8R40DRAFT_1165864, C8R40DRAFT_1165866, C8R40DRAFT_1165901
OG0000333		C8R40DRAFT_1036365, C8R40DRAFT_1084226, C8R40DRAFT_1166466, C8R40DRAFT_1174671, C8R40DRAFT_1174673, C8R40DRAFT_1234636, C8R40DRAFT_562775
OG0000334		C8R40DRAFT_1052812	PLEOSDRAFT_1038048, PLEOSDRAFT_1039504, PLEOSDRAFT_1075797, PLEOSDRAFT_1092970, PLEOSDRAFT_1105970, PLEOSDRAFT_1113028
OG0000335		C8R40DRAFT_1053838, C8R40DRAFT_1075398, C8R40DRAFT_1177723, C8R40DRAFT_1178753, C8R40DRAFT_1242042, C8R40DRAFT_823611	PLEOSDRAFT_1031112
OG0000336		C8R40DRAFT_1057348, C8R40DRAFT_1245523	PLEOSDRAFT_1024357, PLEOSDRAFT_1031451, PLEOSDRAFT_1031457, PLEOSDRAFT_1034649, PLEOSDRAFT_1050409
OG0000337		C8R40DRAFT_1061158, C8R40DRAFT_1170432	PLEOSDRAFT_1044053, PLEOSDRAFT_1047577, PLEOSDRAFT_1106070, PLEOSDRAFT_169105, PLEOSDRAFT_26706
OG0000338		C8R40DRAFT_1066133, C8R40DRAFT_1102090, C8R40DRAFT_1103657, C8R40DRAFT_1121514, C8R40DRAFT_1126204, C8R40DRAFT_1173540, C8R40DRAFT_1267758
OG0000339		C8R40DRAFT_1066441	PLEOSDRAFT_1049179, PLEOSDRAFT_1058296, PLEOSDRAFT_1078425, PLEOSDRAFT_1107102, PLEOSDRAFT_1114134, PLEOSDRAFT_1114759
OG0000340		C8R40DRAFT_1066772, C8R40DRAFT_1115606, C8R40DRAFT_1115608, C8R40DRAFT_1167021, C8R40DRAFT_1169133, C8R40DRAFT_1238888, C8R40DRAFT_418838
OG0000341		C8R40DRAFT_1067326, C8R40DRAFT_1067361, C8R40DRAFT_1165133, C8R40DRAFT_1167698, C8R40DRAFT_1170950, C8R40DRAFT_1222156, C8R40DRAFT_671805
OG0000342		C8R40DRAFT_1068065, C8R40DRAFT_1071049, C8R40DRAFT_1075009, C8R40DRAFT_1165910, C8R40DRAFT_1166905, C8R40DRAFT_1171186, C8R40DRAFT_1175495
OG0000343		C8R40DRAFT_1071310, C8R40DRAFT_1073741, C8R40DRAFT_1073742	PLEOSDRAFT_1073321, PLEOSDRAFT_1106467, PLEOSDRAFT_1113451, PLEOSDRAFT_26704
OG0000344		C8R40DRAFT_1071488, C8R40DRAFT_1168449, C8R40DRAFT_1169677, C8R40DRAFT_1177880, C8R40DRAFT_1178113, C8R40DRAFT_1178575, C8R40DRAFT_1178747
OG0000345		C8R40DRAFT_1071687, C8R40DRAFT_1133893	PLEOSDRAFT_1091114, PLEOSDRAFT_1110078, PLEOSDRAFT_1110141, PLEOSDRAFT_165612, PLEOSDRAFT_170706
OG0000346		C8R40DRAFT_1131513, C8R40DRAFT_1268753	PLEOSDRAFT_1081730, PLEOSDRAFT_154842, PLEOSDRAFT_157913, PLEOSDRAFT_159309, PLEOSDRAFT_165773
OG0000347		C8R40DRAFT_1144649, C8R40DRAFT_1170993, C8R40DRAFT_1173877, C8R40DRAFT_1178895, C8R40DRAFT_1178915, C8R40DRAFT_1182486, C8R40DRAFT_1195537
OG0000348		C8R40DRAFT_1187495	PLEOSDRAFT_1023235, PLEOSDRAFT_1023236, PLEOSDRAFT_1023267, PLEOSDRAFT_160703, PLEOSDRAFT_2739, PLEOSDRAFT_32561
OG0000349		C8R40DRAFT_130378	PLEOSDRAFT_1018153, PLEOSDRAFT_1020914, PLEOSDRAFT_1028736, PLEOSDRAFT_1042521, PLEOSDRAFT_1042866, PLEOSDRAFT_1045219
OG0000350		C8R40DRAFT_385931	PLEOSDRAFT_1020068, PLEOSDRAFT_1035499, PLEOSDRAFT_1077645, PLEOSDRAFT_1079289, PLEOSDRAFT_1105491, PLEOSDRAFT_174273
OG0000351			PLEOSDRAFT_1009183, PLEOSDRAFT_1009206, PLEOSDRAFT_1009415, PLEOSDRAFT_1032153, PLEOSDRAFT_1098537, PLEOSDRAFT_153756, PLEOSDRAFT_21209
OG0000352			PLEOSDRAFT_1024738, PLEOSDRAFT_1024739, PLEOSDRAFT_1024742, PLEOSDRAFT_1024747, PLEOSDRAFT_1024749, PLEOSDRAFT_1024752, PLEOSDRAFT_1024756
OG0000353			PLEOSDRAFT_1026393, PLEOSDRAFT_1026395, PLEOSDRAFT_1037693, PLEOSDRAFT_1081628, PLEOSDRAFT_1100979, PLEOSDRAFT_154712, PLEOSDRAFT_154719
OG0000354			PLEOSDRAFT_1034929, PLEOSDRAFT_1037947, PLEOSDRAFT_1045683, PLEOSDRAFT_1067731, PLEOSDRAFT_1109301, PLEOSDRAFT_159472, PLEOSDRAFT_159473
OG0000355			PLEOSDRAFT_1043683, PLEOSDRAFT_1049839, PLEOSDRAFT_1104704, PLEOSDRAFT_1113416, PLEOSDRAFT_1114266, PLEOSDRAFT_1114272, PLEOSDRAFT_169321
OG0000356			PLEOSDRAFT_1049893, PLEOSDRAFT_1108732, PLEOSDRAFT_16081, PLEOSDRAFT_163500, PLEOSDRAFT_171939, PLEOSDRAFT_174092, PLEOSDRAFT_174947
OG0000357			PLEOSDRAFT_1080063, PLEOSDRAFT_1081596, PLEOSDRAFT_1110158, PLEOSDRAFT_160844, PLEOSDRAFT_161844, PLEOSDRAFT_163440, PLEOSDRAFT_171892
OG0000358			PLEOSDRAFT_1086776, PLEOSDRAFT_1101135, PLEOSDRAFT_1104996, PLEOSDRAFT_1107898, PLEOSDRAFT_1109595, PLEOSDRAFT_1109608, PLEOSDRAFT_165768
OG0000359			PLEOSDRAFT_1100086, PLEOSDRAFT_1100089, PLEOSDRAFT_1101058, PLEOSDRAFT_1103576, PLEOSDRAFT_1106464, PLEOSDRAFT_154429, PLEOSDRAFT_171742
OG0000360	AGABI2DRAFT_113817	C8R40DRAFT_1042079, C8R40DRAFT_1168006, C8R40DRAFT_630421	PLEOSDRAFT_1042025, PLEOSDRAFT_1092426
OG0000361	AGABI2DRAFT_114867, AGABI2DRAFT_133605, AGABI2DRAFT_151295, AGABI2DRAFT_225647, AGABI2DRAFT_74034		PLEOSDRAFT_1102620
OG0000362	AGABI2DRAFT_115845, AGABI2DRAFT_115898, AGABI2DRAFT_118411, AGABI2DRAFT_191014	C8R40DRAFT_1064165	PLEOSDRAFT_1048103
OG0000363	AGABI2DRAFT_115870, AGABI2DRAFT_122550, AGABI2DRAFT_142690, AGABI2DRAFT_145239, AGABI2DRAFT_59298, AGABI2DRAFT_75048
OG0000364	AGABI2DRAFT_115910, AGABI2DRAFT_217766	C8R40DRAFT_1044688, C8R40DRAFT_1172623, C8R40DRAFT_1172626, C8R40DRAFT_387399
OG0000365	AGABI2DRAFT_116357, AGABI2DRAFT_65374	C8R40DRAFT_1059747, C8R40DRAFT_176610	PLEOSDRAFT_1062286, PLEOSDRAFT_24631
OG0000366	AGABI2DRAFT_116470, AGABI2DRAFT_123130, AGABI2DRAFT_187530, AGABI2DRAFT_201852, AGABI2DRAFT_209318, AGABI2DRAFT_212574
OG0000367	AGABI2DRAFT_116710, AGABI2DRAFT_142195, AGABI2DRAFT_142196, AGABI2DRAFT_177567, AGABI2DRAFT_177577, AGABI2DRAFT_191606
OG0000368	AGABI2DRAFT_116714, AGABI2DRAFT_54678	C8R40DRAFT_1058173	PLEOSDRAFT_1023971, PLEOSDRAFT_1060636, PLEOSDRAFT_171712
OG0000369	AGABI2DRAFT_116763, AGABI2DRAFT_219039	C8R40DRAFT_1086673	PLEOSDRAFT_1045821, PLEOSDRAFT_165482, PLEOSDRAFT_165561
OG0000370	AGABI2DRAFT_117927, AGABI2DRAFT_117929, AGABI2DRAFT_121413	C8R40DRAFT_1065735, C8R40DRAFT_1068240	PLEOSDRAFT_1022692
OG0000371	AGABI2DRAFT_119657, AGABI2DRAFT_119658, AGABI2DRAFT_119659, AGABI2DRAFT_119689, AGABI2DRAFT_144312, AGABI2DRAFT_193930
OG0000372	AGABI2DRAFT_119733, AGABI2DRAFT_120048, AGABI2DRAFT_137527, AGABI2DRAFT_186723, AGABI2DRAFT_193962, AGABI2DRAFT_193965
OG0000373	AGABI2DRAFT_119913, AGABI2DRAFT_45998, AGABI2DRAFT_55700, AGABI2DRAFT_73329, AGABI2DRAFT_74252, AGABI2DRAFT_79426
OG0000374	AGABI2DRAFT_120092, AGABI2DRAFT_120522, AGABI2DRAFT_153069, AGABI2DRAFT_182878, AGABI2DRAFT_190154, AGABI2DRAFT_198682
OG0000375	AGABI2DRAFT_120512, AGABI2DRAFT_181181	C8R40DRAFT_1175019	PLEOSDRAFT_1067686, PLEOSDRAFT_1100810, PLEOSDRAFT_1100986
OG0000376	AGABI2DRAFT_120938, AGABI2DRAFT_121236, AGABI2DRAFT_121682, AGABI2DRAFT_121683	C8R40DRAFT_1235489	PLEOSDRAFT_1114195
OG0000377	AGABI2DRAFT_120944, AGABI2DRAFT_194714, AGABI2DRAFT_239300, AGABI2DRAFT_239305, AGABI2DRAFT_239422, AGABI2DRAFT_239441
OG0000378	AGABI2DRAFT_121287, AGABI2DRAFT_180485	C8R40DRAFT_1049512, C8R40DRAFT_1163750, C8R40DRAFT_1172008	PLEOSDRAFT_1046804
OG0000379	AGABI2DRAFT_121405, AGABI2DRAFT_121406, AGABI2DRAFT_121407, AGABI2DRAFT_121410, AGABI2DRAFT_121412, AGABI2DRAFT_121414
OG0000380	AGABI2DRAFT_121478, AGABI2DRAFT_121479, AGABI2DRAFT_121480, AGABI2DRAFT_145668, AGABI2DRAFT_145669, AGABI2DRAFT_195027
OG0000381	AGABI2DRAFT_121485, AGABI2DRAFT_121501, AGABI2DRAFT_121502, AGABI2DRAFT_180559, AGABI2DRAFT_180560, AGABI2DRAFT_180570
OG0000382	AGABI2DRAFT_121862, AGABI2DRAFT_188055, AGABI2DRAFT_198846	C8R40DRAFT_463456, C8R40DRAFT_463817	PLEOSDRAFT_1091461
OG0000383	AGABI2DRAFT_123058, AGABI2DRAFT_73014	C8R40DRAFT_1093427	PLEOSDRAFT_1044583, PLEOSDRAFT_1076525, PLEOSDRAFT_1113558
OG0000384	AGABI2DRAFT_123337, AGABI2DRAFT_187504	C8R40DRAFT_1058467, C8R40DRAFT_1205907	PLEOSDRAFT_1111910, PLEOSDRAFT_1114066
OG0000385	AGABI2DRAFT_123506		PLEOSDRAFT_1033751, PLEOSDRAFT_1110237, PLEOSDRAFT_153623, PLEOSDRAFT_160758, PLEOSDRAFT_164929
OG0000386	AGABI2DRAFT_133083, AGABI2DRAFT_191843, AGABI2DRAFT_219464	C8R40DRAFT_1065973	PLEOSDRAFT_1039169, PLEOSDRAFT_1070256
OG0000387	AGABI2DRAFT_135027, AGABI2DRAFT_191532, AGABI2DRAFT_194055	C8R40DRAFT_1067667	PLEOSDRAFT_1104248, PLEOSDRAFT_1104934
OG0000388	AGABI2DRAFT_136361, AGABI2DRAFT_192845, AGABI2DRAFT_61786	C8R40DRAFT_1041521	PLEOSDRAFT_1111409, PLEOSDRAFT_37051
OG0000389	AGABI2DRAFT_136557, AGABI2DRAFT_143464, AGABI2DRAFT_143465, AGABI2DRAFT_193030, AGABI2DRAFT_193053, AGABI2DRAFT_71560
OG0000390	AGABI2DRAFT_136892	C8R40DRAFT_1057454, C8R40DRAFT_1104721, C8R40DRAFT_1171644	PLEOSDRAFT_1088653, PLEOSDRAFT_1089880
OG0000391	AGABI2DRAFT_137096, AGABI2DRAFT_223664, AGABI2DRAFT_223670		PLEOSDRAFT_1097493, PLEOSDRAFT_1106452, PLEOSDRAFT_1111862
OG0000392	AGABI2DRAFT_141850, AGABI2DRAFT_179825	C8R40DRAFT_1166323	PLEOSDRAFT_1033503, PLEOSDRAFT_1035259, PLEOSDRAFT_1103838
OG0000393	AGABI2DRAFT_142667, AGABI2DRAFT_142672, AGABI2DRAFT_178000, AGABI2DRAFT_192145, AGABI2DRAFT_192146, AGABI2DRAFT_192147
OG0000394	AGABI2DRAFT_142700, AGABI2DRAFT_178069, AGABI2DRAFT_192172, AGABI2DRAFT_192178, AGABI2DRAFT_203545	C8R40DRAFT_1216070
OG0000395	AGABI2DRAFT_143562, AGABI2DRAFT_181785, AGABI2DRAFT_213137	C8R40DRAFT_1221831, C8R40DRAFT_736652	PLEOSDRAFT_1073281
OG0000396	AGABI2DRAFT_144791, AGABI2DRAFT_208101	C8R40DRAFT_1113574, C8R40DRAFT_1170949	PLEOSDRAFT_33594, PLEOSDRAFT_37946
OG0000397	AGABI2DRAFT_145954, AGABI2DRAFT_211625, AGABI2DRAFT_211630	C8R40DRAFT_1037956, C8R40DRAFT_1061230	PLEOSDRAFT_1035254
OG0000398	AGABI2DRAFT_146704, AGABI2DRAFT_182069, AGABI2DRAFT_182070	C8R40DRAFT_1037957	PLEOSDRAFT_1063003, PLEOSDRAFT_49652
OG0000399	AGABI2DRAFT_147844, AGABI2DRAFT_182460	C8R40DRAFT_1065548, C8R40DRAFT_1165486	PLEOSDRAFT_1062616, PLEOSDRAFT_1070193
OG0000400	AGABI2DRAFT_148371, AGABI2DRAFT_190134, AGABI2DRAFT_208645, AGABI2DRAFT_70709, AGABI2DRAFT_73298	C8R40DRAFT_1057316
OG0000401	AGABI2DRAFT_150080		PLEOSDRAFT_1031899, PLEOSDRAFT_1040027, PLEOSDRAFT_1064370, PLEOSDRAFT_28992, PLEOSDRAFT_44998
OG0000402	AGABI2DRAFT_152034, AGABI2DRAFT_70118	C8R40DRAFT_1169780, C8R40DRAFT_1171278, C8R40DRAFT_880144	PLEOSDRAFT_1041588
OG0000403	AGABI2DRAFT_177361, AGABI2DRAFT_177384	C8R40DRAFT_1048949, C8R40DRAFT_1068432, C8R40DRAFT_423066	PLEOSDRAFT_1078841
OG0000404	AGABI2DRAFT_178426, AGABI2DRAFT_69408	C8R40DRAFT_1042537, C8R40DRAFT_1042911, C8R40DRAFT_1168788	PLEOSDRAFT_1032808
OG0000405	AGABI2DRAFT_179315, AGABI2DRAFT_194071	C8R40DRAFT_1113100	PLEOSDRAFT_1049482, PLEOSDRAFT_1068846, PLEOSDRAFT_35638
OG0000406	AGABI2DRAFT_179815, AGABI2DRAFT_181873, AGABI2DRAFT_183603, AGABI2DRAFT_188104, AGABI2DRAFT_210033, AGABI2DRAFT_223080
OG0000407	AGABI2DRAFT_180963, AGABI2DRAFT_211183	C8R40DRAFT_766006	PLEOSDRAFT_1022778, PLEOSDRAFT_1070006, PLEOSDRAFT_1079606
OG0000408	AGABI2DRAFT_181051, AGABI2DRAFT_215383	C8R40DRAFT_1107939	PLEOSDRAFT_1066398, PLEOSDRAFT_1076748, PLEOSDRAFT_162330
OG0000409	AGABI2DRAFT_181164	C8R40DRAFT_1036489	PLEOSDRAFT_1069072, PLEOSDRAFT_1102780, PLEOSDRAFT_1106073, PLEOSDRAFT_1111153
OG0000410	AGABI2DRAFT_181361, AGABI2DRAFT_195893	C8R40DRAFT_1167571	PLEOSDRAFT_1100122, PLEOSDRAFT_152193, PLEOSDRAFT_167514
OG0000411	AGABI2DRAFT_182565	C8R40DRAFT_1052092, C8R40DRAFT_1144240, C8R40DRAFT_1165218, C8R40DRAFT_1170216	PLEOSDRAFT_1110642
OG0000412	AGABI2DRAFT_183802, AGABI2DRAFT_73543	C8R40DRAFT_839214	PLEOSDRAFT_1060726, PLEOSDRAFT_1098067, PLEOSDRAFT_160421
OG0000413	AGABI2DRAFT_184942	C8R40DRAFT_1122311, C8R40DRAFT_1159833	PLEOSDRAFT_1080297, PLEOSDRAFT_1087127, PLEOSDRAFT_159780
OG0000414	AGABI2DRAFT_184993	C8R40DRAFT_1177832, C8R40DRAFT_665326	PLEOSDRAFT_1059910, PLEOSDRAFT_1089733, PLEOSDRAFT_156449
OG0000415	AGABI2DRAFT_186340, AGABI2DRAFT_193576, AGABI2DRAFT_200496	C8R40DRAFT_1135093	PLEOSDRAFT_1094819, PLEOSDRAFT_1108992
OG0000416	AGABI2DRAFT_186603	C8R40DRAFT_1111520, C8R40DRAFT_1172080	PLEOSDRAFT_1047638, PLEOSDRAFT_1066597, PLEOSDRAFT_1066864
OG0000417	AGABI2DRAFT_188283, AGABI2DRAFT_52087, AGABI2DRAFT_52114	C8R40DRAFT_1074991	PLEOSDRAFT_1102167, PLEOSDRAFT_22419
OG0000418	AGABI2DRAFT_188626, AGABI2DRAFT_204568, AGABI2DRAFT_214993	C8R40DRAFT_1055999, C8R40DRAFT_1271065	PLEOSDRAFT_1075177
OG0000419	AGABI2DRAFT_189819, AGABI2DRAFT_195370, AGABI2DRAFT_228596	C8R40DRAFT_1136111	PLEOSDRAFT_1022856, PLEOSDRAFT_1073929
OG0000420	AGABI2DRAFT_189964, AGABI2DRAFT_193226, AGABI2DRAFT_213473	C8R40DRAFT_1057756	PLEOSDRAFT_1082467, PLEOSDRAFT_1095022
OG0000421	AGABI2DRAFT_189981	C8R40DRAFT_1010732, C8R40DRAFT_1033818, C8R40DRAFT_1071779	PLEOSDRAFT_1095114, PLEOSDRAFT_1111338
OG0000422	AGABI2DRAFT_190140, AGABI2DRAFT_191701	C8R40DRAFT_1034985, C8R40DRAFT_1068256, C8R40DRAFT_1158495	PLEOSDRAFT_1064180
OG0000423	AGABI2DRAFT_190292	C8R40DRAFT_1098200, C8R40DRAFT_1130410, C8R40DRAFT_1177332, C8R40DRAFT_412692	PLEOSDRAFT_1096819
OG0000424	AGABI2DRAFT_190833	C8R40DRAFT_727536	PLEOSDRAFT_1080979, PLEOSDRAFT_1095587, PLEOSDRAFT_1099918, PLEOSDRAFT_1110799
OG0000425	AGABI2DRAFT_190947, AGABI2DRAFT_199920, AGABI2DRAFT_69717	C8R40DRAFT_1050335	PLEOSDRAFT_1079844, PLEOSDRAFT_28329
OG0000426	AGABI2DRAFT_191285	C8R40DRAFT_1168196	PLEOSDRAFT_1106680, PLEOSDRAFT_1106958, PLEOSDRAFT_165706, PLEOSDRAFT_170608
OG0000427	AGABI2DRAFT_191450, AGABI2DRAFT_195553	C8R40DRAFT_1134174	PLEOSDRAFT_1067243, PLEOSDRAFT_1109402, PLEOSDRAFT_1113777
OG0000428	AGABI2DRAFT_193217, AGABI2DRAFT_195948	C8R40DRAFT_646277, C8R40DRAFT_989205, C8R40DRAFT_997293	PLEOSDRAFT_1071657
OG0000429	AGABI2DRAFT_194039	C8R40DRAFT_1037910, C8R40DRAFT_1066602, C8R40DRAFT_1166815, C8R40DRAFT_546830, C8R40DRAFT_679935
OG0000430	AGABI2DRAFT_194160	C8R40DRAFT_1020767, C8R40DRAFT_1057715, C8R40DRAFT_1171513, C8R40DRAFT_462733	PLEOSDRAFT_1041405
OG0000431	AGABI2DRAFT_195215, AGABI2DRAFT_199301	C8R40DRAFT_1053902, C8R40DRAFT_1076885	PLEOSDRAFT_1054411, PLEOSDRAFT_1108358
OG0000432	AGABI2DRAFT_195352	C8R40DRAFT_1059768, C8R40DRAFT_1059784	PLEOSDRAFT_1011960, PLEOSDRAFT_1021555, PLEOSDRAFT_160196
OG0000433	AGABI2DRAFT_195752	C8R40DRAFT_1067226, C8R40DRAFT_1069207, C8R40DRAFT_1170189, C8R40DRAFT_1172709	PLEOSDRAFT_1039717
OG0000434	AGABI2DRAFT_202444	C8R40DRAFT_1174745, C8R40DRAFT_1174752	PLEOSDRAFT_1015341, PLEOSDRAFT_1046229, PLEOSDRAFT_159843
OG0000435	AGABI2DRAFT_203819, AGABI2DRAFT_60607		PLEOSDRAFT_1054937, PLEOSDRAFT_1058237, PLEOSDRAFT_186160, PLEOSDRAFT_28823
OG0000436	AGABI2DRAFT_203833	C8R40DRAFT_302347	PLEOSDRAFT_1100393, PLEOSDRAFT_1100394, PLEOSDRAFT_1100395, PLEOSDRAFT_1106209
OG0000437	AGABI2DRAFT_203883, AGABI2DRAFT_208788, AGABI2DRAFT_208965, AGABI2DRAFT_211936	C8R40DRAFT_1042916	PLEOSDRAFT_1079778
OG0000438	AGABI2DRAFT_206554, AGABI2DRAFT_206562, AGABI2DRAFT_217721, AGABI2DRAFT_65418	C8R40DRAFT_1039138, C8R40DRAFT_1255769
OG0000439	AGABI2DRAFT_207822	C8R40DRAFT_1173854	PLEOSDRAFT_1051183, PLEOSDRAFT_1082602, PLEOSDRAFT_1100817, PLEOSDRAFT_35993
OG0000440	AGABI2DRAFT_208221	C8R40DRAFT_1067018, C8R40DRAFT_1162162	PLEOSDRAFT_1043609, PLEOSDRAFT_1074572, PLEOSDRAFT_1109198
OG0000441	AGABI2DRAFT_209575	C8R40DRAFT_1160368, C8R40DRAFT_1169805, C8R40DRAFT_518707	PLEOSDRAFT_1032104, PLEOSDRAFT_1075892
OG0000442	AGABI2DRAFT_211914	C8R40DRAFT_1047983, C8R40DRAFT_1117787	PLEOSDRAFT_1039033, PLEOSDRAFT_1095042, PLEOSDRAFT_1113658
OG0000443	AGABI2DRAFT_223720	C8R40DRAFT_1043126, C8R40DRAFT_1112047, C8R40DRAFT_1112054, C8R40DRAFT_590327	PLEOSDRAFT_1077273
OG0000444	AGABI2DRAFT_224283	C8R40DRAFT_1032047, C8R40DRAFT_1119959	PLEOSDRAFT_25534, PLEOSDRAFT_42079, PLEOSDRAFT_52844
OG0000445	AGABI2DRAFT_228041	C8R40DRAFT_1046790, C8R40DRAFT_419266	PLEOSDRAFT_1049000, PLEOSDRAFT_1064681, PLEOSDRAFT_42702
OG0000446	AGABI2DRAFT_229460	C8R40DRAFT_1035944, C8R40DRAFT_1166675, C8R40DRAFT_1166677, C8R40DRAFT_600672	PLEOSDRAFT_174990
OG0000447	AGABI2DRAFT_239445	C8R40DRAFT_1065307, C8R40DRAFT_1167192, C8R40DRAFT_1173946	PLEOSDRAFT_1044784, PLEOSDRAFT_1045999
OG0000448	AGABI2DRAFT_239453	C8R40DRAFT_1171096	PLEOSDRAFT_25037, PLEOSDRAFT_28685, PLEOSDRAFT_51307, PLEOSDRAFT_52781
OG0000449	AGABI2DRAFT_239584, AGABI2DRAFT_239590	C8R40DRAFT_1059627	PLEOSDRAFT_1020438, PLEOSDRAFT_1025941, PLEOSDRAFT_1079000
OG0000450	AGABI2DRAFT_45986		PLEOSDRAFT_1015258, PLEOSDRAFT_1037804, PLEOSDRAFT_1038384, PLEOSDRAFT_1045832, PLEOSDRAFT_1048078
OG0000451	AGABI2DRAFT_47183, AGABI2DRAFT_62391	C8R40DRAFT_1168980, C8R40DRAFT_1178593	PLEOSDRAFT_1046396, PLEOSDRAFT_1074586
OG0000452	AGABI2DRAFT_54171	C8R40DRAFT_1040086, C8R40DRAFT_1043103, C8R40DRAFT_1059467, C8R40DRAFT_1064587	PLEOSDRAFT_1014957
OG0000453	AGABI2DRAFT_62879	C8R40DRAFT_1130885, C8R40DRAFT_1175212	PLEOSDRAFT_1036118, PLEOSDRAFT_1093664, PLEOSDRAFT_157679
OG0000454	AGABI2DRAFT_72417	C8R40DRAFT_1159181, C8R40DRAFT_151266, C8R40DRAFT_889275	PLEOSDRAFT_1068439, PLEOSDRAFT_32326
OG0000455	AGABI2DRAFT_74301	C8R40DRAFT_1062037	PLEOSDRAFT_1027179, PLEOSDRAFT_1049064, PLEOSDRAFT_1087450, PLEOSDRAFT_22772
OG0000456		C8R40DRAFT_1003680, C8R40DRAFT_1007423, C8R40DRAFT_1051744, C8R40DRAFT_1055085, C8R40DRAFT_1065348, C8R40DRAFT_1167781
OG0000457		C8R40DRAFT_1009432, C8R40DRAFT_1043953, C8R40DRAFT_1046854, C8R40DRAFT_1052852, C8R40DRAFT_1053277, C8R40DRAFT_1172000
OG0000458		C8R40DRAFT_1022310, C8R40DRAFT_1053194, C8R40DRAFT_1054966, C8R40DRAFT_1085597, C8R40DRAFT_1163288, C8R40DRAFT_1209093
OG0000459		C8R40DRAFT_1024903, C8R40DRAFT_1052975, C8R40DRAFT_1165909, C8R40DRAFT_1169794, C8R40DRAFT_1269564, C8R40DRAFT_989564
OG0000460		C8R40DRAFT_1025011, C8R40DRAFT_1032945, C8R40DRAFT_1038418, C8R40DRAFT_1052336, C8R40DRAFT_1053131, C8R40DRAFT_1055015
OG0000461		C8R40DRAFT_1031616, C8R40DRAFT_1108424, C8R40DRAFT_1108749, C8R40DRAFT_1164868	PLEOSDRAFT_1073665, PLEOSDRAFT_20754
OG0000462		C8R40DRAFT_1032624, C8R40DRAFT_1060292, C8R40DRAFT_1172693, C8R40DRAFT_1175702, C8R40DRAFT_1178152, C8R40DRAFT_1195276
OG0000463		C8R40DRAFT_1035646	PLEOSDRAFT_1026092, PLEOSDRAFT_1044416, PLEOSDRAFT_1064231, PLEOSDRAFT_160780, PLEOSDRAFT_31793
OG0000464		C8R40DRAFT_1037324, C8R40DRAFT_1066675, C8R40DRAFT_687047, C8R40DRAFT_688118	PLEOSDRAFT_1024233, PLEOSDRAFT_170080
OG0000465		C8R40DRAFT_1038543, C8R40DRAFT_1072816, C8R40DRAFT_1123754, C8R40DRAFT_1168576, C8R40DRAFT_1168577, C8R40DRAFT_1235945
OG0000466		C8R40DRAFT_1045290, C8R40DRAFT_1072079, C8R40DRAFT_1170543, C8R40DRAFT_1170544, C8R40DRAFT_207223, C8R40DRAFT_208529
OG0000467		C8R40DRAFT_1048217, C8R40DRAFT_1069832, C8R40DRAFT_1270562, C8R40DRAFT_458304, C8R40DRAFT_458686, C8R40DRAFT_677048
OG0000468		C8R40DRAFT_1055270, C8R40DRAFT_1116939, C8R40DRAFT_1173563, C8R40DRAFT_1239094, C8R40DRAFT_484884, C8R40DRAFT_484984
OG0000469		C8R40DRAFT_1057528, C8R40DRAFT_1117520, C8R40DRAFT_656751, C8R40DRAFT_656770, C8R40DRAFT_693590, C8R40DRAFT_995903
OG0000470		C8R40DRAFT_1057613, C8R40DRAFT_1067833, C8R40DRAFT_1174015, C8R40DRAFT_1177317	PLEOSDRAFT_159600, PLEOSDRAFT_170951
OG0000471		C8R40DRAFT_1057743, C8R40DRAFT_1058098, C8R40DRAFT_1160735, C8R40DRAFT_1176120	PLEOSDRAFT_1104356, PLEOSDRAFT_32077
OG0000472		C8R40DRAFT_1060096, C8R40DRAFT_1065108, C8R40DRAFT_1158867, C8R40DRAFT_1161555, C8R40DRAFT_1169767, C8R40DRAFT_117482
OG0000473		C8R40DRAFT_1063003, C8R40DRAFT_1241838	PLEOSDRAFT_1100186, PLEOSDRAFT_1109086, PLEOSDRAFT_162943, PLEOSDRAFT_165111
OG0000474		C8R40DRAFT_1063031, C8R40DRAFT_1069849, C8R40DRAFT_1074450, C8R40DRAFT_1178297, C8R40DRAFT_709171, C8R40DRAFT_733516
OG0000475		C8R40DRAFT_1065852, C8R40DRAFT_1073653, C8R40DRAFT_1176128, C8R40DRAFT_1213619, C8R40DRAFT_1258587, C8R40DRAFT_1258594
OG0000476		C8R40DRAFT_1066087, C8R40DRAFT_1084599, C8R40DRAFT_1115332, C8R40DRAFT_1166155, C8R40DRAFT_1178533, C8R40DRAFT_1198338
OG0000477		C8R40DRAFT_1067892, C8R40DRAFT_1075026, C8R40DRAFT_1169675, C8R40DRAFT_1173255, C8R40DRAFT_1177878, C8R40DRAFT_1178573
OG0000478		C8R40DRAFT_1068353, C8R40DRAFT_1075460, C8R40DRAFT_1075469, C8R40DRAFT_1116028, C8R40DRAFT_1178182	PLEOSDRAFT_1100847
OG0000479		C8R40DRAFT_1068369, C8R40DRAFT_1169300	PLEOSDRAFT_1084820, PLEOSDRAFT_1108617, PLEOSDRAFT_1109168, PLEOSDRAFT_161718
OG0000480		C8R40DRAFT_1069966, C8R40DRAFT_1079418, C8R40DRAFT_1091380, C8R40DRAFT_1091392, C8R40DRAFT_1239457, C8R40DRAFT_1266368
OG0000481		C8R40DRAFT_1070040, C8R40DRAFT_1073521, C8R40DRAFT_1074637, C8R40DRAFT_1173117, C8R40DRAFT_1185322, C8R40DRAFT_1222172
OG0000482		C8R40DRAFT_1070510, C8R40DRAFT_1175611, C8R40DRAFT_1178162, C8R40DRAFT_1267627, C8R40DRAFT_1268098, C8R40DRAFT_648077
OG0000483		C8R40DRAFT_1070735, C8R40DRAFT_1167746, C8R40DRAFT_1170361, C8R40DRAFT_1173523, C8R40DRAFT_1178144, C8R40DRAFT_319077
OG0000484		C8R40DRAFT_1071033, C8R40DRAFT_1072020, C8R40DRAFT_1072639, C8R40DRAFT_1176212, C8R40DRAFT_1182474, C8R40DRAFT_1263838
OG0000485		C8R40DRAFT_1073342, C8R40DRAFT_1073351, C8R40DRAFT_1073354, C8R40DRAFT_1175739, C8R40DRAFT_1175743, C8R40DRAFT_892390
OG0000486		C8R40DRAFT_1073473, C8R40DRAFT_1159980, C8R40DRAFT_1213018	PLEOSDRAFT_1018923, PLEOSDRAFT_1098824, PLEOSDRAFT_26200
OG0000487		C8R40DRAFT_1074385, C8R40DRAFT_1074386, C8R40DRAFT_1173588, C8R40DRAFT_1174052, C8R40DRAFT_1174053, C8R40DRAFT_1175477
OG0000488		C8R40DRAFT_1100229, C8R40DRAFT_1130203, C8R40DRAFT_1240419, C8R40DRAFT_1266848, C8R40DRAFT_642462, C8R40DRAFT_837203
OG0000489		C8R40DRAFT_1119008, C8R40DRAFT_1173173, C8R40DRAFT_1182588, C8R40DRAFT_183040, C8R40DRAFT_512017, C8R40DRAFT_94524
OG0000490		C8R40DRAFT_1146964, C8R40DRAFT_1272471	PLEOSDRAFT_1069997, PLEOSDRAFT_154709, PLEOSDRAFT_154716, PLEOSDRAFT_48083
OG0000491		C8R40DRAFT_1163799, C8R40DRAFT_772334	PLEOSDRAFT_1079582, PLEOSDRAFT_1102842, PLEOSDRAFT_50014, PLEOSDRAFT_52365
OG0000492		C8R40DRAFT_1166461, C8R40DRAFT_131063, C8R40DRAFT_136015, C8R40DRAFT_560216	PLEOSDRAFT_1064473, PLEOSDRAFT_167535
OG0000493		C8R40DRAFT_513922, C8R40DRAFT_653210, C8R40DRAFT_823186	PLEOSDRAFT_163675, PLEOSDRAFT_163677, PLEOSDRAFT_163680
OG0000494			PLEOSDRAFT_1012017, PLEOSDRAFT_1012019, PLEOSDRAFT_1021663, PLEOSDRAFT_1033340, PLEOSDRAFT_1045607, PLEOSDRAFT_1050155
OG0000495			PLEOSDRAFT_1016986, PLEOSDRAFT_1016989, PLEOSDRAFT_1016993, PLEOSDRAFT_1024773, PLEOSDRAFT_1026850, PLEOSDRAFT_1031931
OG0000496			PLEOSDRAFT_1030306, PLEOSDRAFT_1047594, PLEOSDRAFT_1107247, PLEOSDRAFT_13711, PLEOSDRAFT_159778, PLEOSDRAFT_170681
OG0000497			PLEOSDRAFT_1031406, PLEOSDRAFT_1031985, PLEOSDRAFT_1032267, PLEOSDRAFT_1047307, PLEOSDRAFT_1107714, PLEOSDRAFT_33357
OG0000498			PLEOSDRAFT_1033184, PLEOSDRAFT_1033557, PLEOSDRAFT_1101514, PLEOSDRAFT_1109878, PLEOSDRAFT_1111004, PLEOSDRAFT_166009
OG0000499			PLEOSDRAFT_1050043, PLEOSDRAFT_1101510, PLEOSDRAFT_1108627, PLEOSDRAFT_1110263, PLEOSDRAFT_155198, PLEOSDRAFT_24736
OG0000500			PLEOSDRAFT_1080065, PLEOSDRAFT_1086836, PLEOSDRAFT_1086841, PLEOSDRAFT_1087144, PLEOSDRAFT_1102578, PLEOSDRAFT_170728
OG0000501			PLEOSDRAFT_1080095, PLEOSDRAFT_1082592, PLEOSDRAFT_1109313, PLEOSDRAFT_153684, PLEOSDRAFT_154588, PLEOSDRAFT_171717
OG0000502			PLEOSDRAFT_1081575, PLEOSDRAFT_1098511, PLEOSDRAFT_1102557, PLEOSDRAFT_1108591, PLEOSDRAFT_1109314, PLEOSDRAFT_171644
OG0000503			PLEOSDRAFT_1085421, PLEOSDRAFT_1100164, PLEOSDRAFT_1100813, PLEOSDRAFT_1102566, PLEOSDRAFT_1103943, PLEOSDRAFT_46423
OG0000504			PLEOSDRAFT_1096385, PLEOSDRAFT_1107045, PLEOSDRAFT_153796, PLEOSDRAFT_160772, PLEOSDRAFT_162376, PLEOSDRAFT_168579
OG0000505			PLEOSDRAFT_1105476, PLEOSDRAFT_1105482, PLEOSDRAFT_1105483, PLEOSDRAFT_1113117, PLEOSDRAFT_159462, PLEOSDRAFT_159520
OG0000506	AGABI2DRAFT_113642, AGABI2DRAFT_113643, AGABI2DRAFT_175634, AGABI2DRAFT_181901, AGABI2DRAFT_189227
OG0000507	AGABI2DRAFT_113960, AGABI2DRAFT_117451	C8R40DRAFT_1164993	PLEOSDRAFT_1100797, PLEOSDRAFT_163611
OG0000508	AGABI2DRAFT_113968, AGABI2DRAFT_187156, AGABI2DRAFT_194874	C8R40DRAFT_1101272	PLEOSDRAFT_1090860
OG0000509	AGABI2DRAFT_114299	C8R40DRAFT_1077376	PLEOSDRAFT_1074550, PLEOSDRAFT_1100732, PLEOSDRAFT_154573
OG0000510	AGABI2DRAFT_114764, AGABI2DRAFT_114765, AGABI2DRAFT_114766, AGABI2DRAFT_116646, AGABI2DRAFT_66200
OG0000511	AGABI2DRAFT_115548, AGABI2DRAFT_190708	C8R40DRAFT_1159604	PLEOSDRAFT_1087857, PLEOSDRAFT_1110641
OG0000512	AGABI2DRAFT_115873, AGABI2DRAFT_115875	C8R40DRAFT_1098062, C8R40DRAFT_1249188	PLEOSDRAFT_1051309
OG0000513	AGABI2DRAFT_115896	C8R40DRAFT_1128317	PLEOSDRAFT_1073120, PLEOSDRAFT_1073121, PLEOSDRAFT_1075485
OG0000514	AGABI2DRAFT_116535, AGABI2DRAFT_142249, AGABI2DRAFT_44711, AGABI2DRAFT_44714	C8R40DRAFT_1044514
OG0000515	AGABI2DRAFT_116781	C8R40DRAFT_1023210, C8R40DRAFT_995489	PLEOSDRAFT_1014007, PLEOSDRAFT_1045180
OG0000516	AGABI2DRAFT_116822, AGABI2DRAFT_116823, AGABI2DRAFT_123288, AGABI2DRAFT_143911		PLEOSDRAFT_1084186
OG0000517	AGABI2DRAFT_117003, AGABI2DRAFT_135299, AGABI2DRAFT_202658	C8R40DRAFT_1034951	PLEOSDRAFT_1055238
OG0000518	AGABI2DRAFT_117019, AGABI2DRAFT_192144, AGABI2DRAFT_192148	C8R40DRAFT_1083115	PLEOSDRAFT_1041641
OG0000519	AGABI2DRAFT_117576, AGABI2DRAFT_121386, AGABI2DRAFT_51550, AGABI2DRAFT_75272, AGABI2DRAFT_79803
OG0000520	AGABI2DRAFT_117595, AGABI2DRAFT_196016, AGABI2DRAFT_225560	C8R40DRAFT_1115357	PLEOSDRAFT_1105781
OG0000521	AGABI2DRAFT_118033, AGABI2DRAFT_194408	C8R40DRAFT_1177090	PLEOSDRAFT_1050369, PLEOSDRAFT_1067174
OG0000522	AGABI2DRAFT_118268, AGABI2DRAFT_121368, AGABI2DRAFT_123018, AGABI2DRAFT_123019, AGABI2DRAFT_123022
OG0000523	AGABI2DRAFT_119282, AGABI2DRAFT_120502, AGABI2DRAFT_121372, AGABI2DRAFT_179169, AGABI2DRAFT_179170
OG0000524	AGABI2DRAFT_119292	C8R40DRAFT_1050616, C8R40DRAFT_1114127	PLEOSDRAFT_1042759, PLEOSDRAFT_1046214
OG0000525	AGABI2DRAFT_119417, AGABI2DRAFT_182094	C8R40DRAFT_1075978, C8R40DRAFT_1168134	PLEOSDRAFT_1107382
OG0000526	AGABI2DRAFT_119499, AGABI2DRAFT_224152	C8R40DRAFT_1048042, C8R40DRAFT_1171760	PLEOSDRAFT_1099647
OG0000527	AGABI2DRAFT_119601, AGABI2DRAFT_186631	C8R40DRAFT_1072884	PLEOSDRAFT_1046231, PLEOSDRAFT_1106477
OG0000528	AGABI2DRAFT_119840	C8R40DRAFT_816003	PLEOSDRAFT_1087058, PLEOSDRAFT_1087585, PLEOSDRAFT_153466
OG0000529	AGABI2DRAFT_119968, AGABI2DRAFT_119970, AGABI2DRAFT_119986, AGABI2DRAFT_152386		PLEOSDRAFT_1091908
OG0000530	AGABI2DRAFT_120116, AGABI2DRAFT_211390, AGABI2DRAFT_226130	C8R40DRAFT_1048508	PLEOSDRAFT_1068285
OG0000531	AGABI2DRAFT_120172, AGABI2DRAFT_120330	C8R40DRAFT_1031348, C8R40DRAFT_1040809, C8R40DRAFT_1063439
OG0000532	AGABI2DRAFT_120336, AGABI2DRAFT_120337, AGABI2DRAFT_144813		PLEOSDRAFT_1034484, PLEOSDRAFT_165175
OG0000533	AGABI2DRAFT_120540, AGABI2DRAFT_138063, AGABI2DRAFT_138064, AGABI2DRAFT_138066, AGABI2DRAFT_179996
OG0000534	AGABI2DRAFT_120744	C8R40DRAFT_1060394	PLEOSDRAFT_1034117, PLEOSDRAFT_1061171, PLEOSDRAFT_1066595
OG0000535	AGABI2DRAFT_120814, AGABI2DRAFT_123117, AGABI2DRAFT_146848, AGABI2DRAFT_181542, AGABI2DRAFT_196070
OG0000536	AGABI2DRAFT_120820, AGABI2DRAFT_223832	C8R40DRAFT_1164137	PLEOSDRAFT_1106448, PLEOSDRAFT_1109429
OG0000537	AGABI2DRAFT_121158, AGABI2DRAFT_194526, AGABI2DRAFT_225513, AGABI2DRAFT_226615	C8R40DRAFT_397448
OG0000538	AGABI2DRAFT_121773, AGABI2DRAFT_195996, AGABI2DRAFT_212447, AGABI2DRAFT_228060		PLEOSDRAFT_1079208
OG0000539	AGABI2DRAFT_121883, AGABI2DRAFT_121884, AGABI2DRAFT_141962, AGABI2DRAFT_210646, AGABI2DRAFT_77160
OG0000540	AGABI2DRAFT_121930	C8R40DRAFT_1030619, C8R40DRAFT_1166251, C8R40DRAFT_1262668	PLEOSDRAFT_1090796
OG0000541	AGABI2DRAFT_122130, AGABI2DRAFT_122133, AGABI2DRAFT_67456	C8R40DRAFT_1127987	PLEOSDRAFT_1067532
OG0000542	AGABI2DRAFT_122315, AGABI2DRAFT_122329, AGABI2DRAFT_122330, AGABI2DRAFT_195551		PLEOSDRAFT_1042750
OG0000543	AGABI2DRAFT_122485, AGABI2DRAFT_196303, AGABI2DRAFT_209618, AGABI2DRAFT_219011		PLEOSDRAFT_1108609
OG0000544	AGABI2DRAFT_122844, AGABI2DRAFT_181134, AGABI2DRAFT_195623		PLEOSDRAFT_1088722, PLEOSDRAFT_1101454
OG0000545	AGABI2DRAFT_122975	C8R40DRAFT_1095650, C8R40DRAFT_1132102, C8R40DRAFT_1133725	PLEOSDRAFT_169204
OG0000546	AGABI2DRAFT_123079, AGABI2DRAFT_123080, AGABI2DRAFT_123081, AGABI2DRAFT_146814, AGABI2DRAFT_176905
OG0000547	AGABI2DRAFT_123368, AGABI2DRAFT_123369, AGABI2DRAFT_123370, AGABI2DRAFT_181692	C8R40DRAFT_56711
OG0000548	AGABI2DRAFT_123441, AGABI2DRAFT_188350, AGABI2DRAFT_188351, AGABI2DRAFT_196217, AGABI2DRAFT_196228
OG0000549	AGABI2DRAFT_132586, AGABI2DRAFT_194037	C8R40DRAFT_1054908, C8R40DRAFT_1118533	PLEOSDRAFT_1057910
OG0000550	AGABI2DRAFT_133199, AGABI2DRAFT_189775	C8R40DRAFT_1036302	PLEOSDRAFT_1016425, PLEOSDRAFT_1053760
OG0000551	AGABI2DRAFT_133899	C8R40DRAFT_1120336, C8R40DRAFT_1159146, C8R40DRAFT_1162474	PLEOSDRAFT_1088190
OG0000552	AGABI2DRAFT_134183	C8R40DRAFT_1162797	PLEOSDRAFT_1053395, PLEOSDRAFT_1062185, PLEOSDRAFT_1100637
OG0000553	AGABI2DRAFT_135047		PLEOSDRAFT_1067159, PLEOSDRAFT_1078467, PLEOSDRAFT_1106007, PLEOSDRAFT_1113735
OG0000554	AGABI2DRAFT_135051, AGABI2DRAFT_177539, AGABI2DRAFT_177540	C8R40DRAFT_1059737	PLEOSDRAFT_16291
OG0000555	AGABI2DRAFT_136208, AGABI2DRAFT_178392		PLEOSDRAFT_1058216, PLEOSDRAFT_153624, PLEOSDRAFT_164955
OG0000556	AGABI2DRAFT_136712, AGABI2DRAFT_222707	C8R40DRAFT_1067329, C8R40DRAFT_1164060	PLEOSDRAFT_1043019
OG0000557	AGABI2DRAFT_137143, AGABI2DRAFT_50460	C8R40DRAFT_1163206	PLEOSDRAFT_1028787, PLEOSDRAFT_1107008
OG0000558	AGABI2DRAFT_138080, AGABI2DRAFT_139562	C8R40DRAFT_1102535	PLEOSDRAFT_1058252, PLEOSDRAFT_53382
OG0000559	AGABI2DRAFT_138547, AGABI2DRAFT_145622	C8R40DRAFT_1163561	PLEOSDRAFT_1051537, PLEOSDRAFT_1073080
OG0000560	AGABI2DRAFT_139707	C8R40DRAFT_1057183	PLEOSDRAFT_1087970, PLEOSDRAFT_158506, PLEOSDRAFT_158507
OG0000561	AGABI2DRAFT_139997	C8R40DRAFT_1047371	PLEOSDRAFT_1057320, PLEOSDRAFT_1070599, PLEOSDRAFT_1088405
OG0000562	AGABI2DRAFT_143390, AGABI2DRAFT_178650, AGABI2DRAFT_192997, AGABI2DRAFT_192998, AGABI2DRAFT_192999
OG0000563	AGABI2DRAFT_143530	C8R40DRAFT_1104020, C8R40DRAFT_1109160, C8R40DRAFT_1110756	PLEOSDRAFT_1109777
OG0000564	AGABI2DRAFT_143539	C8R40DRAFT_335531, C8R40DRAFT_350590, C8R40DRAFT_666463	PLEOSDRAFT_1084474
OG0000565	AGABI2DRAFT_144407, AGABI2DRAFT_212297, AGABI2DRAFT_222406, AGABI2DRAFT_225746, AGABI2DRAFT_53009
OG0000566	AGABI2DRAFT_144978, AGABI2DRAFT_225671	C8R40DRAFT_1166667	PLEOSDRAFT_1058708, PLEOSDRAFT_36636
OG0000567	AGABI2DRAFT_145318	C8R40DRAFT_1158813	PLEOSDRAFT_1067028, PLEOSDRAFT_1094776, PLEOSDRAFT_1113346
OG0000568	AGABI2DRAFT_146097, AGABI2DRAFT_180909, AGABI2DRAFT_192227, AGABI2DRAFT_229573		PLEOSDRAFT_52988
OG0000569	AGABI2DRAFT_147675, AGABI2DRAFT_152533	C8R40DRAFT_1158064, C8R40DRAFT_331713	PLEOSDRAFT_1093157
OG0000570	AGABI2DRAFT_148367, AGABI2DRAFT_190228	C8R40DRAFT_1048922	PLEOSDRAFT_1087650, PLEOSDRAFT_1106375
OG0000571	AGABI2DRAFT_148575, AGABI2DRAFT_190865	C8R40DRAFT_532172	PLEOSDRAFT_1061588, PLEOSDRAFT_1069543
OG0000572	AGABI2DRAFT_152421, AGABI2DRAFT_193587	C8R40DRAFT_1044455, C8R40DRAFT_1117727	PLEOSDRAFT_1064686
OG0000573	AGABI2DRAFT_153211, AGABI2DRAFT_187599	C8R40DRAFT_1248743	PLEOSDRAFT_1031566, PLEOSDRAFT_1033296
OG0000574	AGABI2DRAFT_154135, AGABI2DRAFT_191328	C8R40DRAFT_904589	PLEOSDRAFT_41112, PLEOSDRAFT_60803
OG0000575	AGABI2DRAFT_154388	C8R40DRAFT_1163366, C8R40DRAFT_1164437, C8R40DRAFT_1168423	PLEOSDRAFT_1075315
OG0000576	AGABI2DRAFT_177010, AGABI2DRAFT_217648, AGABI2DRAFT_46852	C8R40DRAFT_1084510	PLEOSDRAFT_1061756
OG0000577	AGABI2DRAFT_177275	C8R40DRAFT_1170373, C8R40DRAFT_1253460, C8R40DRAFT_193293	PLEOSDRAFT_52429
OG0000578	AGABI2DRAFT_177546, AGABI2DRAFT_66202	C8R40DRAFT_1058977, C8R40DRAFT_1176512	PLEOSDRAFT_1089988
OG0000579	AGABI2DRAFT_177885, AGABI2DRAFT_192017	C8R40DRAFT_1121233, C8R40DRAFT_1168221	PLEOSDRAFT_1046000
OG0000580	AGABI2DRAFT_177913	C8R40DRAFT_1034470, C8R40DRAFT_1040175, C8R40DRAFT_1114625	PLEOSDRAFT_1066937
OG0000581	AGABI2DRAFT_178019, AGABI2DRAFT_217954	C8R40DRAFT_1169958, C8R40DRAFT_1178615	PLEOSDRAFT_33075
OG0000582	AGABI2DRAFT_178673	C8R40DRAFT_1144530	PLEOSDRAFT_1065763, PLEOSDRAFT_1113034, PLEOSDRAFT_159747
OG0000583	AGABI2DRAFT_179516, AGABI2DRAFT_180954	C8R40DRAFT_1178269	PLEOSDRAFT_1068451, PLEOSDRAFT_170035
OG0000584	AGABI2DRAFT_179918, AGABI2DRAFT_74932		PLEOSDRAFT_1046204, PLEOSDRAFT_1074186, PLEOSDRAFT_62198
OG0000585	AGABI2DRAFT_180594, AGABI2DRAFT_210088	C8R40DRAFT_1060832	PLEOSDRAFT_1028527, PLEOSDRAFT_1067617
OG0000586	AGABI2DRAFT_180776, AGABI2DRAFT_188820, AGABI2DRAFT_194863	C8R40DRAFT_1116313	PLEOSDRAFT_1060211
OG0000587	AGABI2DRAFT_181111	C8R40DRAFT_1086688, C8R40DRAFT_1133914	PLEOSDRAFT_1049984, PLEOSDRAFT_1109896
OG0000588	AGABI2DRAFT_183224	C8R40DRAFT_1120545, C8R40DRAFT_1168383, C8R40DRAFT_1168968	PLEOSDRAFT_1062196
OG0000589	AGABI2DRAFT_183657	C8R40DRAFT_1055751, C8R40DRAFT_1137272, C8R40DRAFT_989182	PLEOSDRAFT_50083
OG0000590	AGABI2DRAFT_183863, AGABI2DRAFT_201998, AGABI2DRAFT_66759	C8R40DRAFT_1062205	PLEOSDRAFT_1047071
OG0000591	AGABI2DRAFT_184470	C8R40DRAFT_1094083, C8R40DRAFT_1164534	PLEOSDRAFT_1040300, PLEOSDRAFT_1091377
OG0000592	AGABI2DRAFT_185592, AGABI2DRAFT_193901	C8R40DRAFT_1072090, C8R40DRAFT_520307	PLEOSDRAFT_1105040
OG0000593	AGABI2DRAFT_185786, AGABI2DRAFT_198822	C8R40DRAFT_1033369, C8R40DRAFT_1220383	PLEOSDRAFT_1060740
OG0000594	AGABI2DRAFT_185974	C8R40DRAFT_1140630	PLEOSDRAFT_1064218, PLEOSDRAFT_1065976, PLEOSDRAFT_25295
OG0000595	AGABI2DRAFT_186201	C8R40DRAFT_1059695, C8R40DRAFT_1159842, C8R40DRAFT_1261400	PLEOSDRAFT_1107913
OG0000596	AGABI2DRAFT_186233, AGABI2DRAFT_206463	C8R40DRAFT_1044228, C8R40DRAFT_1188274	PLEOSDRAFT_1112409
OG0000597	AGABI2DRAFT_186400, AGABI2DRAFT_192459	C8R40DRAFT_1169297	PLEOSDRAFT_1058188, PLEOSDRAFT_1064958
OG0000598	AGABI2DRAFT_186432, AGABI2DRAFT_193664	C8R40DRAFT_1114716, C8R40DRAFT_1238724	PLEOSDRAFT_1075795
OG0000599	AGABI2DRAFT_187009, AGABI2DRAFT_227064	C8R40DRAFT_1041361, C8R40DRAFT_1237102	PLEOSDRAFT_1103527
OG0000600	AGABI2DRAFT_187319	C8R40DRAFT_1011893, C8R40DRAFT_1037481	PLEOSDRAFT_1093927, PLEOSDRAFT_45648
OG0000601	AGABI2DRAFT_189168	C8R40DRAFT_1061140	PLEOSDRAFT_1022581, PLEOSDRAFT_1037052, PLEOSDRAFT_1102166
OG0000602	AGABI2DRAFT_189375, AGABI2DRAFT_200125	C8R40DRAFT_1075298, C8R40DRAFT_1125294	PLEOSDRAFT_1057119
OG0000603	AGABI2DRAFT_189719, AGABI2DRAFT_192815	C8R40DRAFT_1163964, C8R40DRAFT_1184316	PLEOSDRAFT_1056728
OG0000604	AGABI2DRAFT_189957, AGABI2DRAFT_201302	C8R40DRAFT_1031583, C8R40DRAFT_1255050	PLEOSDRAFT_162023
OG0000605	AGABI2DRAFT_190107	C8R40DRAFT_1048589, C8R40DRAFT_1196269, C8R40DRAFT_50301	PLEOSDRAFT_1035867
OG0000606	AGABI2DRAFT_190379, AGABI2DRAFT_192223	C8R40DRAFT_1049376	PLEOSDRAFT_1015127, PLEOSDRAFT_1058116
OG0000607	AGABI2DRAFT_190771, AGABI2DRAFT_190773	C8R40DRAFT_1039987, C8R40DRAFT_905625	PLEOSDRAFT_1096058
OG0000608	AGABI2DRAFT_191112	C8R40DRAFT_1031604	PLEOSDRAFT_1035483, PLEOSDRAFT_1036190, PLEOSDRAFT_1047431
OG0000609	AGABI2DRAFT_191871	C8R40DRAFT_1066454, C8R40DRAFT_607412	PLEOSDRAFT_1024934, PLEOSDRAFT_30562
OG0000610	AGABI2DRAFT_192157	C8R40DRAFT_1160790, C8R40DRAFT_1160807	PLEOSDRAFT_1049836, PLEOSDRAFT_173292
OG0000611	AGABI2DRAFT_192792, AGABI2DRAFT_204931, AGABI2DRAFT_73914	C8R40DRAFT_1170498	PLEOSDRAFT_158699
OG0000612	AGABI2DRAFT_192844	C8R40DRAFT_1032969	PLEOSDRAFT_1026847, PLEOSDRAFT_1061778, PLEOSDRAFT_1095817
OG0000613	AGABI2DRAFT_193452	C8R40DRAFT_1082758	PLEOSDRAFT_1103279, PLEOSDRAFT_1109288, PLEOSDRAFT_163078
OG0000614	AGABI2DRAFT_193616	C8R40DRAFT_1175537	PLEOSDRAFT_1102739, PLEOSDRAFT_1114115, PLEOSDRAFT_162136
OG0000615	AGABI2DRAFT_193749	C8R40DRAFT_491414	PLEOSDRAFT_1044935, PLEOSDRAFT_1090052, PLEOSDRAFT_52402
OG0000616	AGABI2DRAFT_193757	C8R40DRAFT_617963, C8R40DRAFT_618703	PLEOSDRAFT_1046185, PLEOSDRAFT_1091973
OG0000617	AGABI2DRAFT_193941, AGABI2DRAFT_195776	C8R40DRAFT_1039243, C8R40DRAFT_1042638	PLEOSDRAFT_1105260
OG0000618	AGABI2DRAFT_194026, AGABI2DRAFT_207679	C8R40DRAFT_1170360, C8R40DRAFT_612774, C8R40DRAFT_784456
OG0000619	AGABI2DRAFT_194062, AGABI2DRAFT_74076	C8R40DRAFT_1114374	PLEOSDRAFT_1110982, PLEOSDRAFT_31199
OG0000620	AGABI2DRAFT_194191	C8R40DRAFT_1032586, C8R40DRAFT_1040743, C8R40DRAFT_1050657	PLEOSDRAFT_1091892
OG0000621	AGABI2DRAFT_194227	C8R40DRAFT_1041816, C8R40DRAFT_1048915, C8R40DRAFT_1162627	PLEOSDRAFT_1042413
OG0000622	AGABI2DRAFT_194303	C8R40DRAFT_1051526, C8R40DRAFT_1109208	PLEOSDRAFT_1048551, PLEOSDRAFT_1064597
OG0000623	AGABI2DRAFT_194453	C8R40DRAFT_1118343	PLEOSDRAFT_1050001, PLEOSDRAFT_1068826, PLEOSDRAFT_154632
OG0000624	AGABI2DRAFT_194638, AGABI2DRAFT_205090, AGABI2DRAFT_205429, AGABI2DRAFT_72455		PLEOSDRAFT_1056411
OG0000625	AGABI2DRAFT_194657	C8R40DRAFT_1162001, C8R40DRAFT_1170997	PLEOSDRAFT_1093651, PLEOSDRAFT_1108620
OG0000626	AGABI2DRAFT_194957	C8R40DRAFT_54886, C8R40DRAFT_814727	PLEOSDRAFT_1081316, PLEOSDRAFT_1095211
OG0000627	AGABI2DRAFT_195036	C8R40DRAFT_1037516	PLEOSDRAFT_1016318, PLEOSDRAFT_1043832, PLEOSDRAFT_354
OG0000628	AGABI2DRAFT_195653, AGABI2DRAFT_66178	C8R40DRAFT_1062934, C8R40DRAFT_1104722	PLEOSDRAFT_7262
OG0000629	AGABI2DRAFT_195714, AGABI2DRAFT_211605	C8R40DRAFT_1042600, C8R40DRAFT_1160932	PLEOSDRAFT_1080466
OG0000630	AGABI2DRAFT_195895, AGABI2DRAFT_195896	C8R40DRAFT_1159926, C8R40DRAFT_578976	PLEOSDRAFT_1090739
OG0000631	AGABI2DRAFT_195916	C8R40DRAFT_1045742	PLEOSDRAFT_1040267, PLEOSDRAFT_22418, PLEOSDRAFT_28924
OG0000632	AGABI2DRAFT_196029	C8R40DRAFT_1004261, C8R40DRAFT_1171994, C8R40DRAFT_1241192	PLEOSDRAFT_1065807
OG0000633	AGABI2DRAFT_196235		PLEOSDRAFT_1096328, PLEOSDRAFT_1100822, PLEOSDRAFT_1100860, PLEOSDRAFT_1106559
OG0000634	AGABI2DRAFT_196238	C8R40DRAFT_1164901, C8R40DRAFT_1176256, C8R40DRAFT_361848	PLEOSDRAFT_1098865
OG0000635	AGABI2DRAFT_199699	C8R40DRAFT_1019000, C8R40DRAFT_1058666	PLEOSDRAFT_1038493, PLEOSDRAFT_1038923
OG0000636	AGABI2DRAFT_200465, AGABI2DRAFT_217427	C8R40DRAFT_1067978, C8R40DRAFT_1273712	PLEOSDRAFT_1039278
OG0000637	AGABI2DRAFT_200998	C8R40DRAFT_1159813	PLEOSDRAFT_1046893, PLEOSDRAFT_1078517, PLEOSDRAFT_1112279
OG0000638	AGABI2DRAFT_203319	C8R40DRAFT_473103	PLEOSDRAFT_1040078, PLEOSDRAFT_155561, PLEOSDRAFT_39433
OG0000639	AGABI2DRAFT_203340	C8R40DRAFT_1047034	PLEOSDRAFT_1077055, PLEOSDRAFT_1092917, PLEOSDRAFT_1093492
OG0000640	AGABI2DRAFT_203505, AGABI2DRAFT_211585	C8R40DRAFT_1087255, C8R40DRAFT_773584	PLEOSDRAFT_49910
OG0000641	AGABI2DRAFT_203654	C8R40DRAFT_1105898, C8R40DRAFT_1154409, C8R40DRAFT_1205885, C8R40DRAFT_662616
OG0000642	AGABI2DRAFT_204380	C8R40DRAFT_1077466, C8R40DRAFT_1177795	PLEOSDRAFT_1076434, PLEOSDRAFT_1101265
OG0000643	AGABI2DRAFT_204892	C8R40DRAFT_1098687, C8R40DRAFT_1099900	PLEOSDRAFT_1103687, PLEOSDRAFT_1104654
OG0000644	AGABI2DRAFT_205013	C8R40DRAFT_1053638, C8R40DRAFT_1060943, C8R40DRAFT_1178521, C8R40DRAFT_995890
OG0000645	AGABI2DRAFT_205955	C8R40DRAFT_1159886	PLEOSDRAFT_1053318, PLEOSDRAFT_1090083, PLEOSDRAFT_1090983
OG0000646	AGABI2DRAFT_208158	C8R40DRAFT_1178712, C8R40DRAFT_749924, C8R40DRAFT_821398	PLEOSDRAFT_1035373
OG0000647	AGABI2DRAFT_209306, AGABI2DRAFT_221018	C8R40DRAFT_1092379	PLEOSDRAFT_1083727, PLEOSDRAFT_172367
OG0000648	AGABI2DRAFT_209685	C8R40DRAFT_1096499, C8R40DRAFT_1167749, C8R40DRAFT_1176080, C8R40DRAFT_1213490
OG0000649	AGABI2DRAFT_210004, AGABI2DRAFT_63272	C8R40DRAFT_1065119	PLEOSDRAFT_1031356, PLEOSDRAFT_1108970
OG0000650	AGABI2DRAFT_210308	C8R40DRAFT_1173959, C8R40DRAFT_1174122	PLEOSDRAFT_1093300, PLEOSDRAFT_1108187
OG0000651	AGABI2DRAFT_210833	C8R40DRAFT_234443	PLEOSDRAFT_1035045, PLEOSDRAFT_1078141, PLEOSDRAFT_52691
OG0000652	AGABI2DRAFT_211948	C8R40DRAFT_1176461, C8R40DRAFT_723215	PLEOSDRAFT_1093093, PLEOSDRAFT_1097157
OG0000653	AGABI2DRAFT_214235, AGABI2DRAFT_69760	C8R40DRAFT_1037396	PLEOSDRAFT_1076810, PLEOSDRAFT_51517
OG0000654	AGABI2DRAFT_215833	C8R40DRAFT_1049504, C8R40DRAFT_1108685	PLEOSDRAFT_1090141, PLEOSDRAFT_40885
OG0000655	AGABI2DRAFT_217354	C8R40DRAFT_1047193, C8R40DRAFT_1163261	PLEOSDRAFT_1033350, PLEOSDRAFT_1074118
OG0000656	AGABI2DRAFT_219773	C8R40DRAFT_1083357	PLEOSDRAFT_1063706, PLEOSDRAFT_1103007, PLEOSDRAFT_27283
OG0000657	AGABI2DRAFT_221245	C8R40DRAFT_214280	PLEOSDRAFT_1089895, PLEOSDRAFT_156336, PLEOSDRAFT_199511
OG0000658	AGABI2DRAFT_221937	C8R40DRAFT_1045328, C8R40DRAFT_1104199, C8R40DRAFT_206238	PLEOSDRAFT_1065515
OG0000659	AGABI2DRAFT_222775		PLEOSDRAFT_1041383, PLEOSDRAFT_1059702, PLEOSDRAFT_1108797, PLEOSDRAFT_1113156
OG0000660	AGABI2DRAFT_226540	C8R40DRAFT_1063010, C8R40DRAFT_1079562	PLEOSDRAFT_1051856, PLEOSDRAFT_1095192
OG0000661	AGABI2DRAFT_228330, AGABI2DRAFT_53621, AGABI2DRAFT_66978	C8R40DRAFT_1055216, C8R40DRAFT_336780
OG0000662	AGABI2DRAFT_228355	C8R40DRAFT_818980	PLEOSDRAFT_1050244, PLEOSDRAFT_1052949, PLEOSDRAFT_1100120
OG0000663	AGABI2DRAFT_229569	C8R40DRAFT_1127660, C8R40DRAFT_1189265, C8R40DRAFT_753389	PLEOSDRAFT_1111711
OG0000664	AGABI2DRAFT_52638	C8R40DRAFT_1116578, C8R40DRAFT_553037	PLEOSDRAFT_1110336, PLEOSDRAFT_1111884
OG0000665	AGABI2DRAFT_56437, AGABI2DRAFT_56440, AGABI2DRAFT_74832, AGABI2DRAFT_77664, AGABI2DRAFT_79843
OG0000666	AGABI2DRAFT_64231	C8R40DRAFT_1158339, C8R40DRAFT_1169380, C8R40DRAFT_1200842, C8R40DRAFT_300744
OG0000667	AGABI2DRAFT_64406	C8R40DRAFT_1051591, C8R40DRAFT_1056813, C8R40DRAFT_1074023, C8R40DRAFT_859790
OG0000668	AGABI2DRAFT_64825	C8R40DRAFT_1058951, C8R40DRAFT_1059143, C8R40DRAFT_1164658	PLEOSDRAFT_1112895
OG0000669	AGABI2DRAFT_66698	C8R40DRAFT_1120118, C8R40DRAFT_1127156	PLEOSDRAFT_1095075, PLEOSDRAFT_1113824
OG0000670	AGABI2DRAFT_68163	C8R40DRAFT_1256911	PLEOSDRAFT_1046498, PLEOSDRAFT_153895, PLEOSDRAFT_161578
OG0000671	AGABI2DRAFT_71914	C8R40DRAFT_1169810, C8R40DRAFT_1172912, C8R40DRAFT_1172914	PLEOSDRAFT_160581
OG0000672	AGABI2DRAFT_76351	C8R40DRAFT_1251440, C8R40DRAFT_1256142	PLEOSDRAFT_1079122, PLEOSDRAFT_1104569
OG0000673	AGABI2DRAFT_77707	C8R40DRAFT_1270779, C8R40DRAFT_659305	PLEOSDRAFT_1037116, PLEOSDRAFT_1079410
OG0000674	AGABI2DRAFT_78715	C8R40DRAFT_504166	PLEOSDRAFT_1096123, PLEOSDRAFT_1102436, PLEOSDRAFT_1111604
OG0000675	AGABI2DRAFT_79085	C8R40DRAFT_1037715, C8R40DRAFT_1038007	PLEOSDRAFT_1030439, PLEOSDRAFT_1034994
OG0000676		C8R40DRAFT_1002498, C8R40DRAFT_1008610, C8R40DRAFT_1036276, C8R40DRAFT_1038569, C8R40DRAFT_1043370
OG0000677		C8R40DRAFT_1003336, C8R40DRAFT_1012082, C8R40DRAFT_1041146, C8R40DRAFT_1071484, C8R40DRAFT_1075023
OG0000678		C8R40DRAFT_1004130, C8R40DRAFT_1013024, C8R40DRAFT_1055040, C8R40DRAFT_1055280, C8R40DRAFT_999680
OG0000679		C8R40DRAFT_1011273, C8R40DRAFT_1029429, C8R40DRAFT_1052951, C8R40DRAFT_1065057, C8R40DRAFT_993529
OG0000680		C8R40DRAFT_1012104, C8R40DRAFT_1018114, C8R40DRAFT_1027607, C8R40DRAFT_1037621, C8R40DRAFT_1050402
OG0000681		C8R40DRAFT_1015462, C8R40DRAFT_1019898, C8R40DRAFT_1028865, C8R40DRAFT_1029852, C8R40DRAFT_1056848
OG0000682		C8R40DRAFT_1022168	PLEOSDRAFT_1042558, PLEOSDRAFT_1045916, PLEOSDRAFT_1060689, PLEOSDRAFT_1108796
OG0000683		C8R40DRAFT_1032643, C8R40DRAFT_1059406, C8R40DRAFT_1074370, C8R40DRAFT_1158541, C8R40DRAFT_1158970
OG0000684		C8R40DRAFT_1034303, C8R40DRAFT_1038042, C8R40DRAFT_1050380, C8R40DRAFT_1051011, C8R40DRAFT_1052575
OG0000685		C8R40DRAFT_1036880, C8R40DRAFT_1100295, C8R40DRAFT_309058	PLEOSDRAFT_1034729, PLEOSDRAFT_1075627
OG0000686		C8R40DRAFT_1037786, C8R40DRAFT_1067086, C8R40DRAFT_1071083, C8R40DRAFT_1121613	PLEOSDRAFT_1032771
OG0000687		C8R40DRAFT_1038286, C8R40DRAFT_1131784, C8R40DRAFT_506227, C8R40DRAFT_762823, C8R40DRAFT_838514
OG0000688		C8R40DRAFT_1038422, C8R40DRAFT_104139, C8R40DRAFT_1041956, C8R40DRAFT_1046491, C8R40DRAFT_784203
OG0000689		C8R40DRAFT_1038479, C8R40DRAFT_1047792, C8R40DRAFT_1071665, C8R40DRAFT_1171713, C8R40DRAFT_1173522
OG0000690		C8R40DRAFT_1038744, C8R40DRAFT_1044110, C8R40DRAFT_1044115, C8R40DRAFT_1158659, C8R40DRAFT_1160289
OG0000691		C8R40DRAFT_1041379, C8R40DRAFT_1073803, C8R40DRAFT_1220918, C8R40DRAFT_1239135, C8R40DRAFT_1268425
OG0000692		C8R40DRAFT_1041837, C8R40DRAFT_1098546, C8R40DRAFT_1159365, C8R40DRAFT_558070	PLEOSDRAFT_1084780
OG0000693		C8R40DRAFT_1041859, C8R40DRAFT_1075884	PLEOSDRAFT_1048694, PLEOSDRAFT_1065447, PLEOSDRAFT_1095033
OG0000694		C8R40DRAFT_1044598, C8R40DRAFT_1170219, C8R40DRAFT_1170220, C8R40DRAFT_1170223, C8R40DRAFT_1243321
OG0000695		C8R40DRAFT_1048095, C8R40DRAFT_1048141, C8R40DRAFT_1050037, C8R40DRAFT_1052542, C8R40DRAFT_1055172
OG0000696		C8R40DRAFT_1049434	PLEOSDRAFT_1025856, PLEOSDRAFT_1045618, PLEOSDRAFT_19265, PLEOSDRAFT_30016
OG0000697		C8R40DRAFT_1049584, C8R40DRAFT_1069259, C8R40DRAFT_1158159	PLEOSDRAFT_1047798, PLEOSDRAFT_1078540
OG0000698		C8R40DRAFT_1051177, C8R40DRAFT_1104265, C8R40DRAFT_1159195, C8R40DRAFT_1163439	PLEOSDRAFT_1032013
OG0000699		C8R40DRAFT_1054125, C8R40DRAFT_1174351, C8R40DRAFT_1247962, C8R40DRAFT_842456, C8R40DRAFT_901285
OG0000700		C8R40DRAFT_1054708	PLEOSDRAFT_1023682, PLEOSDRAFT_1104220, PLEOSDRAFT_1111921, PLEOSDRAFT_1113687
OG0000701		C8R40DRAFT_1055648, C8R40DRAFT_1077910, C8R40DRAFT_1128083, C8R40DRAFT_1138682, C8R40DRAFT_39626
OG0000702		C8R40DRAFT_1058439, C8R40DRAFT_1064990, C8R40DRAFT_1073747, C8R40DRAFT_1128865, C8R40DRAFT_1176295
OG0000703		C8R40DRAFT_1064712, C8R40DRAFT_1164352, C8R40DRAFT_1251167, C8R40DRAFT_1269408, C8R40DRAFT_1272422
OG0000704		C8R40DRAFT_1067158, C8R40DRAFT_1166014, C8R40DRAFT_1173126, C8R40DRAFT_1174434, C8R40DRAFT_1175987
OG0000705		C8R40DRAFT_1067160, C8R40DRAFT_1166016, C8R40DRAFT_1173128, C8R40DRAFT_1174436, C8R40DRAFT_1175989
OG0000706		C8R40DRAFT_1067372, C8R40DRAFT_1071662, C8R40DRAFT_1072574, C8R40DRAFT_1165169, C8R40DRAFT_731840
OG0000707		C8R40DRAFT_1067959, C8R40DRAFT_264724	PLEOSDRAFT_1108729, PLEOSDRAFT_1113407, PLEOSDRAFT_174703
OG0000708		C8R40DRAFT_1068155, C8R40DRAFT_1172944, C8R40DRAFT_1178009, C8R40DRAFT_1178011, C8R40DRAFT_848008
OG0000709		C8R40DRAFT_1068351, C8R40DRAFT_1171822, C8R40DRAFT_1174681, C8R40DRAFT_1174731, C8R40DRAFT_1174842
OG0000710		C8R40DRAFT_1068595, C8R40DRAFT_1072468, C8R40DRAFT_1072723, C8R40DRAFT_1172918, C8R40DRAFT_1178935
OG0000711		C8R40DRAFT_1069518, C8R40DRAFT_1104453, C8R40DRAFT_1170625, C8R40DRAFT_889261, C8R40DRAFT_889477
OG0000712		C8R40DRAFT_1069942, C8R40DRAFT_1164638, C8R40DRAFT_1237583, C8R40DRAFT_286949, C8R40DRAFT_287182
OG0000713		C8R40DRAFT_1070122, C8R40DRAFT_1071032, C8R40DRAFT_1072019, C8R40DRAFT_1176211, C8R40DRAFT_1208042
OG0000714		C8R40DRAFT_1070355, C8R40DRAFT_1171748, C8R40DRAFT_1237981, C8R40DRAFT_456510, C8R40DRAFT_466796
OG0000715		C8R40DRAFT_1070478, C8R40DRAFT_1171946, C8R40DRAFT_1255760, C8R40DRAFT_343778	PLEOSDRAFT_1114301
OG0000716		C8R40DRAFT_1070560, C8R40DRAFT_1071493, C8R40DRAFT_1071745, C8R40DRAFT_1166611, C8R40DRAFT_1171849
OG0000717		C8R40DRAFT_1070868, C8R40DRAFT_1167519, C8R40DRAFT_1241840, C8R40DRAFT_826464, C8R40DRAFT_858542
OG0000718		C8R40DRAFT_1073602, C8R40DRAFT_1163292, C8R40DRAFT_1213429, C8R40DRAFT_669684	PLEOSDRAFT_1093952
OG0000719		C8R40DRAFT_1078169, C8R40DRAFT_1190920, C8R40DRAFT_240786, C8R40DRAFT_814762	PLEOSDRAFT_1069316
OG0000720		C8R40DRAFT_1091894	PLEOSDRAFT_1074665, PLEOSDRAFT_1088317, PLEOSDRAFT_1103984, PLEOSDRAFT_51304
OG0000721		C8R40DRAFT_1092631, C8R40DRAFT_1101267, C8R40DRAFT_1187045, C8R40DRAFT_160645, C8R40DRAFT_635967
OG0000722		C8R40DRAFT_1106299, C8R40DRAFT_1171065, C8R40DRAFT_1235261, C8R40DRAFT_1237520, C8R40DRAFT_1265464
OG0000723		C8R40DRAFT_1116584	PLEOSDRAFT_1088291, PLEOSDRAFT_1096488, PLEOSDRAFT_154883, PLEOSDRAFT_162628
OG0000724		C8R40DRAFT_1119998, C8R40DRAFT_1121567, C8R40DRAFT_1121574, C8R40DRAFT_194701, C8R40DRAFT_635762
OG0000725		C8R40DRAFT_1134593, C8R40DRAFT_1176234, C8R40DRAFT_1240768, C8R40DRAFT_709429	PLEOSDRAFT_1041420
OG0000726		C8R40DRAFT_1150820, C8R40DRAFT_1178181, C8R40DRAFT_1242070, C8R40DRAFT_1242074	PLEOSDRAFT_51277
OG0000727		C8R40DRAFT_1165227, C8R40DRAFT_1268208	PLEOSDRAFT_1081497, PLEOSDRAFT_1107980, PLEOSDRAFT_169430
OG0000728		C8R40DRAFT_1166609, C8R40DRAFT_1171848, C8R40DRAFT_1172010, C8R40DRAFT_1173264, C8R40DRAFT_1173628
OG0000729		C8R40DRAFT_1166953, C8R40DRAFT_1175854, C8R40DRAFT_1178176, C8R40DRAFT_492514, C8R40DRAFT_887483
OG0000730		C8R40DRAFT_1169066, C8R40DRAFT_1170618, C8R40DRAFT_1241926, C8R40DRAFT_1265207, C8R40DRAFT_889385
OG0000731		C8R40DRAFT_1169587	PLEOSDRAFT_1033638, PLEOSDRAFT_1062997, PLEOSDRAFT_1076297, PLEOSDRAFT_27293
OG0000732		C8R40DRAFT_1176905	PLEOSDRAFT_1032028, PLEOSDRAFT_1049937, PLEOSDRAFT_1050878, PLEOSDRAFT_1051431
OG0000733		C8R40DRAFT_1176921, C8R40DRAFT_1176922, C8R40DRAFT_1176929, C8R40DRAFT_1176930, C8R40DRAFT_1268133
OG0000734		C8R40DRAFT_238906	PLEOSDRAFT_1024902, PLEOSDRAFT_1037801, PLEOSDRAFT_29692, PLEOSDRAFT_36238
OG0000735		C8R40DRAFT_819471	PLEOSDRAFT_1045992, PLEOSDRAFT_1051346, PLEOSDRAFT_1113549, PLEOSDRAFT_155664
OG0000736			PLEOSDRAFT_1011627, PLEOSDRAFT_1038347, PLEOSDRAFT_1082607, PLEOSDRAFT_1108029, PLEOSDRAFT_1111875
OG0000737			PLEOSDRAFT_1011682, PLEOSDRAFT_1040288, PLEOSDRAFT_1048159, PLEOSDRAFT_1048719, PLEOSDRAFT_36614
OG0000738			PLEOSDRAFT_1015173, PLEOSDRAFT_1015211, PLEOSDRAFT_1015212, PLEOSDRAFT_1015251, PLEOSDRAFT_1046052
OG0000739			PLEOSDRAFT_1015783, PLEOSDRAFT_1015785, PLEOSDRAFT_1033431, PLEOSDRAFT_1045182, PLEOSDRAFT_1046982
OG0000740			PLEOSDRAFT_1016084, PLEOSDRAFT_1016092, PLEOSDRAFT_1025604, PLEOSDRAFT_1034433, PLEOSDRAFT_1043366
OG0000741			PLEOSDRAFT_1016085, PLEOSDRAFT_1016088, PLEOSDRAFT_1025603, PLEOSDRAFT_1037409, PLEOSDRAFT_1043992
OG0000742			PLEOSDRAFT_1043737, PLEOSDRAFT_1044861, PLEOSDRAFT_1051492, PLEOSDRAFT_1106577, PLEOSDRAFT_171862
OG0000743			PLEOSDRAFT_1048199, PLEOSDRAFT_1104972, PLEOSDRAFT_1106825, PLEOSDRAFT_1112950, PLEOSDRAFT_162256
OG0000744			PLEOSDRAFT_1067850, PLEOSDRAFT_1073880, PLEOSDRAFT_1092788, PLEOSDRAFT_169021, PLEOSDRAFT_51198
OG0000745			PLEOSDRAFT_1079801, PLEOSDRAFT_1109893, PLEOSDRAFT_163164, PLEOSDRAFT_163352, PLEOSDRAFT_163685
OG0000746			PLEOSDRAFT_1081246, PLEOSDRAFT_1110969, PLEOSDRAFT_153422, PLEOSDRAFT_154022, PLEOSDRAFT_171384
OG0000747			PLEOSDRAFT_1081927, PLEOSDRAFT_1088403, PLEOSDRAFT_1101475, PLEOSDRAFT_169254, PLEOSDRAFT_171568
OG0000748			PLEOSDRAFT_1082259, PLEOSDRAFT_1082659, PLEOSDRAFT_1105289, PLEOSDRAFT_1107571, PLEOSDRAFT_170376
OG0000749			PLEOSDRAFT_1083357, PLEOSDRAFT_154812, PLEOSDRAFT_160394, PLEOSDRAFT_160716, PLEOSDRAFT_168509
OG0000750			PLEOSDRAFT_1085348, PLEOSDRAFT_1099763, PLEOSDRAFT_1100282, PLEOSDRAFT_1106396, PLEOSDRAFT_1109442
OG0000751			PLEOSDRAFT_1085459, PLEOSDRAFT_1085461, PLEOSDRAFT_1106078, PLEOSDRAFT_1108037, PLEOSDRAFT_157625
OG0000752			PLEOSDRAFT_1085481, PLEOSDRAFT_1097411, PLEOSDRAFT_1109673, PLEOSDRAFT_159798, PLEOSDRAFT_174162
OG0000753			PLEOSDRAFT_1086212, PLEOSDRAFT_1086232, PLEOSDRAFT_1108228, PLEOSDRAFT_1108264, PLEOSDRAFT_162191
OG0000754			PLEOSDRAFT_1086853, PLEOSDRAFT_1090230, PLEOSDRAFT_1090852, PLEOSDRAFT_1109052, PLEOSDRAFT_170855
OG0000755			PLEOSDRAFT_1089818, PLEOSDRAFT_1089819, PLEOSDRAFT_1111200, PLEOSDRAFT_163463, PLEOSDRAFT_171959
OG0000756			PLEOSDRAFT_1099965, PLEOSDRAFT_1100738, PLEOSDRAFT_1106110, PLEOSDRAFT_1106393, PLEOSDRAFT_1108087
OG0000757			PLEOSDRAFT_1102733, PLEOSDRAFT_1111900, PLEOSDRAFT_1111915, PLEOSDRAFT_175905, PLEOSDRAFT_27773
OG0000758			PLEOSDRAFT_1107024, PLEOSDRAFT_1109786, PLEOSDRAFT_1114683, PLEOSDRAFT_163576, PLEOSDRAFT_172001
OG0000759			PLEOSDRAFT_1107485, PLEOSDRAFT_164187, PLEOSDRAFT_167821, PLEOSDRAFT_170106, PLEOSDRAFT_170610
OG0000760			PLEOSDRAFT_1108419, PLEOSDRAFT_154841, PLEOSDRAFT_160672, PLEOSDRAFT_163224, PLEOSDRAFT_170698
OG0000761			PLEOSDRAFT_1109178, PLEOSDRAFT_1109184, PLEOSDRAFT_1109641, PLEOSDRAFT_1109649, PLEOSDRAFT_1110157
OG0000762			PLEOSDRAFT_1109785, PLEOSDRAFT_1109787, PLEOSDRAFT_1109848, PLEOSDRAFT_160747, PLEOSDRAFT_163582
OG0000763			PLEOSDRAFT_157713, PLEOSDRAFT_157726, PLEOSDRAFT_157727, PLEOSDRAFT_165164, PLEOSDRAFT_167768
OG0000764	AGABI2DRAFT_113824	C8R40DRAFT_1162803	PLEOSDRAFT_1047986, PLEOSDRAFT_1062993
OG0000765	AGABI2DRAFT_114450	C8R40DRAFT_1061265, C8R40DRAFT_26471	PLEOSDRAFT_155131
OG0000766	AGABI2DRAFT_114681, AGABI2DRAFT_116156, AGABI2DRAFT_117588, AGABI2DRAFT_117920
OG0000767	AGABI2DRAFT_114892, AGABI2DRAFT_176419, AGABI2DRAFT_176434, AGABI2DRAFT_179059
OG0000768	AGABI2DRAFT_115218, AGABI2DRAFT_194553	C8R40DRAFT_1059464	PLEOSDRAFT_1110502
OG0000769	AGABI2DRAFT_115365, AGABI2DRAFT_120681, AGABI2DRAFT_141576, AGABI2DRAFT_145081
OG0000770	AGABI2DRAFT_115616, AGABI2DRAFT_115617, AGABI2DRAFT_115624, AGABI2DRAFT_121238
OG0000771	AGABI2DRAFT_115724	C8R40DRAFT_515147	PLEOSDRAFT_1099509, PLEOSDRAFT_152800
OG0000772	AGABI2DRAFT_115777, AGABI2DRAFT_200631	C8R40DRAFT_1117572	PLEOSDRAFT_1034045
OG0000773	AGABI2DRAFT_115822	C8R40DRAFT_1074846, C8R40DRAFT_1177204	PLEOSDRAFT_1047326
OG0000774	AGABI2DRAFT_115901, AGABI2DRAFT_177067, AGABI2DRAFT_177069, AGABI2DRAFT_191046
OG0000775	AGABI2DRAFT_116109, AGABI2DRAFT_116110, AGABI2DRAFT_141219	C8R40DRAFT_1176767
OG0000776	AGABI2DRAFT_116167, AGABI2DRAFT_118879, AGABI2DRAFT_71062, AGABI2DRAFT_76704
OG0000777	AGABI2DRAFT_116170, AGABI2DRAFT_119865, AGABI2DRAFT_123144, AGABI2DRAFT_146053
OG0000778	AGABI2DRAFT_116236	C8R40DRAFT_1074866	PLEOSDRAFT_1109505, PLEOSDRAFT_161264
OG0000779	AGABI2DRAFT_116341	C8R40DRAFT_1268008, C8R40DRAFT_360771	PLEOSDRAFT_1097798
OG0000780	AGABI2DRAFT_116475, AGABI2DRAFT_191415, AGABI2DRAFT_66184		PLEOSDRAFT_1046436
OG0000781	AGABI2DRAFT_116494, AGABI2DRAFT_122127, AGABI2DRAFT_146775, AGABI2DRAFT_209270
OG0000782	AGABI2DRAFT_116569, AGABI2DRAFT_177485, AGABI2DRAFT_191518		PLEOSDRAFT_1112361
OG0000783	AGABI2DRAFT_116690	C8R40DRAFT_1265389, C8R40DRAFT_880111	PLEOSDRAFT_60976
OG0000784	AGABI2DRAFT_116917	C8R40DRAFT_1068043, C8R40DRAFT_1241414	PLEOSDRAFT_1082910
OG0000785	AGABI2DRAFT_117525, AGABI2DRAFT_135725, AGABI2DRAFT_135726, AGABI2DRAFT_192229
OG0000786	AGABI2DRAFT_117617, AGABI2DRAFT_142844, AGABI2DRAFT_178148, AGABI2DRAFT_56108
OG0000787	AGABI2DRAFT_117829	C8R40DRAFT_689135	PLEOSDRAFT_1083864, PLEOSDRAFT_1089873
OG0000788	AGABI2DRAFT_118159, AGABI2DRAFT_204905	C8R40DRAFT_1170476	PLEOSDRAFT_1040792
OG0000789	AGABI2DRAFT_118209	C8R40DRAFT_1036439	PLEOSDRAFT_1050633, PLEOSDRAFT_39721
OG0000790	AGABI2DRAFT_118368, AGABI2DRAFT_119976	C8R40DRAFT_1165219	PLEOSDRAFT_1105099
OG0000791	AGABI2DRAFT_118403	C8R40DRAFT_1075288, C8R40DRAFT_1113820	PLEOSDRAFT_159191
OG0000792	AGABI2DRAFT_118817	C8R40DRAFT_1170869	PLEOSDRAFT_1056359, PLEOSDRAFT_61696
OG0000793	AGABI2DRAFT_118915	C8R40DRAFT_1036697, C8R40DRAFT_1067359	PLEOSDRAFT_1077656
OG0000794	AGABI2DRAFT_119147	C8R40DRAFT_1020937, C8R40DRAFT_1160250	PLEOSDRAFT_168592
OG0000795	AGABI2DRAFT_119159, AGABI2DRAFT_196313, AGABI2DRAFT_211283, AGABI2DRAFT_60514
OG0000796	AGABI2DRAFT_119382, AGABI2DRAFT_193668		PLEOSDRAFT_1078415, PLEOSDRAFT_62071
OG0000797	AGABI2DRAFT_119761, AGABI2DRAFT_136997, AGABI2DRAFT_177999, AGABI2DRAFT_179054
OG0000798	AGABI2DRAFT_119910, AGABI2DRAFT_120686, AGABI2DRAFT_120687, AGABI2DRAFT_122519
OG0000799	AGABI2DRAFT_119921, AGABI2DRAFT_149831, AGABI2DRAFT_65422, AGABI2DRAFT_79432
OG0000800	AGABI2DRAFT_120077	C8R40DRAFT_1059489, C8R40DRAFT_1202726	PLEOSDRAFT_1035101
OG0000801	AGABI2DRAFT_120153		PLEOSDRAFT_1100454, PLEOSDRAFT_1101114, PLEOSDRAFT_1112866
OG0000802	AGABI2DRAFT_120383, AGABI2DRAFT_194364	C8R40DRAFT_1111059, C8R40DRAFT_1238347
OG0000803	AGABI2DRAFT_120410, AGABI2DRAFT_194372, AGABI2DRAFT_194373, AGABI2DRAFT_194376
OG0000804	AGABI2DRAFT_120609, AGABI2DRAFT_192194	C8R40DRAFT_1054086	PLEOSDRAFT_1041000
OG0000805	AGABI2DRAFT_120825, AGABI2DRAFT_120843, AGABI2DRAFT_120860, AGABI2DRAFT_195067
OG0000806	AGABI2DRAFT_120844, AGABI2DRAFT_120846, AGABI2DRAFT_194648		PLEOSDRAFT_31354
OG0000807	AGABI2DRAFT_121012, AGABI2DRAFT_187123	C8R40DRAFT_1053306	PLEOSDRAFT_1060331
OG0000808	AGABI2DRAFT_121061	C8R40DRAFT_1036356, C8R40DRAFT_1180904, C8R40DRAFT_1210037
OG0000809	AGABI2DRAFT_121171	C8R40DRAFT_1178000, C8R40DRAFT_739093	PLEOSDRAFT_1033160
OG0000810	AGABI2DRAFT_121189, AGABI2DRAFT_187673	C8R40DRAFT_1268636	PLEOSDRAFT_1073245
OG0000811	AGABI2DRAFT_121607, AGABI2DRAFT_219279		PLEOSDRAFT_1042671, PLEOSDRAFT_1059114
OG0000812	AGABI2DRAFT_121689	C8R40DRAFT_1066330	PLEOSDRAFT_1051491, PLEOSDRAFT_1108547
OG0000813	AGABI2DRAFT_121752	C8R40DRAFT_335975	PLEOSDRAFT_1058277, PLEOSDRAFT_1096601
OG0000814	AGABI2DRAFT_121856, AGABI2DRAFT_181629, AGABI2DRAFT_181630	C8R40DRAFT_1057772
OG0000815	AGABI2DRAFT_121902, AGABI2DRAFT_138958, AGABI2DRAFT_195272		PLEOSDRAFT_35575
OG0000816	AGABI2DRAFT_122121	C8R40DRAFT_1170721, C8R40DRAFT_237682	PLEOSDRAFT_162541
OG0000817	AGABI2DRAFT_122217, AGABI2DRAFT_122759, AGABI2DRAFT_122761, AGABI2DRAFT_181316
OG0000818	AGABI2DRAFT_122303, AGABI2DRAFT_196205	C8R40DRAFT_1044012	PLEOSDRAFT_1077289
OG0000819	AGABI2DRAFT_122310	C8R40DRAFT_101200, C8R40DRAFT_6908	PLEOSDRAFT_170822
OG0000820	AGABI2DRAFT_122375	C8R40DRAFT_1063205, C8R40DRAFT_887498, C8R40DRAFT_887942
OG0000821	AGABI2DRAFT_122726	C8R40DRAFT_1160285	PLEOSDRAFT_1113425, PLEOSDRAFT_61539
OG0000822	AGABI2DRAFT_122803	C8R40DRAFT_1054440	PLEOSDRAFT_1032825, PLEOSDRAFT_1094573
OG0000823	AGABI2DRAFT_122864	C8R40DRAFT_1050745, C8R40DRAFT_1059175, C8R40DRAFT_1084935
OG0000824	AGABI2DRAFT_122913, AGABI2DRAFT_178686, AGABI2DRAFT_178851	C8R40DRAFT_1166841
OG0000825	AGABI2DRAFT_123020, AGABI2DRAFT_229477	C8R40DRAFT_1176230	PLEOSDRAFT_1109758
OG0000826	AGABI2DRAFT_123146, AGABI2DRAFT_203742	C8R40DRAFT_1135470	PLEOSDRAFT_1041829
OG0000827	AGABI2DRAFT_123172, AGABI2DRAFT_196068	C8R40DRAFT_1184206	PLEOSDRAFT_152448
OG0000828	AGABI2DRAFT_123279	C8R40DRAFT_1166191, C8R40DRAFT_583107	PLEOSDRAFT_1114274
OG0000829	AGABI2DRAFT_123353, AGABI2DRAFT_123354, AGABI2DRAFT_123355, AGABI2DRAFT_139824
OG0000830	AGABI2DRAFT_123359, AGABI2DRAFT_139843, AGABI2DRAFT_212935, AGABI2DRAFT_69247
OG0000831	AGABI2DRAFT_133109, AGABI2DRAFT_182387	C8R40DRAFT_1233821	PLEOSDRAFT_1111461
OG0000832	AGABI2DRAFT_133187, AGABI2DRAFT_192322	C8R40DRAFT_1097562	PLEOSDRAFT_1088443
OG0000833	AGABI2DRAFT_133983	C8R40DRAFT_1040272	PLEOSDRAFT_1052108, PLEOSDRAFT_1066794
OG0000834	AGABI2DRAFT_134270	C8R40DRAFT_1058969, C8R40DRAFT_1262226	PLEOSDRAFT_1062678
OG0000835	AGABI2DRAFT_134807, AGABI2DRAFT_194588	C8R40DRAFT_1070686	PLEOSDRAFT_35803
OG0000836	AGABI2DRAFT_134879, AGABI2DRAFT_135011	C8R40DRAFT_1051741	PLEOSDRAFT_1046802
OG0000837	AGABI2DRAFT_135078	C8R40DRAFT_1044033	PLEOSDRAFT_1078211, PLEOSDRAFT_61523
OG0000838	AGABI2DRAFT_135160	C8R40DRAFT_1038817	PLEOSDRAFT_1072522, PLEOSDRAFT_50204
OG0000839	AGABI2DRAFT_136942	C8R40DRAFT_364201	PLEOSDRAFT_1044754, PLEOSDRAFT_1105826
OG0000840	AGABI2DRAFT_138323, AGABI2DRAFT_153117, AGABI2DRAFT_181621, AGABI2DRAFT_196120
OG0000841	AGABI2DRAFT_138470, AGABI2DRAFT_76166	C8R40DRAFT_550458	PLEOSDRAFT_60887
OG0000842	AGABI2DRAFT_138604	C8R40DRAFT_1074777, C8R40DRAFT_768969	PLEOSDRAFT_176457
OG0000843	AGABI2DRAFT_138762, AGABI2DRAFT_193833	C8R40DRAFT_1071115, C8R40DRAFT_1092835
OG0000844	AGABI2DRAFT_138779, AGABI2DRAFT_148228, AGABI2DRAFT_153070, AGABI2DRAFT_154736
OG0000845	AGABI2DRAFT_138863		PLEOSDRAFT_1097231, PLEOSDRAFT_159536, PLEOSDRAFT_176603
OG0000846	AGABI2DRAFT_139373	C8R40DRAFT_1099813, C8R40DRAFT_1261083	PLEOSDRAFT_1068722
OG0000847	AGABI2DRAFT_139439	C8R40DRAFT_1097164, C8R40DRAFT_1268220	PLEOSDRAFT_50479
OG0000848	AGABI2DRAFT_140292, AGABI2DRAFT_43455, AGABI2DRAFT_53307, AGABI2DRAFT_59299
OG0000849	AGABI2DRAFT_143356, AGABI2DRAFT_222260	C8R40DRAFT_1177280, C8R40DRAFT_1177281
OG0000850	AGABI2DRAFT_143817	C8R40DRAFT_1036815, C8R40DRAFT_1087629	PLEOSDRAFT_1066109
OG0000851	AGABI2DRAFT_144363, AGABI2DRAFT_72311	C8R40DRAFT_1072550	PLEOSDRAFT_1066452
OG0000852	AGABI2DRAFT_147171, AGABI2DRAFT_216986	C8R40DRAFT_1271489	PLEOSDRAFT_1073757
OG0000853	AGABI2DRAFT_147953, AGABI2DRAFT_191883	C8R40DRAFT_182253	PLEOSDRAFT_1111277
OG0000854	AGABI2DRAFT_148258	C8R40DRAFT_9769	PLEOSDRAFT_1037070, PLEOSDRAFT_1102093
OG0000855	AGABI2DRAFT_148361, AGABI2DRAFT_176395, AGABI2DRAFT_176396, AGABI2DRAFT_190231
OG0000856	AGABI2DRAFT_148659	C8R40DRAFT_1159490, C8R40DRAFT_1162081	PLEOSDRAFT_1047891
OG0000857	AGABI2DRAFT_149045, AGABI2DRAFT_210080	C8R40DRAFT_1054779	PLEOSDRAFT_1110825
OG0000858	AGABI2DRAFT_149048, AGABI2DRAFT_69121	C8R40DRAFT_1272652	PLEOSDRAFT_1031227
OG0000859	AGABI2DRAFT_149505	C8R40DRAFT_1058212, C8R40DRAFT_1112035, C8R40DRAFT_1176254
OG0000860	AGABI2DRAFT_149555	C8R40DRAFT_353543	PLEOSDRAFT_1106887, PLEOSDRAFT_1113788
OG0000861	AGABI2DRAFT_150561, AGABI2DRAFT_192586	C8R40DRAFT_227484	PLEOSDRAFT_1041369
OG0000862	AGABI2DRAFT_150780	C8R40DRAFT_1045795, C8R40DRAFT_1105173	PLEOSDRAFT_1041271
OG0000863	AGABI2DRAFT_151104	C8R40DRAFT_1053567, C8R40DRAFT_1271472	PLEOSDRAFT_1061222
OG0000864	AGABI2DRAFT_151207	C8R40DRAFT_1066414, C8R40DRAFT_24221	PLEOSDRAFT_1064641
OG0000865	AGABI2DRAFT_151460	C8R40DRAFT_1056980	PLEOSDRAFT_1051426, PLEOSDRAFT_1113153
OG0000866	AGABI2DRAFT_151584	C8R40DRAFT_1037509	PLEOSDRAFT_1053480, PLEOSDRAFT_1057262
OG0000867	AGABI2DRAFT_151745	C8R40DRAFT_1067263, C8R40DRAFT_680240	PLEOSDRAFT_168906
OG0000868	AGABI2DRAFT_152299	C8R40DRAFT_1047548, C8R40DRAFT_1172016	PLEOSDRAFT_1105441
OG0000869	AGABI2DRAFT_152366, AGABI2DRAFT_196053, AGABI2DRAFT_212589		PLEOSDRAFT_1060188
OG0000870	AGABI2DRAFT_152889	C8R40DRAFT_1032868	PLEOSDRAFT_1079656, PLEOSDRAFT_1114501
OG0000871	AGABI2DRAFT_154754, AGABI2DRAFT_190577	C8R40DRAFT_1159542	PLEOSDRAFT_1061635
OG0000872	AGABI2DRAFT_175594	C8R40DRAFT_1163429	PLEOSDRAFT_1060777, PLEOSDRAFT_1105502
OG0000873	AGABI2DRAFT_176302, AGABI2DRAFT_181939	C8R40DRAFT_1205574	PLEOSDRAFT_1035761
OG0000874	AGABI2DRAFT_176452, AGABI2DRAFT_176453	C8R40DRAFT_1112493	PLEOSDRAFT_1050744
OG0000875	AGABI2DRAFT_176876, AGABI2DRAFT_176878, AGABI2DRAFT_195362, AGABI2DRAFT_200355
OG0000876	AGABI2DRAFT_177762, AGABI2DRAFT_192638	C8R40DRAFT_1132113	PLEOSDRAFT_1112885
OG0000877	AGABI2DRAFT_177977	C8R40DRAFT_1086834, C8R40DRAFT_1137758, C8R40DRAFT_1251397
OG0000878	AGABI2DRAFT_178034	C8R40DRAFT_1116485, C8R40DRAFT_53902	PLEOSDRAFT_160369
OG0000879	AGABI2DRAFT_178164	C8R40DRAFT_1097933, C8R40DRAFT_1166202	PLEOSDRAFT_1093236
OG0000880	AGABI2DRAFT_178853	C8R40DRAFT_1065883, C8R40DRAFT_1178554	PLEOSDRAFT_1043238
OG0000881	AGABI2DRAFT_179106	C8R40DRAFT_1054188, C8R40DRAFT_418613	PLEOSDRAFT_51438
OG0000882	AGABI2DRAFT_179993	C8R40DRAFT_1086825, C8R40DRAFT_1137749, C8R40DRAFT_1237307
OG0000883	AGABI2DRAFT_180174, AGABI2DRAFT_194662	C8R40DRAFT_1041633	PLEOSDRAFT_1079640
OG0000884	AGABI2DRAFT_180214, AGABI2DRAFT_209647	C8R40DRAFT_1207521	PLEOSDRAFT_1087579
OG0000885	AGABI2DRAFT_180621, AGABI2DRAFT_194656, AGABI2DRAFT_195080, AGABI2DRAFT_212813
OG0000886	AGABI2DRAFT_181115, AGABI2DRAFT_188433	C8R40DRAFT_1030166	PLEOSDRAFT_1107749
OG0000887	AGABI2DRAFT_181288, AGABI2DRAFT_185978	C8R40DRAFT_1175398	PLEOSDRAFT_1103521
OG0000888	AGABI2DRAFT_181760	C8R40DRAFT_1066706, C8R40DRAFT_1168985	PLEOSDRAFT_1108453
OG0000889	AGABI2DRAFT_181964	C8R40DRAFT_323308, C8R40DRAFT_323340	PLEOSDRAFT_1037797
OG0000890	AGABI2DRAFT_182004		PLEOSDRAFT_1036089, PLEOSDRAFT_167693, PLEOSDRAFT_61209
OG0000891	AGABI2DRAFT_182260	C8R40DRAFT_527284	PLEOSDRAFT_1036737, PLEOSDRAFT_1110870
OG0000892	AGABI2DRAFT_182895	C8R40DRAFT_1166573, C8R40DRAFT_1170446, C8R40DRAFT_1171922
OG0000893	AGABI2DRAFT_183212	C8R40DRAFT_1174287	PLEOSDRAFT_1039794, PLEOSDRAFT_159539
OG0000894	AGABI2DRAFT_183521, AGABI2DRAFT_210909	C8R40DRAFT_1158552	PLEOSDRAFT_1091979
OG0000895	AGABI2DRAFT_183688, AGABI2DRAFT_190944, AGABI2DRAFT_64273	C8R40DRAFT_1060647
OG0000896	AGABI2DRAFT_183773	C8R40DRAFT_1161364	PLEOSDRAFT_1106245, PLEOSDRAFT_1109146
OG0000897	AGABI2DRAFT_183996, AGABI2DRAFT_229169	C8R40DRAFT_840469	PLEOSDRAFT_1064534
OG0000898	AGABI2DRAFT_184129		PLEOSDRAFT_1097832, PLEOSDRAFT_1101095, PLEOSDRAFT_166772
OG0000899	AGABI2DRAFT_184545	C8R40DRAFT_1083063, C8R40DRAFT_1165988	PLEOSDRAFT_1077295
OG0000900	AGABI2DRAFT_184681, AGABI2DRAFT_204713	C8R40DRAFT_432439	PLEOSDRAFT_1112852
OG0000901	AGABI2DRAFT_184964	C8R40DRAFT_1262425, C8R40DRAFT_434496	PLEOSDRAFT_36548
OG0000902	AGABI2DRAFT_185056, AGABI2DRAFT_223611	C8R40DRAFT_1274565	PLEOSDRAFT_1112540
OG0000903	AGABI2DRAFT_185126, AGABI2DRAFT_229511	C8R40DRAFT_1147963	PLEOSDRAFT_1094347
OG0000904	AGABI2DRAFT_185198	C8R40DRAFT_1041842	PLEOSDRAFT_1091296, PLEOSDRAFT_35454
OG0000905	AGABI2DRAFT_185212	C8R40DRAFT_1098748, C8R40DRAFT_1113964	PLEOSDRAFT_1097003
OG0000906	AGABI2DRAFT_185454, AGABI2DRAFT_212249	C8R40DRAFT_1037900	PLEOSDRAFT_1079614
OG0000907	AGABI2DRAFT_185659	C8R40DRAFT_1053543, C8R40DRAFT_1164181	PLEOSDRAFT_1042472
OG0000908	AGABI2DRAFT_185833	C8R40DRAFT_1100973, C8R40DRAFT_1126424	PLEOSDRAFT_1077380
OG0000909	AGABI2DRAFT_186268, AGABI2DRAFT_210499	C8R40DRAFT_1177144	PLEOSDRAFT_1057374
OG0000910	AGABI2DRAFT_186352, AGABI2DRAFT_188060	C8R40DRAFT_1052620	PLEOSDRAFT_1094009
OG0000911	AGABI2DRAFT_186738	C8R40DRAFT_1073570, C8R40DRAFT_1173231, C8R40DRAFT_1261861
OG0000912	AGABI2DRAFT_187070	C8R40DRAFT_1045562, C8R40DRAFT_587983	PLEOSDRAFT_1086088
OG0000913	AGABI2DRAFT_187168, AGABI2DRAFT_210807	C8R40DRAFT_507442	PLEOSDRAFT_41141
OG0000914	AGABI2DRAFT_187347	C8R40DRAFT_1157439, C8R40DRAFT_1245810, C8R40DRAFT_1251402
OG0000915	AGABI2DRAFT_187496	C8R40DRAFT_1051651, C8R40DRAFT_149278	PLEOSDRAFT_1058123
OG0000916	AGABI2DRAFT_187624	C8R40DRAFT_1091132, C8R40DRAFT_687969	PLEOSDRAFT_1100680
OG0000917	AGABI2DRAFT_188135, AGABI2DRAFT_195324		PLEOSDRAFT_1109731, PLEOSDRAFT_36911
OG0000918	AGABI2DRAFT_188140	C8R40DRAFT_1050661	PLEOSDRAFT_1050437, PLEOSDRAFT_1066526
OG0000919	AGABI2DRAFT_188299	C8R40DRAFT_1112948	PLEOSDRAFT_1074247, PLEOSDRAFT_1081184
OG0000920	AGABI2DRAFT_188334		PLEOSDRAFT_1089546, PLEOSDRAFT_1096331, PLEOSDRAFT_1113241
OG0000921	AGABI2DRAFT_188439	C8R40DRAFT_1046579, C8R40DRAFT_1115457	PLEOSDRAFT_1097646
OG0000922	AGABI2DRAFT_188596	C8R40DRAFT_1041248, C8R40DRAFT_566965	PLEOSDRAFT_1086606
OG0000923	AGABI2DRAFT_189143, AGABI2DRAFT_74007	C8R40DRAFT_1169762	PLEOSDRAFT_1064647
OG0000924	AGABI2DRAFT_189416	C8R40DRAFT_1164404, C8R40DRAFT_911110	PLEOSDRAFT_175300
OG0000925	AGABI2DRAFT_189423, AGABI2DRAFT_73224	C8R40DRAFT_1161854	PLEOSDRAFT_1094451
OG0000926	AGABI2DRAFT_189449, AGABI2DRAFT_196962	C8R40DRAFT_1073550	PLEOSDRAFT_1088664
OG0000927	AGABI2DRAFT_189667, AGABI2DRAFT_190572	C8R40DRAFT_1094180	PLEOSDRAFT_1088517
OG0000928	AGABI2DRAFT_189750, AGABI2DRAFT_205624	C8R40DRAFT_1055149, C8R40DRAFT_1164223
OG0000929	AGABI2DRAFT_189861	C8R40DRAFT_1077146	PLEOSDRAFT_1053615, PLEOSDRAFT_15718
OG0000930	AGABI2DRAFT_189875		PLEOSDRAFT_1042195, PLEOSDRAFT_1101897, PLEOSDRAFT_1102451
OG0000931	AGABI2DRAFT_190029	C8R40DRAFT_1117089, C8R40DRAFT_912570	PLEOSDRAFT_1076550
OG0000932	AGABI2DRAFT_190127	C8R40DRAFT_1078997, C8R40DRAFT_1221622	PLEOSDRAFT_1037687
OG0000933	AGABI2DRAFT_190400, AGABI2DRAFT_192972	C8R40DRAFT_839198	PLEOSDRAFT_48354
OG0000934	AGABI2DRAFT_190404	C8R40DRAFT_1168098	PLEOSDRAFT_1061019, PLEOSDRAFT_1102839
OG0000935	AGABI2DRAFT_190701	C8R40DRAFT_1040327	PLEOSDRAFT_1059568, PLEOSDRAFT_1091569
OG0000936	AGABI2DRAFT_190718	C8R40DRAFT_1039761, C8R40DRAFT_1042247	PLEOSDRAFT_152813
OG0000937	AGABI2DRAFT_190931	C8R40DRAFT_1088916	PLEOSDRAFT_1045409, PLEOSDRAFT_1095631
OG0000938	AGABI2DRAFT_191005	C8R40DRAFT_1178331, C8R40DRAFT_199515, C8R40DRAFT_391569
OG0000939	AGABI2DRAFT_191083, AGABI2DRAFT_192751	C8R40DRAFT_1274291	PLEOSDRAFT_1093467
OG0000940	AGABI2DRAFT_191160	C8R40DRAFT_1138148	PLEOSDRAFT_1067285, PLEOSDRAFT_1113776
OG0000941	AGABI2DRAFT_191216	C8R40DRAFT_1114375, C8R40DRAFT_1197877	PLEOSDRAFT_1074314
OG0000942	AGABI2DRAFT_191330, AGABI2DRAFT_202171	C8R40DRAFT_1101698	PLEOSDRAFT_1067485
OG0000943	AGABI2DRAFT_191420	C8R40DRAFT_1059630	PLEOSDRAFT_1067505, PLEOSDRAFT_1084733
OG0000944	AGABI2DRAFT_191462, AGABI2DRAFT_229218	C8R40DRAFT_1161970	PLEOSDRAFT_1067551
OG0000945	AGABI2DRAFT_191564	C8R40DRAFT_343224	PLEOSDRAFT_1012254, PLEOSDRAFT_161708
OG0000946	AGABI2DRAFT_191764	C8R40DRAFT_1042749, C8R40DRAFT_1161588	PLEOSDRAFT_1094348
OG0000947	AGABI2DRAFT_191777	C8R40DRAFT_1082848, C8R40DRAFT_1161377	PLEOSDRAFT_1040365
OG0000948	AGABI2DRAFT_191780	C8R40DRAFT_1165931, C8R40DRAFT_507505	PLEOSDRAFT_35862
OG0000949	AGABI2DRAFT_191787	C8R40DRAFT_1244534	PLEOSDRAFT_1070809, PLEOSDRAFT_39290
OG0000950	AGABI2DRAFT_191824	C8R40DRAFT_1236476	PLEOSDRAFT_1038533, PLEOSDRAFT_1038998
OG0000951	AGABI2DRAFT_191838	C8R40DRAFT_1158408	PLEOSDRAFT_1036482, PLEOSDRAFT_1038696
OG0000952	AGABI2DRAFT_192096	C8R40DRAFT_1041094, C8R40DRAFT_1102635	PLEOSDRAFT_1040766
OG0000953	AGABI2DRAFT_192120	C8R40DRAFT_1170020, C8R40DRAFT_1206738	PLEOSDRAFT_25490
OG0000954	AGABI2DRAFT_192331	C8R40DRAFT_1115788	PLEOSDRAFT_1030462, PLEOSDRAFT_1112567
OG0000955	AGABI2DRAFT_192460	C8R40DRAFT_1113971, C8R40DRAFT_1249420	PLEOSDRAFT_50927
OG0000956	AGABI2DRAFT_192501	C8R40DRAFT_1159253, C8R40DRAFT_1160772, C8R40DRAFT_1223452
OG0000957	AGABI2DRAFT_192609		PLEOSDRAFT_1041534, PLEOSDRAFT_1041600, PLEOSDRAFT_158584
OG0000958	AGABI2DRAFT_192625	C8R40DRAFT_1188672	PLEOSDRAFT_1018165, PLEOSDRAFT_1056133
OG0000959	AGABI2DRAFT_192642, AGABI2DRAFT_204611	C8R40DRAFT_1168659	PLEOSDRAFT_176268
OG0000960	AGABI2DRAFT_192788, AGABI2DRAFT_204922	C8R40DRAFT_203716	PLEOSDRAFT_30142
OG0000961	AGABI2DRAFT_192809	C8R40DRAFT_224196	PLEOSDRAFT_1036575, PLEOSDRAFT_1101283
OG0000962	AGABI2DRAFT_192811	C8R40DRAFT_1045002, C8R40DRAFT_197280	PLEOSDRAFT_1040851
OG0000963	AGABI2DRAFT_192814	C8R40DRAFT_1160657	PLEOSDRAFT_1097095, PLEOSDRAFT_157854
OG0000964	AGABI2DRAFT_192887	C8R40DRAFT_1162783	PLEOSDRAFT_1048275, PLEOSDRAFT_1056786
OG0000965	AGABI2DRAFT_192973, AGABI2DRAFT_222252	C8R40DRAFT_1052687	PLEOSDRAFT_1041592
OG0000966	AGABI2DRAFT_193070	C8R40DRAFT_1166673	PLEOSDRAFT_1045914, PLEOSDRAFT_1078971
OG0000967	AGABI2DRAFT_193120, AGABI2DRAFT_70931	C8R40DRAFT_1079880	PLEOSDRAFT_1076237
OG0000968	AGABI2DRAFT_193124	C8R40DRAFT_1075334	PLEOSDRAFT_173501, PLEOSDRAFT_44554
OG0000969	AGABI2DRAFT_193369	C8R40DRAFT_1199416, C8R40DRAFT_1264107	PLEOSDRAFT_1093864
OG0000970	AGABI2DRAFT_193409	C8R40DRAFT_1037034	PLEOSDRAFT_1097340, PLEOSDRAFT_51540
OG0000971	AGABI2DRAFT_193505		PLEOSDRAFT_1035796, PLEOSDRAFT_1054597, PLEOSDRAFT_156202
OG0000972	AGABI2DRAFT_193828	C8R40DRAFT_1160514, C8R40DRAFT_1163874	PLEOSDRAFT_1066861
OG0000973	AGABI2DRAFT_193864	C8R40DRAFT_1066796, C8R40DRAFT_1164226	PLEOSDRAFT_1113039
OG0000974	AGABI2DRAFT_193886, AGABI2DRAFT_207457	C8R40DRAFT_1044736, C8R40DRAFT_1202678
OG0000975	AGABI2DRAFT_193990	C8R40DRAFT_1263401, C8R40DRAFT_896740	PLEOSDRAFT_1084901
OG0000976	AGABI2DRAFT_194019	C8R40DRAFT_1116552, C8R40DRAFT_1132974	PLEOSDRAFT_1042441
OG0000977	AGABI2DRAFT_194132		PLEOSDRAFT_154918, PLEOSDRAFT_161873, PLEOSDRAFT_25584
OG0000978	AGABI2DRAFT_194179, AGABI2DRAFT_194180	C8R40DRAFT_1204419	PLEOSDRAFT_1035282
OG0000979	AGABI2DRAFT_194216	C8R40DRAFT_115619, C8R40DRAFT_1158968	PLEOSDRAFT_1089553
OG0000980	AGABI2DRAFT_194279	C8R40DRAFT_1024660, C8R40DRAFT_1132862	PLEOSDRAFT_1034249
OG0000981	AGABI2DRAFT_194297	C8R40DRAFT_774955, C8R40DRAFT_775537	PLEOSDRAFT_1076482
OG0000982	AGABI2DRAFT_194309	C8R40DRAFT_1136993	PLEOSDRAFT_1061857, PLEOSDRAFT_1091817
OG0000983	AGABI2DRAFT_194428, AGABI2DRAFT_204188	C8R40DRAFT_1160107	PLEOSDRAFT_1065322
OG0000984	AGABI2DRAFT_194670, AGABI2DRAFT_196177	C8R40DRAFT_1175868	PLEOSDRAFT_51313
OG0000985	AGABI2DRAFT_194914, AGABI2DRAFT_226703	C8R40DRAFT_1051442	PLEOSDRAFT_21503
OG0000986	AGABI2DRAFT_194940, AGABI2DRAFT_194942	C8R40DRAFT_1033606	PLEOSDRAFT_1020172
OG0000987	AGABI2DRAFT_195175	C8R40DRAFT_1062275	PLEOSDRAFT_1043691, PLEOSDRAFT_1108339
OG0000988	AGABI2DRAFT_195227, AGABI2DRAFT_206891	C8R40DRAFT_1050666	PLEOSDRAFT_1091334
OG0000989	AGABI2DRAFT_195282	C8R40DRAFT_1048461, C8R40DRAFT_1054907	PLEOSDRAFT_1090764
OG0000990	AGABI2DRAFT_195401	C8R40DRAFT_1056372, C8R40DRAFT_736386	PLEOSDRAFT_159568
OG0000991	AGABI2DRAFT_195409	C8R40DRAFT_1175892	PLEOSDRAFT_1065341, PLEOSDRAFT_28175
OG0000992	AGABI2DRAFT_195451, AGABI2DRAFT_239563	C8R40DRAFT_1263123	PLEOSDRAFT_1050021
OG0000993	AGABI2DRAFT_195468	C8R40DRAFT_1100647	PLEOSDRAFT_1094871, PLEOSDRAFT_25201
OG0000994	AGABI2DRAFT_195528	C8R40DRAFT_1161634, C8R40DRAFT_1165454	PLEOSDRAFT_1092197
OG0000995	AGABI2DRAFT_195548	C8R40DRAFT_1163911	PLEOSDRAFT_1013367, PLEOSDRAFT_173643
OG0000996	AGABI2DRAFT_195637	C8R40DRAFT_1081365	PLEOSDRAFT_1101745, PLEOSDRAFT_167149
OG0000997	AGABI2DRAFT_195754	C8R40DRAFT_1035112	PLEOSDRAFT_1075843, PLEOSDRAFT_1093096
OG0000998	AGABI2DRAFT_195807	C8R40DRAFT_1189131, C8R40DRAFT_1225046	PLEOSDRAFT_1089149
OG0000999	AGABI2DRAFT_195899	C8R40DRAFT_1116735	PLEOSDRAFT_1044213, PLEOSDRAFT_1105313
OG0001000	AGABI2DRAFT_195932	C8R40DRAFT_1091679	PLEOSDRAFT_1077677, PLEOSDRAFT_1090758
OG0001001	AGABI2DRAFT_196037	C8R40DRAFT_1161981	PLEOSDRAFT_1055856, PLEOSDRAFT_158809
OG0001002	AGABI2DRAFT_196090, AGABI2DRAFT_204178	C8R40DRAFT_1271883	PLEOSDRAFT_1089367
OG0001003	AGABI2DRAFT_196101	C8R40DRAFT_1117399	PLEOSDRAFT_1089362, PLEOSDRAFT_1097473
OG0001004	AGABI2DRAFT_196132	C8R40DRAFT_1169157	PLEOSDRAFT_1108860, PLEOSDRAFT_1114338
OG0001005	AGABI2DRAFT_196237	C8R40DRAFT_1125746	PLEOSDRAFT_10571, PLEOSDRAFT_1093005
OG0001006	AGABI2DRAFT_196410, AGABI2DRAFT_217734	C8R40DRAFT_1160600	PLEOSDRAFT_1088230
OG0001007	AGABI2DRAFT_196465	C8R40DRAFT_1097929	PLEOSDRAFT_1053861, PLEOSDRAFT_25449
OG0001008	AGABI2DRAFT_196643	C8R40DRAFT_1056272, C8R40DRAFT_241897	PLEOSDRAFT_1054121
OG0001009	AGABI2DRAFT_196645	C8R40DRAFT_626880, C8R40DRAFT_997523	PLEOSDRAFT_1007331
OG0001010	AGABI2DRAFT_197124, AGABI2DRAFT_203874	C8R40DRAFT_1051691	PLEOSDRAFT_1011932
OG0001011	AGABI2DRAFT_197200	C8R40DRAFT_26066	PLEOSDRAFT_1037930, PLEOSDRAFT_1065873
OG0001012	AGABI2DRAFT_197257	C8R40DRAFT_1034080, C8R40DRAFT_1042646	PLEOSDRAFT_39562
OG0001013	AGABI2DRAFT_197789	C8R40DRAFT_30321	PLEOSDRAFT_1060467, PLEOSDRAFT_1074679
OG0001014	AGABI2DRAFT_197915	C8R40DRAFT_1043545, C8R40DRAFT_181664	PLEOSDRAFT_1113637
OG0001015	AGABI2DRAFT_197957	C8R40DRAFT_547399	PLEOSDRAFT_1101437, PLEOSDRAFT_1111315
OG0001016	AGABI2DRAFT_198496	C8R40DRAFT_1065158, C8R40DRAFT_1164917	PLEOSDRAFT_154934
OG0001017	AGABI2DRAFT_198791	C8R40DRAFT_1174084, C8R40DRAFT_1245190	PLEOSDRAFT_1073431
OG0001018	AGABI2DRAFT_199503	C8R40DRAFT_1120765, C8R40DRAFT_1171196, C8R40DRAFT_1171197
OG0001019	AGABI2DRAFT_199602	C8R40DRAFT_1220402, C8R40DRAFT_902075	PLEOSDRAFT_1037101
OG0001020	AGABI2DRAFT_201037, AGABI2DRAFT_229618	C8R40DRAFT_1161987	PLEOSDRAFT_1112538
OG0001021	AGABI2DRAFT_201390	C8R40DRAFT_1050160, C8R40DRAFT_390962	PLEOSDRAFT_1113830
OG0001022	AGABI2DRAFT_201559	C8R40DRAFT_468141	PLEOSDRAFT_1037579, PLEOSDRAFT_1080075
OG0001023	AGABI2DRAFT_202009	C8R40DRAFT_573638	PLEOSDRAFT_1048574, PLEOSDRAFT_1113748
OG0001024	AGABI2DRAFT_202095, AGABI2DRAFT_202099		PLEOSDRAFT_1038470, PLEOSDRAFT_1040312
OG0001025	AGABI2DRAFT_202685, AGABI2DRAFT_68293	C8R40DRAFT_1034235	PLEOSDRAFT_1037971
OG0001026	AGABI2DRAFT_203645	C8R40DRAFT_1036188, C8R40DRAFT_1049499	PLEOSDRAFT_1087819
OG0001027	AGABI2DRAFT_204168, AGABI2DRAFT_65577	C8R40DRAFT_1127034	PLEOSDRAFT_13903
OG0001028	AGABI2DRAFT_204180	C8R40DRAFT_1098823	PLEOSDRAFT_170026, PLEOSDRAFT_27955
OG0001029	AGABI2DRAFT_204505	C8R40DRAFT_1051580	PLEOSDRAFT_1064671, PLEOSDRAFT_166977
OG0001030	AGABI2DRAFT_204794, AGABI2DRAFT_215918	C8R40DRAFT_1094292	PLEOSDRAFT_1042434
OG0001031	AGABI2DRAFT_205212, AGABI2DRAFT_63154	C8R40DRAFT_1000518	PLEOSDRAFT_1050544
OG0001032	AGABI2DRAFT_205907	C8R40DRAFT_1175374, C8R40DRAFT_1178341	PLEOSDRAFT_1105591
OG0001033	AGABI2DRAFT_206128	C8R40DRAFT_1009995, C8R40DRAFT_1026786, C8R40DRAFT_1088188
OG0001034	AGABI2DRAFT_206493	C8R40DRAFT_1071856, C8R40DRAFT_1158687	PLEOSDRAFT_1077810
OG0001035	AGABI2DRAFT_206909	C8R40DRAFT_1163364	PLEOSDRAFT_1079320, PLEOSDRAFT_62328
OG0001036	AGABI2DRAFT_207548	C8R40DRAFT_83512, C8R40DRAFT_998572	PLEOSDRAFT_1035733
OG0001037	AGABI2DRAFT_208301	C8R40DRAFT_1167336	PLEOSDRAFT_1008359, PLEOSDRAFT_1034996
OG0001038	AGABI2DRAFT_208469	C8R40DRAFT_483288, C8R40DRAFT_603680	PLEOSDRAFT_1050581
OG0001039	AGABI2DRAFT_208552	C8R40DRAFT_1079878, C8R40DRAFT_1091925	PLEOSDRAFT_160331
OG0001040	AGABI2DRAFT_208992	C8R40DRAFT_1132174, C8R40DRAFT_1177992	PLEOSDRAFT_1059922
OG0001041	AGABI2DRAFT_209340, AGABI2DRAFT_75626, AGABI2DRAFT_75672, AGABI2DRAFT_75988
OG0001042	AGABI2DRAFT_209382	C8R40DRAFT_1125254, C8R40DRAFT_841646	PLEOSDRAFT_153975
OG0001043	AGABI2DRAFT_209642	C8R40DRAFT_1031760, C8R40DRAFT_1213109	PLEOSDRAFT_1098829
OG0001044	AGABI2DRAFT_210268	C8R40DRAFT_1172585, C8R40DRAFT_1217986	PLEOSDRAFT_1091289
OG0001045	AGABI2DRAFT_210568	C8R40DRAFT_1040121, C8R40DRAFT_1081029	PLEOSDRAFT_1092247
OG0001046	AGABI2DRAFT_210684, AGABI2DRAFT_77669		PLEOSDRAFT_1068831, PLEOSDRAFT_35282
OG0001047	AGABI2DRAFT_210873	C8R40DRAFT_1076728, C8R40DRAFT_1170836	PLEOSDRAFT_1094403
OG0001048	AGABI2DRAFT_211067	C8R40DRAFT_1095942, C8R40DRAFT_157221	PLEOSDRAFT_174745
OG0001049	AGABI2DRAFT_211439, AGABI2DRAFT_215673	C8R40DRAFT_1057635	PLEOSDRAFT_35255
OG0001050	AGABI2DRAFT_211452	C8R40DRAFT_1056648, C8R40DRAFT_1076910	PLEOSDRAFT_1052167
OG0001051	AGABI2DRAFT_212153	C8R40DRAFT_1125927, C8R40DRAFT_1251773	PLEOSDRAFT_1038800
OG0001052	AGABI2DRAFT_212650, AGABI2DRAFT_212668	C8R40DRAFT_1249533, C8R40DRAFT_919713
OG0001053	AGABI2DRAFT_212927	C8R40DRAFT_1094513, C8R40DRAFT_1159610	PLEOSDRAFT_1109897
OG0001054	AGABI2DRAFT_214326		PLEOSDRAFT_1036297, PLEOSDRAFT_1101738, PLEOSDRAFT_1111492
OG0001055	AGABI2DRAFT_214484	C8R40DRAFT_265319	PLEOSDRAFT_1053292, PLEOSDRAFT_1078199
OG0001056	AGABI2DRAFT_214744, AGABI2DRAFT_216068	C8R40DRAFT_1157731	PLEOSDRAFT_1037277
OG0001057	AGABI2DRAFT_215246	C8R40DRAFT_1165366	PLEOSDRAFT_1053697, PLEOSDRAFT_1111355
OG0001058	AGABI2DRAFT_215827	C8R40DRAFT_1070823, C8R40DRAFT_1161861	PLEOSDRAFT_60760
OG0001059	AGABI2DRAFT_217231	C8R40DRAFT_1130391, C8R40DRAFT_1161694	PLEOSDRAFT_28467
OG0001060	AGABI2DRAFT_217305	C8R40DRAFT_1166622	PLEOSDRAFT_1034680, PLEOSDRAFT_1108061
OG0001061	AGABI2DRAFT_217751	C8R40DRAFT_289180	PLEOSDRAFT_1048834, PLEOSDRAFT_171145
OG0001062	AGABI2DRAFT_218523	C8R40DRAFT_1107707, C8R40DRAFT_1112003	PLEOSDRAFT_1035820
OG0001063	AGABI2DRAFT_219795	C8R40DRAFT_101813	PLEOSDRAFT_1063680, PLEOSDRAFT_1064819
OG0001064	AGABI2DRAFT_220025	C8R40DRAFT_1034754, C8R40DRAFT_1066979	PLEOSDRAFT_1112155
OG0001065	AGABI2DRAFT_221106	C8R40DRAFT_1159840, C8R40DRAFT_1162395	PLEOSDRAFT_1079235
OG0001066	AGABI2DRAFT_221113	C8R40DRAFT_1041942, C8R40DRAFT_1107814	PLEOSDRAFT_1035595
OG0001067	AGABI2DRAFT_221381, AGABI2DRAFT_58493	C8R40DRAFT_1024343	PLEOSDRAFT_1016581
OG0001068	AGABI2DRAFT_223732	C8R40DRAFT_1054050	PLEOSDRAFT_1088162, PLEOSDRAFT_154160
OG0001069	AGABI2DRAFT_225342	C8R40DRAFT_1062996, C8R40DRAFT_1063401, C8R40DRAFT_1162721
OG0001070	AGABI2DRAFT_225771	C8R40DRAFT_1167615	PLEOSDRAFT_1094950, PLEOSDRAFT_24711
OG0001071	AGABI2DRAFT_225889		PLEOSDRAFT_1023405, PLEOSDRAFT_1109419, PLEOSDRAFT_163203
OG0001072	AGABI2DRAFT_226405	C8R40DRAFT_1165521	PLEOSDRAFT_1060380, PLEOSDRAFT_1111429
OG0001073	AGABI2DRAFT_227638	C8R40DRAFT_1033192, C8R40DRAFT_1161562	PLEOSDRAFT_1061076
OG0001074	AGABI2DRAFT_228269	C8R40DRAFT_1105697, C8R40DRAFT_1168954	PLEOSDRAFT_1035175
OG0001075	AGABI2DRAFT_228319	C8R40DRAFT_1159187, C8R40DRAFT_1263493	PLEOSDRAFT_1076539
OG0001076	AGABI2DRAFT_229385, AGABI2DRAFT_63424	C8R40DRAFT_1120386	PLEOSDRAFT_1060993
OG0001077	AGABI2DRAFT_229988	C8R40DRAFT_1048178, C8R40DRAFT_1163900	PLEOSDRAFT_1065674
OG0001078	AGABI2DRAFT_230160	C8R40DRAFT_1031833, C8R40DRAFT_1226296	PLEOSDRAFT_1036823
OG0001079	AGABI2DRAFT_239470	C8R40DRAFT_1114933	PLEOSDRAFT_1043056, PLEOSDRAFT_1070265
OG0001080	AGABI2DRAFT_42628	C8R40DRAFT_1096537	PLEOSDRAFT_1090697, PLEOSDRAFT_1100892
OG0001081	AGABI2DRAFT_46674, AGABI2DRAFT_46676, AGABI2DRAFT_46677, AGABI2DRAFT_54409
OG0001082	AGABI2DRAFT_51211, AGABI2DRAFT_80105	C8R40DRAFT_990061	PLEOSDRAFT_154311
OG0001083	AGABI2DRAFT_53342, AGABI2DRAFT_61502, AGABI2DRAFT_68721, AGABI2DRAFT_70749
OG0001084	AGABI2DRAFT_55962, AGABI2DRAFT_66478, AGABI2DRAFT_73327, AGABI2DRAFT_79310
OG0001085	AGABI2DRAFT_55968	C8R40DRAFT_1003677, C8R40DRAFT_1025485, C8R40DRAFT_999759
OG0001086	AGABI2DRAFT_61380	C8R40DRAFT_1039519, C8R40DRAFT_152844	PLEOSDRAFT_1046443
OG0001087	AGABI2DRAFT_61854	C8R40DRAFT_258138	PLEOSDRAFT_1035830, PLEOSDRAFT_1111397
OG0001088	AGABI2DRAFT_62859	C8R40DRAFT_1060379, C8R40DRAFT_1246256	PLEOSDRAFT_1079406
OG0001089	AGABI2DRAFT_63759	C8R40DRAFT_1031891, C8R40DRAFT_1110893	PLEOSDRAFT_1105372
OG0001090	AGABI2DRAFT_66173	C8R40DRAFT_1050270, C8R40DRAFT_797027	PLEOSDRAFT_1058940
OG0001091	AGABI2DRAFT_66857	C8R40DRAFT_1113175, C8R40DRAFT_1256729	PLEOSDRAFT_1073328
OG0001092	AGABI2DRAFT_67446	C8R40DRAFT_1101987, C8R40DRAFT_322461	PLEOSDRAFT_167791
OG0001093	AGABI2DRAFT_67568, AGABI2DRAFT_68979, AGABI2DRAFT_71868, AGABI2DRAFT_77616
OG0001094	AGABI2DRAFT_68160	C8R40DRAFT_1132290	PLEOSDRAFT_1088966, PLEOSDRAFT_172747
OG0001095	AGABI2DRAFT_71493	C8R40DRAFT_1051299	PLEOSDRAFT_1066329, PLEOSDRAFT_1089961
OG0001096	AGABI2DRAFT_72204	C8R40DRAFT_1033197, C8R40DRAFT_1065745	PLEOSDRAFT_9827
OG0001097	AGABI2DRAFT_72540	C8R40DRAFT_1085914, C8R40DRAFT_1168081	PLEOSDRAFT_32378
OG0001098	AGABI2DRAFT_72650	C8R40DRAFT_1071800	PLEOSDRAFT_1113651, PLEOSDRAFT_60846
OG0001099	AGABI2DRAFT_73525	C8R40DRAFT_1177254, C8R40DRAFT_1177816	PLEOSDRAFT_1091957
OG0001100	AGABI2DRAFT_73954		PLEOSDRAFT_1025620, PLEOSDRAFT_1026990, PLEOSDRAFT_1026991
OG0001101	AGABI2DRAFT_76683	C8R40DRAFT_1102360	PLEOSDRAFT_1012476, PLEOSDRAFT_1048725
OG0001102	AGABI2DRAFT_77442	C8R40DRAFT_1077457, C8R40DRAFT_1164677, C8R40DRAFT_1164678
OG0001103	AGABI2DRAFT_79845	C8R40DRAFT_1035858, C8R40DRAFT_1166435	PLEOSDRAFT_162749
OG0001104		C8R40DRAFT_1010359, C8R40DRAFT_1019301, C8R40DRAFT_1056548, C8R40DRAFT_1211764
OG0001105		C8R40DRAFT_1010956, C8R40DRAFT_1022675, C8R40DRAFT_1166190, C8R40DRAFT_1176752
OG0001106		C8R40DRAFT_1015058, C8R40DRAFT_1095010, C8R40DRAFT_1178114	PLEOSDRAFT_19529
OG0001107		C8R40DRAFT_1019728, C8R40DRAFT_1056457, C8R40DRAFT_1073135, C8R40DRAFT_638403
OG0001108		C8R40DRAFT_1020129, C8R40DRAFT_1055753, C8R40DRAFT_1073361, C8R40DRAFT_1175775
OG0001109		C8R40DRAFT_1021536, C8R40DRAFT_1024776, C8R40DRAFT_1052459, C8R40DRAFT_1053578
OG0001110		C8R40DRAFT_1023313, C8R40DRAFT_1025736, C8R40DRAFT_1042822, C8R40DRAFT_1051196
OG0001111		C8R40DRAFT_1024959, C8R40DRAFT_1038624, C8R40DRAFT_1069705	PLEOSDRAFT_1022221
OG0001112		C8R40DRAFT_1026447, C8R40DRAFT_1028062, C8R40DRAFT_1054935, C8R40DRAFT_1171670
OG0001113		C8R40DRAFT_1026710, C8R40DRAFT_1039900, C8R40DRAFT_993445, C8R40DRAFT_996716
OG0001114		C8R40DRAFT_1027405	PLEOSDRAFT_1108884, PLEOSDRAFT_163900, PLEOSDRAFT_175968
OG0001115		C8R40DRAFT_1031896, C8R40DRAFT_1136984, C8R40DRAFT_1155492	PLEOSDRAFT_155084
OG0001116		C8R40DRAFT_1035784, C8R40DRAFT_1065067, C8R40DRAFT_1162853, C8R40DRAFT_1164811
OG0001117		C8R40DRAFT_1036187, C8R40DRAFT_1072010, C8R40DRAFT_469081	PLEOSDRAFT_1107152
OG0001118		C8R40DRAFT_1036254	PLEOSDRAFT_1050747, PLEOSDRAFT_1085441, PLEOSDRAFT_1087304
OG0001119		C8R40DRAFT_1037326, C8R40DRAFT_1066746, C8R40DRAFT_1088497, C8R40DRAFT_1214631
OG0001120		C8R40DRAFT_1037615, C8R40DRAFT_1052900, C8R40DRAFT_1060199, C8R40DRAFT_1062505
OG0001121		C8R40DRAFT_1037753, C8R40DRAFT_1038699, C8R40DRAFT_1158432	PLEOSDRAFT_1110948
OG0001122		C8R40DRAFT_1038315, C8R40DRAFT_1067042, C8R40DRAFT_1168816, C8R40DRAFT_1219112
OG0001123		C8R40DRAFT_1038369, C8R40DRAFT_1060308, C8R40DRAFT_17498	PLEOSDRAFT_32907
OG0001124		C8R40DRAFT_1038955, C8R40DRAFT_1065026, C8R40DRAFT_1077735, C8R40DRAFT_1140708
OG0001125		C8R40DRAFT_1039712, C8R40DRAFT_1061073, C8R40DRAFT_1063403	PLEOSDRAFT_1049840
OG0001126		C8R40DRAFT_1039842, C8R40DRAFT_1173964, C8R40DRAFT_1245396	PLEOSDRAFT_1111192
OG0001127		C8R40DRAFT_1040760, C8R40DRAFT_1046030, C8R40DRAFT_991800	PLEOSDRAFT_36361
OG0001128		C8R40DRAFT_1042975, C8R40DRAFT_1118201, C8R40DRAFT_500696	PLEOSDRAFT_1033403
OG0001129		C8R40DRAFT_1043124, C8R40DRAFT_1191159, C8R40DRAFT_151667, C8R40DRAFT_989619
OG0001130		C8R40DRAFT_1043468, C8R40DRAFT_1083438, C8R40DRAFT_150995	PLEOSDRAFT_174270
OG0001131		C8R40DRAFT_1044620, C8R40DRAFT_560848	PLEOSDRAFT_1064060, PLEOSDRAFT_1076056
OG0001132		C8R40DRAFT_1046470	PLEOSDRAFT_1074559, PLEOSDRAFT_1107100, PLEOSDRAFT_158293
OG0001133		C8R40DRAFT_1047344, C8R40DRAFT_1242044, C8R40DRAFT_1245339, C8R40DRAFT_1264288
OG0001134		C8R40DRAFT_1049119, C8R40DRAFT_1066965, C8R40DRAFT_1233304	PLEOSDRAFT_1046581
OG0001135		C8R40DRAFT_1051416, C8R40DRAFT_1248471, C8R40DRAFT_67343, C8R40DRAFT_67480
OG0001136		C8R40DRAFT_1054370, C8R40DRAFT_1074068, C8R40DRAFT_1111546	PLEOSDRAFT_1060260
OG0001137		C8R40DRAFT_1056377, C8R40DRAFT_1089639, C8R40DRAFT_1167178, C8R40DRAFT_1167180
OG0001138		C8R40DRAFT_1057602, C8R40DRAFT_1159031	PLEOSDRAFT_1066752, PLEOSDRAFT_31763
OG0001139		C8R40DRAFT_1058826, C8R40DRAFT_1176412, C8R40DRAFT_1176413	PLEOSDRAFT_1061484
OG0001140		C8R40DRAFT_1061499, C8R40DRAFT_1177594, C8R40DRAFT_1177595, C8R40DRAFT_818150
OG0001141		C8R40DRAFT_1061538, C8R40DRAFT_333997	PLEOSDRAFT_1074428, PLEOSDRAFT_1094775
OG0001142		C8R40DRAFT_1065238, C8R40DRAFT_1068615, C8R40DRAFT_1073731, C8R40DRAFT_455108
OG0001143		C8R40DRAFT_1065330, C8R40DRAFT_1167745, C8R40DRAFT_674205	PLEOSDRAFT_1091551
OG0001144		C8R40DRAFT_1065892, C8R40DRAFT_1167286, C8R40DRAFT_1172751, C8R40DRAFT_1173736
OG0001145		C8R40DRAFT_1066134, C8R40DRAFT_1175845, C8R40DRAFT_1176176, C8R40DRAFT_1176926
OG0001146		C8R40DRAFT_1066331, C8R40DRAFT_1068338, C8R40DRAFT_585013, C8R40DRAFT_764109
OG0001147		C8R40DRAFT_1066774, C8R40DRAFT_1074497, C8R40DRAFT_1167006, C8R40DRAFT_710918
OG0001148		C8R40DRAFT_1067732, C8R40DRAFT_1068934, C8R40DRAFT_1197707, C8R40DRAFT_1240069
OG0001149		C8R40DRAFT_1067828, C8R40DRAFT_1068933, C8R40DRAFT_1074070, C8R40DRAFT_1074949
OG0001150		C8R40DRAFT_1068399, C8R40DRAFT_1068424, C8R40DRAFT_1169132, C8R40DRAFT_1169159
OG0001151		C8R40DRAFT_1068936, C8R40DRAFT_1141430, C8R40DRAFT_1160367	PLEOSDRAFT_174998
OG0001152		C8R40DRAFT_1069038, C8R40DRAFT_1069050, C8R40DRAFT_1169962, C8R40DRAFT_161309
OG0001153		C8R40DRAFT_1069474, C8R40DRAFT_1104396, C8R40DRAFT_1170546, C8R40DRAFT_207281
OG0001154		C8R40DRAFT_1069728, C8R40DRAFT_1069921, C8R40DRAFT_1239936, C8R40DRAFT_1265375
OG0001155		C8R40DRAFT_1069780, C8R40DRAFT_1075321, C8R40DRAFT_653179, C8R40DRAFT_728040
OG0001156		C8R40DRAFT_1070449, C8R40DRAFT_1166437, C8R40DRAFT_548907, C8R40DRAFT_839272
OG0001157		C8R40DRAFT_1071056, C8R40DRAFT_1158952, C8R40DRAFT_701659	PLEOSDRAFT_1037212
OG0001158		C8R40DRAFT_1071676, C8R40DRAFT_1203631, C8R40DRAFT_1250870, C8R40DRAFT_989725
OG0001159		C8R40DRAFT_1072215, C8R40DRAFT_1239062, C8R40DRAFT_481915, C8R40DRAFT_577834
OG0001160		C8R40DRAFT_1072576, C8R40DRAFT_1165166, C8R40DRAFT_1173537, C8R40DRAFT_1174734
OG0001161		C8R40DRAFT_1073793, C8R40DRAFT_1074219, C8R40DRAFT_1074729, C8R40DRAFT_1075376
OG0001162		C8R40DRAFT_1073974, C8R40DRAFT_1168509, C8R40DRAFT_1174708, C8R40DRAFT_798701
OG0001163		C8R40DRAFT_1074941, C8R40DRAFT_1132511, C8R40DRAFT_1164991, C8R40DRAFT_1178147
OG0001164		C8R40DRAFT_1075166, C8R40DRAFT_1175360, C8R40DRAFT_1262495, C8R40DRAFT_1268805
OG0001165		C8R40DRAFT_1075244, C8R40DRAFT_1088335, C8R40DRAFT_1236204, C8R40DRAFT_1241121
OG0001166		C8R40DRAFT_1077805, C8R40DRAFT_1167515, C8R40DRAFT_141625	PLEOSDRAFT_1106377
OG0001167		C8R40DRAFT_1082561, C8R40DRAFT_1268328, C8R40DRAFT_672325, C8R40DRAFT_672417
OG0001168		C8R40DRAFT_1092248, C8R40DRAFT_1100464, C8R40DRAFT_382747	PLEOSDRAFT_1095326
OG0001169		C8R40DRAFT_1097516	PLEOSDRAFT_1057449, PLEOSDRAFT_1072937, PLEOSDRAFT_41752
OG0001170		C8R40DRAFT_1099307, C8R40DRAFT_1160165, C8R40DRAFT_126420	PLEOSDRAFT_157064
OG0001171		C8R40DRAFT_1102091, C8R40DRAFT_1103659, C8R40DRAFT_1116806, C8R40DRAFT_1124172
OG0001172		C8R40DRAFT_1109301, C8R40DRAFT_1127757, C8R40DRAFT_1127761, C8R40DRAFT_1137268
OG0001173		C8R40DRAFT_1109731, C8R40DRAFT_1170470, C8R40DRAFT_1171705	PLEOSDRAFT_1012333
OG0001174		C8R40DRAFT_1110421, C8R40DRAFT_1117123	PLEOSDRAFT_1067048, PLEOSDRAFT_169730
OG0001175		C8R40DRAFT_1116375, C8R40DRAFT_1169128, C8R40DRAFT_477787, C8R40DRAFT_698798
OG0001176		C8R40DRAFT_1117449	PLEOSDRAFT_1106909, PLEOSDRAFT_160644, PLEOSDRAFT_46151
OG0001177		C8R40DRAFT_1130588	PLEOSDRAFT_1034196, PLEOSDRAFT_1093440, PLEOSDRAFT_154122
OG0001178		C8R40DRAFT_1146416, C8R40DRAFT_176231	PLEOSDRAFT_1078151, PLEOSDRAFT_175834
OG0001179		C8R40DRAFT_1159716, C8R40DRAFT_1168513, C8R40DRAFT_1168516	PLEOSDRAFT_1047648
OG0001180		C8R40DRAFT_1160795, C8R40DRAFT_1178883, C8R40DRAFT_604080	PLEOSDRAFT_1058604
OG0001181		C8R40DRAFT_1160927, C8R40DRAFT_1163227, C8R40DRAFT_1164163, C8R40DRAFT_1164164
OG0001182		C8R40DRAFT_1166020, C8R40DRAFT_1167503, C8R40DRAFT_1174439, C8R40DRAFT_1175992
OG0001183		C8R40DRAFT_1167892, C8R40DRAFT_866263	PLEOSDRAFT_1035741, PLEOSDRAFT_1101887
OG0001184		C8R40DRAFT_1168932, C8R40DRAFT_788805, C8R40DRAFT_825998, C8R40DRAFT_87410
OG0001185		C8R40DRAFT_1170571, C8R40DRAFT_1170576, C8R40DRAFT_1170582, C8R40DRAFT_1177395
OG0001186		C8R40DRAFT_1171043, C8R40DRAFT_1171246	PLEOSDRAFT_1104056, PLEOSDRAFT_1106231
OG0001187		C8R40DRAFT_1171323	PLEOSDRAFT_1104738, PLEOSDRAFT_1104742, PLEOSDRAFT_1104746
OG0001188		C8R40DRAFT_1171646, C8R40DRAFT_1176894, C8R40DRAFT_1176895, C8R40DRAFT_328673
OG0001189		C8R40DRAFT_1175417, C8R40DRAFT_1175419, C8R40DRAFT_634001	PLEOSDRAFT_1077531
OG0001190		C8R40DRAFT_1175437, C8R40DRAFT_646110	PLEOSDRAFT_1066586, PLEOSDRAFT_30777
OG0001191		C8R40DRAFT_1175616, C8R40DRAFT_336364, C8R40DRAFT_336378	PLEOSDRAFT_164877
OG0001192		C8R40DRAFT_1176257, C8R40DRAFT_1272057, C8R40DRAFT_169314	PLEOSDRAFT_1094223
OG0001193		C8R40DRAFT_1177249, C8R40DRAFT_362466	PLEOSDRAFT_1058647, PLEOSDRAFT_1078713
OG0001194		C8R40DRAFT_1242021	PLEOSDRAFT_1095215, PLEOSDRAFT_153617, PLEOSDRAFT_48724
OG0001195		C8R40DRAFT_1251406	PLEOSDRAFT_1074503, PLEOSDRAFT_1114383, PLEOSDRAFT_154531
OG0001196		C8R40DRAFT_1267827, C8R40DRAFT_1267844, C8R40DRAFT_201608	PLEOSDRAFT_1056050
OG0001197		C8R40DRAFT_148918	PLEOSDRAFT_1051406, PLEOSDRAFT_1087183, PLEOSDRAFT_171925
OG0001198		C8R40DRAFT_205675	PLEOSDRAFT_1065295, PLEOSDRAFT_1078518, PLEOSDRAFT_1086454
OG0001199		C8R40DRAFT_781757, C8R40DRAFT_781808	PLEOSDRAFT_1090661, PLEOSDRAFT_1090662
OG0001200			PLEOSDRAFT_1013171, PLEOSDRAFT_1023268, PLEOSDRAFT_1023300, PLEOSDRAFT_1023301
OG0001201			PLEOSDRAFT_1013960, PLEOSDRAFT_1046487, PLEOSDRAFT_1081002, PLEOSDRAFT_1085358
OG0001202			PLEOSDRAFT_1017130, PLEOSDRAFT_1022730, PLEOSDRAFT_1073814, PLEOSDRAFT_1079819
OG0001203			PLEOSDRAFT_1019128, PLEOSDRAFT_1068715, PLEOSDRAFT_1098298, PLEOSDRAFT_163250
OG0001204			PLEOSDRAFT_1025364, PLEOSDRAFT_1025365, PLEOSDRAFT_1114470, PLEOSDRAFT_161834
OG0001205			PLEOSDRAFT_1026591, PLEOSDRAFT_1048990, PLEOSDRAFT_1104095, PLEOSDRAFT_1109138
OG0001206			PLEOSDRAFT_1034967, PLEOSDRAFT_1065994, PLEOSDRAFT_1085502, PLEOSDRAFT_1091949
OG0001207			PLEOSDRAFT_1047255, PLEOSDRAFT_1108084, PLEOSDRAFT_159068, PLEOSDRAFT_166716
OG0001208			PLEOSDRAFT_1048446, PLEOSDRAFT_152749, PLEOSDRAFT_164326, PLEOSDRAFT_167845
OG0001209			PLEOSDRAFT_1071836, PLEOSDRAFT_1084852, PLEOSDRAFT_1089983, PLEOSDRAFT_169290
OG0001210			PLEOSDRAFT_1076500, PLEOSDRAFT_1110137, PLEOSDRAFT_1110894, PLEOSDRAFT_165102
OG0001211			PLEOSDRAFT_1077411, PLEOSDRAFT_1110902, PLEOSDRAFT_173912, PLEOSDRAFT_48648
OG0001212			PLEOSDRAFT_1084821, PLEOSDRAFT_1087150, PLEOSDRAFT_1108628, PLEOSDRAFT_171900
OG0001213			PLEOSDRAFT_1085458, PLEOSDRAFT_1102572, PLEOSDRAFT_157626, PLEOSDRAFT_168614
OG0001214			PLEOSDRAFT_1087134, PLEOSDRAFT_1087141, PLEOSDRAFT_1102574, PLEOSDRAFT_170730
OG0001215			PLEOSDRAFT_1087422, PLEOSDRAFT_1094527, PLEOSDRAFT_1102622, PLEOSDRAFT_158155
OG0001216			PLEOSDRAFT_1092036, PLEOSDRAFT_1114647, PLEOSDRAFT_168999, PLEOSDRAFT_171906
OG0001217			PLEOSDRAFT_1095055, PLEOSDRAFT_1105077, PLEOSDRAFT_1105081, PLEOSDRAFT_1111885
OG0001218			PLEOSDRAFT_1095483, PLEOSDRAFT_1099590, PLEOSDRAFT_1108502, PLEOSDRAFT_152721
OG0001219			PLEOSDRAFT_1096295, PLEOSDRAFT_1102504, PLEOSDRAFT_156173, PLEOSDRAFT_156776
OG0001220			PLEOSDRAFT_1098472, PLEOSDRAFT_1100939, PLEOSDRAFT_1113016, PLEOSDRAFT_163905
OG0001221			PLEOSDRAFT_1099946, PLEOSDRAFT_1099952, PLEOSDRAFT_160920, PLEOSDRAFT_169887
OG0001222			PLEOSDRAFT_1100798, PLEOSDRAFT_1106244, PLEOSDRAFT_1109562, PLEOSDRAFT_154333
OG0001223			PLEOSDRAFT_1100850, PLEOSDRAFT_1106034, PLEOSDRAFT_165572, PLEOSDRAFT_165583
OG0001224			PLEOSDRAFT_1103951, PLEOSDRAFT_156268, PLEOSDRAFT_160851, PLEOSDRAFT_166754
OG0001225			PLEOSDRAFT_1104342, PLEOSDRAFT_1114288, PLEOSDRAFT_158461, PLEOSDRAFT_158463
OG0001226			PLEOSDRAFT_1105909, PLEOSDRAFT_1107223, PLEOSDRAFT_170717, PLEOSDRAFT_171138
OG0001227			PLEOSDRAFT_1106570, PLEOSDRAFT_1109598, PLEOSDRAFT_1109599, PLEOSDRAFT_171855
OG0001228			PLEOSDRAFT_1114379, PLEOSDRAFT_154910, PLEOSDRAFT_31568, PLEOSDRAFT_31758
OG0001229	AGABI2DRAFT_113583, AGABI2DRAFT_113585, AGABI2DRAFT_175596
OG0001230	AGABI2DRAFT_113651, AGABI2DRAFT_175644, AGABI2DRAFT_175645
OG0001231	AGABI2DRAFT_113679	C8R40DRAFT_1040661, C8R40DRAFT_1063694
OG0001232	AGABI2DRAFT_113698, AGABI2DRAFT_113700, AGABI2DRAFT_175677
OG0001233	AGABI2DRAFT_113702	C8R40DRAFT_1070226	PLEOSDRAFT_1111794
OG0001234	AGABI2DRAFT_113718, AGABI2DRAFT_213491	C8R40DRAFT_1161195
OG0001235	AGABI2DRAFT_113756	C8R40DRAFT_1160176	PLEOSDRAFT_155640
OG0001236	AGABI2DRAFT_113990, AGABI2DRAFT_214033		PLEOSDRAFT_1063222
OG0001237	AGABI2DRAFT_114009	C8R40DRAFT_16143	PLEOSDRAFT_1075350
OG0001238	AGABI2DRAFT_114027	C8R40DRAFT_1242443	PLEOSDRAFT_1092516
OG0001239	AGABI2DRAFT_114029	C8R40DRAFT_1076561	PLEOSDRAFT_1063194
OG0001240	AGABI2DRAFT_114091	C8R40DRAFT_1165678	PLEOSDRAFT_1111515
OG0001241	AGABI2DRAFT_114096	C8R40DRAFT_1193145	PLEOSDRAFT_1075057
OG0001242	AGABI2DRAFT_114097	C8R40DRAFT_1033515	PLEOSDRAFT_1027457
OG0001243	AGABI2DRAFT_114242	C8R40DRAFT_259281	PLEOSDRAFT_155297
OG0001244	AGABI2DRAFT_114335	C8R40DRAFT_1170199, C8R40DRAFT_557272
OG0001245	AGABI2DRAFT_114349	C8R40DRAFT_1079830, C8R40DRAFT_1237006
OG0001246	AGABI2DRAFT_114358	C8R40DRAFT_1124895	PLEOSDRAFT_1054066
OG0001247	AGABI2DRAFT_114372	C8R40DRAFT_622140	PLEOSDRAFT_1101899
OG0001248	AGABI2DRAFT_114379	C8R40DRAFT_624196	PLEOSDRAFT_1088594
OG0001249	AGABI2DRAFT_114417, AGABI2DRAFT_189915		PLEOSDRAFT_155532
OG0001250	AGABI2DRAFT_114473	C8R40DRAFT_1165342	PLEOSDRAFT_175606
OG0001251	AGABI2DRAFT_114487	C8R40DRAFT_1079976	PLEOSDRAFT_23492
OG0001252	AGABI2DRAFT_114493	C8R40DRAFT_251296	PLEOSDRAFT_155186
OG0001253	AGABI2DRAFT_114559	C8R40DRAFT_880496	PLEOSDRAFT_1047029
OG0001254	AGABI2DRAFT_114691	C8R40DRAFT_1078493	PLEOSDRAFT_1106174
OG0001255	AGABI2DRAFT_114730	C8R40DRAFT_1165028	PLEOSDRAFT_1074628
OG0001256	AGABI2DRAFT_114737	C8R40DRAFT_1079088	PLEOSDRAFT_1092024
OG0001257	AGABI2DRAFT_114785, AGABI2DRAFT_192764		PLEOSDRAFT_168320
OG0001258	AGABI2DRAFT_114788, AGABI2DRAFT_139213	C8R40DRAFT_1212909
OG0001259	AGABI2DRAFT_114826, AGABI2DRAFT_114827		PLEOSDRAFT_1099060
OG0001260	AGABI2DRAFT_114851, AGABI2DRAFT_133693, AGABI2DRAFT_182973
OG0001261	AGABI2DRAFT_114895	C8R40DRAFT_1049787	PLEOSDRAFT_1073691
OG0001262	AGABI2DRAFT_114904, AGABI2DRAFT_184138, AGABI2DRAFT_201734
OG0001263	AGABI2DRAFT_115001	C8R40DRAFT_1239478	PLEOSDRAFT_152885
OG0001264	AGABI2DRAFT_115061	C8R40DRAFT_1152031	PLEOSDRAFT_1110594
OG0001265	AGABI2DRAFT_115076	C8R40DRAFT_1120138	PLEOSDRAFT_152839
OG0001266	AGABI2DRAFT_115101	C8R40DRAFT_1239551	PLEOSDRAFT_152828
OG0001267	AGABI2DRAFT_115147	C8R40DRAFT_1120527	PLEOSDRAFT_1052137
OG0001268	AGABI2DRAFT_115192	C8R40DRAFT_1168313	PLEOSDRAFT_37524
OG0001269	AGABI2DRAFT_115232	C8R40DRAFT_1016715	PLEOSDRAFT_1074047
OG0001270	AGABI2DRAFT_115245		PLEOSDRAFT_1054227, PLEOSDRAFT_159336
OG0001271	AGABI2DRAFT_115264	C8R40DRAFT_1035051, C8R40DRAFT_717494
OG0001272	AGABI2DRAFT_115313	C8R40DRAFT_1039565	PLEOSDRAFT_1099729
OG0001273	AGABI2DRAFT_115525	C8R40DRAFT_1093933	PLEOSDRAFT_1099140
OG0001274	AGABI2DRAFT_115537	C8R40DRAFT_1040311	PLEOSDRAFT_1073473
OG0001275	AGABI2DRAFT_115586, AGABI2DRAFT_200291		PLEOSDRAFT_1111887
OG0001276	AGABI2DRAFT_115596, AGABI2DRAFT_115597, AGABI2DRAFT_176855
OG0001277	AGABI2DRAFT_115720, AGABI2DRAFT_176932, AGABI2DRAFT_176933
OG0001278	AGABI2DRAFT_115784, AGABI2DRAFT_190952		PLEOSDRAFT_1061763
OG0001279	AGABI2DRAFT_115886, AGABI2DRAFT_191123	C8R40DRAFT_1164358
OG0001280	AGABI2DRAFT_115952	C8R40DRAFT_1175026	PLEOSDRAFT_1094473
OG0001281	AGABI2DRAFT_116105	C8R40DRAFT_1159579	PLEOSDRAFT_1110467
OG0001282	AGABI2DRAFT_116177	C8R40DRAFT_1113166	PLEOSDRAFT_1102666
OG0001283	AGABI2DRAFT_116187	C8R40DRAFT_362991	PLEOSDRAFT_1107494
OG0001284	AGABI2DRAFT_116194	C8R40DRAFT_1168543	PLEOSDRAFT_176677
OG0001285	AGABI2DRAFT_116208	C8R40DRAFT_1050134	PLEOSDRAFT_1078711
OG0001286	AGABI2DRAFT_116241	C8R40DRAFT_1062136	PLEOSDRAFT_170319
OG0001287	AGABI2DRAFT_116256	C8R40DRAFT_69388	PLEOSDRAFT_1058703
OG0001288	AGABI2DRAFT_116408, AGABI2DRAFT_138134		PLEOSDRAFT_1059932
OG0001289	AGABI2DRAFT_116513	C8R40DRAFT_577850	PLEOSDRAFT_1009284
OG0001290	AGABI2DRAFT_116529, AGABI2DRAFT_177465		PLEOSDRAFT_1078452
OG0001291	AGABI2DRAFT_116544, AGABI2DRAFT_117926, AGABI2DRAFT_119961
OG0001292	AGABI2DRAFT_116545, AGABI2DRAFT_119962, AGABI2DRAFT_123159
OG0001293	AGABI2DRAFT_116764, AGABI2DRAFT_182321	C8R40DRAFT_1032816
OG0001294	AGABI2DRAFT_116880, AGABI2DRAFT_189303		PLEOSDRAFT_1102329
OG0001295	AGABI2DRAFT_116920	C8R40DRAFT_1061065, C8R40DRAFT_1177354
OG0001296	AGABI2DRAFT_116955	C8R40DRAFT_1141346	PLEOSDRAFT_26034
OG0001297	AGABI2DRAFT_116961	C8R40DRAFT_1082844	PLEOSDRAFT_1112166
OG0001298	AGABI2DRAFT_116970	C8R40DRAFT_1200996	PLEOSDRAFT_1055210
OG0001299	AGABI2DRAFT_117066	C8R40DRAFT_1201436	PLEOSDRAFT_1102984
OG0001300	AGABI2DRAFT_117146	C8R40DRAFT_1234049	PLEOSDRAFT_1063915
OG0001301	AGABI2DRAFT_117192	C8R40DRAFT_1185013	PLEOSDRAFT_1055300
OG0001302	AGABI2DRAFT_117320	C8R40DRAFT_1159830	PLEOSDRAFT_1076209
OG0001303	AGABI2DRAFT_117354		PLEOSDRAFT_1087906, PLEOSDRAFT_1114037
OG0001304	AGABI2DRAFT_117359	C8R40DRAFT_1116150	PLEOSDRAFT_166988
OG0001305	AGABI2DRAFT_117363, AGABI2DRAFT_191521, AGABI2DRAFT_192130
OG0001306	AGABI2DRAFT_117441	C8R40DRAFT_1026014, C8R40DRAFT_1111340
OG0001307	AGABI2DRAFT_117625	C8R40DRAFT_1046084	PLEOSDRAFT_704
OG0001308	AGABI2DRAFT_117645	C8R40DRAFT_1169153	PLEOSDRAFT_174056
OG0001309	AGABI2DRAFT_117743	C8R40DRAFT_1237648, C8R40DRAFT_291921
OG0001310	AGABI2DRAFT_118110	C8R40DRAFT_296217	PLEOSDRAFT_1076762
OG0001311	AGABI2DRAFT_118120	C8R40DRAFT_1107507	PLEOSDRAFT_51113
OG0001312	AGABI2DRAFT_118180	C8R40DRAFT_1045369	PLEOSDRAFT_160159
OG0001313	AGABI2DRAFT_118191, AGABI2DRAFT_194291	C8R40DRAFT_1048638
OG0001314	AGABI2DRAFT_118277	C8R40DRAFT_1114145	PLEOSDRAFT_172149
OG0001315	AGABI2DRAFT_118279	C8R40DRAFT_1184256	PLEOSDRAFT_1112957
OG0001316	AGABI2DRAFT_118388, AGABI2DRAFT_118391	C8R40DRAFT_1106868
OG0001317	AGABI2DRAFT_118533, AGABI2DRAFT_122808		PLEOSDRAFT_1033030
OG0001318	AGABI2DRAFT_118575, AGABI2DRAFT_136640	C8R40DRAFT_346982
OG0001319	AGABI2DRAFT_118689	C8R40DRAFT_646166	PLEOSDRAFT_159446
OG0001320	AGABI2DRAFT_118861	C8R40DRAFT_1089106	PLEOSDRAFT_176501
OG0001321	AGABI2DRAFT_118906	C8R40DRAFT_1087721	PLEOSDRAFT_1113232
OG0001322	AGABI2DRAFT_118972	C8R40DRAFT_1092351	PLEOSDRAFT_1077786
OG0001323	AGABI2DRAFT_119011	C8R40DRAFT_796986	PLEOSDRAFT_153892
OG0001324	AGABI2DRAFT_119036	C8R40DRAFT_1037163	PLEOSDRAFT_1105655
OG0001325	AGABI2DRAFT_119050	C8R40DRAFT_1087233	PLEOSDRAFT_1093782
OG0001326	AGABI2DRAFT_119080, AGABI2DRAFT_119083, AGABI2DRAFT_146125
OG0001327	AGABI2DRAFT_119092, AGABI2DRAFT_120222, AGABI2DRAFT_208157
OG0001328	AGABI2DRAFT_119143, AGABI2DRAFT_187516, AGABI2DRAFT_75449
OG0001329	AGABI2DRAFT_119231, AGABI2DRAFT_193536	C8R40DRAFT_1175173
OG0001330	AGABI2DRAFT_119340, AGABI2DRAFT_179188		PLEOSDRAFT_1043851
OG0001331	AGABI2DRAFT_119366	C8R40DRAFT_152408	PLEOSDRAFT_1078347
OG0001332	AGABI2DRAFT_119393	C8R40DRAFT_1172935	PLEOSDRAFT_1078311
OG0001333	AGABI2DRAFT_119412	C8R40DRAFT_1050747	PLEOSDRAFT_1066923
OG0001334	AGABI2DRAFT_119484		PLEOSDRAFT_1015145, PLEOSDRAFT_1071846
OG0001335	AGABI2DRAFT_119538	C8R40DRAFT_1238648	PLEOSDRAFT_32249
OG0001336	AGABI2DRAFT_119541	C8R40DRAFT_398673	PLEOSDRAFT_1046201
OG0001337	AGABI2DRAFT_119614	C8R40DRAFT_879129	PLEOSDRAFT_1085077
OG0001338	AGABI2DRAFT_119651, AGABI2DRAFT_193899		PLEOSDRAFT_1048836
OG0001339	AGABI2DRAFT_119665, AGABI2DRAFT_193943, AGABI2DRAFT_195021
OG0001340	AGABI2DRAFT_119677	C8R40DRAFT_1250042	PLEOSDRAFT_160303
OG0001341	AGABI2DRAFT_119747, AGABI2DRAFT_179499, AGABI2DRAFT_193977
OG0001342	AGABI2DRAFT_119748, AGABI2DRAFT_119767, AGABI2DRAFT_187019
OG0001343	AGABI2DRAFT_119780, AGABI2DRAFT_179521, AGABI2DRAFT_193998
OG0001344	AGABI2DRAFT_119783	C8R40DRAFT_553009	PLEOSDRAFT_1031263
OG0001345	AGABI2DRAFT_119792	C8R40DRAFT_1127057	PLEOSDRAFT_1045084
OG0001346	AGABI2DRAFT_119854, AGABI2DRAFT_188031	C8R40DRAFT_1176283
OG0001347	AGABI2DRAFT_119908, AGABI2DRAFT_119969, AGABI2DRAFT_119981
OG0001348	AGABI2DRAFT_119963, AGABI2DRAFT_123161, AGABI2DRAFT_142074
OG0001349	AGABI2DRAFT_119994, AGABI2DRAFT_178717, AGABI2DRAFT_208009
OG0001350	AGABI2DRAFT_120008		PLEOSDRAFT_1081432, PLEOSDRAFT_1091959
OG0001351	AGABI2DRAFT_120013	C8R40DRAFT_1176648	PLEOSDRAFT_1095804
OG0001352	AGABI2DRAFT_120027	C8R40DRAFT_1165232	PLEOSDRAFT_1074264
OG0001353	AGABI2DRAFT_120045, AGABI2DRAFT_120985, AGABI2DRAFT_194916
OG0001354	AGABI2DRAFT_120061, AGABI2DRAFT_179658, AGABI2DRAFT_179666
OG0001355	AGABI2DRAFT_120098		PLEOSDRAFT_1050539, PLEOSDRAFT_1074478
OG0001356	AGABI2DRAFT_120189	C8R40DRAFT_1177833	PLEOSDRAFT_154034
OG0001357	AGABI2DRAFT_120261, AGABI2DRAFT_179566	C8R40DRAFT_648478
OG0001358	AGABI2DRAFT_120426, AGABI2DRAFT_121880	C8R40DRAFT_1172639
OG0001359	AGABI2DRAFT_120451	C8R40DRAFT_1173034	PLEOSDRAFT_1013782
OG0001360	AGABI2DRAFT_120581, AGABI2DRAFT_122748	C8R40DRAFT_1164523
OG0001361	AGABI2DRAFT_120611, AGABI2DRAFT_194508, AGABI2DRAFT_194510
OG0001362	AGABI2DRAFT_120787	C8R40DRAFT_1060231	PLEOSDRAFT_1051299
OG0001363	AGABI2DRAFT_120842	C8R40DRAFT_1167144, C8R40DRAFT_1168912
OG0001364	AGABI2DRAFT_120968, AGABI2DRAFT_229785	C8R40DRAFT_1139054
OG0001365	AGABI2DRAFT_120986		PLEOSDRAFT_1060342, PLEOSDRAFT_1095024
OG0001366	AGABI2DRAFT_121047, AGABI2DRAFT_121050, AGABI2DRAFT_121054
OG0001367	AGABI2DRAFT_121073, AGABI2DRAFT_122821, AGABI2DRAFT_180318
OG0001368	AGABI2DRAFT_121152	C8R40DRAFT_1168831	PLEOSDRAFT_1098797
OG0001369	AGABI2DRAFT_121201, AGABI2DRAFT_180409	C8R40DRAFT_1041277
OG0001370	AGABI2DRAFT_121219, AGABI2DRAFT_121220, AGABI2DRAFT_121221
OG0001371	AGABI2DRAFT_121227	C8R40DRAFT_1066488	PLEOSDRAFT_153571
OG0001372	AGABI2DRAFT_121228, AGABI2DRAFT_121229	C8R40DRAFT_1097500
OG0001373	AGABI2DRAFT_121248, AGABI2DRAFT_194933	C8R40DRAFT_857701
OG0001374	AGABI2DRAFT_121267	C8R40DRAFT_1033282	PLEOSDRAFT_1021093
OG0001375	AGABI2DRAFT_121409, AGABI2DRAFT_121746, AGABI2DRAFT_123048
OG0001376	AGABI2DRAFT_121437, AGABI2DRAFT_121438, AGABI2DRAFT_180541
OG0001377	AGABI2DRAFT_121467, AGABI2DRAFT_187819, AGABI2DRAFT_194811
OG0001378	AGABI2DRAFT_121542, AGABI2DRAFT_177395, AGABI2DRAFT_191416
OG0001379	AGABI2DRAFT_121650	C8R40DRAFT_1173569	PLEOSDRAFT_162095
OG0001380	AGABI2DRAFT_121672, AGABI2DRAFT_180684, AGABI2DRAFT_210331
OG0001381	AGABI2DRAFT_121758	C8R40DRAFT_1170703	PLEOSDRAFT_1108534
OG0001382	AGABI2DRAFT_121782	C8R40DRAFT_1025021	PLEOSDRAFT_1048547
OG0001383	AGABI2DRAFT_121834, AGABI2DRAFT_186905, AGABI2DRAFT_227561
OG0001384	AGABI2DRAFT_121851	C8R40DRAFT_1173686	PLEOSDRAFT_1094635
OG0001385	AGABI2DRAFT_121882, AGABI2DRAFT_79641	C8R40DRAFT_1066165
OG0001386	AGABI2DRAFT_122183, AGABI2DRAFT_122184, AGABI2DRAFT_122186
OG0001387	AGABI2DRAFT_122214	C8R40DRAFT_96800	PLEOSDRAFT_1114448
OG0001388	AGABI2DRAFT_122240	C8R40DRAFT_1123749	PLEOSDRAFT_1094565
OG0001389	AGABI2DRAFT_122255	C8R40DRAFT_1123651	PLEOSDRAFT_1066383
OG0001390	AGABI2DRAFT_122269, AGABI2DRAFT_123004	C8R40DRAFT_1066478
OG0001391	AGABI2DRAFT_122404	C8R40DRAFT_1166671	PLEOSDRAFT_1109902
OG0001392	AGABI2DRAFT_122446, AGABI2DRAFT_122447, AGABI2DRAFT_122448
OG0001393	AGABI2DRAFT_122507, AGABI2DRAFT_145160, AGABI2DRAFT_146705
OG0001394	AGABI2DRAFT_122567	C8R40DRAFT_1169606	PLEOSDRAFT_1064411
OG0001395	AGABI2DRAFT_122723, AGABI2DRAFT_181292, AGABI2DRAFT_188648
OG0001396	AGABI2DRAFT_122919, AGABI2DRAFT_179068	C8R40DRAFT_1112118
OG0001397	AGABI2DRAFT_122921, AGABI2DRAFT_122951, AGABI2DRAFT_181416
OG0001398	AGABI2DRAFT_122970	C8R40DRAFT_1170698	PLEOSDRAFT_1112788
OG0001399	AGABI2DRAFT_122974		PLEOSDRAFT_1068970, PLEOSDRAFT_1097303
OG0001400	AGABI2DRAFT_123082	C8R40DRAFT_1073153	PLEOSDRAFT_1040752
OG0001401	AGABI2DRAFT_123180	C8R40DRAFT_110521	PLEOSDRAFT_28664
OG0001402	AGABI2DRAFT_123296, AGABI2DRAFT_123303, AGABI2DRAFT_188985
OG0001403	AGABI2DRAFT_123305, AGABI2DRAFT_194081, AGABI2DRAFT_194400
OG0001404	AGABI2DRAFT_123432	C8R40DRAFT_1101321	PLEOSDRAFT_1039450
OG0001405	AGABI2DRAFT_123443, AGABI2DRAFT_123461, AGABI2DRAFT_230096
OG0001406	AGABI2DRAFT_123463	C8R40DRAFT_1036963, C8R40DRAFT_1183295
OG0001407	AGABI2DRAFT_123470		PLEOSDRAFT_1037370, PLEOSDRAFT_1088700
OG0001408	AGABI2DRAFT_132659	C8R40DRAFT_1165402	PLEOSDRAFT_1088775
OG0001409	AGABI2DRAFT_132671	C8R40DRAFT_1174507	PLEOSDRAFT_1054560
OG0001410	AGABI2DRAFT_132769	C8R40DRAFT_1153675	PLEOSDRAFT_1036512
OG0001411	AGABI2DRAFT_132795	C8R40DRAFT_1125395	PLEOSDRAFT_24735
OG0001412	AGABI2DRAFT_132808	C8R40DRAFT_1075896	PLEOSDRAFT_1111658
OG0001413	AGABI2DRAFT_133137	C8R40DRAFT_1158929	PLEOSDRAFT_1074958
OG0001414	AGABI2DRAFT_133316	C8R40DRAFT_1175260	PLEOSDRAFT_1054092
OG0001415	AGABI2DRAFT_133317	C8R40DRAFT_1162989	PLEOSDRAFT_1111598
OG0001416	AGABI2DRAFT_133366	C8R40DRAFT_1056136	PLEOSDRAFT_49531
OG0001417	AGABI2DRAFT_133370	C8R40DRAFT_1056083	PLEOSDRAFT_1088576
OG0001418	AGABI2DRAFT_133378	C8R40DRAFT_1162962	PLEOSDRAFT_1088582
OG0001419	AGABI2DRAFT_133440	C8R40DRAFT_1033603	PLEOSDRAFT_1062548
OG0001420	AGABI2DRAFT_133452	C8R40DRAFT_1032828	PLEOSDRAFT_1101545
OG0001421	AGABI2DRAFT_133583	C8R40DRAFT_1171125	PLEOSDRAFT_1091324
OG0001422	AGABI2DRAFT_133585	C8R40DRAFT_991966	PLEOSDRAFT_1051969
OG0001423	AGABI2DRAFT_133709	C8R40DRAFT_1253664	PLEOSDRAFT_1099364
OG0001424	AGABI2DRAFT_133805	C8R40DRAFT_1072150	PLEOSDRAFT_1091506
OG0001425	AGABI2DRAFT_133877	C8R40DRAFT_529741	PLEOSDRAFT_60737
OG0001426	AGABI2DRAFT_133979	C8R40DRAFT_1226101	PLEOSDRAFT_1015334
OG0001427	AGABI2DRAFT_134046	C8R40DRAFT_1215596	PLEOSDRAFT_1032174
OG0001428	AGABI2DRAFT_134077	C8R40DRAFT_1039415	PLEOSDRAFT_1061367
OG0001429	AGABI2DRAFT_134227	C8R40DRAFT_1159515	PLEOSDRAFT_1099139
OG0001430	AGABI2DRAFT_134344	C8R40DRAFT_1034601	PLEOSDRAFT_1061676
OG0001431	AGABI2DRAFT_134941, AGABI2DRAFT_191471	C8R40DRAFT_1161916
OG0001432	AGABI2DRAFT_134948		PLEOSDRAFT_1039738, PLEOSDRAFT_27544
OG0001433	AGABI2DRAFT_135089	C8R40DRAFT_1069146	PLEOSDRAFT_1040648
OG0001434	AGABI2DRAFT_135276	C8R40DRAFT_1082933	PLEOSDRAFT_1092884
OG0001435	AGABI2DRAFT_135294	C8R40DRAFT_1022937	PLEOSDRAFT_173458
OG0001436	AGABI2DRAFT_135353	C8R40DRAFT_1158444	PLEOSDRAFT_1112019
OG0001437	AGABI2DRAFT_135448	C8R40DRAFT_433323	PLEOSDRAFT_1063919
OG0001438	AGABI2DRAFT_135451	C8R40DRAFT_433446	PLEOSDRAFT_1111495
OG0001439	AGABI2DRAFT_135486	C8R40DRAFT_1160157	PLEOSDRAFT_1055303
OG0001440	AGABI2DRAFT_135775	C8R40DRAFT_1167663	PLEOSDRAFT_153711
OG0001441	AGABI2DRAFT_135951	C8R40DRAFT_302367	PLEOSDRAFT_1089594
OG0001442	AGABI2DRAFT_135986	C8R40DRAFT_1098921	PLEOSDRAFT_1041259
OG0001443	AGABI2DRAFT_136031	C8R40DRAFT_1190052	PLEOSDRAFT_1089518
OG0001444	AGABI2DRAFT_136191	C8R40DRAFT_549929	PLEOSDRAFT_29262
OG0001445	AGABI2DRAFT_136224	C8R40DRAFT_1114718	PLEOSDRAFT_1065355
OG0001446	AGABI2DRAFT_136252	C8R40DRAFT_1107494	PLEOSDRAFT_1104343
OG0001447	AGABI2DRAFT_136405	C8R40DRAFT_1184254	PLEOSDRAFT_19948
OG0001448	AGABI2DRAFT_136707, AGABI2DRAFT_183005, AGABI2DRAFT_194321
OG0001449	AGABI2DRAFT_136742	C8R40DRAFT_1163114	PLEOSDRAFT_1057132
OG0001450	AGABI2DRAFT_136767	C8R40DRAFT_1137071	PLEOSDRAFT_1043999
OG0001451	AGABI2DRAFT_136846	C8R40DRAFT_701136, C8R40DRAFT_745162
OG0001452	AGABI2DRAFT_136860	C8R40DRAFT_1088174	PLEOSDRAFT_1057224
OG0001453	AGABI2DRAFT_136889, AGABI2DRAFT_136959		PLEOSDRAFT_1089879
OG0001454	AGABI2DRAFT_136944	C8R40DRAFT_1158962	PLEOSDRAFT_1066212
OG0001455	AGABI2DRAFT_137057, AGABI2DRAFT_193513		PLEOSDRAFT_1025381
OG0001456	AGABI2DRAFT_137123	C8R40DRAFT_1173706	PLEOSDRAFT_1090211
OG0001457	AGABI2DRAFT_137194	C8R40DRAFT_1097571	PLEOSDRAFT_160404
OG0001458	AGABI2DRAFT_137285	C8R40DRAFT_1057243	PLEOSDRAFT_1090006
OG0001459	AGABI2DRAFT_137425	C8R40DRAFT_1168035	PLEOSDRAFT_51893
OG0001460	AGABI2DRAFT_137888, AGABI2DRAFT_137890	C8R40DRAFT_528925
OG0001461	AGABI2DRAFT_138150	C8R40DRAFT_1091915	PLEOSDRAFT_47087
OG0001462	AGABI2DRAFT_138201	C8R40DRAFT_757550	PLEOSDRAFT_1114565
OG0001463	AGABI2DRAFT_138375	C8R40DRAFT_253301	PLEOSDRAFT_1060402
OG0001464	AGABI2DRAFT_138389	C8R40DRAFT_1238620	PLEOSDRAFT_1051587
OG0001465	AGABI2DRAFT_138402	C8R40DRAFT_1054442	PLEOSDRAFT_1051820
OG0001466	AGABI2DRAFT_138631, AGABI2DRAFT_153444		PLEOSDRAFT_1090672
OG0001467	AGABI2DRAFT_138650	C8R40DRAFT_1123034	PLEOSDRAFT_1048382
OG0001468	AGABI2DRAFT_138699	C8R40DRAFT_1044913	PLEOSDRAFT_162343
OG0001469	AGABI2DRAFT_138893, AGABI2DRAFT_195273, AGABI2DRAFT_227001
OG0001470	AGABI2DRAFT_139016	C8R40DRAFT_1035851	PLEOSDRAFT_1049851
OG0001471	AGABI2DRAFT_139020, AGABI2DRAFT_195399, AGABI2DRAFT_195403
OG0001472	AGABI2DRAFT_139148, AGABI2DRAFT_146228	C8R40DRAFT_592379
OG0001473	AGABI2DRAFT_139276, AGABI2DRAFT_211603		PLEOSDRAFT_155470
OG0001474	AGABI2DRAFT_139429	C8R40DRAFT_1097436	PLEOSDRAFT_1055720
OG0001475	AGABI2DRAFT_139517	C8R40DRAFT_1176453	PLEOSDRAFT_1089245
OG0001476	AGABI2DRAFT_139552	C8R40DRAFT_1167516	PLEOSDRAFT_1104000
OG0001477	AGABI2DRAFT_139877		PLEOSDRAFT_1054721, PLEOSDRAFT_168561
OG0001478	AGABI2DRAFT_139898	C8R40DRAFT_1162614	PLEOSDRAFT_27956
OG0001479	AGABI2DRAFT_140135		PLEOSDRAFT_1042023, PLEOSDRAFT_1075193
OG0001480	AGABI2DRAFT_140170	C8R40DRAFT_1125343	PLEOSDRAFT_1054172
OG0001481	AGABI2DRAFT_141320	C8R40DRAFT_1093955	PLEOSDRAFT_153169
OG0001482	AGABI2DRAFT_141355	C8R40DRAFT_726919	PLEOSDRAFT_1052717
OG0001483	AGABI2DRAFT_142081, AGABI2DRAFT_199592		PLEOSDRAFT_1091376
OG0001484	AGABI2DRAFT_142771	C8R40DRAFT_666865	PLEOSDRAFT_159146
OG0001485	AGABI2DRAFT_143775	C8R40DRAFT_414287	PLEOSDRAFT_1084670
OG0001486	AGABI2DRAFT_143787	C8R40DRAFT_1050969	PLEOSDRAFT_1043712
OG0001487	AGABI2DRAFT_144260, AGABI2DRAFT_179405, AGABI2DRAFT_179406
OG0001488	AGABI2DRAFT_144757	C8R40DRAFT_1037836	PLEOSDRAFT_1075615
OG0001489	AGABI2DRAFT_145182	C8R40DRAFT_853072	PLEOSDRAFT_163060
OG0001490	AGABI2DRAFT_145641, AGABI2DRAFT_181640, AGABI2DRAFT_194393
OG0001491	AGABI2DRAFT_146114	C8R40DRAFT_1126741, C8R40DRAFT_1205207
OG0001492	AGABI2DRAFT_146132, AGABI2DRAFT_65595, AGABI2DRAFT_67915
OG0001493	AGABI2DRAFT_146801	C8R40DRAFT_1163906	PLEOSDRAFT_1033978
OG0001494	AGABI2DRAFT_147179	C8R40DRAFT_995875	PLEOSDRAFT_1093342
OG0001495	AGABI2DRAFT_147275	C8R40DRAFT_1108757	PLEOSDRAFT_1075504
OG0001496	AGABI2DRAFT_147333	C8R40DRAFT_1108762	PLEOSDRAFT_1036951
OG0001497	AGABI2DRAFT_147399	C8R40DRAFT_628420	PLEOSDRAFT_49611
OG0001498	AGABI2DRAFT_147771, AGABI2DRAFT_79322		PLEOSDRAFT_61752
OG0001499	AGABI2DRAFT_147967	C8R40DRAFT_1168672	PLEOSDRAFT_155121
OG0001500	AGABI2DRAFT_148042	C8R40DRAFT_620210	PLEOSDRAFT_173083
OG0001501	AGABI2DRAFT_148054	C8R40DRAFT_1162951	PLEOSDRAFT_49535
OG0001502	AGABI2DRAFT_148177	C8R40DRAFT_41329	PLEOSDRAFT_1101314
OG0001503	AGABI2DRAFT_148229, AGABI2DRAFT_47539		PLEOSDRAFT_1034462
OG0001504	AGABI2DRAFT_148230, AGABI2DRAFT_40932	C8R40DRAFT_1061238
OG0001505	AGABI2DRAFT_148319	C8R40DRAFT_1169239	PLEOSDRAFT_1099105
OG0001506	AGABI2DRAFT_148501	C8R40DRAFT_1174165	PLEOSDRAFT_1087822
OG0001507	AGABI2DRAFT_148576	C8R40DRAFT_1162466	PLEOSDRAFT_1073749
OG0001508	AGABI2DRAFT_148602, AGABI2DRAFT_194049, AGABI2DRAFT_195884
OG0001509	AGABI2DRAFT_148855	C8R40DRAFT_1039321	PLEOSDRAFT_1110690
OG0001510	AGABI2DRAFT_149224		PLEOSDRAFT_1039646, PLEOSDRAFT_1104233
OG0001511	AGABI2DRAFT_149277	C8R40DRAFT_1174422	PLEOSDRAFT_1113758
OG0001512	AGABI2DRAFT_149834, AGABI2DRAFT_47524		PLEOSDRAFT_1041925
OG0001513	AGABI2DRAFT_149982	C8R40DRAFT_1082904	PLEOSDRAFT_7676
OG0001514	AGABI2DRAFT_150170	C8R40DRAFT_1082686	PLEOSDRAFT_1111302
OG0001515	AGABI2DRAFT_151005	C8R40DRAFT_1171293	PLEOSDRAFT_1104714
OG0001516	AGABI2DRAFT_151018	C8R40DRAFT_1127749	PLEOSDRAFT_1076723
OG0001517	AGABI2DRAFT_151641	C8R40DRAFT_1160705	PLEOSDRAFT_20196
OG0001518	AGABI2DRAFT_151831, AGABI2DRAFT_70863, AGABI2DRAFT_71462
OG0001519	AGABI2DRAFT_151878	C8R40DRAFT_1131778	PLEOSDRAFT_1044335
OG0001520	AGABI2DRAFT_151998	C8R40DRAFT_1172890	PLEOSDRAFT_1046018
OG0001521	AGABI2DRAFT_152018	C8R40DRAFT_1168070	PLEOSDRAFT_1057992
OG0001522	AGABI2DRAFT_152119	C8R40DRAFT_1050631	PLEOSDRAFT_1094156
OG0001523	AGABI2DRAFT_152560		PLEOSDRAFT_1092869, PLEOSDRAFT_48881
OG0001524	AGABI2DRAFT_152751	C8R40DRAFT_487764	PLEOSDRAFT_157555
OG0001525	AGABI2DRAFT_152937	C8R40DRAFT_1158983	PLEOSDRAFT_1036555
OG0001526	AGABI2DRAFT_153136	C8R40DRAFT_708583	PLEOSDRAFT_1098564
OG0001527	AGABI2DRAFT_153325	C8R40DRAFT_1038937	PLEOSDRAFT_37776
OG0001528	AGABI2DRAFT_153780	C8R40DRAFT_1159040	PLEOSDRAFT_171323
OG0001529	AGABI2DRAFT_154140	C8R40DRAFT_1086296	PLEOSDRAFT_1079986
OG0001530	AGABI2DRAFT_154300	C8R40DRAFT_89716	PLEOSDRAFT_1076243
OG0001531	AGABI2DRAFT_154430	C8R40DRAFT_1094411	PLEOSDRAFT_153105
OG0001532	AGABI2DRAFT_175627	C8R40DRAFT_1033079	PLEOSDRAFT_1110239
OG0001533	AGABI2DRAFT_175659	C8R40DRAFT_781764	PLEOSDRAFT_1088809
OG0001534	AGABI2DRAFT_175692	C8R40DRAFT_1171486	PLEOSDRAFT_175853
OG0001535	AGABI2DRAFT_175693		PLEOSDRAFT_173243, PLEOSDRAFT_23695
OG0001536	AGABI2DRAFT_175721	C8R40DRAFT_1125143	PLEOSDRAFT_1101946
OG0001537	AGABI2DRAFT_175788	C8R40DRAFT_5682	PLEOSDRAFT_24268
OG0001538	AGABI2DRAFT_175897	C8R40DRAFT_1164443	PLEOSDRAFT_156053
OG0001539	AGABI2DRAFT_176124	C8R40DRAFT_624262	PLEOSDRAFT_1111594
OG0001540	AGABI2DRAFT_176125	C8R40DRAFT_1175259	PLEOSDRAFT_49569
OG0001541	AGABI2DRAFT_176200	C8R40DRAFT_1165361	PLEOSDRAFT_155184
OG0001542	AGABI2DRAFT_176209	C8R40DRAFT_252106	PLEOSDRAFT_1101521
OG0001543	AGABI2DRAFT_176382, AGABI2DRAFT_190200, AGABI2DRAFT_190202
OG0001544	AGABI2DRAFT_176384, AGABI2DRAFT_176385, AGABI2DRAFT_190203
OG0001545	AGABI2DRAFT_176400	C8R40DRAFT_1046189	PLEOSDRAFT_153260
OG0001546	AGABI2DRAFT_176448	C8R40DRAFT_1049804	PLEOSDRAFT_1032324
OG0001547	AGABI2DRAFT_176511	C8R40DRAFT_1031421, C8R40DRAFT_51982
OG0001548	AGABI2DRAFT_176537	C8R40DRAFT_1031251	PLEOSDRAFT_37432
OG0001549	AGABI2DRAFT_176555	C8R40DRAFT_1054022	PLEOSDRAFT_1052346
OG0001550	AGABI2DRAFT_176563	C8R40DRAFT_1037750, C8R40DRAFT_1174223
OG0001551	AGABI2DRAFT_176709	C8R40DRAFT_1092995	PLEOSDRAFT_152572
OG0001552	AGABI2DRAFT_176716	C8R40DRAFT_865588	PLEOSDRAFT_1034124
OG0001553	AGABI2DRAFT_176882	C8R40DRAFT_1066136	PLEOSDRAFT_1110806
OG0001554	AGABI2DRAFT_177181	C8R40DRAFT_1150610	PLEOSDRAFT_14441
OG0001555	AGABI2DRAFT_177299	C8R40DRAFT_1071001	PLEOSDRAFT_33716
OG0001556	AGABI2DRAFT_177544	C8R40DRAFT_1064926	PLEOSDRAFT_1079586
OG0001557	AGABI2DRAFT_177560	C8R40DRAFT_1187428	PLEOSDRAFT_1054823
OG0001558	AGABI2DRAFT_177755	C8R40DRAFT_1083169, C8R40DRAFT_1094763
OG0001559	AGABI2DRAFT_177880	C8R40DRAFT_1083720	PLEOSDRAFT_1055336
OG0001560	AGABI2DRAFT_177986	C8R40DRAFT_1156726	PLEOSDRAFT_1102759
OG0001561	AGABI2DRAFT_178097	C8R40DRAFT_1128233	PLEOSDRAFT_1093620
OG0001562	AGABI2DRAFT_178210	C8R40DRAFT_1160999	PLEOSDRAFT_1104435
OG0001563	AGABI2DRAFT_178575, AGABI2DRAFT_197552	C8R40DRAFT_1092664
OG0001564	AGABI2DRAFT_178635	C8R40DRAFT_847429	PLEOSDRAFT_1114140
OG0001565	AGABI2DRAFT_178735	C8R40DRAFT_1190927	PLEOSDRAFT_1077398
OG0001566	AGABI2DRAFT_178756	C8R40DRAFT_346375	PLEOSDRAFT_1105321
OG0001567	AGABI2DRAFT_178771	C8R40DRAFT_689561	PLEOSDRAFT_159560
OG0001568	AGABI2DRAFT_178785	C8R40DRAFT_919667	PLEOSDRAFT_163338
OG0001569	AGABI2DRAFT_178887	C8R40DRAFT_1126441	PLEOSDRAFT_31190
OG0001570	AGABI2DRAFT_178974	C8R40DRAFT_414351	PLEOSDRAFT_1077746
OG0001571	AGABI2DRAFT_178988	C8R40DRAFT_415020	PLEOSDRAFT_51422
OG0001572	AGABI2DRAFT_178999	C8R40DRAFT_1105609	PLEOSDRAFT_1077787
OG0001573	AGABI2DRAFT_179274	C8R40DRAFT_1093431	PLEOSDRAFT_1113559
OG0001574	AGABI2DRAFT_179317	C8R40DRAFT_1123147	PLEOSDRAFT_1061336
OG0001575	AGABI2DRAFT_179345	C8R40DRAFT_1114320	PLEOSDRAFT_1058212
OG0001576	AGABI2DRAFT_179366	C8R40DRAFT_1166468	PLEOSDRAFT_1093647
OG0001577	AGABI2DRAFT_179691	C8R40DRAFT_1132791	PLEOSDRAFT_1062174
OG0001578	AGABI2DRAFT_179752	C8R40DRAFT_1218572	PLEOSDRAFT_1061934
OG0001579	AGABI2DRAFT_179794, AGABI2DRAFT_193592, AGABI2DRAFT_207725
OG0001580	AGABI2DRAFT_179818		PLEOSDRAFT_1094772, PLEOSDRAFT_1107003
OG0001581	AGABI2DRAFT_179838	C8R40DRAFT_1066924	PLEOSDRAFT_1100491
OG0001582	AGABI2DRAFT_179844	C8R40DRAFT_1089972	PLEOSDRAFT_1061882
OG0001583	AGABI2DRAFT_179942		PLEOSDRAFT_1108717, PLEOSDRAFT_162890
OG0001584	AGABI2DRAFT_179998	C8R40DRAFT_1178124	PLEOSDRAFT_1114588
OG0001585	AGABI2DRAFT_180093	C8R40DRAFT_755734	PLEOSDRAFT_1114569
OG0001586	AGABI2DRAFT_180097	C8R40DRAFT_1053623	PLEOSDRAFT_1037272
OG0001587	AGABI2DRAFT_180117	C8R40DRAFT_1259818	PLEOSDRAFT_45869
OG0001588	AGABI2DRAFT_180310	C8R40DRAFT_1099209	PLEOSDRAFT_1073110
OG0001589	AGABI2DRAFT_180328	C8R40DRAFT_1054430	PLEOSDRAFT_1051814
OG0001590	AGABI2DRAFT_180441	C8R40DRAFT_558297	PLEOSDRAFT_1095222
OG0001591	AGABI2DRAFT_180451	C8R40DRAFT_1194962	PLEOSDRAFT_1036048
OG0001592	AGABI2DRAFT_180834	C8R40DRAFT_901913	PLEOSDRAFT_1090794
OG0001593	AGABI2DRAFT_180961	C8R40DRAFT_1007399	PLEOSDRAFT_174746
OG0001594	AGABI2DRAFT_181129	C8R40DRAFT_1166505	PLEOSDRAFT_1098438
OG0001595	AGABI2DRAFT_181523	C8R40DRAFT_1000018	PLEOSDRAFT_158698
OG0001596	AGABI2DRAFT_181728	C8R40DRAFT_1235929	PLEOSDRAFT_1092656
OG0001597	AGABI2DRAFT_181783	C8R40DRAFT_1038542	PLEOSDRAFT_1105747
OG0001598	AGABI2DRAFT_181913	C8R40DRAFT_88818	PLEOSDRAFT_1063319
OG0001599	AGABI2DRAFT_181972	C8R40DRAFT_1031805	PLEOSDRAFT_1037183
OG0001600	AGABI2DRAFT_181983	C8R40DRAFT_1031714	PLEOSDRAFT_1102276
OG0001601	AGABI2DRAFT_182028	C8R40DRAFT_1031915	PLEOSDRAFT_1035704
OG0001602	AGABI2DRAFT_182171	C8R40DRAFT_1157563	PLEOSDRAFT_1054366
OG0001603	AGABI2DRAFT_182196	C8R40DRAFT_1076730	PLEOSDRAFT_1035667
OG0001604	AGABI2DRAFT_182197	C8R40DRAFT_1164568	PLEOSDRAFT_1092515
OG0001605	AGABI2DRAFT_182230	C8R40DRAFT_1157584	PLEOSDRAFT_1088684
OG0001606	AGABI2DRAFT_182315	C8R40DRAFT_1033042	PLEOSDRAFT_1075052
OG0001607	AGABI2DRAFT_182319	C8R40DRAFT_279610	PLEOSDRAFT_1111521
OG0001608	AGABI2DRAFT_182391, AGABI2DRAFT_63586	C8R40DRAFT_1101253
OG0001609	AGABI2DRAFT_182570	C8R40DRAFT_1033625	PLEOSDRAFT_1036752
OG0001610	AGABI2DRAFT_182605	C8R40DRAFT_1175252	PLEOSDRAFT_1054084
OG0001611	AGABI2DRAFT_182608	C8R40DRAFT_1073000	PLEOSDRAFT_1062904
OG0001612	AGABI2DRAFT_182617	C8R40DRAFT_1175264	PLEOSDRAFT_1027421
OG0001613	AGABI2DRAFT_182668	C8R40DRAFT_1162954	PLEOSDRAFT_1092354
OG0001614	AGABI2DRAFT_182674	C8R40DRAFT_1162960	PLEOSDRAFT_1111576
OG0001615	AGABI2DRAFT_182678	C8R40DRAFT_1130521	PLEOSDRAFT_24061
OG0001616	AGABI2DRAFT_182724	C8R40DRAFT_1079982	PLEOSDRAFT_49295
OG0001617	AGABI2DRAFT_182822	C8R40DRAFT_1032126	PLEOSDRAFT_61051
OG0001618	AGABI2DRAFT_182998	C8R40DRAFT_1111261	PLEOSDRAFT_1110411
OG0001619	AGABI2DRAFT_183001	C8R40DRAFT_1161513	PLEOSDRAFT_1087808
OG0001620	AGABI2DRAFT_183013	C8R40DRAFT_1049628	PLEOSDRAFT_1110570
OG0001621	AGABI2DRAFT_183080	C8R40DRAFT_1053969	PLEOSDRAFT_1091507
OG0001622	AGABI2DRAFT_183081, AGABI2DRAFT_187783, AGABI2DRAFT_75738
OG0001623	AGABI2DRAFT_183083	C8R40DRAFT_1151955	PLEOSDRAFT_22289
OG0001624	AGABI2DRAFT_183133	C8R40DRAFT_1160129	PLEOSDRAFT_1091457
OG0001625	AGABI2DRAFT_183173	C8R40DRAFT_532720	PLEOSDRAFT_153004
OG0001626	AGABI2DRAFT_183205	C8R40DRAFT_1120418	PLEOSDRAFT_19742
OG0001627	AGABI2DRAFT_183265	C8R40DRAFT_1094449	PLEOSDRAFT_1060916
OG0001628	AGABI2DRAFT_183309	C8R40DRAFT_1176471	PLEOSDRAFT_1091678
OG0001629	AGABI2DRAFT_183321	C8R40DRAFT_1176439	PLEOSDRAFT_37178
OG0001630	AGABI2DRAFT_183412	C8R40DRAFT_1092358	PLEOSDRAFT_1032942
OG0001631	AGABI2DRAFT_183448	C8R40DRAFT_1049506	PLEOSDRAFT_48117
OG0001632	AGABI2DRAFT_183450	C8R40DRAFT_1040440	PLEOSDRAFT_1073892
OG0001633	AGABI2DRAFT_183499	C8R40DRAFT_909414	PLEOSDRAFT_174888
OG0001634	AGABI2DRAFT_183554	C8R40DRAFT_1093773	PLEOSDRAFT_21054
OG0001635	AGABI2DRAFT_183585	C8R40DRAFT_1058921	PLEOSDRAFT_21793
OG0001636	AGABI2DRAFT_183616	C8R40DRAFT_1166235	PLEOSDRAFT_1020854
OG0001637	AGABI2DRAFT_183643	C8R40DRAFT_1160889	PLEOSDRAFT_1046114
OG0001638	AGABI2DRAFT_183673, AGABI2DRAFT_205343, AGABI2DRAFT_209169
OG0001639	AGABI2DRAFT_183682, AGABI2DRAFT_39845	C8R40DRAFT_1059638
OG0001640	AGABI2DRAFT_183761, AGABI2DRAFT_54359		PLEOSDRAFT_1070028
OG0001641	AGABI2DRAFT_183821	C8R40DRAFT_1124140	PLEOSDRAFT_160953
OG0001642	AGABI2DRAFT_183903		PLEOSDRAFT_1090394, PLEOSDRAFT_1107550
OG0001643	AGABI2DRAFT_184036	C8R40DRAFT_1044415	PLEOSDRAFT_1107467
OG0001644	AGABI2DRAFT_184086	C8R40DRAFT_1048842	PLEOSDRAFT_1107590
OG0001645	AGABI2DRAFT_184182	C8R40DRAFT_1105023	PLEOSDRAFT_36069
OG0001646	AGABI2DRAFT_184224	C8R40DRAFT_1159724	PLEOSDRAFT_1074539
OG0001647	AGABI2DRAFT_184227	C8R40DRAFT_1165875	PLEOSDRAFT_62193
OG0001648	AGABI2DRAFT_184234	C8R40DRAFT_1037410	PLEOSDRAFT_1051944
OG0001649	AGABI2DRAFT_184268, AGABI2DRAFT_191725		PLEOSDRAFT_1113728
OG0001650	AGABI2DRAFT_184361	C8R40DRAFT_1157806	PLEOSDRAFT_1051872
OG0001651	AGABI2DRAFT_184364	C8R40DRAFT_1159680	PLEOSDRAFT_1091586
OG0001652	AGABI2DRAFT_184510	C8R40DRAFT_1082878	PLEOSDRAFT_1103266
OG0001653	AGABI2DRAFT_184512	C8R40DRAFT_1158363	PLEOSDRAFT_50281
OG0001654	AGABI2DRAFT_184571	C8R40DRAFT_1083193	PLEOSDRAFT_1103034
OG0001655	AGABI2DRAFT_184595	C8R40DRAFT_1158440	PLEOSDRAFT_1075815
OG0001656	AGABI2DRAFT_184682	C8R40DRAFT_1082400	PLEOSDRAFT_1038184
OG0001657	AGABI2DRAFT_184882	C8R40DRAFT_1069125	PLEOSDRAFT_61361
OG0001658	AGABI2DRAFT_184905	C8R40DRAFT_1101494, C8R40DRAFT_63496
OG0001659	AGABI2DRAFT_185057	C8R40DRAFT_1116067	PLEOSDRAFT_1040809
OG0001660	AGABI2DRAFT_185122	C8R40DRAFT_296243	PLEOSDRAFT_29824
OG0001661	AGABI2DRAFT_185135	C8R40DRAFT_1046941	PLEOSDRAFT_1083719
OG0001662	AGABI2DRAFT_185336	C8R40DRAFT_1045553	PLEOSDRAFT_1056370
OG0001663	AGABI2DRAFT_185437	C8R40DRAFT_1171340	PLEOSDRAFT_176278
OG0001664	AGABI2DRAFT_185465	C8R40DRAFT_299399	PLEOSDRAFT_1023991
OG0001665	AGABI2DRAFT_185471	C8R40DRAFT_1047004	PLEOSDRAFT_1077034
OG0001666	AGABI2DRAFT_185605	C8R40DRAFT_1072047	PLEOSDRAFT_1093603
OG0001667	AGABI2DRAFT_185635	C8R40DRAFT_1098437	PLEOSDRAFT_1082328
OG0001668	AGABI2DRAFT_185642	C8R40DRAFT_1160055	PLEOSDRAFT_1056790
OG0001669	AGABI2DRAFT_185654	C8R40DRAFT_1098493	PLEOSDRAFT_157820
OG0001670	AGABI2DRAFT_185664	C8R40DRAFT_1162387	PLEOSDRAFT_1112954
OG0001671	AGABI2DRAFT_185787	C8R40DRAFT_1096535	PLEOSDRAFT_1105236
OG0001672	AGABI2DRAFT_185850	C8R40DRAFT_1088058	PLEOSDRAFT_1044239
OG0001673	AGABI2DRAFT_185932	C8R40DRAFT_1175465	PLEOSDRAFT_1105530
OG0001674	AGABI2DRAFT_185936	C8R40DRAFT_646249	PLEOSDRAFT_1089829
OG0001675	AGABI2DRAFT_185958	C8R40DRAFT_1137063	PLEOSDRAFT_31099
OG0001676	AGABI2DRAFT_186144	C8R40DRAFT_621050	PLEOSDRAFT_1036479
OG0001677	AGABI2DRAFT_186175	C8R40DRAFT_684723	PLEOSDRAFT_1113231
OG0001678	AGABI2DRAFT_186220	C8R40DRAFT_1158806	PLEOSDRAFT_1105639
OG0001679	AGABI2DRAFT_186290	C8R40DRAFT_1175181	PLEOSDRAFT_1044244
OG0001680	AGABI2DRAFT_186298	C8R40DRAFT_1055755	PLEOSDRAFT_1057725
OG0001681	AGABI2DRAFT_186365	C8R40DRAFT_1117863	PLEOSDRAFT_31764
OG0001682	AGABI2DRAFT_186466	C8R40DRAFT_1247637	PLEOSDRAFT_1085159
OG0001683	AGABI2DRAFT_186473	C8R40DRAFT_1159449	PLEOSDRAFT_1044473
OG0001684	AGABI2DRAFT_186480	C8R40DRAFT_726979	PLEOSDRAFT_1074044
OG0001685	AGABI2DRAFT_186545	C8R40DRAFT_1087862	PLEOSDRAFT_1076487
OG0001686	AGABI2DRAFT_186552	C8R40DRAFT_1159404	PLEOSDRAFT_1078203
OG0001687	AGABI2DRAFT_186563	C8R40DRAFT_1275176	PLEOSDRAFT_1046257
OG0001688	AGABI2DRAFT_186633	C8R40DRAFT_1093735	PLEOSDRAFT_1066677
OG0001689	AGABI2DRAFT_186682		PLEOSDRAFT_155276, PLEOSDRAFT_166061
OG0001690	AGABI2DRAFT_186837, AGABI2DRAFT_190197, AGABI2DRAFT_195960
OG0001691	AGABI2DRAFT_186909	C8R40DRAFT_1043536	PLEOSDRAFT_1113443
OG0001692	AGABI2DRAFT_186927	C8R40DRAFT_1076385	PLEOSDRAFT_1046496
OG0001693	AGABI2DRAFT_187118	C8R40DRAFT_1132251	PLEOSDRAFT_34782
OG0001694	AGABI2DRAFT_187314	C8R40DRAFT_1098481	PLEOSDRAFT_1041381
OG0001695	AGABI2DRAFT_187407	C8R40DRAFT_1067318, C8R40DRAFT_1132194
OG0001696	AGABI2DRAFT_187535	C8R40DRAFT_1176185	PLEOSDRAFT_1060345
OG0001697	AGABI2DRAFT_187555	C8R40DRAFT_708502	PLEOSDRAFT_1098585
OG0001698	AGABI2DRAFT_187581	C8R40DRAFT_1059285	PLEOSDRAFT_1073107
OG0001699	AGABI2DRAFT_187590	C8R40DRAFT_1131926	PLEOSDRAFT_1060621
OG0001700	AGABI2DRAFT_187616	C8R40DRAFT_1138797	PLEOSDRAFT_1101251
OG0001701	AGABI2DRAFT_187697	C8R40DRAFT_1122168	PLEOSDRAFT_1034000
OG0001702	AGABI2DRAFT_187769	C8R40DRAFT_1058115	PLEOSDRAFT_1110221
OG0001703	AGABI2DRAFT_187797	C8R40DRAFT_668208	PLEOSDRAFT_1050010
OG0001704	AGABI2DRAFT_187813	C8R40DRAFT_1092338	PLEOSDRAFT_1094555
OG0001705	AGABI2DRAFT_187815	C8R40DRAFT_573812	PLEOSDRAFT_1090652
OG0001706	AGABI2DRAFT_187874	C8R40DRAFT_1116788	PLEOSDRAFT_52806
OG0001707	AGABI2DRAFT_188103	C8R40DRAFT_1071822, C8R40DRAFT_1098580
OG0001708	AGABI2DRAFT_188164	C8R40DRAFT_1048714	PLEOSDRAFT_50812
OG0001709	AGABI2DRAFT_188285	C8R40DRAFT_1163925	PLEOSDRAFT_41657
OG0001710	AGABI2DRAFT_188324	C8R40DRAFT_1237882	PLEOSDRAFT_1074656
OG0001711	AGABI2DRAFT_188335	C8R40DRAFT_1029305	PLEOSDRAFT_1023454
OG0001712	AGABI2DRAFT_188468	C8R40DRAFT_20378	PLEOSDRAFT_1051266
OG0001713	AGABI2DRAFT_188477	C8R40DRAFT_883000	PLEOSDRAFT_1109976
OG0001714	AGABI2DRAFT_188488, AGABI2DRAFT_192773		PLEOSDRAFT_61627
OG0001715	AGABI2DRAFT_188538	C8R40DRAFT_1169571	PLEOSDRAFT_1055618
OG0001716	AGABI2DRAFT_188580, AGABI2DRAFT_78974		PLEOSDRAFT_1064481
OG0001717	AGABI2DRAFT_188590	C8R40DRAFT_1042627	PLEOSDRAFT_1093104
OG0001718	AGABI2DRAFT_188660	C8R40DRAFT_1063059	PLEOSDRAFT_1055539
OG0001719	AGABI2DRAFT_188715	C8R40DRAFT_1176359	PLEOSDRAFT_1076463
OG0001720	AGABI2DRAFT_188717	C8R40DRAFT_1264499	PLEOSDRAFT_1090068
OG0001721	AGABI2DRAFT_188761	C8R40DRAFT_1034648	PLEOSDRAFT_1095040
OG0001722	AGABI2DRAFT_188799	C8R40DRAFT_1062647	PLEOSDRAFT_1114620
OG0001723	AGABI2DRAFT_188826	C8R40DRAFT_890759	PLEOSDRAFT_1114678
OG0001724	AGABI2DRAFT_188971	C8R40DRAFT_1158998	PLEOSDRAFT_1068184
OG0001725	AGABI2DRAFT_189013	C8R40DRAFT_1167173	PLEOSDRAFT_1049350
OG0001726	AGABI2DRAFT_189094	C8R40DRAFT_1175317	PLEOSDRAFT_1078384
OG0001727	AGABI2DRAFT_189140	C8R40DRAFT_215211	PLEOSDRAFT_1060769
OG0001728	AGABI2DRAFT_189237	C8R40DRAFT_1037833, C8R40DRAFT_1108742
OG0001729	AGABI2DRAFT_189243	C8R40DRAFT_1047618	PLEOSDRAFT_1026763
OG0001730	AGABI2DRAFT_189260	C8R40DRAFT_1048897	PLEOSDRAFT_1037837
OG0001731	AGABI2DRAFT_189261	C8R40DRAFT_1166775	PLEOSDRAFT_1074543
OG0001732	AGABI2DRAFT_189264	C8R40DRAFT_1162607	PLEOSDRAFT_1054562
OG0001733	AGABI2DRAFT_189297	C8R40DRAFT_1070202	PLEOSDRAFT_1063312
OG0001734	AGABI2DRAFT_189300	C8R40DRAFT_1076963	PLEOSDRAFT_1035794
OG0001735	AGABI2DRAFT_189317	C8R40DRAFT_1047217	PLEOSDRAFT_1092563
OG0001736	AGABI2DRAFT_189329	C8R40DRAFT_1162718	PLEOSDRAFT_1101955
OG0001737	AGABI2DRAFT_189347	C8R40DRAFT_1211485	PLEOSDRAFT_1054135
OG0001738	AGABI2DRAFT_189389		PLEOSDRAFT_1036500, PLEOSDRAFT_1077757
OG0001739	AGABI2DRAFT_189394	C8R40DRAFT_5256	PLEOSDRAFT_1063011
OG0001740	AGABI2DRAFT_189397	C8R40DRAFT_1075897	PLEOSDRAFT_1036816
OG0001741	AGABI2DRAFT_189413	C8R40DRAFT_1075989	PLEOSDRAFT_1111664
OG0001742	AGABI2DRAFT_189451	C8R40DRAFT_1032221	PLEOSDRAFT_1107060
OG0001743	AGABI2DRAFT_189452	C8R40DRAFT_10304	PLEOSDRAFT_160785
OG0001744	AGABI2DRAFT_189474	C8R40DRAFT_1032492	PLEOSDRAFT_1063170
OG0001745	AGABI2DRAFT_189484	C8R40DRAFT_1157608	PLEOSDRAFT_1088697
OG0001746	AGABI2DRAFT_189496	C8R40DRAFT_1076755	PLEOSDRAFT_1075411
OG0001747	AGABI2DRAFT_189513	C8R40DRAFT_1076840	PLEOSDRAFT_1054407
OG0001748	AGABI2DRAFT_189517	C8R40DRAFT_1076843	PLEOSDRAFT_1102274
OG0001749	AGABI2DRAFT_189532	C8R40DRAFT_1157588	PLEOSDRAFT_1088686
OG0001750	AGABI2DRAFT_189537	C8R40DRAFT_1047015	PLEOSDRAFT_166572
OG0001751	AGABI2DRAFT_189560	C8R40DRAFT_1040317	PLEOSDRAFT_1033063
OG0001752	AGABI2DRAFT_189613	C8R40DRAFT_1033553	PLEOSDRAFT_1075055
OG0001753	AGABI2DRAFT_189654	C8R40DRAFT_1065671	PLEOSDRAFT_1111476
OG0001754	AGABI2DRAFT_189677	C8R40DRAFT_1158122	PLEOSDRAFT_1092267
OG0001755	AGABI2DRAFT_189710	C8R40DRAFT_1270141	PLEOSDRAFT_1075380
OG0001756	AGABI2DRAFT_189749	C8R40DRAFT_1080617	PLEOSDRAFT_172991
OG0001757	AGABI2DRAFT_189765	C8R40DRAFT_255658	PLEOSDRAFT_41725
OG0001758	AGABI2DRAFT_189796	C8R40DRAFT_1269794	PLEOSDRAFT_1053527
OG0001759	AGABI2DRAFT_189797	C8R40DRAFT_1032575	PLEOSDRAFT_1062348
OG0001760	AGABI2DRAFT_189809	C8R40DRAFT_1031168	PLEOSDRAFT_1111272
OG0001761	AGABI2DRAFT_189826, AGABI2DRAFT_195429	C8R40DRAFT_1066272
OG0001762	AGABI2DRAFT_189839	C8R40DRAFT_1044554	PLEOSDRAFT_1092099
OG0001763	AGABI2DRAFT_189841	C8R40DRAFT_1182759	PLEOSDRAFT_1052933
OG0001764	AGABI2DRAFT_189877	C8R40DRAFT_1056217	PLEOSDRAFT_1101903
OG0001765	AGABI2DRAFT_189886	C8R40DRAFT_1125002	PLEOSDRAFT_1062909
OG0001766	AGABI2DRAFT_189918	C8R40DRAFT_1124765	PLEOSDRAFT_1088566
OG0001767	AGABI2DRAFT_189919	C8R40DRAFT_1124768	PLEOSDRAFT_1075107
OG0001768	AGABI2DRAFT_189921	C8R40DRAFT_1124770	PLEOSDRAFT_1101846
OG0001769	AGABI2DRAFT_189922	C8R40DRAFT_1162940	PLEOSDRAFT_1054035
OG0001770	AGABI2DRAFT_189935	C8R40DRAFT_1124851	PLEOSDRAFT_1037042
OG0001771	AGABI2DRAFT_189943	C8R40DRAFT_1240193	PLEOSDRAFT_1036627
OG0001772	AGABI2DRAFT_189948	C8R40DRAFT_622084	PLEOSDRAFT_1036484
OG0001773	AGABI2DRAFT_189950	C8R40DRAFT_1240199	PLEOSDRAFT_1088585
OG0001774	AGABI2DRAFT_189975	C8R40DRAFT_1139168	PLEOSDRAFT_20239
OG0001775	AGABI2DRAFT_189988	C8R40DRAFT_251252	PLEOSDRAFT_1092161
OG0001776	AGABI2DRAFT_189994	C8R40DRAFT_1165365	PLEOSDRAFT_1062531
OG0001777	AGABI2DRAFT_189995	C8R40DRAFT_249782	PLEOSDRAFT_1088415
OG0001778	AGABI2DRAFT_189996	C8R40DRAFT_250121	PLEOSDRAFT_1074857
OG0001779	AGABI2DRAFT_189997	C8R40DRAFT_1165370	PLEOSDRAFT_1111358
OG0001780	AGABI2DRAFT_190001	C8R40DRAFT_1243467	PLEOSDRAFT_1095962
OG0001781	AGABI2DRAFT_190006	C8R40DRAFT_1033117	PLEOSDRAFT_1062544
OG0001782	AGABI2DRAFT_190009	C8R40DRAFT_1157987	PLEOSDRAFT_1095966
OG0001783	AGABI2DRAFT_190012	C8R40DRAFT_1033176	PLEOSDRAFT_1062557
OG0001784	AGABI2DRAFT_190014	C8R40DRAFT_253254	PLEOSDRAFT_25104
OG0001785	AGABI2DRAFT_190015	C8R40DRAFT_1243524	PLEOSDRAFT_38388
OG0001786	AGABI2DRAFT_190023	C8R40DRAFT_1080218	PLEOSDRAFT_1111376
OG0001787	AGABI2DRAFT_190024	C8R40DRAFT_1033526	PLEOSDRAFT_49322
OG0001788	AGABI2DRAFT_190055	C8R40DRAFT_1077527	PLEOSDRAFT_1111246
OG0001789	AGABI2DRAFT_190063	C8R40DRAFT_45825	PLEOSDRAFT_1088347
OG0001790	AGABI2DRAFT_190075	C8R40DRAFT_1036597	PLEOSDRAFT_49167
OG0001791	AGABI2DRAFT_190087	C8R40DRAFT_1078516	PLEOSDRAFT_1037788
OG0001792	AGABI2DRAFT_190094	C8R40DRAFT_41355	PLEOSDRAFT_1053579
OG0001793	AGABI2DRAFT_190121	C8R40DRAFT_1047128	PLEOSDRAFT_1111193
OG0001794	AGABI2DRAFT_190123	C8R40DRAFT_1157850	PLEOSDRAFT_1057861
OG0001795	AGABI2DRAFT_190136, AGABI2DRAFT_226270		PLEOSDRAFT_1015572
OG0001796	AGABI2DRAFT_190142		PLEOSDRAFT_1065723, PLEOSDRAFT_1104183
OG0001797	AGABI2DRAFT_190146	C8R40DRAFT_1106716	PLEOSDRAFT_1031719
OG0001798	AGABI2DRAFT_190148	C8R40DRAFT_1106721	PLEOSDRAFT_1091325
OG0001799	AGABI2DRAFT_190174	C8R40DRAFT_1042057	PLEOSDRAFT_1075531
OG0001800	AGABI2DRAFT_190219	C8R40DRAFT_1046356	PLEOSDRAFT_60840
OG0001801	AGABI2DRAFT_190258		PLEOSDRAFT_1032046, PLEOSDRAFT_50073
OG0001802	AGABI2DRAFT_190260	C8R40DRAFT_1161550	PLEOSDRAFT_1052256
OG0001803	AGABI2DRAFT_190265	C8R40DRAFT_1161558	PLEOSDRAFT_1091468
OG0001804	AGABI2DRAFT_190294	C8R40DRAFT_1112638	PLEOSDRAFT_1080674
OG0001805	AGABI2DRAFT_190360	C8R40DRAFT_1151953	PLEOSDRAFT_1099432
OG0001806	AGABI2DRAFT_190382	C8R40DRAFT_1161957	PLEOSDRAFT_1099008
OG0001807	AGABI2DRAFT_190399		PLEOSDRAFT_1037749, PLEOSDRAFT_1065795
OG0001808	AGABI2DRAFT_190402	C8R40DRAFT_1274785	PLEOSDRAFT_1061014
OG0001809	AGABI2DRAFT_190409	C8R40DRAFT_393545	PLEOSDRAFT_1090158
OG0001810	AGABI2DRAFT_190411	C8R40DRAFT_1164306	PLEOSDRAFT_1110367
OG0001811	AGABI2DRAFT_190432	C8R40DRAFT_1054053	PLEOSDRAFT_1087846
OG0001812	AGABI2DRAFT_190433	C8R40DRAFT_529790	PLEOSDRAFT_185692
OG0001813	AGABI2DRAFT_190479	C8R40DRAFT_1162502	PLEOSDRAFT_1052162
OG0001814	AGABI2DRAFT_190480	C8R40DRAFT_535055	PLEOSDRAFT_1110506
OG0001815	AGABI2DRAFT_190526	C8R40DRAFT_1094421	PLEOSDRAFT_1091387
OG0001816	AGABI2DRAFT_190539	C8R40DRAFT_1112184	PLEOSDRAFT_1067387
OG0001817	AGABI2DRAFT_190552, AGABI2DRAFT_190574	C8R40DRAFT_900491
OG0001818	AGABI2DRAFT_190555	C8R40DRAFT_1009564	PLEOSDRAFT_1099194
OG0001819	AGABI2DRAFT_190579	C8R40DRAFT_1176448	PLEOSDRAFT_1033272
OG0001820	AGABI2DRAFT_190585	C8R40DRAFT_1163409	PLEOSDRAFT_21106
OG0001821	AGABI2DRAFT_190642	C8R40DRAFT_1039365	PLEOSDRAFT_1091635
OG0001822	AGABI2DRAFT_190653	C8R40DRAFT_857315	PLEOSDRAFT_1032418
OG0001823	AGABI2DRAFT_190684	C8R40DRAFT_862665	PLEOSDRAFT_172359
OG0001824	AGABI2DRAFT_190689	C8R40DRAFT_1094979	PLEOSDRAFT_1099644
OG0001825	AGABI2DRAFT_190700	C8R40DRAFT_1159672	PLEOSDRAFT_1028179
OG0001826	AGABI2DRAFT_190711	C8R40DRAFT_1159047	PLEOSDRAFT_1061186
OG0001827	AGABI2DRAFT_190715	C8R40DRAFT_1168350	PLEOSDRAFT_1087860
OG0001828	AGABI2DRAFT_190719	C8R40DRAFT_1235801	PLEOSDRAFT_1073762
OG0001829	AGABI2DRAFT_190725	C8R40DRAFT_1259175	PLEOSDRAFT_1073363
OG0001830	AGABI2DRAFT_190726	C8R40DRAFT_1086732	PLEOSDRAFT_1099504
OG0001831	AGABI2DRAFT_190782	C8R40DRAFT_1093978	PLEOSDRAFT_1060842
OG0001832	AGABI2DRAFT_190786	C8R40DRAFT_1094011	PLEOSDRAFT_1073475
OG0001833	AGABI2DRAFT_190796	C8R40DRAFT_1045801	PLEOSDRAFT_1052421
OG0001834	AGABI2DRAFT_190801	C8R40DRAFT_1093770	PLEOSDRAFT_1073801
OG0001835	AGABI2DRAFT_190804	C8R40DRAFT_1093780	PLEOSDRAFT_172384
OG0001836	AGABI2DRAFT_190886	C8R40DRAFT_1034924	PLEOSDRAFT_1061672
OG0001837	AGABI2DRAFT_190957	C8R40DRAFT_1169752, C8R40DRAFT_1178054
OG0001838	AGABI2DRAFT_191063	C8R40DRAFT_31504	PLEOSDRAFT_174456
OG0001839	AGABI2DRAFT_191066	C8R40DRAFT_1182982	PLEOSDRAFT_1078793
OG0001840	AGABI2DRAFT_191081	C8R40DRAFT_1051906, C8R40DRAFT_1175011
OG0001841	AGABI2DRAFT_191164	C8R40DRAFT_1113388	PLEOSDRAFT_46467
OG0001842	AGABI2DRAFT_191165	C8R40DRAFT_385974	PLEOSDRAFT_1085661
OG0001843	AGABI2DRAFT_191171	C8R40DRAFT_1163469	PLEOSDRAFT_1085758
OG0001844	AGABI2DRAFT_191211	C8R40DRAFT_1113113	PLEOSDRAFT_1067385
OG0001845	AGABI2DRAFT_191227	C8R40DRAFT_387080	PLEOSDRAFT_1067310
OG0001846	AGABI2DRAFT_191319	C8R40DRAFT_1113302	PLEOSDRAFT_1090424
OG0001847	AGABI2DRAFT_191333	C8R40DRAFT_1049079	PLEOSDRAFT_1067626
OG0001848	AGABI2DRAFT_191392	C8R40DRAFT_1048611	PLEOSDRAFT_1113800
OG0001849	AGABI2DRAFT_191394, AGABI2DRAFT_218609		PLEOSDRAFT_1108542
OG0001850	AGABI2DRAFT_191428	C8R40DRAFT_1054413	PLEOSDRAFT_1097707
OG0001851	AGABI2DRAFT_191431, AGABI2DRAFT_195608, AGABI2DRAFT_42806
OG0001852	AGABI2DRAFT_191438, AGABI2DRAFT_191441, AGABI2DRAFT_191444
OG0001853	AGABI2DRAFT_191480	C8R40DRAFT_1014332	PLEOSDRAFT_1073265
OG0001854	AGABI2DRAFT_191524	C8R40DRAFT_543866	PLEOSDRAFT_1047521
OG0001855	AGABI2DRAFT_191534	C8R40DRAFT_86872	PLEOSDRAFT_1055475
OG0001856	AGABI2DRAFT_191588	C8R40DRAFT_1084284	PLEOSDRAFT_160022
OG0001857	AGABI2DRAFT_191593	C8R40DRAFT_1250425	PLEOSDRAFT_27673
OG0001858	AGABI2DRAFT_191599	C8R40DRAFT_1102058	PLEOSDRAFT_157270
OG0001859	AGABI2DRAFT_191638	C8R40DRAFT_1250382	PLEOSDRAFT_1040411
OG0001860	AGABI2DRAFT_191651	C8R40DRAFT_833545	PLEOSDRAFT_1028105
OG0001861	AGABI2DRAFT_191655	C8R40DRAFT_1253669	PLEOSDRAFT_1063573
OG0001862	AGABI2DRAFT_191698	C8R40DRAFT_1163866	PLEOSDRAFT_1039721
OG0001863	AGABI2DRAFT_191713	C8R40DRAFT_1133434	PLEOSDRAFT_1029614
OG0001864	AGABI2DRAFT_191751	C8R40DRAFT_1220647	PLEOSDRAFT_185889
OG0001865	AGABI2DRAFT_191754	C8R40DRAFT_1156126	PLEOSDRAFT_1063808
OG0001866	AGABI2DRAFT_191759	C8R40DRAFT_1097074	PLEOSDRAFT_1089144
OG0001867	AGABI2DRAFT_191760	C8R40DRAFT_1097076	PLEOSDRAFT_1055491
OG0001868	AGABI2DRAFT_191772	C8R40DRAFT_1244484	PLEOSDRAFT_1103262
OG0001869	AGABI2DRAFT_191776	C8R40DRAFT_1082846	PLEOSDRAFT_1096539
OG0001870	AGABI2DRAFT_191778	C8R40DRAFT_1034425	PLEOSDRAFT_1055206
OG0001871	AGABI2DRAFT_191779	C8R40DRAFT_1140296	PLEOSDRAFT_1092880
OG0001872	AGABI2DRAFT_191805	C8R40DRAFT_1034271	PLEOSDRAFT_1083044
OG0001873	AGABI2DRAFT_191833	C8R40DRAFT_1165997, C8R40DRAFT_443704
OG0001874	AGABI2DRAFT_191839	C8R40DRAFT_1158410	PLEOSDRAFT_1063742
OG0001875	AGABI2DRAFT_191927	C8R40DRAFT_1082249	PLEOSDRAFT_1113819
OG0001876	AGABI2DRAFT_191931	C8R40DRAFT_1034186, C8R40DRAFT_855707
OG0001877	AGABI2DRAFT_191961	C8R40DRAFT_1034650	PLEOSDRAFT_1039560
OG0001878	AGABI2DRAFT_192023	C8R40DRAFT_1151447	PLEOSDRAFT_1039571
OG0001879	AGABI2DRAFT_192033	C8R40DRAFT_1158514	PLEOSDRAFT_1064190
OG0001880	AGABI2DRAFT_192067	C8R40DRAFT_1038153	PLEOSDRAFT_25709
OG0001881	AGABI2DRAFT_192079	C8R40DRAFT_1162763	PLEOSDRAFT_1055279
OG0001882	AGABI2DRAFT_192089	C8R40DRAFT_1166067	PLEOSDRAFT_1063669
OG0001883	AGABI2DRAFT_192110	C8R40DRAFT_85254	PLEOSDRAFT_1096632
OG0001884	AGABI2DRAFT_192118	C8R40DRAFT_1250337	PLEOSDRAFT_61366
OG0001885	AGABI2DRAFT_192191, AGABI2DRAFT_203661, AGABI2DRAFT_54710
OG0001886	AGABI2DRAFT_192241	C8R40DRAFT_1162339	PLEOSDRAFT_1071507
OG0001887	AGABI2DRAFT_192267	C8R40DRAFT_1107768	PLEOSDRAFT_1064655
OG0001888	AGABI2DRAFT_192329, AGABI2DRAFT_192330		PLEOSDRAFT_1054608
OG0001889	AGABI2DRAFT_192333	C8R40DRAFT_1075633	PLEOSDRAFT_1042229
OG0001890	AGABI2DRAFT_192334		PLEOSDRAFT_1079678, PLEOSDRAFT_1107171
OG0001891	AGABI2DRAFT_192336	C8R40DRAFT_1159988	PLEOSDRAFT_1041927
OG0001892	AGABI2DRAFT_192342	C8R40DRAFT_1173275	PLEOSDRAFT_1093240
OG0001893	AGABI2DRAFT_192345	C8R40DRAFT_875801	PLEOSDRAFT_1089335
OG0001894	AGABI2DRAFT_192349	C8R40DRAFT_1097664	PLEOSDRAFT_1055991
OG0001895	AGABI2DRAFT_192360	C8R40DRAFT_1046934	PLEOSDRAFT_1065102
OG0001896	AGABI2DRAFT_192382	C8R40DRAFT_1058747	PLEOSDRAFT_1059008
OG0001897	AGABI2DRAFT_192389	C8R40DRAFT_1107409	PLEOSDRAFT_1112663
OG0001898	AGABI2DRAFT_192390	C8R40DRAFT_1107412	PLEOSDRAFT_1041880
OG0001899	AGABI2DRAFT_192392	C8R40DRAFT_1107419	PLEOSDRAFT_1093323
OG0001900	AGABI2DRAFT_192396	C8R40DRAFT_1165908	PLEOSDRAFT_1076781
OG0001901	AGABI2DRAFT_192419	C8R40DRAFT_292116	PLEOSDRAFT_1065065
OG0001902	AGABI2DRAFT_192454		PLEOSDRAFT_1062579, PLEOSDRAFT_1096996
OG0001903	AGABI2DRAFT_192455		PLEOSDRAFT_1066947, PLEOSDRAFT_29106
OG0001904	AGABI2DRAFT_192462	C8R40DRAFT_118581	PLEOSDRAFT_1065316
OG0001905	AGABI2DRAFT_192474	C8R40DRAFT_1169322	PLEOSDRAFT_1065319
OG0001906	AGABI2DRAFT_192522	C8R40DRAFT_1105153	PLEOSDRAFT_1089511
OG0001907	AGABI2DRAFT_192544	C8R40DRAFT_225191	PLEOSDRAFT_28828
OG0001908	AGABI2DRAFT_192552		PLEOSDRAFT_1089409, PLEOSDRAFT_1089978
OG0001909	AGABI2DRAFT_192582	C8R40DRAFT_1045933	PLEOSDRAFT_1041327
OG0001910	AGABI2DRAFT_192584	C8R40DRAFT_1045870	PLEOSDRAFT_1020211
OG0001911	AGABI2DRAFT_192591	C8R40DRAFT_1045743	PLEOSDRAFT_1089478
OG0001912	AGABI2DRAFT_192594	C8R40DRAFT_1056925	PLEOSDRAFT_685
OG0001913	AGABI2DRAFT_192596	C8R40DRAFT_1051418	PLEOSDRAFT_1064697
OG0001914	AGABI2DRAFT_192605	C8R40DRAFT_1044942	PLEOSDRAFT_51148
OG0001915	AGABI2DRAFT_192611	C8R40DRAFT_1045310	PLEOSDRAFT_1093287
OG0001916	AGABI2DRAFT_192664, AGABI2DRAFT_216678		PLEOSDRAFT_48053
OG0001917	AGABI2DRAFT_192678	C8R40DRAFT_1108040	PLEOSDRAFT_1041373
OG0001918	AGABI2DRAFT_192681	C8R40DRAFT_1107851	PLEOSDRAFT_1112858
OG0001919	AGABI2DRAFT_192682	C8R40DRAFT_1252291	PLEOSDRAFT_1015639
OG0001920	AGABI2DRAFT_192716	C8R40DRAFT_1171307	PLEOSDRAFT_1089580
OG0001921	AGABI2DRAFT_192725	C8R40DRAFT_1171270	PLEOSDRAFT_173849
OG0001922	AGABI2DRAFT_192728	C8R40DRAFT_1107449	PLEOSDRAFT_1093313
OG0001923	AGABI2DRAFT_192735	C8R40DRAFT_296409	PLEOSDRAFT_1104353
OG0001924	AGABI2DRAFT_192777	C8R40DRAFT_1080641	PLEOSDRAFT_1077128
OG0001925	AGABI2DRAFT_192800	C8R40DRAFT_1237190	PLEOSDRAFT_50790
OG0001926	AGABI2DRAFT_192819	C8R40DRAFT_1104463	PLEOSDRAFT_1093556
OG0001927	AGABI2DRAFT_192881	C8R40DRAFT_1042067	PLEOSDRAFT_1089682
OG0001928	AGABI2DRAFT_192888, AGABI2DRAFT_192889		PLEOSDRAFT_1040578
OG0001929	AGABI2DRAFT_192993		PLEOSDRAFT_1029749, PLEOSDRAFT_1098874
OG0001930	AGABI2DRAFT_193043	C8R40DRAFT_1097726	PLEOSDRAFT_1056973
OG0001931	AGABI2DRAFT_193062	C8R40DRAFT_1096679	PLEOSDRAFT_153195
OG0001932	AGABI2DRAFT_193249	C8R40DRAFT_757766	PLEOSDRAFT_1105556
OG0001933	AGABI2DRAFT_193289	C8R40DRAFT_1173044	PLEOSDRAFT_1097362
OG0001934	AGABI2DRAFT_193303	C8R40DRAFT_1060789, C8R40DRAFT_1072313
OG0001935	AGABI2DRAFT_193304	C8R40DRAFT_1051226	PLEOSDRAFT_51369
OG0001936	AGABI2DRAFT_193306	C8R40DRAFT_850111	PLEOSDRAFT_1113181
OG0001937	AGABI2DRAFT_193331	C8R40DRAFT_1037351	PLEOSDRAFT_1077575
OG0001938	AGABI2DRAFT_193342	C8R40DRAFT_1166961	PLEOSDRAFT_1093789
OG0001939	AGABI2DRAFT_193347	C8R40DRAFT_1037204	PLEOSDRAFT_1066082
OG0001940	AGABI2DRAFT_193382	C8R40DRAFT_1244255	PLEOSDRAFT_1014181
OG0001941	AGABI2DRAFT_193404	C8R40DRAFT_414765	PLEOSDRAFT_1113272
OG0001942	AGABI2DRAFT_193496	C8R40DRAFT_144915	PLEOSDRAFT_1057376
OG0001943	AGABI2DRAFT_193554	C8R40DRAFT_1203338	PLEOSDRAFT_1111206
OG0001944	AGABI2DRAFT_193555	C8R40DRAFT_1055795	PLEOSDRAFT_51869
OG0001945	AGABI2DRAFT_193568	C8R40DRAFT_1052928	PLEOSDRAFT_1066520
OG0001946	AGABI2DRAFT_193584	C8R40DRAFT_1068410	PLEOSDRAFT_1088200
OG0001947	AGABI2DRAFT_193619	C8R40DRAFT_1062456	PLEOSDRAFT_1061771
OG0001948	AGABI2DRAFT_193638	C8R40DRAFT_1171290	PLEOSDRAFT_1112828
OG0001949	AGABI2DRAFT_193671	C8R40DRAFT_1091494	PLEOSDRAFT_1072122
OG0001950	AGABI2DRAFT_193676	C8R40DRAFT_1162437	PLEOSDRAFT_1066693
OG0001951	AGABI2DRAFT_193693	C8R40DRAFT_1168067	PLEOSDRAFT_1066801
OG0001952	AGABI2DRAFT_193700	C8R40DRAFT_1168138	PLEOSDRAFT_1090098
OG0001953	AGABI2DRAFT_193715	C8R40DRAFT_1055860	PLEOSDRAFT_1046070
OG0001954	AGABI2DRAFT_193721	C8R40DRAFT_1124723	PLEOSDRAFT_51796
OG0001955	AGABI2DRAFT_193746	C8R40DRAFT_1033370	PLEOSDRAFT_1057641
OG0001956	AGABI2DRAFT_193747	C8R40DRAFT_1037094	PLEOSDRAFT_1045585
OG0001957	AGABI2DRAFT_193750	C8R40DRAFT_1043331	PLEOSDRAFT_169408
OG0001958	AGABI2DRAFT_193772	C8R40DRAFT_1175741	PLEOSDRAFT_1090089
OG0001959	AGABI2DRAFT_193777	C8R40DRAFT_1113928	PLEOSDRAFT_1058013
OG0001960	AGABI2DRAFT_193780	C8R40DRAFT_1161823	PLEOSDRAFT_40942
OG0001961	AGABI2DRAFT_193799	C8R40DRAFT_1071161	PLEOSDRAFT_1067031
OG0001962	AGABI2DRAFT_193801	C8R40DRAFT_1172839	PLEOSDRAFT_1078365
OG0001963	AGABI2DRAFT_193862	C8R40DRAFT_613272	PLEOSDRAFT_1066654
OG0001964	AGABI2DRAFT_193872	C8R40DRAFT_1039497	PLEOSDRAFT_1094051
OG0001965	AGABI2DRAFT_193877	C8R40DRAFT_879124	PLEOSDRAFT_45967
OG0001966	AGABI2DRAFT_193896	C8R40DRAFT_1100887	PLEOSDRAFT_1066772
OG0001967	AGABI2DRAFT_193982	C8R40DRAFT_1113155	PLEOSDRAFT_1044826
OG0001968	AGABI2DRAFT_193987	C8R40DRAFT_1088177	PLEOSDRAFT_1037108
OG0001969	AGABI2DRAFT_194005	C8R40DRAFT_292218	PLEOSDRAFT_1090108
OG0001970	AGABI2DRAFT_194054	C8R40DRAFT_1077649	PLEOSDRAFT_1111124
OG0001971	AGABI2DRAFT_194078	C8R40DRAFT_1131576	PLEOSDRAFT_1088219
OG0001972	AGABI2DRAFT_194109	C8R40DRAFT_796235	PLEOSDRAFT_1062161
OG0001973	AGABI2DRAFT_194141, AGABI2DRAFT_67334		PLEOSDRAFT_1098794
OG0001974	AGABI2DRAFT_194170	C8R40DRAFT_1159127	PLEOSDRAFT_1110990
OG0001975	AGABI2DRAFT_194189	C8R40DRAFT_1088693	PLEOSDRAFT_1038325
OG0001976	AGABI2DRAFT_194192	C8R40DRAFT_784210	PLEOSDRAFT_1095758
OG0001977	AGABI2DRAFT_194203	C8R40DRAFT_760899	PLEOSDRAFT_22618
OG0001978	AGABI2DRAFT_194213	C8R40DRAFT_1162834	PLEOSDRAFT_1034455
OG0001979	AGABI2DRAFT_194214		PLEOSDRAFT_1034114, PLEOSDRAFT_1061912
OG0001980	AGABI2DRAFT_194236	C8R40DRAFT_1159139	PLEOSDRAFT_1034450
OG0001981	AGABI2DRAFT_194243	C8R40DRAFT_1104142	PLEOSDRAFT_1035364
OG0001982	AGABI2DRAFT_194253	C8R40DRAFT_1167436	PLEOSDRAFT_165348
OG0001983	AGABI2DRAFT_194259	C8R40DRAFT_1094977	PLEOSDRAFT_1073871
OG0001984	AGABI2DRAFT_194268	C8R40DRAFT_1090119	PLEOSDRAFT_1053317
OG0001985	AGABI2DRAFT_194285	C8R40DRAFT_1167227, C8R40DRAFT_1198403
OG0001986	AGABI2DRAFT_194335	C8R40DRAFT_1263334	PLEOSDRAFT_48867
OG0001987	AGABI2DRAFT_194343	C8R40DRAFT_1135428	PLEOSDRAFT_1091806
OG0001988	AGABI2DRAFT_194371	C8R40DRAFT_1272899	PLEOSDRAFT_1014034
OG0001989	AGABI2DRAFT_194407	C8R40DRAFT_1053028	PLEOSDRAFT_61029
OG0001990	AGABI2DRAFT_194436	C8R40DRAFT_1151588	PLEOSDRAFT_1039038
OG0001991	AGABI2DRAFT_194460	C8R40DRAFT_1162276	PLEOSDRAFT_1068813
OG0001992	AGABI2DRAFT_194495		PLEOSDRAFT_1090883, PLEOSDRAFT_1114594
OG0001993	AGABI2DRAFT_194501	C8R40DRAFT_1167627	PLEOSDRAFT_1058547
OG0001994	AGABI2DRAFT_194523	C8R40DRAFT_1012194	PLEOSDRAFT_1109456
OG0001995	AGABI2DRAFT_194556		PLEOSDRAFT_1047976, PLEOSDRAFT_1108343
OG0001996	AGABI2DRAFT_194563	C8R40DRAFT_1091916	PLEOSDRAFT_1059813
OG0001997	AGABI2DRAFT_194618	C8R40DRAFT_757549	PLEOSDRAFT_1083542
OG0001998	AGABI2DRAFT_194630	C8R40DRAFT_1274009	PLEOSDRAFT_35957
[truncated: 5,373 more rows]
