# Supplementary material for: Transcriptomic insights into common defense mechanisms of Pleurotus ostreatus, Agaricus bisporus, and Lentinula edodes against Pseudomonas tolaasii-induced browning
Source: Front Fungal Biol. 2026 Mar 4;7:1737784. doi: 10.3389/ffunb.2026.1737784 (PMC12997099; doi:10.3389/ffunb.2026.1737784)
Supplement: Supplementary file 2 [file DataSheet2.zip › Supplementary_Data_2/Selected_gene_ortholog/find_orthogroups.sh]

#!/bin/bash

echo ">>> Searching Orthogroups for *.txt"

ORTHOGROUP_FILE="All_Proteins/OrthoFinder/Results_Jul18_1/Orthogroups/Orthogroups.tsv"
LOCUS_DIR="locus_tags"

for file in "$LOCUS_DIR"/*.txt; do
    gene_name=$(basename "$file" .txt)
    echo -e "\n🔍 Processing $gene_name ..."

    # 각 locus_tag들에 대해 검색
    grep -F -f "$file" "$ORTHOGROUP_FILE" > "${gene_name}_orthogroups.txt"

    echo "✅ $gene_name 결과 저장됨 → ${gene_name}_orthogroups.txt"
done

echo -e "\n✅ 모든 유전자 그룹에 대한 Orthogroup 탐색이 완료되었습니다."
