# Supplementary material for: Transcriptomic insights into common defense mechanisms of Pleurotus ostreatus, Agaricus bisporus, and Lentinula edodes against Pseudomonas tolaasii-induced browning
Source: Front Fungal Biol. 2026 Mar 4;7:1737784. doi: 10.3389/ffunb.2026.1737784 (PMC12997099; doi:10.3389/ffunb.2026.1737784)
Supplement: Supplementary file 2 [file DataSheet2.zip › Supplementary_Data_2/Supplementary Data 2..txt]

Supplementary Data 2. Ortholog analysis of selected common genes among Pleurotus ostreatus, Agaricus bisporus, and Lentinula edodes.

This dataset provides the results of ortholog identification for defense-related genes that were commonly expressed across three mushroom species (P. ostreatus, A. bisporus, and L. edodes). 
The dataset includes:
(1) Orthogroups.tsv — the complete orthogroup summary file generated from OrthoFinder analysis.
(2) The “Selected_gene_ortholog” folder — contains ortholog information for individual defense-related genes, including laccase, histidine kinase, hydrophobin, glycoside hydrolase families, cytochrome P450, beta-glucanase, and others. Each file lists the locus tags and orthogroup IDs corresponding to orthologous genes across the three species.
